# Supplementary material for: Adaptive partitioning of a gene locus to the nuclear envelope in Saccharomyces cerevisiae is driven by polymer-polymer phase separation
Source: Nat Commun. 2023 Feb 28;14:1135. doi: 10.1038/s41467-023-36391-6 (PMC9975218; doi:10.1038/s41467-023-36391-6)
Supplement: Supplementary file 4 — Supplementary Data 1-6 [file 41467_2023_36391_MOESM4_ESM.zip]

Archive with 6 entries (6 files):
- Michnick Supplementary Data 1.xlsx
- Michnick Supplementary Data 2.xlsx
- Michnick Supplementary Data 3.xlsx
- Michnick Supplementary Data 4.xlsx
- Michnick Supplementary Data 5.xlsx
- Michnick Supplementary Data 6.xlsx
