# Supplementary material for: Adaptive partitioning of a gene locus to the nuclear envelope in Saccharomyces cerevisiae is driven by polymer-polymer phase separation
Source: Nat Commun. 2023 Feb 28;14:1135. doi: 10.1038/s41467-023-36391-6 (PMC9975218; doi:10.1038/s41467-023-36391-6)
Supplement: Supplementary file 4 — Supplementary Data 1-6 [file 41467_2023_36391_MOESM4_ESM.zip › Michnick Supplementary Data 1.xlsx]

## Sheet: Table S4
R.Condition	R.FileName	R.Replicate	PG.NrOfPrecursorsMeasured	PG.NrOfStrippedSequencesMeasured	PG.Organisms	PG.ProteinDescriptions	PG.ProteinNames	PG.UniProtIds	PG.Cscore	PG.Cscore (Run-Wise)	PG.IsSingleHit	PG.Pvalue	PG.PValue (Run-Wise)	PG.Qvalue	PG.QValue (Run-Wise)	PG.RunEvidenceCount	PG.MS2Quantity	PEP.IsProteotypic	PEP.NrOfMissedCleavages	PEP.StrippedSequence	PEP.Rank	PEP.RunEvidenceCount	PEP.MS2Quantity	PEP.UsedForProteinGroupQuantity	EG.IntPIMID	EG.iRTPredicted	EG.IsDecoy	EG.ModifiedPeptide	EG.IsUserPeak	EG.Pvalue	EG.Qvalue	EG.ApexRT	EG.DatapointsPerPeak	EG.FWHM	EG.iRTEmpirical	EG.RTPredicted	EG.SignalToNoise	EG.AvgProfileQvalue	EG.ConditionCV	EG.GlobalCV	EG.MaxProfileQvalue	EG.MinProfileQvalue	EG.PercentileQvalue	EG.TotalQuantity (Settings)	EG.UsedForPeptideQuantity	EG.UsedForProteinGroupQuantity	EG.Cscore	EG.IntCorrScore	EG.Noise
3	OF_20210407_OEF_04	1	8	6	Saccharomyces cerevisiae (strain ATCC 204508 / S288c)	40S ribosomal protein S9-A	RS9A_YEAST	O13516	1.55539	1.53497	FALSE	1.22183e-158	2.4892e-239	0	0	7	10935.7	FALSE	0	LFEGNALIR	1	1	1.13465e+06	FALSE	_LFEGNALIR_	41.0258	FALSE	_LFEGNALIR_	FALSE	1.87319e-111	5.76367e-112	68.4068	12.7676	0.300526	40.1427	68.7616	45.4987	9.45706e-65	0.228651	0.198663	5.67424e-64	5.76104e-223	2.60471e-193	1.13465e+06	TRUE	TRUE	1.14548	0.999939	138868
3	OF_20210407_OEF_04	1	8	6	Saccharomyces cerevisiae (strain ATCC 204508 / S288c)	40S ribosomal protein S9-A	RS9A_YEAST	O13516	1.55539	1.53497	FALSE	1.22183e-158	2.4892e-239	0	0	7	10935.7	FALSE	0	HIDFAPTSPFGGAR	2	2	523631	FALSE	_HIDFAPTSPFGGAR_	45.4081	FALSE	_HIDFAPTSPFGGAR_	FALSE	2.21017e-110	5.99367e-111	69.9127	11.1389	0.251721	44.2139	70.3974	93.1752	2.73744e-70	0.123677	0.264851	1.64246e-69	1.74761e-229	4.99035e-192	767456	TRUE	TRUE	1.14314	0.998671	38438.8
3	OF_20210407_OEF_04	1	8	6	Saccharomyces cerevisiae (strain ATCC 204508 / S288c)	40S ribosomal protein S9-A	RS9A_YEAST	O13516	1.55539	1.53497	FALSE	1.22183e-158	2.4892e-239	0	0	7	10935.7	FALSE	0	HIDFAPTSPFGGAR	2	2	523631	FALSE	_HIDFAPTSPFGGAR_	45.4081	FALSE	_HIDFAPTSPFGGAR_	FALSE	8.19638e-92	7.71424e-93	69.8482	10.912	0.230264	44.0549	70.3974	47.1455	1.07327e-63	0.0878581	0.425284	6.43959e-63	7.16567e-220	1.35465e-171	279806	TRUE	TRUE	1.10055	0.998798	29838.5
3	OF_20210407_OEF_04	1	8	6	Saccharomyces cerevisiae (strain ATCC 204508 / S288c)	40S ribosomal protein S9-A	RS9A_YEAST	O13516	1.55539	1.53497	FALSE	1.22183e-158	2.4892e-239	0	0	7	10935.7	FALSE	0	LDYVLALK	3	2	177916	FALSE	_LDYVLALK_	53.796	FALSE	_LDYVLALK_	FALSE	1.80113e-85	1.32193e-86	74.2216	13.0406	0.252377	53.6204	74.3109	85.1116	2.67146e-63	0.102539	0.204139	1.60288e-62	8.51657e-199	3.74415e-192	331982	TRUE	TRUE	1.08497	0.999096	18745.5
3	OF_20210407_OEF_04	1	8	6	Saccharomyces cerevisiae (strain ATCC 204508 / S288c)	40S ribosomal protein S9-A	RS9A_YEAST	O13516	1.55539	1.53497	FALSE	1.22183e-158	2.4892e-239	0	0	7	10935.7	FALSE	0	LDYVLALK	3	2	177916	FALSE	_LDYVLALK_	53.796	FALSE	_LDYVLALK_	FALSE	1.61077e-52	5.97964e-54	74.2141	10.903	0.0613516	53.6057	74.3109	30.8814	3.58898e-40	0.253025	0.287437	2.07447e-39	4.49111e-100	1.81549e-52	23849.5	TRUE	TRUE	0.991691	0.953642	5664.99
3	OF_20210407_OEF_04	1	8	6	Saccharomyces cerevisiae (strain ATCC 204508 / S288c)	40S ribosomal protein S9-A	RS9A_YEAST	O13516	1.55539	1.53497	FALSE	1.22183e-158	2.4892e-239	0	0	7	10935.7	FALSE	1	RLQTQVYK	4	1	108354	FALSE	_RLQTQVYK_	-24.8918	FALSE	_RLQTQVYK_	FALSE	4.50154e-79	2.78087e-80	34.8475	9.45483	0.209093	-24.3001	34.5311	77.1457	3.77745e-57	0.224455	0.309364	2.26647e-56	3.27081e-185	1.21763e-142	108354	TRUE	TRUE	1.06862	0.997585	8857.3
3	OF_20210407_OEF_04	1	8	6	Saccharomyces cerevisiae (strain ATCC 204508 / S288c)	40S ribosomal protein S9-A	RS9A_YEAST	O13516	1.55539	1.53497	FALSE	1.22183e-158	2.4892e-239	0	0	7	10935.7	TRUE	1	KAEASGEAADEADEADEE	5	1	9512.51	TRUE	_KAEASGEAADEADEADEE_	-21.1644	FALSE	_KAEASGEAADEADEADEE_	FALSE	1.33231e-55	5.22474e-57	37.3757	8.3454	0.172729	-19.6155	36.5365	9.05082	2.99227e-06	0.605431	0.678544	1.79535e-05	3.78739e-176	5.22474e-57	9512.51	TRUE	TRUE	1.00157	0.990486	9582.64
3	OF_20210407_OEF_04	1	3	2	Saccharomyces cerevisiae (strain ATCC 204508 / S288c)	Transposon Ty1-H Gag-Pol polyprotein;Transposon Ty1-DR5 Gag-Pol polyprotein;Transposon Ty1-DR6 Gag-Pol polyprotein;Transposon Ty1-LR2 Gag-Pol polyprotein;Transposon Ty1-LR3 Gag-Pol polyprotein;Transposon Ty1-LR4 Gag-Pol polyprotein;Transposon Ty1-PR1 Gag-Pol polyprotein;Transposon Ty1-PR2 Gag-Pol polyprotein;Transposon Ty1-PR3 Gag-Pol polyprotein;Transposon Ty1-JR1 Gag-Pol polyprotein;Transposon …	YH11B_YEAST;YD14B_YEAST;YD15B_YEAST;YL12B_YEAST;YL13B_YEAST;YL14B_YEAST;YP12B_YEAST;YP13B_YEAST;YP14B_YEAST;YJ11B_YEAST;YJ12B_YEAST;YM12B_YEAST;YE11B_YEAST;YE12B_YEAST;YD11B_YEAST;YM14B_YEAST;YM11B_YEAST;YD13B_YEAST;YL11B_YEAST;YG11B_YEAST;YB12B_YEAST;YG12B_YEAST;YO11B_YEAST;YG13B_YEAST;YP11B_YEAST;YO12B_YEAST;YN12B_YEAST	O13535;P0C2I2;P0C2I3;P0C2I5;P0C2I6;P0C2I7;P0C2I9;P0C2J0;P0C2J1;P47098;P47100;Q03434;Q03612;Q03619;Q03855;Q04670;Q04711;Q07793;Q12088;Q12141;Q12193;Q12269;Q12273;Q12316;Q12414;Q92393;Q99337	1.54074	1.54074	FALSE	2.25536e-150	9.82776e-244	0	0	3	238839	FALSE	0	EVHTNQDPLDVSASK	1	2	354637	FALSE	_EVHTNQDPLDVSASK_	6.35169	FALSE	_EVHTNQDPLDVSASK_	FALSE	1.02926e-113	4.11705e-114	50.7414	13.0496	0.296328	6.17961	50.8213	53.8468	4.18997e-66	0.0699845	0.121546	2.51398e-65	1.07079e-206	4.7875e-163	528691	TRUE	TRUE	1.15037	0.998183	37950.9
3	OF_20210407_OEF_04	1	3	2	Saccharomyces cerevisiae (strain ATCC 204508 / S288c)	Transposon Ty1-H Gag-Pol polyprotein;Transposon Ty1-DR5 Gag-Pol polyprotein;Transposon Ty1-DR6 Gag-Pol polyprotein;Transposon Ty1-LR2 Gag-Pol polyprotein;Transposon Ty1-LR3 Gag-Pol polyprotein;Transposon Ty1-LR4 Gag-Pol polyprotein;Transposon Ty1-PR1 Gag-Pol polyprotein;Transposon Ty1-PR2 Gag-Pol polyprotein;Transposon Ty1-PR3 Gag-Pol polyprotein;Transposon Ty1-JR1 Gag-Pol polyprotein;Transposon …	YH11B_YEAST;YD14B_YEAST;YD15B_YEAST;YL12B_YEAST;YL13B_YEAST;YL14B_YEAST;YP12B_YEAST;YP13B_YEAST;YP14B_YEAST;YJ11B_YEAST;YJ12B_YEAST;YM12B_YEAST;YE11B_YEAST;YE12B_YEAST;YD11B_YEAST;YM14B_YEAST;YM11B_YEAST;YD13B_YEAST;YL11B_YEAST;YG11B_YEAST;YB12B_YEAST;YG12B_YEAST;YO11B_YEAST;YG13B_YEAST;YP11B_YEAST;YO12B_YEAST;YN12B_YEAST	O13535;P0C2I2;P0C2I3;P0C2I5;P0C2I6;P0C2I7;P0C2I9;P0C2J0;P0C2J1;P47098;P47100;Q03434;Q03612;Q03619;Q03855;Q04670;Q04711;Q07793;Q12088;Q12141;Q12193;Q12269;Q12273;Q12316;Q12414;Q92393;Q99337	1.54074	1.54074	FALSE	2.25536e-150	9.82776e-244	0	0	3	238839	FALSE	0	EVHTNQDPLDVSASK	1	2	354637	FALSE	_EVHTNQDPLDVSASK_	6.35169	FALSE	_EVHTNQDPLDVSASK_	FALSE	6.17346e-95	6.95601e-96	50.7223	12.7751	0.3005	6.1383	50.8213	99.1084	1.04758e-64	0.431542	0.288739	6.28547e-64	4.85521e-199	3.66797e-185	180583	TRUE	TRUE	1.10801	0.997544	7544.86
3	OF_20210407_OEF_04	1	3	2	Saccharomyces cerevisiae (strain ATCC 204508 / S288c)	Transposon Ty1-H Gag-Pol polyprotein;Transposon Ty1-DR5 Gag-Pol polyprotein;Transposon Ty1-DR6 Gag-Pol polyprotein;Transposon Ty1-LR2 Gag-Pol polyprotein;Transposon Ty1-LR3 Gag-Pol polyprotein;Transposon Ty1-LR4 Gag-Pol polyprotein;Transposon Ty1-PR1 Gag-Pol polyprotein;Transposon Ty1-PR2 Gag-Pol polyprotein;Transposon Ty1-PR3 Gag-Pol polyprotein;Transposon Ty1-JR1 Gag-Pol polyprotein;Transposon …	YH11B_YEAST;YD14B_YEAST;YD15B_YEAST;YL12B_YEAST;YL13B_YEAST;YL14B_YEAST;YP12B_YEAST;YP13B_YEAST;YP14B_YEAST;YJ11B_YEAST;YJ12B_YEAST;YM12B_YEAST;YE11B_YEAST;YE12B_YEAST;YD11B_YEAST;YM14B_YEAST;YM11B_YEAST;YD13B_YEAST;YL11B_YEAST;YG11B_YEAST;YB12B_YEAST;YG12B_YEAST;YO11B_YEAST;YG13B_YEAST;YP11B_YEAST;YO12B_YEAST;YN12B_YEAST	O13535;P0C2I2;P0C2I3;P0C2I5;P0C2I6;P0C2I7;P0C2I9;P0C2J0;P0C2J1;P47098;P47100;Q03434;Q03612;Q03619;Q03855;Q04670;Q04711;Q07793;Q12088;Q12141;Q12193;Q12269;Q12273;Q12316;Q12414;Q92393;Q99337	1.54074	1.54074	FALSE	2.25536e-150	9.82776e-244	0	0	3	238839	FALSE	0	AHNVSTSNNSPSTDNDSISK	2	1	96257.2	FALSE	_AHNVSTSNNSPSTDNDSISK_	-26.3414	FALSE	_AHNVSTSNNSPSTDNDSISK_	FALSE	2.07913e-51	7.61236e-53	34.0133	8.32452	0.19128	-25.8604	33.7562	31.2507	8.98517e-30	0.0720135	0.202431	5.3911e-29	4.64166e-180	8.30949e-100	96257.2	TRUE	TRUE	0.988052	0.978067	20292.7
3	OF_20210407_OEF_04	1	2	1	Saccharomyces cerevisiae (strain ATCC 204508 / S288c)	Multiprotein-bridging factor 1	MBF1_YEAST	O14467	1.49602	1.44829	TRUE	1.51215e-126	4.76148e-178	0	0	2	22675.1	TRUE	1	INEKPTVVNDYEAAR	1	2	16346.8	TRUE	_INEKPTVVNDYEAAR_	8.03602	FALSE	_INEKPTVVNDYEAAR_	FALSE	2.41122e-80	1.54938e-81	51.6897	8.03018	0.204086	8.22162	51.6035	13.8275	4.46017e-55	0.105168	0.340403	2.62492e-54	1.35798e-178	1.54938e-81	24549.1	TRUE	TRUE	1.07192	0.9909	16142.7
3	OF_20210407_OEF_04	1	7	5	Saccharomyces cerevisiae (strain ATCC 204508 / S288c)	Histone H2B.1;Histone H2B.2	H2B1_YEAST;H2B2_YEAST	P02293;P02294	1.56139	1.56139	FALSE	4.36351e-162	7.81041e-260	0	0	7	119660	FALSE	0	LILPGELAK	1	1	2462891	FALSE	_LILPGELAK_	47.4116	FALSE	_LILPGELAK_	FALSE	5.3254e-122	4.73369e-122	70.8646	11.7627	0.235467	46.5513	71.2231	181.583	1.96039e-71	0.0815031	0.235987	1.17623e-70	1.01382e-211	2.02741e-183	2462891	TRUE	TRUE	1.16789	0.99988	77566.4
3	OF_20210407_OEF_04	1	7	5	Saccharomyces cerevisiae (strain ATCC 204508 / S288c)	Histone H2B.1;Histone H2B.2	H2B1_YEAST;H2B2_YEAST	P02293;P02294	1.56139	1.56139	FALSE	4.36351e-162	7.81041e-260	0	0	7	119660	FALSE	0	QTHPDTGISQK	2	2	140717	FALSE	_QTHPDTGISQK_	-40.0179	FALSE	_QTHPDTGISQK_	FALSE	2.37984e-97	2.90667e-98	25.7684	12.4339	0.302103	-40.6507	26.1465	79.1087	2.49993e-53	0.0258209	0.375821	1.49996e-52	1.71761e-170	3.29222e-123	178401	TRUE	TRUE	1.11369	0.999612	12448.9
3	OF_20210407_OEF_04	1	7	5	Saccharomyces cerevisiae (strain ATCC 204508 / S288c)	Histone H2B.1;Histone H2B.2	H2B1_YEAST;H2B2_YEAST	P02293;P02294	1.56139	1.56139	FALSE	4.36351e-162	7.81041e-260	0	0	7	119660	FALSE	0	QTHPDTGISQK	2	2	140717	FALSE	_QTHPDTGISQK_	-40.0179	FALSE	_QTHPDTGISQK_	FALSE	2.19233e-78	1.33374e-79	25.7148	12.7344	0.309672	-40.74	26.1465	33.8478	6.21613e-17	0.128529	0.537654	3.72968e-16	1.86061e-161	1.33374e-79	103033	TRUE	TRUE	1.06682	0.999745	15471.1
3	OF_20210407_OEF_04	1	7	5	Saccharomyces cerevisiae (strain ATCC 204508 / S288c)	Histone H2B.1;Histone H2B.2	H2B1_YEAST;H2B2_YEAST	P02293;P02294	1.56139	1.56139	FALSE	4.36351e-162	7.81041e-260	0	0	7	119660	FALSE	0	SMSILNSFVNDIFER	3	2	91930.8	FALSE	_SM[+16]SILNSFVNDIFER_	130.755	FALSE	_SM[Oxidation (M)]SILNSFVNDIFER_	FALSE	4.08439e-86	3.06809e-87	110.079	16.3436	0.441621	130.246	110.281	16.625	6.19673e-43	0.180379	0.477266	3.71804e-42	7.8073e-144	1.38303e-119	137943	TRUE	TRUE	1.08658	0.994173	26572.5
3	OF_20210407_OEF_04	1	7	5	Saccharomyces cerevisiae (strain ATCC 204508 / S288c)	Histone H2B.1;Histone H2B.2	H2B1_YEAST;H2B2_YEAST	P02293;P02294	1.56139	1.56139	FALSE	4.36351e-162	7.81041e-260	0	0	7	119660	FALSE	0	SMSILNSFVNDIFER	3	2	91930.8	FALSE	_SMSILNSFVNDIFER_	143.909	FALSE	_SMSILNSFVNDIFER_	FALSE	3.51066e-35	1.08228e-36	114.811	9.10162	0.275185	141.781	115.67	22.5703	1.80381e-37	0.431731	0.272581	1.08228e-36	1.53842e-143	3.16938e-69	45918.1	TRUE	TRUE	0.928881	0.958017	11541.5
3	OF_20210407_OEF_04	1	7	5	Saccharomyces cerevisiae (strain ATCC 204508 / S288c)	Histone H2B.1;Histone H2B.2	H2B1_YEAST;H2B2_YEAST	P02293;P02294	1.56139	1.56139	FALSE	4.36351e-162	7.81041e-260	0	0	7	119660	FALSE	0	EIQTAVR	4	1	43388.1	FALSE	_EIQTAVR_	-27.8204	FALSE	_EIQTAVR_	FALSE	1.83514e-82	1.23371e-83	32.9048	12.023	0.282015	-27.9214	32.9601	47.3292	2.7583e-53	0.373002	0.436928	1.65498e-52	1.92439e-167	3.20004e-119	43388.1	TRUE	TRUE	1.07737	0.994851	5361.08
3	OF_20210407_OEF_04	1	7	5	Saccharomyces cerevisiae (strain ATCC 204508 / S288c)	Histone H2B.1;Histone H2B.2	H2B1_YEAST;H2B2_YEAST	P02293;P02294	1.56139	1.56139	FALSE	4.36351e-162	7.81041e-260	0	0	7	119660	FALSE	1	KETYSSYIYK	5	1	23691.9	FALSE	_KETYSSYIYK_	9.91061	FALSE	_KETYSSYIYK_	FALSE	7.99594e-64	3.58362e-65	51.7618	9.70779	0.246777	8.37688	52.4625	3.502	1.50938e-08	0.171996	0.44822	9.05628e-08	2.48712e-82	9.19687e-80	23691.9	TRUE	TRUE	1.02654	0.793577	103980
3	OF_20210407_OEF_04	1	3	3	Saccharomyces cerevisiae (strain ATCC 204508 / S288c)	Histone H4	H4_YEAST	P02309	1.52352	1.52352	FALSE	5.97102e-141	1.0428e-230	0	0	3	151666	TRUE	0	ISGLIYEEVR	1	1	728102	TRUE	_ISGLIYEEVR_	42.8406	FALSE	_ISGLIYEEVR_	FALSE	1.1765e-89	1.02863e-90	69.0097	16.4493	0.272141	41.7309	69.4001	36.3094	2.7317e-57	0.154839	0.0990156	1.63902e-56	1.80171e-190	1.01062e-163	728102	TRUE	TRUE	1.09531	0.997243	63713
3	OF_20210407_OEF_04	1	3	3	Saccharomyces cerevisiae (strain ATCC 204508 / S288c)	Histone H4	H4_YEAST	P02309	1.52352	1.52352	FALSE	5.97102e-141	1.0428e-230	0	0	3	151666	TRUE	0	TVTSLDVVYALK	2	1	155733	TRUE	_TVTSLDVVYALK_	67.4629	FALSE	_TVTSLDVVYALK_	FALSE	4.88983e-107	1.08663e-107	80.2506	7.38428	0.199698	67.3509	80.2994	33.2468	2.3966e-45	0.0908897	0.118999	1.43796e-44	2.06851e-142	1.62437e-115	155733	TRUE	TRUE	1.13576	0.998102	43374.2
3	OF_20210407_OEF_04	1	3	3	Saccharomyces cerevisiae (strain ATCC 204508 / S288c)	Histone H4	H4_YEAST	P02309	1.52352	1.52352	FALSE	5.97102e-141	1.0428e-230	0	0	3	151666	TRUE	0	DSVTYTEHAK	3	1	71884.7	TRUE	_DSVTYTEHAK_	-35.2077	FALSE	_DSVTYTEHAK_	FALSE	6.35347e-84	4.4391e-85	28.8512	10.6693	0.251893	-35.3041	28.9044	39.7251	5.25114e-36	0.0676286	0.0997588	3.15068e-35	3.23192e-107	7.13595e-77	71884.7	TRUE	TRUE	1.08108	0.957005	12650.9
3	OF_20210407_OEF_04	1	3	3	Saccharomyces cerevisiae (strain ATCC 204508 / S288c)	DNA-directed RNA polymerase II subunit RPB1	RPB1_YEAST	P04050	1.43598	1.43598	FALSE	6.95536e-98	4.2979e-170	0	0	3	14197.1	TRUE	0	VLSTEEILNIFK	1	1	22950.7	TRUE	_VLSTEEILNIFK_	113.105	FALSE	_VLSTEEILNIFK_	FALSE	2.31641e-76	1.34773e-77	102.538	10.6251	0.221053	112.637	102.751	6.48412	1.22114e-19	0.0743659	0.108516	7.32684e-19	4.10117e-131	2.36322e-89	22950.7	TRUE	TRUE	1.06148	0.990906	26688.6
3	OF_20210407_OEF_04	1	3	3	Saccharomyces cerevisiae (strain ATCC 204508 / S288c)	DNA-directed RNA polymerase II subunit RPB1	RPB1_YEAST	P04050	1.43598	1.43598	FALSE	6.95536e-98	4.2979e-170	0	0	3	14197.1	TRUE	0	TVISGDPNLELDQVGVPK	2	1	11094.3	TRUE	_TVISGDPNLELDQVGVPK_	57.2709	FALSE	_TVISGDPNLELDQVGVPK_	FALSE	3.35487e-69	1.63155e-70	76.1586	5.88226	0.176462	57.5558	76.0205	37.3827	8.05219e-14	0.174815	0.131811	4.83131e-13	6.2073e-133	1.36377e-74	11094.3	TRUE	TRUE	1.04194	0.953396	4086.56
3	OF_20210407_OEF_04	1	23	19	Saccharomyces cerevisiae (strain ATCC 204508 / S288c)	Polyadenylate-binding protein, cytoplasmic and nuclear	PABP_YEAST	P04147	1.54623	1.54623	FALSE	1.90291e-153	5.72927e-248	0	0	23	148893	TRUE	0	FGPIVSASLEK	1	1	978071	TRUE	_FGPIVSASLEK_	40.5063	FALSE	_FGPIVSASLEK_	FALSE	6.86577e-116	3.32886e-116	68.2637	12.9203	0.279783	39.7941	68.5562	54.4704	1.39016e-65	0.185743	0.145706	8.34095e-65	8.66802e-218	3.95555e-187	978071	TRUE	TRUE	1.15503	0.999501	83550
3	OF_20210407_OEF_04	1	23	19	Saccharomyces cerevisiae (strain ATCC 204508 / S288c)	Polyadenylate-binding protein, cytoplasmic and nuclear	PABP_YEAST	P04147	1.54623	1.54623	FALSE	1.90291e-153	5.72927e-248	0	0	23	148893	TRUE	1	NQQIVAGKPLYVAIAQR	2	2	461736	TRUE	_NQQIVAGKPLYVAIAQR_	45.8501	FALSE	_NQQIVAGKPLYVAIAQR_	FALSE	3.1685e-113	1.20705e-113	70.1714	9.71942	0.240069	44.8513	70.5768	75.8804	4.02866e-66	0.0244707	0.171145	2.4172e-65	5.72165e-230	1.13228e-198	819409	TRUE	TRUE	1.14932	0.999719	70741.5
3	OF_20210407_OEF_04	1	23	19	Saccharomyces cerevisiae (strain ATCC 204508 / S288c)	Polyadenylate-binding protein, cytoplasmic and nuclear	PABP_YEAST	P04147	1.54623	1.54623	FALSE	1.90291e-153	5.72927e-248	0	0	23	148893	TRUE	1	NQQIVAGKPLYVAIAQR	2	2	461736	TRUE	_NQQIVAGKPLYVAIAQR_	45.8501	FALSE	_NQQIVAGKPLYVAIAQR_	FALSE	3.82292e-87	2.96926e-88	70.1815	10.1891	0.239763	44.8761	70.5768	31.0391	4.1252e-53	0.125146	0.39585	2.47512e-52	2.34009e-179	1.07e-157	104063	TRUE	TRUE	1.08914	0.995461	17242.1
3	OF_20210407_OEF_04	1	23	19	Saccharomyces cerevisiae (strain ATCC 204508 / S288c)	Polyadenylate-binding protein, cytoplasmic and nuclear	PABP_YEAST	P04147	1.54623	1.54623	FALSE	1.90291e-153	5.72927e-248	0	0	23	148893	TRUE	0	SQLAQQIQAR	3	1	644363	TRUE	_SQLAQQIQAR_	-5.60297	FALSE	_SQLAQQIQAR_	FALSE	1.12932e-73	6.18805e-75	45.1037	31.9568	0.258779	-5.27134	44.9325	20.6044	1.78119e-46	0.107148	0.106167	1.06872e-45	2.72779e-180	2.93419e-148	644363	TRUE	TRUE	1.05427	0.996193	58442.2
3	OF_20210407_OEF_04	1	23	19	Saccharomyces cerevisiae (strain ATCC 204508 / S288c)	Polyadenylate-binding protein, cytoplasmic and nuclear	PABP_YEAST	P04147	1.54623	1.54623	FALSE	1.90291e-153	5.72927e-248	0	0	23	148893	TRUE	0	GFGFVCFSTPEEATK	4	1	548579	TRUE	_GFGFVC[+57]FSTPEEATK_	71.011	FALSE	_GFGFVC[Carbamidomethyl (C)]FSTPEEATK_	FALSE	4.3892e-111	1.27686e-111	81.8887	8.04492	0.194503	71.0908	81.8501	183.479	8.47032e-66	0.12477	0.159755	3.30723e-65	3.24606e-199	1.14586e-133	548579	TRUE	TRUE	1.14467	0.999635	20687.5
3	OF_20210407_OEF_04	1	23	19	Saccharomyces cerevisiae (strain ATCC 204508 / S288c)	Polyadenylate-binding protein, cytoplasmic and nuclear	PABP_YEAST	P04147	1.54623	1.54623	FALSE	1.90291e-153	5.72927e-248	0	0	23	148893	TRUE	0	ALYDTFSVFGDILSSK	5	2	243116	TRUE	_ALYDTFSVFGDILSSK_	124.444	FALSE	_ALYDTFSVFGDILSSK_	FALSE	1.15526e-115	5.13451e-116	107.385	13.3535	0.311926	123.643	107.718	131.868	6.87122e-63	0.289429	0.221114	4.12273e-62	1.20012e-221	8.91835e-161	409420	TRUE	TRUE	1.15455	0.998558	12192.2
3	OF_20210407_OEF_04	1	23	19	Saccharomyces cerevisiae (strain ATCC 204508 / S288c)	Polyadenylate-binding protein, cytoplasmic and nuclear	PABP_YEAST	P04147	1.54623	1.54623	FALSE	1.90291e-153	5.72927e-248	0	0	23	148893	TRUE	0	ALYDTFSVFGDILSSK	5	2	243116	TRUE	_ALYDTFSVFGDILSSK_	124.444	FALSE	_ALYDTFSVFGDILSSK_	FALSE	5.55997e-87	4.2769e-88	107.395	13.2537	0.273505	123.667	107.718	20.3553	8.63912e-50	0.397181	0.281318	5.18347e-49	3.88411e-158	6.58321e-119	76812.8	TRUE	TRUE	1.08873	0.995669	16193.3
3	OF_20210407_OEF_04	1	23	19	Saccharomyces cerevisiae (strain ATCC 204508 / S288c)	Polyadenylate-binding protein, cytoplasmic and nuclear	PABP_YEAST	P04147	1.54623	1.54623	FALSE	1.90291e-153	5.72927e-248	0	0	23	148893	TRUE	0	GFGFVNYEK	6	1	341354	TRUE	_GFGFVNYEK_	39.3262	FALSE	_GFGFVNYEK_	FALSE	1.01064e-48	3.5854e-50	67.8422	12.3624	0.299745	38.7679	68.0715	78.8098	1.96539e-37	0.204941	0.20566	1.17923e-36	1.54017e-130	3.51932e-91	341354	TRUE	TRUE	0.979068	0.987037	19234.8
3	OF_20210407_OEF_04	1	23	19	Saccharomyces cerevisiae (strain ATCC 204508 / S288c)	Polyadenylate-binding protein, cytoplasmic and nuclear	PABP_YEAST	P04147	1.54623	1.54623	FALSE	1.90291e-153	5.72927e-248	0	0	23	148893	TRUE	0	TSLGYAYVNFNDHEAGR	7	2	93797.2	TRUE	_TSLGYAYVNFNDHEAGR_	41.1648	FALSE	_TSLGYAYVNFNDHEAGR_	FALSE	2.92629e-98	3.77586e-99	68.4263	10.2231	0.265375	40.1902	68.8105	21.8504	1.36632e-58	0.0986708	0.164962	8.19794e-58	5.90987e-166	2.95503e-147	129777	TRUE	TRUE	1.11581	0.997809	47161.5
3	OF_20210407_OEF_04	1	23	19	Saccharomyces cerevisiae (strain ATCC 204508 / S288c)	Polyadenylate-binding protein, cytoplasmic and nuclear	PABP_YEAST	P04147	1.54623	1.54623	FALSE	1.90291e-153	5.72927e-248	0	0	23	148893	TRUE	0	TSLGYAYVNFNDHEAGR	7	2	93797.2	TRUE	_TSLGYAYVNFNDHEAGR_	41.1648	FALSE	_TSLGYAYVNFNDHEAGR_	FALSE	1.1936e-75	6.7722e-77	68.4117	12.3926	0.145989	40.1546	68.8105	19.7321	4.59038e-44	0.426316	0.272442	2.75423e-43	7.34612e-144	5.12653e-81	57817.7	TRUE	TRUE	1.05958	0.991516	13666
3	OF_20210407_OEF_04	1	23	19	Saccharomyces cerevisiae (strain ATCC 204508 / S288c)	Polyadenylate-binding protein, cytoplasmic and nuclear	PABP_YEAST	P04147	1.54623	1.54623	FALSE	1.90291e-153	5.72927e-248	0	0	23	148893	TRUE	0	YQGVNLFVK	8	1	257471	TRUE	_YQGVNLFVK_	48.4906	FALSE	_YQGVNLFVK_	FALSE	1.86693e-100	2.71554e-101	71.4904	11.1833	0.282963	48.0531	71.6727	56.5687	2.98168e-59	0.0276813	0.0660294	1.78901e-58	1.57158e-177	3.16378e-167	257471	TRUE	TRUE	1.12088	0.993976	25401.7
3	OF_20210407_OEF_04	1	23	19	Saccharomyces cerevisiae (strain ATCC 204508 / S288c)	Polyadenylate-binding protein, cytoplasmic and nuclear	PABP_YEAST	P04147	1.54623	1.54623	FALSE	1.90291e-153	5.72927e-248	0	0	23	148893	TRUE	0	QALGEQLYK	9	1	223047	TRUE	_QALGEQLYK_	11.5167	FALSE	_QALGEQLYK_	FALSE	4.37656e-99	5.93432e-100	53.7838	9.80997	0.108604	12.7675	53.1941	112.338	5.17854e-49	0.219189	0.231103	3.10712e-48	3.93922e-168	5.93432e-100	223047	TRUE	TRUE	1.11772	0.990085	14537.1
3	OF_20210407_OEF_04	1	23	19	Saccharomyces cerevisiae (strain ATCC 204508 / S288c)	Polyadenylate-binding protein, cytoplasmic and nuclear	PABP_YEAST	P04147	1.54623	1.54623	FALSE	1.90291e-153	5.72927e-248	0	0	23	148893	TRUE	0	LEEEFAPYGTITSAK	10	1	424333	TRUE	_LEEEFAPYGTITSAK_	46.6596	FALSE	_LEEEFAPYGTITSAK_	FALSE	4.70621e-107	1.06055e-107	70.68	13.7677	0.306089	46.1043	70.9098	59.4409	2.84808e-10	0.0740246	0.890752	1.70885e-09	5.53497e-185	1.06055e-107	424333	TRUE	TRUE	1.1358	0.99946	47408.4
3	OF_20210407_OEF_04	1	23	19	Saccharomyces cerevisiae (strain ATCC 204508 / S288c)	Polyadenylate-binding protein, cytoplasmic and nuclear	PABP_YEAST	P04147	1.54623	1.54623	FALSE	1.90291e-153	5.72927e-248	0	0	23	148893	TRUE	0	NLHPDIDNK	12	1	155873	TRUE	_NLHPDIDNK_	-23.6577	FALSE	_NLHPDIDNK_	FALSE	4.18624e-99	5.72477e-100	35.41	6.06345	0.147075	-23.2479	35.1909	146.726	3.64873e-61	0.167885	0.145696	2.18924e-60	3.49676e-202	4.12406e-181	155873	TRUE	TRUE	1.11777	0.999353	9928.07
3	OF_20210407_OEF_04	1	23	19	Saccharomyces cerevisiae (strain ATCC 204508 / S288c)	Polyadenylate-binding protein, cytoplasmic and nuclear	PABP_YEAST	P04147	1.54623	1.54623	FALSE	1.90291e-153	5.72927e-248	0	0	23	148893	TRUE	0	GFGFVHFEEEGAAK	13	1	148269	TRUE	_GFGFVHFEEEGAAK_	50.9227	FALSE	_GFGFVHFEEEGAAK_	FALSE	5.27263e-96	6.15782e-97	72.9482	10.9669	0.228904	51.1023	72.8589	11.5552	9.42553e-61	0.098241	0.142601	5.65532e-60	3.64962e-175	4.56607e-131	148269	TRUE	TRUE	1.11053	0.998496	92670.1
3	OF_20210407_OEF_04	1	23	19	Saccharomyces cerevisiae (strain ATCC 204508 / S288c)	Polyadenylate-binding protein, cytoplasmic and nuclear	PABP_YEAST	P04147	1.54623	1.54623	FALSE	1.90291e-153	5.72927e-248	0	0	23	148893	TRUE	0	NANDNNQFYQQK	14	1	153593	TRUE	_NANDNNQFYQQK_	-15.9277	FALSE	_NANDNNQFYQQK_	FALSE	6.72974e-103	1.12162e-103	39.5993	13.7535	0.280258	-15.4628	39.3515	36.0842	3.9756e-58	0.164489	0.117761	2.38536e-57	7.23819e-190	7.56719e-159	153593	TRUE	TRUE	1.12646	0.997899	16140.1
3	OF_20210407_OEF_04	1	23	19	Saccharomyces cerevisiae (strain ATCC 204508 / S288c)	Polyadenylate-binding protein, cytoplasmic and nuclear	PABP_YEAST	P04147	1.54623	1.54623	FALSE	1.90291e-153	5.72927e-248	0	0	23	148893	TRUE	1	RSQLAQQIQAR	15	2	30522.6	TRUE	_RSQLAQQIQAR_	-10.1288	FALSE	_RSQLAQQIQAR_	FALSE	5.75147e-25	1.59486e-26	42.8082	7.34464	0.207431	-9.54055	42.4871	24.161	3.41036e-12	0.127863	0.326735	2.04622e-11	1.59486e-26	8.96701e-20	47962.6	TRUE	TRUE	0.882951	0.649612	17584.6
3	OF_20210407_OEF_04	1	23	19	Saccharomyces cerevisiae (strain ATCC 204508 / S288c)	Polyadenylate-binding protein, cytoplasmic and nuclear	PABP_YEAST	P04147	1.54623	1.54623	FALSE	1.90291e-153	5.72927e-248	0	0	23	148893	TRUE	1	RSQLAQQIQAR	15	2	30522.6	TRUE	_RSQLAQQIQAR_	-10.1288	FALSE	_RSQLAQQIQAR_	FALSE	9.43595e-38	2.98961e-39	42.834	9.06601	0.280131	-9.49327	42.4871	8.5334	4.1801e-27	0.517665	0.457601	2.50806e-26	1.05598e-97	5.16565e-55	13082.5	TRUE	TRUE	0.939159	0.948874	9314.22
3	OF_20210407_OEF_04	1	23	19	Saccharomyces cerevisiae (strain ATCC 204508 / S288c)	Polyadenylate-binding protein, cytoplasmic and nuclear	PABP_YEAST	P04147	1.54623	1.54623	FALSE	1.90291e-153	5.72927e-248	0	0	23	148893	TRUE	0	NLDDSVDDEK	17	1	106664	TRUE	_NLDDSVDDEK_	-18.6044	FALSE	_NLDDSVDDEK_	FALSE	2.38675e-92	2.34282e-93	37.9608	13.9262	0.319335	-18.5355	37.9235	16.9507	7.50476e-08	0.0756099	0.950142	4.50286e-07	1.43052e-169	2.34282e-93	106664	TRUE	TRUE	1.10184	0.999122	39325.3
3	OF_20210407_OEF_04	1	23	19	Saccharomyces cerevisiae (strain ATCC 204508 / S288c)	Polyadenylate-binding protein, cytoplasmic and nuclear	PABP_YEAST	P04147	1.54623	1.54623	FALSE	1.90291e-153	5.72927e-248	0	0	23	148893	TRUE	0	AHYTNLYVK	18	1	39552.9	TRUE	_AHYTNLYVK_	-5.58838	FALSE	_AHYTNLYVK_	FALSE	6.92617e-44	2.31838e-45	44.936	5.76608	0.136053	-5.59613	44.94	75.0811	3.87493e-46	0.163604	0.122837	2.31838e-45	7.20074e-144	4.39292e-95	39552.9	TRUE	TRUE	0.962174	0.912221	9212.57
3	OF_20210407_OEF_04	1	1	1	Saccharomyces cerevisiae (strain ATCC 204508 / S288c)	Histone H2A.1;Histone H2A.2	H2A1_YEAST;H2A2_YEAST	P04911;P04912	1.50693	1.50693	TRUE	3.63556e-132	1.68967e-218	0	0	1	444033	FALSE	0	AGLTFPVGR	1	1	444033	FALSE	_AGLTFPVGR_	36.7376	FALSE	_AGLTFPVGR_	FALSE	8.38586e-101	1.24235e-101	66.8132	14.5164	0.247284	36.4675	66.9382	61.6642	1.26504e-31	0.245604	0.246748	7.59027e-31	6.57279e-135	3.74221e-102	444033	TRUE	TRUE	1.12168	0.999396	31941.3
3	OF_20210407_OEF_04	1	1	1	Saccharomyces cerevisiae (strain ATCC 204508 / S288c)	40S ribosomal protein S9-B	RS9B_YEAST	P05755	1.50444	1.47519	TRUE	7.16005e-131	4.42168e-196	0	0	1	55720.5	TRUE	1	KAEASGEAAEEAEDEE	1	1	55720.5	TRUE	_KAEASGEAAEEAEDEE_	-17.2026	FALSE	_KAEASGEAAEEAEDEE_	FALSE	2.00553e-89	1.73451e-90	38.9558	9.87451	0.245776	-16.6703	38.6721	33.8877	1.18562e-58	0.275655	0.541829	7.1137e-58	2.85855e-188	1.42157e-140	55720.5	TRUE	TRUE	1.09475	0.993387	8581.69
3	OF_20210407_OEF_04	1	3	2	Saccharomyces cerevisiae (strain ATCC 204508 / S288c)	Ubiquitin-40S ribosomal protein S31	RS31_YEAST	P05759	1.55671	1.52363	FALSE	2.16065e-159	8.64068e-231	0	0	3	102247	TRUE	0	LAVLSYYK	1	2	138948	TRUE	_LAVLSYYK_	37.052	FALSE	_LAVLSYYK_	FALSE	4.4414e-107	1.01518e-107	66.9726	11.3221	0.30614	36.8119	67.0837	86.0516	2.42338e-52	0.232927	0.210549	1.45403e-51	2.31475e-205	5.56028e-192	263943	TRUE	TRUE	1.13585	0.99772	24433
3	OF_20210407_OEF_04	1	3	2	Saccharomyces cerevisiae (strain ATCC 204508 / S288c)	Ubiquitin-40S ribosomal protein S31	RS31_YEAST	P05759	1.55671	1.52363	FALSE	2.16065e-159	8.64068e-231	0	0	3	102247	TRUE	0	ECSNPTCGAGVFLANHK	2	1	65900.3	TRUE	_EC[+57]SNPTC[+57]GAGVFLANHK_	25.4729	FALSE	_EC[Carbamidomethyl (C)]SNPTC[Carbamidomethyl (C)]GAGVFLANHK_	FALSE	3.84643e-85	2.7722e-86	61.2326	9.59583	0.330522	26.5238	60.5944	26.0783	3.46648e-41	0.13952	0.126667	2.07989e-40	3.66752e-165	3.59298e-139	65900.3	TRUE	TRUE	1.08414	0.988662	23920.9
3	OF_20210407_OEF_04	1	11	11	Saccharomyces cerevisiae (strain ATCC 204508 / S288c)	Protein SCP160	SC160_YEAST	P06105	1.48774	1.41866	FALSE	2.28034e-122	3.2989e-159	0	0	11	64946.3	TRUE	0	SGDIVILGPR	1	1	260100	TRUE	_SGDIVILGPR_	32.3695	FALSE	_SGDIVILGPR_	FALSE	3.38391e-58	1.3707e-59	64.9677	13.1805	0.335448	32.9015	64.6778	4.90733	3.62064e-41	0.257764	0.315506	2.17239e-40	1.16298e-168	3.66981e-91	260100	TRUE	TRUE	1.00966	0.997448	265923
3	OF_20210407_OEF_04	1	11	11	Saccharomyces cerevisiae (strain ATCC 204508 / S288c)	Protein SCP160	SC160_YEAST	P06105	1.48774	1.41866	FALSE	2.28034e-122	3.2989e-159	0	0	11	64946.3	TRUE	0	YNVFINFPR	2	1	150576	TRUE	_YNVFINFPR_	71.5172	FALSE	_YNVFINFPR_	FALSE	2.24022e-26	6.32161e-28	82.1038	7.26068	0.0552474	71.5361	82.0947	108.327	1.0536e-28	0.166362	0.123265	6.32161e-28	3.07585e-139	1.85298e-61	150576	TRUE	TRUE	0.889888	0.992648	10965.2
3	OF_20210407_OEF_04	1	11	11	Saccharomyces cerevisiae (strain ATCC 204508 / S288c)	Protein SCP160	SC160_YEAST	P06105	1.48774	1.41866	FALSE	2.28034e-122	3.2989e-159	0	0	11	64946.3	TRUE	0	TVEVTLTGLEYNLTHAK	3	1	75604.6	TRUE	_TVEVTLTGLEYNLTHAK_	94.5361	FALSE	_TVEVTLTGLEYNLTHAK_	FALSE	8.27471e-70	4.12446e-71	94.3284	16.897	0.217964	94.5498	94.3217	17.8439	5.03954e-55	0.185436	0.217955	3.02373e-54	1.42644e-171	3.40296e-130	75604.6	TRUE	TRUE	1.04364	0.992613	14311.8
3	OF_20210407_OEF_04	1	11	11	Saccharomyces cerevisiae (strain ATCC 204508 / S288c)	Protein SCP160	SC160_YEAST	P06105	1.48774	1.41866	FALSE	2.28034e-122	3.2989e-159	0	0	11	64946.3	TRUE	0	IFESILNSPSSK	5	1	76418.8	TRUE	_IFESILNSPSSK_	46.4024	FALSE	_IFESILNSPSSK_	FALSE	4.78594e-60	1.99414e-61	70.2584	9.99921	0.244373	45.0656	70.8026	10.5839	9.64196e-12	0.160065	0.210553	5.78518e-11	2.65503e-142	1.97802e-44	76418.8	TRUE	TRUE	1.0153	0.934395	69537.2
3	OF_20210407_OEF_04	1	11	11	Saccharomyces cerevisiae (strain ATCC 204508 / S288c)	Protein SCP160	SC160_YEAST	P06105	1.48774	1.41866	FALSE	2.28034e-122	3.2989e-159	0	0	11	64946.3	TRUE	1	ENFDREVDVPASIYEYVSER	6	1	61978	TRUE	_ENFDREVDVPASIYEYVSER_	86.9965	FALSE	_ENFDREVDVPASIYEYVSER_	FALSE	2.14549e-70	1.07949e-71	90.6836	11.5554	0.272483	87.5274	90.3895	3.48206	2.13599e-34	0.154646	0.157082	1.2816e-33	1.70807e-127	1.07949e-71	61978	TRUE	TRUE	1.04527	0.994748	127933
3	OF_20210407_OEF_04	1	11	11	Saccharomyces cerevisiae (strain ATCC 204508 / S288c)	Protein SCP160	SC160_YEAST	P06105	1.48774	1.41866	FALSE	2.28034e-122	3.2989e-159	0	0	11	64946.3	TRUE	1	LTYEPIDLSSILSDGEEKEVTK	7	1	44856.4	TRUE	_LTYEPIDLSSILSDGEEKEVTK_	92.432	FALSE	_LTYEPIDLSSILSDGEEKEVTK_	FALSE	1.0678e-27	3.03999e-29	93.2491	10.3077	0.310593	92.327	93.3	28.4582	1.79876e-11	0.112268	0.106174	9.54286e-11	1.30284e-84	2.32011e-47	44856.4	TRUE	TRUE	0.896191	0.744941	11486.3
3	OF_20210407_OEF_04	1	11	11	Saccharomyces cerevisiae (strain ATCC 204508 / S288c)	Protein SCP160	SC160_YEAST	P06105	1.48774	1.41866	FALSE	2.28034e-122	3.2989e-159	0	0	11	64946.3	TRUE	1	TYEFSEEVQDSLFKPSSATWK	8	1	43604.2	TRUE	_TYEFSEEVQDSLFKPSSATWK_	77.1981	FALSE	_TYEFSEEVQDSLFKPSSATWK_	FALSE	3.10024e-55	1.20398e-56	85.0826	4.63806	0.177111	77.4143	84.9607	8.69539	2.70043e-26	0.082762	0.106358	1.62026e-25	6.07723e-99	3.58888e-80	43604.2	TRUE	TRUE	1.00041	0.966454	74877.6
3	OF_20210407_OEF_04	1	11	11	Saccharomyces cerevisiae (strain ATCC 204508 / S288c)	Protein SCP160	SC160_YEAST	P06105	1.48774	1.41866	FALSE	2.28034e-122	3.2989e-159	0	0	11	64946.3	TRUE	1	KEEALDTAVK	10	1	16395.4	TRUE	_KEEALDTAVK_	-22.4487	FALSE	_KEEALDTAVK_	FALSE	6.14038e-71	3.13885e-72	35.6098	5.10059	0.129785	-22.8749	35.8407	9.84564	1.25958e-16	0.0909045	0.328561	7.55749e-16	3.13885e-72	1.92529e-62	16395.4	TRUE	TRUE	1.04678	0.968654	22894.1
3	OF_20210407_OEF_04	1	11	11	Saccharomyces cerevisiae (strain ATCC 204508 / S288c)	Protein SCP160	SC160_YEAST	P06105	1.48774	1.41866	FALSE	2.28034e-122	3.2989e-159	0	0	11	64946.3	TRUE	0	VESIVAEASDFVTEVLK	11	1	2084.92	TRUE	_VESIVAEASDFVTEVLK_	165.016	FALSE	_VESIVAEASDFVTEVLK_	FALSE	9.64316e-15	2.45686e-16	122.716	3.99353	0.103502	161.379	124.183	4.36958	8.88081e-05	0.846677	0.633006	0.000517641	1.68428e-77	2.45686e-16	2084.92	TRUE	TRUE	0.822929	0.800165	7977.63
3	OF_20210407_OEF_04	1	58	38	Saccharomyces cerevisiae (strain ATCC 204508 / S288c)	Pyruvate decarboxylase isozyme 1	PDC1_YEAST	P06169	1.6019	1.6019	FALSE	2.22855e-186	6.117e-293	0	0	56	136894	FALSE	0	SEITLGK	1	1	4.5168e+06	FALSE	_[+42]SEITLGK_	15.0898	FALSE	_[Acetyl (Protein N-term)]SEITLGK_	FALSE	3.83403e-139	6.13445e-138	55.0581	12.7172	0.323134	15.3512	54.9292	333.156	2.28117e-80	0.393786	0.261474	1.3687e-79	8.31478e-254	2.36009e-228	4.5168e+06	TRUE	TRUE	1.20226	0.999874	58621.5
3	OF_20210407_OEF_04	1	58	38	Saccharomyces cerevisiae (strain ATCC 204508 / S288c)	Pyruvate decarboxylase isozyme 1	PDC1_YEAST	P06169	1.6019	1.6019	FALSE	2.22855e-186	6.117e-293	0	0	56	136894	TRUE	0	LLTTIADAAK	2	1	5502371	TRUE	_LLTTIADAAK_	23.3802	FALSE	_LLTTIADAAK_	FALSE	2.64075e-137	1.0563e-136	59.6269	13.6626	0.285767	23.7995	59.3859	217.864	1.62563e-81	0.2366	0.189215	9.75378e-81	3.76392e-282	1.3603e-239	5502371	TRUE	TRUE	1.19869	0.999227	103873
3	OF_20210407_OEF_04	1	58	38	Saccharomyces cerevisiae (strain ATCC 204508 / S288c)	Pyruvate decarboxylase isozyme 1	PDC1_YEAST	P06169	1.6019	1.6019	FALSE	2.22855e-186	6.117e-293	0	0	56	136894	TRUE	1	TTYVTQRPVYLGLPANLVDLNVPAK	3	2	1336495	TRUE	_TTYVTQRPVYLGLPANLVDLNVPAK_	93.46	FALSE	_TTYVTQRPVYLGLPANLVDLNVPAK_	FALSE	4.69539e-109	1.23158e-109	93.9331	3.09448	0.244259	93.7358	93.7992	815.286	9.33406e-81	0.396858	0.431827	5.60043e-80	1.71854e-244	2.50344e-212	2.51095e+06	TRUE	TRUE	1.14022	0.998781	72030.9
3	OF_20210407_OEF_04	1	58	38	Saccharomyces cerevisiae (strain ATCC 204508 / S288c)	Pyruvate decarboxylase isozyme 1	PDC1_YEAST	P06169	1.6019	1.6019	FALSE	2.22855e-186	6.117e-293	0	0	56	136894	TRUE	1	TTYVTQRPVYLGLPANLVDLNVPAK	3	2	1336495	TRUE	_TTYVTQRPVYLGLPANLVDLNVPAK_	93.46	FALSE	_TTYVTQRPVYLGLPANLVDLNVPAK_	FALSE	1.56945e-33	4.774e-35	93.9269	13.8924	0.227552	93.7231	93.7992	27.8297	7.95667e-36	0.34212	0.30738	4.774e-35	1.09567e-178	3.98101e-96	162042	TRUE	TRUE	0.922052	0.990604	30770.8
3	OF_20210407_OEF_04	1	58	38	Saccharomyces cerevisiae (strain ATCC 204508 / S288c)	Pyruvate decarboxylase isozyme 1	PDC1_YEAST	P06169	1.6019	1.6019	FALSE	2.22855e-186	6.117e-293	0	0	56	136894	TRUE	0	NPVILADACCSR	4	1	4318623	TRUE	_NPVILADAC[+57]C[+57]SR_	17.2842	FALSE	_NPVILADAC[Carbamidomethyl (C)]C[Carbamidomethyl (C)]SR_	FALSE	1.48677e-137	7.92941e-137	56.3531	14.2059	0.315327	17.8721	56.0425	344.339	4.59755e-77	0.211608	0.190858	2.75853e-76	2.52499e-273	4.37743e-230	4318623	TRUE	TRUE	1.19917	0.999639	45047
3	OF_20210407_OEF_04	1	58	38	Saccharomyces cerevisiae (strain ATCC 204508 / S288c)	Pyruvate decarboxylase isozyme 1	PDC1_YEAST	P06169	1.6019	1.6019	FALSE	2.22855e-186	6.117e-293	0	0	56	136894	TRUE	1	YGGVYVGTLSKPEVK	5	2	1.7207e+06	TRUE	_YGGVYVGTLSKPEVK_	26.9492	FALSE	_YGGVYVGTLSKPEVK_	FALSE	2.56849e-132	5.87084e-132	61.7639	11.9196	0.279069	27.3985	61.491	76.7962	4.53312e-78	0.18365	0.173315	2.71987e-77	1.31666e-265	7.93122e-219	2487558	TRUE	TRUE	1.18885	0.999991	164046
3	OF_20210407_OEF_04	1	58	38	Saccharomyces cerevisiae (strain ATCC 204508 / S288c)	Pyruvate decarboxylase isozyme 1	PDC1_YEAST	P06169	1.6019	1.6019	FALSE	2.22855e-186	6.117e-293	0	0	56	136894	TRUE	1	YGGVYVGTLSKPEVK	5	2	1.7207e+06	TRUE	_YGGVYVGTLSKPEVK_	26.9492	FALSE	_YGGVYVGTLSKPEVK_	FALSE	5.2972e-120	4.23776e-120	61.7386	11.6601	0.273319	27.3569	61.491	81.6627	4.63915e-74	0.684589	0.408312	2.78349e-73	9.69903e-238	6.11601e-208	953838	TRUE	TRUE	1.16372	0.999101	57895.8
3	OF_20210407_OEF_04	1	58	38	Saccharomyces cerevisiae (strain ATCC 204508 / S288c)	Pyruvate decarboxylase isozyme 1	PDC1_YEAST	P06169	1.6019	1.6019	FALSE	2.22855e-186	6.117e-293	0	0	56	136894	TRUE	0	AQYNEIQGWDHLSLLPTFGAK	6	3	63301.4	TRUE	_AQYNEIQGWDHLSLLPTFGAK_	100.285	FALSE	_AQYNEIQGWDHLSLLPTFGAK_	FALSE	1.15173e-137	7.41731e-137	96.6947	10.524	0.23624	99.6968	96.9423	222.961	2.00089e-63	0.144051	0.232507	1.20053e-62	7.50717e-190	8.72381e-171	3.26547e+06	TRUE	TRUE	1.19939	0.999114	104204
3	OF_20210407_OEF_04	1	58	38	Saccharomyces cerevisiae (strain ATCC 204508 / S288c)	Pyruvate decarboxylase isozyme 1	PDC1_YEAST	P06169	1.6019	1.6019	FALSE	2.22855e-186	6.117e-293	0	0	56	136894	TRUE	1	GYKPVAVPAR	7	1	2.13146e+06	TRUE	_GYKPVAVPAR_	-9.34962	FALSE	_GYKPVAVPAR_	FALSE	6.17829e-125	6.59018e-125	42.9661	10.963	0.252529	-9.25118	42.9124	122.673	3.86865e-78	0.424523	0.270347	2.32119e-77	5.11328e-254	3.93805e-205	2.13146e+06	TRUE	TRUE	1.17394	0.999998	113276
3	OF_20210407_OEF_04	1	58	38	Saccharomyces cerevisiae (strain ATCC 204508 / S288c)	Pyruvate decarboxylase isozyme 1	PDC1_YEAST	P06169	1.6019	1.6019	FALSE	2.22855e-186	6.117e-293	0	0	56	136894	TRUE	0	TPANAAVPASTPLK	8	1	1.69797e+06	TRUE	_TPANAAVPASTPLK_	9.25741	FALSE	_TPANAAVPASTPLK_	FALSE	8.04547e-127	1.43031e-126	52.2063	10.8105	0.258274	9.34834	52.1649	112.196	1.62563e-81	0.299957	0.453858	9.75378e-81	6.07104e-277	1.95932e-225	1.69797e+06	TRUE	TRUE	1.1778	0.999149	82698.9
3	OF_20210407_OEF_04	1	58	38	Saccharomyces cerevisiae (strain ATCC 204508 / S288c)	Pyruvate decarboxylase isozyme 1	PDC1_YEAST	P06169	1.6019	1.6019	FALSE	2.22855e-186	6.117e-293	0	0	56	136894	TRUE	0	VATTGEWDK	9	1	2530766	TRUE	_VATTGEWDK_	-11.3169	FALSE	_VATTGEWDK_	FALSE	6.67398e-131	1.3348e-130	42.006	9.92999	0.223223	-11.0119	41.8403	210.018	9.93392e-77	0.109847	0.151929	5.96035e-76	1.56045e-264	7.30012e-210	2530766	TRUE	TRUE	1.18603	0.999585	63128.7
3	OF_20210407_OEF_04	1	58	38	Saccharomyces cerevisiae (strain ATCC 204508 / S288c)	Pyruvate decarboxylase isozyme 1	PDC1_YEAST	P06169	1.6019	1.6019	FALSE	2.22855e-186	6.117e-293	0	0	56	136894	TRUE	0	LFVLNNDGYTIEK	10	1	1.64807e+06	TRUE	_LFVLNNDGYTIEK_	57.2678	FALSE	_LFVLNNDGYTIEK_	FALSE	1.02054e-132	2.72145e-132	76.0773	12.3913	0.30422	57.3882	76.019	32.0092	1.68521e-74	0.114321	0.111979	1.01112e-73	1.75788e-258	7.88878e-220	1.64807e+06	TRUE	TRUE	1.18965	0.997857	215797
3	OF_20210407_OEF_04	1	58	38	Saccharomyces cerevisiae (strain ATCC 204508 / S288c)	Pyruvate decarboxylase isozyme 1	PDC1_YEAST	P06169	1.6019	1.6019	FALSE	2.22855e-186	6.117e-293	0	0	56	136894	TRUE	0	NAAVPASTPLK	11	1	2039431	TRUE	_NAAVPASTPLK_	-3.41647	FALSE	_NAAVPASTPLK_	FALSE	4.57286e-105	8.60774e-106	45.5663	31.916	0.754888	-4.37574	46.0617	34.3295	3.39635e-08	0.188335	1.01146	2.03781e-07	1.06736e-176	5.33686e-85	2039431	TRUE	TRUE	1.13136	0.999256	124353
3	OF_20210407_OEF_04	1	58	38	Saccharomyces cerevisiae (strain ATCC 204508 / S288c)	Pyruvate decarboxylase isozyme 1	PDC1_YEAST	P06169	1.6019	1.6019	FALSE	2.22855e-186	6.117e-293	0	0	56	136894	FALSE	0	WAGNANELNAAYAADGYAR	12	2	439608	FALSE	_WAGNANELNAAYAADGYAR_	42.7126	FALSE	_WAGNANELNAAYAADGYAR_	FALSE	1.89362e-107	4.45557e-108	68.9993	11.2526	0.25455	41.7015	69.355	71.4174	2.38444e-61	0.222336	0.252541	1.43066e-60	9.68513e-206	7.33989e-176	552512	TRUE	TRUE	1.13667	0.999704	37139.1
3	OF_20210407_OEF_04	1	58	38	Saccharomyces cerevisiae (strain ATCC 204508 / S288c)	Pyruvate decarboxylase isozyme 1	PDC1_YEAST	P06169	1.6019	1.6019	FALSE	2.22855e-186	6.117e-293	0	0	56	136894	FALSE	0	WAGNANELNAAYAADGYAR	12	2	439608	FALSE	_WAGNANELNAAYAADGYAR_	42.7126	FALSE	_WAGNANELNAAYAADGYAR_	FALSE	1.334e-61	5.72224e-63	69.0016	10.7338	0.244931	41.7081	69.355	35.2972	8.42895e-55	0.30323	0.264356	5.05737e-54	3.48572e-197	1.54356e-107	326705	TRUE	TRUE	1.01998	0.906772	51777.5
3	OF_20210407_OEF_04	1	58	38	Saccharomyces cerevisiae (strain ATCC 204508 / S288c)	Pyruvate decarboxylase isozyme 1	PDC1_YEAST	P06169	1.6019	1.6019	FALSE	2.22855e-186	6.117e-293	0	0	56	136894	FALSE	0	GLPGDFNLSLLDK	13	1	1.54617e+06	FALSE	_GLPGDFNLSLLDK_	85.6383	FALSE	_GLPGDFNLSLLDK_	FALSE	1.61959e-88	1.34267e-89	89.8791	13.9563	0.369315	86.0742	89.6404	27.5557	1.70512e-13	0.0731256	0.424629	1.02307e-12	2.01062e-124	1.13725e-94	1.54617e+06	TRUE	TRUE	1.09253	0.999836	322948
3	OF_20210407_OEF_04	1	58	38	Saccharomyces cerevisiae (strain ATCC 204508 / S288c)	Pyruvate decarboxylase isozyme 1	PDC1_YEAST	P06169	1.6019	1.6019	FALSE	2.22855e-186	6.117e-293	0	0	56	136894	TRUE	0	LIDLTQFPAFVTPMGK	14	5	69656.1	TRUE	_LIDLTQFPAFVTPMGK_	108.964	FALSE	_LIDLTQFPAFVTPMGK_	FALSE	1.1618e-96	1.39766e-97	100.711	12.6356	0.159137	108.735	100.821	249.933	3.73251e-65	0.259762	0.49011	2.23951e-64	6.2424e-221	5.58818e-181	301533	TRUE	TRUE	1.11207	0.999704	5016.21
3	OF_20210407_OEF_04	1	58	38	Saccharomyces cerevisiae (strain ATCC 204508 / S288c)	Pyruvate decarboxylase isozyme 1	PDC1_YEAST	P06169	1.6019	1.6019	FALSE	2.22855e-186	6.117e-293	0	0	56	136894	TRUE	0	LIDLTQFPAFVTPMGK	14	5	69656.1	TRUE	_LIDLTQFPAFVTPM[+16]GK_	98.1481	FALSE	_LIDLTQFPAFVTPM[Oxidation (M)]GK_	FALSE	8.5935e-94	9.1664e-95	95.6897	13.2068	0.274161	97.4255	96.0295	59.8281	4.86933e-59	0.0731985	0.21434	2.9216e-58	9.96295e-185	2.21923e-163	186367	TRUE	TRUE	1.10529	0.997973	13449.7
3	OF_20210407_OEF_04	1	58	38	Saccharomyces cerevisiae (strain ATCC 204508 / S288c)	Pyruvate decarboxylase isozyme 1	PDC1_YEAST	P06169	1.6019	1.6019	FALSE	2.22855e-186	6.117e-293	0	0	56	136894	TRUE	0	LIDLTQFPAFVTPMGK	14	5	69656.1	TRUE	_LIDLTQFPAFVTPMGK_	108.964	FALSE	_LIDLTQFPAFVTPMGK_	FALSE	5.05482e-86	3.7793e-87	100.745	10.8133	0.235912	108.805	100.821	61.3588	6.91163e-54	0.353812	0.484828	4.14698e-53	9.553e-177	2.98333e-124	69656.1	TRUE	TRUE	1.08635	0.996244	5362.95
3	OF_20210407_OEF_04	1	58	38	Saccharomyces cerevisiae (strain ATCC 204508 / S288c)	Pyruvate decarboxylase isozyme 1	PDC1_YEAST	P06169	1.6019	1.6019	FALSE	2.22855e-186	6.117e-293	0	0	56	136894	TRUE	0	LIDLTQFPAFVTPMGK	14	5	69656.1	TRUE	_LIDLTQFPAFVTPM[+16]GK_	98.1481	FALSE	_LIDLTQFPAFVTPM[Oxidation (M)]GK_	FALSE	2.26145e-77	1.3451e-78	95.6877	11.2441	0.227566	97.4213	96.0295	14.558	3.02404e-52	0.150284	0.236956	1.81442e-51	4.31046e-165	4.6166e-125	38542.6	TRUE	TRUE	1.06416	0.996634	20609.4
3	OF_20210407_OEF_04	1	58	38	Saccharomyces cerevisiae (strain ATCC 204508 / S288c)	Pyruvate decarboxylase isozyme 1	PDC1_YEAST	P06169	1.6019	1.6019	FALSE	2.22855e-186	6.117e-293	0	0	56	136894	FALSE	0	PVYLGLPANLVDLNVPAK	15	2	231331	FALSE	_PVYLGLPANLVDLNVPAK_	101.999	FALSE	_PVYLGLPANLVDLNVPAK_	FALSE	1.19006e-53	4.5014e-55	97.2721	10.04	0.248795	101.069	97.6639	206.56	7.50234e-56	0.33948	0.39945	4.5014e-55	5.36198e-199	8.29764e-129	273077	TRUE	TRUE	0.995354	0.999756	11560.8
3	OF_20210407_OEF_04	1	58	38	Saccharomyces cerevisiae (strain ATCC 204508 / S288c)	Pyruvate decarboxylase isozyme 1	PDC1_YEAST	P06169	1.6019	1.6019	FALSE	2.22855e-186	6.117e-293	0	0	56	136894	FALSE	0	PVYLGLPANLVDLNVPAK	15	2	231331	FALSE	_PVYLGLPANLVDLNVPAK_	101.999	FALSE	_PVYLGLPANLVDLNVPAK_	FALSE	3.46988e-48	1.2175e-49	97.333	14.4401	0.215405	101.214	97.6639	49.2519	3.72086e-34	0.218404	0.331058	2.23252e-33	1.1947e-144	4.24062e-99	189585	TRUE	TRUE	0.977244	0.989769	27349.7
3	OF_20210407_OEF_04	1	58	38	Saccharomyces cerevisiae (strain ATCC 204508 / S288c)	Pyruvate decarboxylase isozyme 1	PDC1_YEAST	P06169	1.6019	1.6019	FALSE	2.22855e-186	6.117e-293	0	0	56	136894	TRUE	0	VLNNDGYTIEK	16	1	457268	TRUE	_VLNNDGYTIEK_	7.09891	FALSE	_VLNNDGYTIEK_	FALSE	1.23165e-117	7.57938e-118	51.2704	10.7352	0.253677	7.31859	51.1683	174.988	7.12979e-70	0.216391	0.270333	4.27788e-69	3.9945e-247	3.1255e-186	457268	TRUE	TRUE	1.15874	0.999242	15812.2
3	OF_20210407_OEF_04	1	58	38	Saccharomyces cerevisiae (strain ATCC 204508 / S288c)	Pyruvate decarboxylase isozyme 1	PDC1_YEAST	P06169	1.6019	1.6019	FALSE	2.22855e-186	6.117e-293	0	0	56	136894	FALSE	0	LTAATNAK	17	1	312381	FALSE	_LTAATNAK_	-51.0857	FALSE	_LTAATNAK_	FALSE	1.73099e-73	9.4525e-75	18.8384	52.7343	1.31969	-52.1943	19.5039	7.99373	1.36032e-28	0.157446	0.294472	8.16195e-28	1.58541e-127	1.64443e-96	312381	TRUE	TRUE	1.05376	0.989852	35924.4
3	OF_20210407_OEF_04	1	58	38	Saccharomyces cerevisiae (strain ATCC 204508 / S288c)	Pyruvate decarboxylase isozyme 1	PDC1_YEAST	P06169	1.6019	1.6019	FALSE	2.22855e-186	6.117e-293	0	0	56	136894	TRUE	0	QVNVNTVFGLPGDFNLSLLDK	18	1	152509	TRUE	_QVNVNTVFGLPGDFNLSLLDK_	127.24	FALSE	_QVNVNTVFGLPGDFNLSLLDK_	FALSE	1.48341e-60	6.26241e-62	108.632	5.74438	0.076565	126.68	108.859	189.707	8.20712e-52	0.0620341	0.815113	4.92427e-51	6.60287e-207	1.32788e-134	152509	TRUE	TRUE	1.01684	0.999213	12058.5
3	OF_20210407_OEF_04	1	58	38	Saccharomyces cerevisiae (strain ATCC 204508 / S288c)	Pyruvate decarboxylase isozyme 1	PDC1_YEAST	P06169	1.6019	1.6019	FALSE	2.22855e-186	6.117e-293	0	0	56	136894	TRUE	0	EVIDTILALVK	19	1	262790	TRUE	_EVIDTILALVK_	115.263	FALSE	_EVIDTILALVK_	FALSE	9.00491e-63	3.93657e-64	104.153	3.07086	0.053	116.155	103.74	37.2287	1.61969e-64	0.270656	0.42322	5.78158e-64	1.36444e-212	1.16938e-163	262790	TRUE	TRUE	1.02345	0.999063	186312
3	OF_20210407_OEF_04	1	58	38	Saccharomyces cerevisiae (strain ATCC 204508 / S288c)	Pyruvate decarboxylase isozyme 1	PDC1_YEAST	P06169	1.6019	1.6019	FALSE	2.22855e-186	6.117e-293	0	0	56	136894	FALSE	0	QLLLHHTLGNGDFTVFHR	20	2	175842	FALSE	_QLLLHHTLGNGDFTVFHR_	51.1847	FALSE	_QLLLHHTLGNGDFTVFHR_	FALSE	1.04315e-103	1.87532e-104	73.1375	12.1476	0.222789	51.4833	72.9891	23.8339	1.48325e-39	0.125865	0.112673	8.8995e-39	5.92288e-183	2.99647e-123	328887	TRUE	TRUE	1.1283	0.998328	67034.7
3	OF_20210407_OEF_04	1	58	38	Saccharomyces cerevisiae (strain ATCC 204508 / S288c)	Pyruvate decarboxylase isozyme 1	PDC1_YEAST	P06169	1.6019	1.6019	FALSE	2.22855e-186	6.117e-293	0	0	56	136894	TRUE	1	VTQRPVYLGLPANLVDLNVPAK	21	1	243283	TRUE	_VTQRPVYLGLPANLVDLNVPAK_	89.1016	FALSE	_VTQRPVYLGLPANLVDLNVPAK_	FALSE	1.08825e-90	9.8373e-92	91.6906	18.2615	0.375393	89.3458	91.5554	159.586	7.57872e-55	0.0906361	0.415343	4.54723e-54	4.45176e-179	8.32768e-149	243283	TRUE	TRUE	1.09783	0.999481	5309.52
3	OF_20210407_OEF_04	1	58	38	Saccharomyces cerevisiae (strain ATCC 204508 / S288c)	Pyruvate decarboxylase isozyme 1	PDC1_YEAST	P06169	1.6019	1.6019	FALSE	2.22855e-186	6.117e-293	0	0	56	136894	TRUE	2	SKIRMIEIMLPVFDAPQNLVEQAK	22	1	184181	TRUE	_S[+80]K[+226]IRM[+16]IEIM[+16]LPVFDAPQNLVEQAK_	102.582	FALSE	_S[Phospho (STY)]K[Biotin]IRM[Oxidation (M)]IEIM[Oxidation (M)]LPVFDAPQNLVEQAK_	FALSE	4.54767e-53	1.70805e-54	97.9802	12.2932	0.232312	102.749	97.9098	12.5058	6.85589e-22	0.325607	0.32034	3.65814e-21	3.73144e-71	2.22914e-51	184181	TRUE	TRUE	0.993474	0.997965	79876.8
3	OF_20210407_OEF_04	1	58	38	Saccharomyces cerevisiae (strain ATCC 204508 / S288c)	Pyruvate decarboxylase isozyme 1	PDC1_YEAST	P06169	1.6019	1.6019	FALSE	2.22855e-186	6.117e-293	0	0	56	136894	FALSE	0	TVFGLPGDFNLSLLDK	24	1	198001	FALSE	_TVFGLPGDFNLSLLDK_	116.834	FALSE	_TVFGLPGDFNLSLLDK_	FALSE	9.01762e-88	7.1782e-89	104.516	12.2084	0.19313	116.938	104.467	190.407	1.36852e-61	0.104044	0.26279	8.21112e-61	1.38208e-185	7.06151e-160	198001	TRUE	TRUE	1.09069	0.999884	6732.01
3	OF_20210407_OEF_04	1	58	38	Saccharomyces cerevisiae (strain ATCC 204508 / S288c)	Pyruvate decarboxylase isozyme 1	PDC1_YEAST	P06169	1.6019	1.6019	FALSE	2.22855e-186	6.117e-293	0	0	56	136894	TRUE	1	KLIDLTQFPAFVTPMGK	25	2	33313.6	TRUE	_KLIDLTQFPAFVTPMGK_	98.4035	FALSE	_KLIDLTQFPAFVTPMGK_	FALSE	1.83736e-70	9.27376e-72	95.7525	10.0393	0.176009	97.559	96.1496	35.4869	2.26529e-60	0.376783	0.75464	1.35917e-59	2.90405e-187	4.57122e-150	39779.4	TRUE	TRUE	1.04546	0.99869	5909.3
3	OF_20210407_OEF_04	1	58	38	Saccharomyces cerevisiae (strain ATCC 204508 / S288c)	Pyruvate decarboxylase isozyme 1	PDC1_YEAST	P06169	1.6019	1.6019	FALSE	2.22855e-186	6.117e-293	0	0	56	136894	TRUE	1	VATTGEWDKLTQDK	26	2	30689.7	TRUE	_VATTGEWDKLTQDK_	26.0881	FALSE	_VATTGEWDKLTQDK_	FALSE	2.01828e-60	8.498e-62	61.595	8.97455	0.192284	27.1204	60.968	9.73439	1.41634e-62	0.394394	0.918859	8.498e-62	4.79214e-207	1.74098e-94	47374.8	TRUE	TRUE	1.01644	0.9803	67427.3
3	OF_20210407_OEF_04	1	58	38	Saccharomyces cerevisiae (strain ATCC 204508 / S288c)	Pyruvate decarboxylase isozyme 1	PDC1_YEAST	P06169	1.6019	1.6019	FALSE	2.22855e-186	6.117e-293	0	0	56	136894	TRUE	1	LLTTIADAAKG	27	1	69119.6	TRUE	_LLTTIADAAKG_	23.2077	FALSE	_LLTTIADAAKG_	FALSE	1.89247e-72	1.00263e-73	61.202	11.6636	0.343674	26.4733	59.2868	5.50045	1.01894e-46	0.56071	0.385133	6.11361e-46	3.45187e-143	3.86385e-124	69119.6	TRUE	TRUE	1.05094	0.890873	137971
3	OF_20210407_OEF_04	1	58	38	Saccharomyces cerevisiae (strain ATCC 204508 / S288c)	Pyruvate decarboxylase isozyme 1	PDC1_YEAST	P06169	1.6019	1.6019	FALSE	2.22855e-186	6.117e-293	0	0	56	136894	TRUE	0	MIEIMLPVFDAPQNLVEQAK	28	3	19996.2	TRUE	_M[+16]IEIMLPVFDAPQNLVEQAK_	118.029	FALSE	_M[Oxidation (M)]IEIMLPVFDAPQNLVEQAK_	FALSE	5.09852e-68	2.44241e-69	104.677	14.2667	0.407109	117.287	105.017	2.26662	1.48109e-38	0.433071	0.540969	8.88655e-38	3.36829e-104	1.61141e-84	19996.2	TRUE	TRUE	1.03862	0.964369	100553
3	OF_20210407_OEF_04	1	58	38	Saccharomyces cerevisiae (strain ATCC 204508 / S288c)	Pyruvate decarboxylase isozyme 1	PDC1_YEAST	P06169	1.6019	1.6019	FALSE	2.22855e-186	6.117e-293	0	0	56	136894	TRUE	0	TTGATLGAAFAAEEIDPK	32	1	49144.9	TRUE	_TTGATLGAAFAAEEIDPK_	60.9681	FALSE	_TTGATLGAAFAAEEIDPK_	FALSE	1.03169e-88	8.68793e-90	77.7459	9.58301	0.218205	61.0645	77.7026	34.9852	1.36692e-28	0.0454146	0.135867	8.20151e-28	8.50432e-142	3.96475e-103	49144.9	TRUE	TRUE	1.09301	0.976171	14938.3
3	OF_20210407_OEF_04	1	58	38	Saccharomyces cerevisiae (strain ATCC 204508 / S288c)	Pyruvate decarboxylase isozyme 1	PDC1_YEAST	P06169	1.6019	1.6019	FALSE	2.22855e-186	6.117e-293	0	0	56	136894	TRUE	0	SFNDNSK	33	1	91080.5	TRUE	_SFNDNSK_	-55.7778	FALSE	_SFNDNSK_	FALSE	3.50175e-41	1.14811e-42	14.5696	44.382	1.09376	-59.305	16.6872	6.62751	2.78687e-05	0.861768	0.770893	0.000146935	2.36423e-67	1.14811e-42	91080.5	TRUE	TRUE	0.952271	0.959844	24403.6
3	OF_20210407_OEF_04	1	58	38	Saccharomyces cerevisiae (strain ATCC 204508 / S288c)	Pyruvate decarboxylase isozyme 1	PDC1_YEAST	P06169	1.6019	1.6019	FALSE	2.22855e-186	6.117e-293	0	0	56	136894	TRUE	2	SLKPNDAESEKEVIDTILALVK	34	2	8629.89	TRUE	_SLKPNDAESEKEVIDTILALVK_	132.131	FALSE	_SLKPNDAESEKEVIDTILALVK_	FALSE	1.83031e-46	6.28434e-48	110.228	9.79797	0.0556476	130.621	110.826	11.2952	3.95135e-42	0.0712262	0.282153	2.37081e-41	2.78506e-103	1.06912e-81	14799.3	TRUE	TRUE	0.971303	0.984979	14856.7
3	OF_20210407_OEF_04	1	6	5	Saccharomyces cerevisiae (strain ATCC 204508 / S288c)	40S ribosomal protein S14-A;40S ribosomal protein S14-B	RS14A_YEAST;RS14B_YEAST	P06367;P39516	1.56503	1.5279	FALSE	3.36532e-164	5.53743e-234	0	0	6	146517	FALSE	0	IEDVTPVPSDSTR	1	1	1.34562e+06	FALSE	_IEDVTPVPSDSTR_	4.37436	FALSE	_IEDVTPVPSDSTR_	FALSE	1.03053e-108	2.65944e-109	49.4658	14.7055	0.356533	3.51197	49.8861	47.0843	8.11237e-71	0.258891	0.18174	4.86742e-70	1.17214e-247	7.84143e-192	1.34562e+06	TRUE	TRUE	1.13947	0.999454	108694
3	OF_20210407_OEF_04	1	6	5	Saccharomyces cerevisiae (strain ATCC 204508 / S288c)	40S ribosomal protein S14-A;40S ribosomal protein S14-B	RS14A_YEAST;RS14B_YEAST	P06367;P39516	1.56503	1.5279	FALSE	3.36532e-164	5.53743e-234	0	0	6	146517	FALSE	0	TPGPGGQAALR	2	1	899180	FALSE	_TPGPGGQAALR_	-17.4513	FALSE	_TPGPGGQAALR_	FALSE	3.04361e-104	5.59744e-105	39.0972	16.5052	0.385325	-16.4049	38.5395	77.9627	2.01328e-62	0.211575	0.164953	1.20797e-61	2.2545e-203	1.41936e-189	899180	TRUE	TRUE	1.1295	0.999687	40177.3
3	OF_20210407_OEF_04	1	6	5	Saccharomyces cerevisiae (strain ATCC 204508 / S288c)	40S ribosomal protein S14-A;40S ribosomal protein S14-B	RS14A_YEAST;RS14B_YEAST	P06367;P39516	1.56503	1.5279	FALSE	3.36532e-164	5.53743e-234	0	0	6	146517	FALSE	0	DNSQVFGVAR	3	1	810940	FALSE	_DNSQVFGVAR_	10.5332	FALSE	_DNSQVFGVAR_	FALSE	1.59999e-88	1.33333e-89	53.0896	9.46628	0.218172	11.2872	52.7461	141.414	5.55754e-59	0.198278	0.140073	3.33452e-58	9.01703e-232	1.15073e-159	810940	TRUE	TRUE	1.09254	0.985837	32933.7
3	OF_20210407_OEF_04	1	2	1	Saccharomyces cerevisiae (strain ATCC 204508 / S288c)	C-1-tetrahydrofolate synthase, cytoplasmic	C1TC_YEAST	P07245	1.47684	1.37084	TRUE	5.6272e-117	4.48267e-131	0	0	2	24021.7	TRUE	0	SPVTVEDVGCTGALTALLR	1	2	21216	TRUE	_SPVTVEDVGC[+57]TGALTALLR_	92.4643	FALSE	_SPVTVEDVGC[Carbamidomethyl (C)]TGALTALLR_	FALSE	4.412e-57	1.7648e-58	93.0573	8.26996	0.0917475	91.9321	93.3157	51.5318	4.84396e-42	0.193841	0.247677	2.90638e-41	9.68667e-148	2.72018e-119	30041.6	TRUE	TRUE	1.00621	0.986373	5224.5
3	OF_20210407_OEF_04	1	2	2	Saccharomyces cerevisiae (strain ATCC 204508 / S288c)	DNA-directed RNA polymerases I and III subunit RPAC1	RPAC1_YEAST	P07703	1.47903	1.39526	FALSE	4.77662e-118	4.2925e-145	0	0	2	193360	TRUE	0	LLPQINILQPIK	1	1	125429	TRUE	_LLPQINILQPIK_	86.907	FALSE	_LLPQINILQPIK_	FALSE	5.90682e-64	2.66223e-65	90.6511	16.2883	0.465671	87.4689	90.34	18.005	3.23014e-19	0.128827	0.126852	1.93809e-18	3.71816e-159	3.75621e-104	125429	TRUE	TRUE	1.02693	0.983011	22883.6
3	OF_20210407_OEF_04	1	4	4	Saccharomyces cerevisiae (strain ATCC 204508 / S288c)	Fumarate hydratase, mitochondrial	FUMH_YEAST	P08417	1.51069	1.37824	FALSE	3.96187e-134	3.05736e-135	0	0	4	15900.1	TRUE	0	AIQQAADEVASGK	1	1	74522.8	TRUE	_AIQQAADEVASGK_	2.17536	FALSE	_AIQQAADEVASGK_	FALSE	2.3746e-35	7.33466e-37	49.1866	10.4834	0.316634	2.93902	48.8144	10.1753	1.22293e-37	0.228802	0.23792	7.33466e-37	4.79413e-175	4.97549e-71	74522.8	TRUE	TRUE	0.929573	0.94913	45042.7
3	OF_20210407_OEF_04	1	4	4	Saccharomyces cerevisiae (strain ATCC 204508 / S288c)	Fumarate hydratase, mitochondrial	FUMH_YEAST	P08417	1.51069	1.37824	FALSE	3.96187e-134	3.05736e-135	0	0	4	15900.1	TRUE	0	FEALAAHDAIVECSGALNTLACSLFK	2	1	24344.4	TRUE	_FEALAAHDAIVEC[+57]SGALNTLAC[+57]SLFK_	121.327	FALSE	_FEALAAHDAIVEC[Carbamidomethyl (C)]SGALNTLAC[Carbamidomethyl (C)]SLFK_	FALSE	3.01434e-57	1.20876e-58	106.48	7.68787	0.154008	121.47	106.419	67.2959	2.89045e-59	0.0533505	0.780725	1.20876e-58	4.96476e-188	1.20541e-64	24344.4	TRUE	TRUE	1.00672	0.998132	5637.41
3	OF_20210407_OEF_04	1	10	8	Saccharomyces cerevisiae (strain ATCC 204508 / S288c)	Ribonucleoside-diphosphate reductase small chain 1	RIR2_YEAST	P09938	1.52995	1.50971	FALSE	1.9609e-144	1.62091e-220	0	0	9	165562	TRUE	0	ESEFLFNAIHTIPEIGEK	1	1	315076	TRUE	_ESEFLFNAIHTIPEIGEK_	97.1393	FALSE	_ESEFLFNAIHTIPEIGEK_	FALSE	7.84922e-102	1.2193e-102	95.3402	11.9929	0.307982	96.6822	95.5551	88.8575	6.26937e-64	0.17429	0.162283	3.76162e-63	2.24137e-203	8.71822e-191	315076	TRUE	TRUE	1.12404	0.998271	19600.6
3	OF_20210407_OEF_04	1	10	8	Saccharomyces cerevisiae (strain ATCC 204508 / S288c)	Ribonucleoside-diphosphate reductase small chain 1	RIR2_YEAST	P09938	1.52995	1.50971	FALSE	1.9609e-144	1.62091e-220	0	0	9	165562	TRUE	0	WIQDADALFGER	2	1	251231	TRUE	_WIQDADALFGER_	68.963	FALSE	_WIQDADALFGER_	FALSE	4.71439e-89	4.03371e-90	81.1388	9.44916	0.220627	69.3908	80.9525	13.5945	1.32754e-55	0.21268	0.158323	7.96526e-55	1.68387e-176	2.66906e-165	251231	TRUE	TRUE	1.09384	0.994775	128837
3	OF_20210407_OEF_04	1	10	8	Saccharomyces cerevisiae (strain ATCC 204508 / S288c)	Ribonucleoside-diphosphate reductase small chain 1	RIR2_YEAST	P09938	1.52995	1.50971	FALSE	1.9609e-144	1.62091e-220	0	0	9	165562	TRUE	0	AAADALSDLEIK	3	1	248179	TRUE	_AAADALSDLEIK_	51.0648	FALSE	_AAADALSDLEIK_	FALSE	4.6953e-93	4.84676e-94	73.1571	13.6586	0.285852	51.5227	72.9295	28.1149	1.05184e-40	0.0397893	0.160671	6.31103e-40	6.23219e-153	8.58887e-118	248179	TRUE	TRUE	1.10353	0.997219	40318.6
3	OF_20210407_OEF_04	1	10	8	Saccharomyces cerevisiae (strain ATCC 204508 / S288c)	Ribonucleoside-diphosphate reductase small chain 1	RIR2_YEAST	P09938	1.52995	1.50971	FALSE	1.9609e-144	1.62091e-220	0	0	9	165562	TRUE	0	LLVAFGNK	4	1	179441	TRUE	_LLVAFGNK_	32.8241	FALSE	_LLVAFGNK_	FALSE	1.43915e-63	6.39624e-65	65.2008	11.9447	0.350656	33.3292	64.9255	50.022	9.0273e-18	0.248876	0.297347	5.41638e-17	1.17979e-151	6.39624e-65	179441	TRUE	TRUE	1.0258	0.945901	16295.4
3	OF_20210407_OEF_04	1	10	8	Saccharomyces cerevisiae (strain ATCC 204508 / S288c)	Ribonucleoside-diphosphate reductase small chain 1	RIR2_YEAST	P09938	1.52995	1.50971	FALSE	1.9609e-144	1.62091e-220	0	0	9	165562	TRUE	0	DEGLHTDFACLLFAHLK	5	2	43396.9	TRUE	_DEGLHTDFAC[+57]LLFAHLK_	104.056	FALSE	_DEGLHTDFAC[Carbamidomethyl (C)]LLFAHLK_	FALSE	8.65703e-85	6.18359e-86	98.4968	8.35693	0.226703	103.974	98.5314	20.2444	3.16958e-56	0.1432	0.116166	1.90175e-55	7.78014e-175	3.01095e-133	56425.9	TRUE	TRUE	1.08326	0.997174	18730.3
3	OF_20210407_OEF_04	1	10	8	Saccharomyces cerevisiae (strain ATCC 204508 / S288c)	Ribonucleoside-diphosphate reductase small chain 1	RIR2_YEAST	P09938	1.52995	1.50971	FALSE	1.9609e-144	1.62091e-220	0	0	9	165562	TRUE	0	DEGLHTDFACLLFAHLK	5	2	43396.9	TRUE	_DEGLHTDFAC[+57]LLFAHLK_	104.056	FALSE	_DEGLHTDFAC[Carbamidomethyl (C)]LLFAHLK_	FALSE	3.42689e-38	1.09006e-39	98.5122	9.44641	0.236652	104.01	98.5314	8.77796	1.81678e-40	0.202483	0.389695	1.09006e-39	7.31236e-154	8.25326e-76	30368	TRUE	TRUE	0.940878	0.849013	25661.4
3	OF_20210407_OEF_04	1	10	8	Saccharomyces cerevisiae (strain ATCC 204508 / S288c)	Ribonucleoside-diphosphate reductase small chain 1	RIR2_YEAST	P09938	1.52995	1.50971	FALSE	1.9609e-144	1.62091e-220	0	0	9	165562	TRUE	1	EEPLLNEDKER	6	1	47065.5	TRUE	_EEPLLNEDKER_	-5.71299	FALSE	_EEPLLNEDKER_	FALSE	3.95666e-50	1.42583e-51	44.5651	10.1742	0.262055	-6.31435	44.8756	48.3703	1.21767e-11	0.426174	0.910904	7.28882e-11	1.91287e-109	1.42583e-51	47065.5	TRUE	TRUE	0.983807	0.98336	8291.84
3	OF_20210407_OEF_04	1	10	8	Saccharomyces cerevisiae (strain ATCC 204508 / S288c)	Ribonucleoside-diphosphate reductase small chain 1	RIR2_YEAST	P09938	1.52995	1.50971	FALSE	1.9609e-144	1.62091e-220	0	0	9	165562	TRUE	0	VENPFDFMENISLAGK	7	1	8616.48	TRUE	_VENPFDFMENISLAGK_	117.963	FALSE	_VENPFDFMENISLAGK_	FALSE	1.25421e-19	3.35014e-21	104.533	10.0486	0.304588	116.976	104.989	9.19388	5.58356e-22	0.0557587	0.47082	3.35014e-21	6.0823e-72	3.08144e-55	8616.48	TRUE	TRUE	0.854197	0.886085	8360.8
3	OF_20210407_OEF_04	1	6	4	Saccharomyces cerevisiae (strain ATCC 204508 / S288c)	60S ribosomal protein L11-A;60S ribosomal protein L11-B	RL11A_YEAST;RL11B_YEAST	P0C0W9;Q3E757	1.57495	1.5637	FALSE	5.01734e-170	1.13903e-261	0	0	6	333362	FALSE	0	VLEQLSGQTPVQSK	1	1	1.09842e+06	FALSE	_VLEQLSGQTPVQSK_	13.6542	FALSE	_VLEQLSGQTPVQSK_	FALSE	6.0133e-123	5.65957e-123	54.3908	13.087	0.335924	13.9983	54.2211	32.3055	5.71576e-75	0.21256	0.153417	3.42946e-74	2.42852e-240	3.70176e-205	1.09842e+06	TRUE	TRUE	1.16985	0.999398	153355
3	OF_20210407_OEF_04	1	6	4	Saccharomyces cerevisiae (strain ATCC 204508 / S288c)	60S ribosomal protein L11-A;60S ribosomal protein L11-B	RL11A_YEAST;RL11B_YEAST	P0C0W9;Q3E757	1.57495	1.5637	FALSE	5.01734e-170	1.13903e-261	0	0	6	333362	FALSE	0	AEEILER	2	2	449676	FALSE	_AEEILER_	-7.97664	FALSE	_AEEILER_	FALSE	5.80398e-112	1.93466e-112	43.7293	12.3723	0.301494	-7.85301	43.6619	32.0556	1.16296e-67	0.170884	0.176986	6.97775e-67	1.19093e-195	1.38085e-163	831520	TRUE	TRUE	1.14658	0.998332	110273
3	OF_20210407_OEF_04	1	6	4	Saccharomyces cerevisiae (strain ATCC 204508 / S288c)	60S ribosomal protein L11-A;60S ribosomal protein L11-B	RL11A_YEAST;RL11B_YEAST	P0C0W9;Q3E757	1.57495	1.5637	FALSE	5.01734e-170	1.13903e-261	0	0	6	333362	FALSE	0	AEEILER	2	2	449676	FALSE	_AEEILER_	-7.97664	FALSE	_AEEILER_	FALSE	3.33923e-68	1.60443e-69	43.7469	12.18	0.318774	-7.82087	43.6619	68.2277	5.91472e-60	0.519179	0.385661	3.54883e-59	3.78827e-189	4.45415e-130	67832.8	TRUE	TRUE	1.03914	0.997395	4153.65
3	OF_20210407_OEF_04	1	6	4	Saccharomyces cerevisiae (strain ATCC 204508 / S288c)	60S ribosomal protein L11-A;60S ribosomal protein L11-B	RL11A_YEAST;RL11B_YEAST	P0C0W9;Q3E757	1.57495	1.5637	FALSE	5.01734e-170	1.13903e-261	0	0	6	333362	FALSE	0	YDADVLDK	3	2	288917	FALSE	_YDADVLDK_	3.97883	FALSE	_YDADVLDK_	FALSE	8.51793e-107	1.86694e-107	49.7488	16.4888	0.317009	4.09258	49.6933	62.4775	1.18908e-66	0.153884	0.166557	7.13449e-66	4.89671e-217	9.04336e-193	493208	TRUE	TRUE	1.13522	0.999875	27348.3
3	OF_20210407_OEF_04	1	6	4	Saccharomyces cerevisiae (strain ATCC 204508 / S288c)	60S ribosomal protein L11-A;60S ribosomal protein L11-B	RL11A_YEAST;RL11B_YEAST	P0C0W9;Q3E757	1.57495	1.5637	FALSE	5.01734e-170	1.13903e-261	0	0	6	333362	FALSE	0	YDADVLDK	3	2	288917	FALSE	_YDADVLDK_	3.97883	FALSE	_YDADVLDK_	FALSE	9.32986e-66	4.33947e-67	49.7924	7.90256	0.0543031	4.18213	49.6933	22.3594	3.25587e-59	0.611022	0.486749	1.95352e-58	3.66376e-182	5.14211e-163	84626.8	TRUE	TRUE	1.03216	0.999711	44822.5
3	OF_20210407_OEF_04	1	3	3	Saccharomyces cerevisiae (strain ATCC 204508 / S288c)	Transposon Ty2-LR1 Gag-Pol polyprotein;Transposon Ty2-LR2 Gag-Pol polyprotein;Transposon Ty2-C Gag-Pol polyprotein;Transposon Ty2-DR2 Gag-Pol polyprotein;Transposon Ty2-DR3 Gag-Pol polyprotein;Transposon Ty2-OR1 Gag-Pol polyprotein;Transposon Ty2-GR1 Gag-Pol polyprotein;Transposon Ty2-DR1 Gag-Pol polyprotein;Transposon Ty2-OR2 Gag-Pol polyprotein	YL21B_YEAST;YL22B_YEAST;YC21B_YEAST;YD22B_YEAST;YD23B_YEAST;YO21B_YEAST;YG21B_YEAST;YD21B_YEAST;YO22B_YEAST	P0C2J3;P0C2J5;P25384;Q03494;Q07791;Q12113;Q12337;Q12472;Q12501	1.49273	1.48327	FALSE	7.04705e-125	1.14413e-201	0	0	3	115972	FALSE	1	EVPSNQDPLAVSASNLPEFDRDSTK	2	1	149231	FALSE	_EVPSNQDPLAVSASNLPEFDRDSTK_	60.0177	FALSE	_EVPSNQDPLAVSASNLPEFDRDSTK_	FALSE	2.98652e-92	2.86133e-93	77.3552	14.7669	0.31176	60.1944	77.2758	66.271	5.45195e-55	0.0285756	0.0614859	3.27117e-54	1.39841e-173	1.47799e-153	149231	TRUE	TRUE	1.1016	0.997111	12380.7
3	OF_20210407_OEF_04	1	3	3	Saccharomyces cerevisiae (strain ATCC 204508 / S288c)	Transposon Ty2-LR1 Gag-Pol polyprotein;Transposon Ty2-LR2 Gag-Pol polyprotein;Transposon Ty2-C Gag-Pol polyprotein;Transposon Ty2-DR2 Gag-Pol polyprotein;Transposon Ty2-DR3 Gag-Pol polyprotein;Transposon Ty2-OR1 Gag-Pol polyprotein;Transposon Ty2-GR1 Gag-Pol polyprotein;Transposon Ty2-DR1 Gag-Pol polyprotein;Transposon Ty2-OR2 Gag-Pol polyprotein	YL21B_YEAST;YL22B_YEAST;YC21B_YEAST;YD22B_YEAST;YD23B_YEAST;YO21B_YEAST;YG21B_YEAST;YD21B_YEAST;YO22B_YEAST	P0C2J3;P0C2J5;P25384;Q03494;Q07791;Q12113;Q12337;Q12472;Q12501	1.49273	1.48327	FALSE	7.04705e-125	1.14413e-201	0	0	3	115972	FALSE	1	LKENNINVSDR	3	1	53347.8	FALSE	_LKENNINVSDR_	-13.9297	FALSE	_LKENNINVSDR_	FALSE	6.1893e-77	3.64076e-78	40.8456	10.1201	0.221751	-13.1478	40.4207	40.7812	8.99096e-55	0.369831	0.237376	5.39457e-54	3.8375e-172	5.37686e-113	53347.8	TRUE	TRUE	1.063	0.996497	6994.76
3	OF_20210407_OEF_04	1	5	5	Saccharomyces cerevisiae (strain ATCC 204508 / S288c)	Ubiquitin-60S ribosomal protein L40	RL40A_YEAST;RL40B_YEAST	P0CH08;P0CH09	1.52826	1.51923	FALSE	1.64272e-143	1.62741e-227	0	0	5	240651	FALSE	0	ESTLHLVLR	1	1	836763	FALSE	_ESTLHLVLR_	29.6389	FALSE	_ESTLHLVLR_	FALSE	2.0996e-105	4.14736e-106	63.7264	14.5273	0.296658	30.7104	63.108	23.2368	1.19866e-61	0.353776	0.278153	7.19198e-61	2.77226e-200	3.85751e-180	836763	TRUE	TRUE	1.13211	0.99898	141304
3	OF_20210407_OEF_04	1	5	5	Saccharomyces cerevisiae (strain ATCC 204508 / S288c)	Ubiquitin-60S ribosomal protein L40	RL40A_YEAST;RL40B_YEAST	P0CH08;P0CH09	1.52826	1.51923	FALSE	1.64272e-143	1.62741e-227	0	0	5	240651	FALSE	0	TLSDYNIQK	2	1	726086	FALSE	_TLSDYNIQK_	0.903149	FALSE	_TLSDYNIQK_	FALSE	1.45399e-92	1.44496e-93	48.4649	18.7859	0.449964	1.45828	48.1939	58.417	6.12037e-60	0.187936	0.184779	3.67222e-59	1.15114e-199	2.35087e-139	726086	TRUE	TRUE	1.10235	0.99682	47143.1
3	OF_20210407_OEF_04	1	5	5	Saccharomyces cerevisiae (strain ATCC 204508 / S288c)	Ubiquitin-60S ribosomal protein L40	RL40A_YEAST;RL40B_YEAST	P0CH08;P0CH09	1.52826	1.51923	FALSE	1.64272e-143	1.62741e-227	0	0	5	240651	FALSE	0	TITLEVESSDTIDNVK	3	1	605714	FALSE	_TITLEVESSDTIDNVK_	50.2341	FALSE	_TITLEVESSDTIDNVK_	FALSE	5.65815e-99	7.6076e-100	72.5446	22.9935	0.316246	50.2903	72.5167	11.1189	8.2602e-63	0.0262824	0.159906	4.95612e-62	1.2685e-180	1.98907e-162	605714	TRUE	TRUE	1.11746	0.998464	126723
3	OF_20210407_OEF_04	1	5	5	Saccharomyces cerevisiae (strain ATCC 204508 / S288c)	Ubiquitin-60S ribosomal protein L40	RL40A_YEAST;RL40B_YEAST	P0CH08;P0CH09	1.52826	1.51923	FALSE	1.64272e-143	1.62741e-227	0	0	5	240651	FALSE	1	CGHTNQLRPK	4	1	66064.8	FALSE	_C[+57]GHTNQLRPK_	-50.7801	FALSE	_C[Carbamidomethyl (C)]GHTNQLRPK_	FALSE	6.8839e-48	2.40486e-49	18.7911	20.2822	0.51228	-52.2731	19.6874	23.5113	3.24211e-41	0.147071	0.13366	1.94526e-40	1.11442e-134	2.3874e-110	66064.8	TRUE	TRUE	0.976226	0.979161	9581.35
3	OF_20210407_OEF_04	1	7	5	Saccharomyces cerevisiae (strain ATCC 204508 / S288c)	40S ribosomal protein S6-A;40S ribosomal protein S6-B	RS6A_YEAST;RS6B_YEAST	P0CX37;P0CX38	1.54013	1.538	FALSE	4.90729e-150	1.22563e-241	0	0	7	57764.8	FALSE	1	KGEQELEGLTDTTVPK	1	2	273142	FALSE	_KGEQELEGLTDTTVPK_	28.2255	FALSE	_KGEQELEGLTDTTVPK_	FALSE	7.35964e-112	2.30891e-112	62.7484	11.3405	0.254576	29.0195	62.2661	114.546	6.89326e-64	0.118306	0.0783524	4.13596e-63	9.22616e-215	5.03063e-183	452182	TRUE	TRUE	1.14636	0.997609	17555.3
3	OF_20210407_OEF_04	1	7	5	Saccharomyces cerevisiae (strain ATCC 204508 / S288c)	40S ribosomal protein S6-A;40S ribosomal protein S6-B	RS6A_YEAST;RS6B_YEAST	P0CX37;P0CX38	1.54013	1.538	FALSE	4.90729e-150	1.22563e-241	0	0	7	57764.8	FALSE	1	KGEQELEGLTDTTVPK	1	2	273142	FALSE	_KGEQELEGLTDTTVPK_	28.2255	FALSE	_KGEQELEGLTDTTVPK_	FALSE	1.68067e-69	8.22347e-71	62.7635	11.6032	0.26574	29.0443	62.2661	35.6209	3.5601e-32	0.503432	0.314865	2.13606e-31	9.8099e-164	3.75195e-84	94102	TRUE	TRUE	1.04278	0.94667	12016.1
3	OF_20210407_OEF_04	1	7	5	Saccharomyces cerevisiae (strain ATCC 204508 / S288c)	40S ribosomal protein S6-A;40S ribosomal protein S6-B	RS6A_YEAST;RS6B_YEAST	P0CX37;P0CX38	1.54013	1.538	FALSE	4.90729e-150	1.22563e-241	0	0	7	57764.8	FALSE	0	IGQEVDGEAVGDEFK	2	1	479262	FALSE	_IGQEVDGEAVGDEFK_	27.7737	FALSE	_IGQEVDGEAVGDEFK_	FALSE	1.22619e-112	4.35979e-113	62.5238	12.7857	0.273639	28.6497	61.9918	25.0189	2.7995e-65	0.265067	0.212161	1.6797e-64	2.83678e-216	2.39542e-193	479262	TRUE	TRUE	1.14805	0.996754	85035
3	OF_20210407_OEF_04	1	7	5	Saccharomyces cerevisiae (strain ATCC 204508 / S288c)	40S ribosomal protein S6-A;40S ribosomal protein S6-B	RS6A_YEAST;RS6B_YEAST	P0CX37;P0CX38	1.54013	1.538	FALSE	4.90729e-150	1.22563e-241	0	0	7	57764.8	FALSE	0	TFEIDDEHR	3	1	257362	FALSE	_TFEIDDEHR_	-5.60297	FALSE	_TFEIDDEHR_	FALSE	1.05427e-104	1.96144e-105	44.9506	5.67966	0.129569	-5.56793	44.9325	203.305	2.15954e-65	0.296723	0.190599	1.29572e-64	7.0205e-219	5.20236e-185	257362	TRUE	TRUE	1.13054	0.998982	11803.2
3	OF_20210407_OEF_04	1	7	5	Saccharomyces cerevisiae (strain ATCC 204508 / S288c)	40S ribosomal protein S6-A;40S ribosomal protein S6-B	RS6A_YEAST;RS6B_YEAST	P0CX37;P0CX38	1.54013	1.538	FALSE	4.90729e-150	1.22563e-241	0	0	7	57764.8	FALSE	0	GAIVGPDLAVLALVIVK	4	2	12739	FALSE	_GAIVGPDLAVLALVIVK_	150.854	FALSE	_GAIVGPDLAVLALVIVK_	FALSE	3.59004e-56	1.41829e-57	117.336	12.0256	0.0649327	148.04	118.471	6.70099	3.90454e-23	0.0769686	0.689449	2.34272e-22	8.79628e-95	2.28527e-77	24770.3	TRUE	TRUE	1.00336	0.99725	27852.1
3	OF_20210407_OEF_04	1	15	12	Saccharomyces cerevisiae (strain ATCC 204508 / S288c)	60S ribosomal protein L4-A;60S ribosomal protein L4-B	RL4A_YEAST;RL4B_YEAST	P10664;P49626	1.56265	1.53622	FALSE	8.09795e-163	2.77223e-240	0	0	15	76889.1	FALSE	0	NVPGVETANVASLNLLQLAPGAHLGR	1	1	555584	FALSE	_NVPGVETANVASLNLLQLAPGAHLGR_	98.5493	FALSE	_NVPGVETANVASLNLLQLAPGAHLGR_	FALSE	6.07573e-112	1.98391e-112	95.858	10.9968	0.17445	97.7834	96.212	170.728	3.40571e-71	0.234065	0.476923	2.04343e-70	2.94628e-242	1.70531e-198	555584	TRUE	TRUE	1.14654	0.998205	17878.6
3	OF_20210407_OEF_04	1	15	12	Saccharomyces cerevisiae (strain ATCC 204508 / S288c)	60S ribosomal protein L4-A;60S ribosomal protein L4-B	RL4A_YEAST;RL4B_YEAST	P10664;P49626	1.56265	1.53622	FALSE	8.09795e-163	2.77223e-240	0	0	15	76889.1	FALSE	0	IPEIPLVVSTDLESIQK	2	2	336446	FALSE	_IPEIPLVVSTDLESIQK_	105.706	FALSE	_IPEIPLVVSTDLESIQK_	FALSE	1.49685e-48	5.2986e-50	99.1386	22.843	0.348736	105.397	99.2829	110.274	8.831e-51	0.144163	0.391768	5.2986e-50	7.72133e-192	3.26755e-105	417948	TRUE	TRUE	0.978488	0.980519	11403.2
3	OF_20210407_OEF_04	1	15	12	Saccharomyces cerevisiae (strain ATCC 204508 / S288c)	60S ribosomal protein L4-A;60S ribosomal protein L4-B	RL4A_YEAST;RL4B_YEAST	P10664;P49626	1.56265	1.53622	FALSE	8.09795e-163	2.77223e-240	0	0	15	76889.1	FALSE	0	IPEIPLVVSTDLESIQK	2	2	336446	FALSE	_IPEIPLVVSTDLESIQK_	105.706	FALSE	_IPEIPLVVSTDLESIQK_	FALSE	5.59437e-94	6.04797e-95	99.3336	22.0362	0.560298	105.815	99.2829	68.2487	8.97594e-63	0.129502	0.377879	5.37228e-62	1.19071e-186	6.76408e-102	254943	TRUE	TRUE	1.10573	0.999201	9076.5
3	OF_20210407_OEF_04	1	15	12	Saccharomyces cerevisiae (strain ATCC 204508 / S288c)	60S ribosomal protein L4-A;60S ribosomal protein L4-B	RL4A_YEAST;RL4B_YEAST	P10664;P49626	1.56265	1.53622	FALSE	8.09795e-163	2.77223e-240	0	0	15	76889.1	FALSE	0	YATASAIAATAVASLVLAR	3	2	116114	FALSE	_YATASAIAATAVASLVLAR_	124.176	FALSE	_YATASAIAATAVASLVLAR_	FALSE	1.0664e-35	3.31952e-37	107.26	25.7065	0.277384	123.344	107.607	16.7886	5.53253e-38	0.142056	0.590273	3.31952e-37	3.4643e-193	7.7598e-128	172388	TRUE	TRUE	0.930984	0.905941	24986.2
3	OF_20210407_OEF_04	1	15	12	Saccharomyces cerevisiae (strain ATCC 204508 / S288c)	60S ribosomal protein L4-A;60S ribosomal protein L4-B	RL4A_YEAST;RL4B_YEAST	P10664;P49626	1.56265	1.53622	FALSE	8.09795e-163	2.77223e-240	0	0	15	76889.1	FALSE	1	IINSSEIQSAIRPAGQATQK	4	1	153632	FALSE	_IINSSEIQSAIRPAGQATQK_	33.408	FALSE	_IINSSEIQSAIRPAGQATQK_	FALSE	3.32479e-95	3.79976e-96	65.629	11.5345	0.228593	34.1147	65.2438	68.4675	2.54251e-63	0.192732	0.240762	1.52551e-62	3.17281e-204	1.86322e-176	153632	TRUE	TRUE	1.10864	0.998893	12347.7
3	OF_20210407_OEF_04	1	15	12	Saccharomyces cerevisiae (strain ATCC 204508 / S288c)	60S ribosomal protein L4-A;60S ribosomal protein L4-B	RL4A_YEAST;RL4B_YEAST	P10664;P49626	1.56265	1.53622	FALSE	8.09795e-163	2.77223e-240	0	0	15	76889.1	FALSE	0	AGHQTSAESWGTGR	5	2	74380.5	FALSE	_AGHQTSAESWGTGR_	-20.904	FALSE	_AGHQTSAESWGTGR_	FALSE	1.68824e-84	1.19521e-85	36.9612	17.6485	0.436736	-20.3806	36.6776	32.8379	6.47994e-56	0.0883072	0.404884	3.88796e-55	2.72935e-168	3.29792e-131	100807	TRUE	TRUE	1.08253	0.998189	9378.92
3	OF_20210407_OEF_04	1	15	12	Saccharomyces cerevisiae (strain ATCC 204508 / S288c)	60S ribosomal protein L4-A;60S ribosomal protein L4-B	RL4A_YEAST;RL4B_YEAST	P10664;P49626	1.56265	1.53622	FALSE	8.09795e-163	2.77223e-240	0	0	15	76889.1	FALSE	0	FVIWTEAAFTK	6	1	111086	FALSE	_FVIWTEAAFTK_	78.0566	FALSE	_FVIWTEAAFTK_	FALSE	2.07347e-72	1.0949e-73	85.3508	7.25848	0.158165	77.89	85.4447	35.1806	1.32142e-48	0.170197	0.244983	7.92854e-48	2.5123e-156	1.52958e-92	111086	TRUE	TRUE	1.05083	0.998186	24978.7
3	OF_20210407_OEF_04	1	15	12	Saccharomyces cerevisiae (strain ATCC 204508 / S288c)	60S ribosomal protein L4-A;60S ribosomal protein L4-B	RL4A_YEAST;RL4B_YEAST	P10664;P49626	1.56265	1.53622	FALSE	8.09795e-163	2.77223e-240	0	0	15	76889.1	FALSE	0	VGYTLPSHIISTSDVTR	7	1	84750	FALSE	_VGYTLPSHIISTSDVTR_	48.3625	FALSE	_VGYTLPSHIISTSDVTR_	FALSE	9.09993e-86	6.77204e-87	71.5307	9.44733	0.0740238	48.1497	71.6194	73.1346	2.85844e-56	0.128713	0.275123	1.71506e-55	1.18658e-162	5.00714e-151	84750	TRUE	TRUE	1.08571	0.998323	8178.38
3	OF_20210407_OEF_04	1	15	12	Saccharomyces cerevisiae (strain ATCC 204508 / S288c)	60S ribosomal protein L4-A;60S ribosomal protein L4-B	RL4A_YEAST;RL4B_YEAST	P10664;P49626	1.56265	1.53622	FALSE	8.09795e-163	2.77223e-240	0	0	15	76889.1	FALSE	2	VNHNEKRYATASAIAATAVASLVLAR	8	1	60816.3	FALSE	_VNHNEKRY[+80]ATASAIAATAVASLVLAR_	123.883	FALSE	_VNHNEKRY[Phospho (STY)]ATASAIAATAVASLVLAR_	FALSE	1.83829e-47	6.39407e-49	107.193	23.7894	0.0366208	123.181	107.485	19.0918	1.51779e-43	0.241684	0.663124	9.10672e-43	3.57436e-188	2.1251e-67	60816.3	TRUE	TRUE	0.974761	0.996609	11952.2
3	OF_20210407_OEF_04	1	15	12	Saccharomyces cerevisiae (strain ATCC 204508 / S288c)	60S ribosomal protein L4-A;60S ribosomal protein L4-B	RL4A_YEAST;RL4B_YEAST	P10664;P49626	1.56265	1.53622	FALSE	8.09795e-163	2.77223e-240	0	0	15	76889.1	FALSE	0	AVGAHSDLLK	9	1	29035.7	FALSE	_AVGAHSDLLK_	-8.7497	FALSE	_AVGAHSDLLK_	FALSE	1.38422e-71	7.19074e-73	43.2495	11.3308	0.271222	-8.73201	43.2399	13.0152	4.70604e-55	0.57909	0.383851	2.82362e-54	4.84883e-167	1.2754e-131	29035.7	TRUE	TRUE	1.04856	0.988569	16788.9
3	OF_20210407_OEF_04	1	15	12	Saccharomyces cerevisiae (strain ATCC 204508 / S288c)	60S ribosomal protein L4-A;60S ribosomal protein L4-B	RL4A_YEAST;RL4B_YEAST	P10664;P49626	1.56265	1.53622	FALSE	8.09795e-163	2.77223e-240	0	0	15	76889.1	FALSE	1	SRPQVTVHSLTGEATANALPLPAVF	10	1	24136.4	FALSE	_[+42]SRPQVTVHSLTGEATANALPLPAVF_	104.495	FALSE	_[Acetyl (Protein N-term)]SRPQVTVHSLTGEATANALPLPAVF_	FALSE	1.43011e-34	4.38347e-36	98.6863	10.2138	0.286503	104.423	98.7178	23.225	3.30154e-35	0.148215	0.565341	1.93709e-34	3.27366e-151	3.90466e-50	24136.4	TRUE	TRUE	0.926379	0.881483	7513.6
3	OF_20210407_OEF_04	1	15	12	Saccharomyces cerevisiae (strain ATCC 204508 / S288c)	60S ribosomal protein L4-A;60S ribosomal protein L4-B	RL4A_YEAST;RL4B_YEAST	P10664;P49626	1.56265	1.53622	FALSE	8.09795e-163	2.77223e-240	0	0	15	76889.1	FALSE	2	SRPQVTVHSLTGEATANALPLPAVFSAPIRPDIVHTVFTSVNK	11	1	18596.7	FALSE	_[+42]SRPQVTVHSLTGEATANALPLPAVFSAPIRPDIVHTVFTSVNK_	116.022	FALSE	_[Acetyl (Protein N-term)]SRPQVTVHSLTGEATANALPLPAVFSAPIRPDIVHTVFTSVNK_	FALSE	4.67043e-62	2.0142e-63	103.524	6.42975	0.0879021	114.797	104.091	30.9134	2.64457e-41	0.202118	0.653135	1.58674e-40	4.05491e-162	3.84041e-68	18596.7	TRUE	TRUE	1.02133	0.994929	4336.26
3	OF_20210407_OEF_04	1	15	12	Saccharomyces cerevisiae (strain ATCC 204508 / S288c)	60S ribosomal protein L4-A;60S ribosomal protein L4-B	RL4A_YEAST;RL4B_YEAST	P10664;P49626	1.56265	1.53622	FALSE	8.09795e-163	2.77223e-240	0	0	15	76889.1	FALSE	1	SLTGEATANALPLPAVFSAPIRPDIVHTVFTSVNK	12	1	6939.66	FALSE	_SLTGEATANALPLPAVFSAPIRPDIVHTVFTSVNK_	120.523	FALSE	_SLTGEATANALPLPAVFSAPIRPDIVHTVFTSVNK_	FALSE	2.32748e-46	7.9572e-48	104.934	8.80225	0.209104	117.843	106.077	7.27639	4.80837e-09	0.724625	0.845357	1.63102e-08	5.16176e-143	7.9572e-48	6939.66	TRUE	TRUE	0.970939	0.984234	9940.65
3	OF_20210407_OEF_04	1	1	1	Saccharomyces cerevisiae (strain ATCC 204508 / S288c)	5'-AMP-activated protein kinase subunit gamma	AAKG_YEAST	P12904	1.46101	1.39613	TRUE	2.28656e-109	1.32337e-145	0	0	1	40741.8	TRUE	0	LVGVLTLSDILK	1	1	40741.8	TRUE	_LVGVLTLSDILK_	111.184	FALSE	_LVGVLTLSDILK_	FALSE	3.30801e-64	1.49515e-65	101.419	10.9711	0.293279	110.213	101.877	56.4741	1.94278e-49	0.217377	0.463686	1.16566e-48	7.00494e-157	3.90845e-77	40741.8	TRUE	TRUE	1.02767	0.994682	4871.87
3	OF_20210407_OEF_04	1	14	10	Saccharomyces cerevisiae (strain ATCC 204508 / S288c)	Peptidyl-prolyl cis-trans isomerase	CYPH_YEAST	P14832	1.59272	1.59272	FALSE	1.00914e-180	2.90874e-285	0	0	14	513478	TRUE	0	HVVFGEVVDGYDIVK	1	2	1.89367e+06	TRUE	_HVVFGEVVDGYDIVK_	61.3555	FALSE	_HVVFGEVVDGYDIVK_	FALSE	3.71937e-135	1.1902e-134	77.8667	9.89886	0.181026	61.37	77.861	385.189	7.73758e-78	0.0752205	0.136873	4.64255e-77	1.37966e-255	8.62503e-218	3.24753e+06	TRUE	TRUE	1.19447	0.999682	51885.3
3	OF_20210407_OEF_04	1	14	10	Saccharomyces cerevisiae (strain ATCC 204508 / S288c)	Peptidyl-prolyl cis-trans isomerase	CYPH_YEAST	P14832	1.59272	1.59272	FALSE	1.00914e-180	2.90874e-285	0	0	14	513478	TRUE	0	HVVFGEVVDGYDIVK	1	2	1.89367e+06	TRUE	_HVVFGEVVDGYDIVK_	61.3555	FALSE	_HVVFGEVVDGYDIVK_	FALSE	1.38589e-126	2.21742e-126	77.8753	9.31073	0.116017	61.3918	77.861	124.29	6.81088e-62	0.132203	0.231085	4.08653e-61	4.46817e-225	6.60621e-192	539804	TRUE	TRUE	1.17731	0.989696	24971.1
3	OF_20210407_OEF_04	1	14	10	Saccharomyces cerevisiae (strain ATCC 204508 / S288c)	Peptidyl-prolyl cis-trans isomerase	CYPH_YEAST	P14832	1.59272	1.59272	FALSE	1.00914e-180	2.90874e-285	0	0	14	513478	TRUE	0	SQVYFDVEADGQPIGR	2	1	2.06165e+06	TRUE	_[+42]SQVYFDVEADGQPIGR_	64.8028	FALSE	_[Acetyl (Protein N-term)]SQVYFDVEADGQPIGR_	FALSE	1.5779e-113	6.15766e-114	79.5458	16.5073	0.34204	65.6176	79.22	51.5165	2.34453e-70	0.124035	0.168474	1.40672e-69	3.07244e-215	1.30876e-200	2.06165e+06	TRUE	TRUE	1.14997	0.999353	166721
3	OF_20210407_OEF_04	1	14	10	Saccharomyces cerevisiae (strain ATCC 204508 / S288c)	Peptidyl-prolyl cis-trans isomerase	CYPH_YEAST	P14832	1.59272	1.59272	FALSE	1.00914e-180	2.90874e-285	0	0	14	513478	TRUE	0	VESLGSPSGATK	3	1	2.10562e+06	TRUE	_VESLGSPSGATK_	-19.3433	FALSE	_VESLGSPSGATK_	FALSE	2.22948e-111	6.73052e-112	37.9313	17.1639	0.407631	-18.59	37.5232	25.4025	2.09233e-60	0.0815582	0.382313	1.2554e-59	9.73232e-199	2.01693e-166	2.10562e+06	TRUE	TRUE	1.14531	0.998305	272068
3	OF_20210407_OEF_04	1	14	10	Saccharomyces cerevisiae (strain ATCC 204508 / S288c)	Peptidyl-prolyl cis-trans isomerase	CYPH_YEAST	P14832	1.59272	1.59272	FALSE	1.00914e-180	2.90874e-285	0	0	14	513478	TRUE	0	GFGYAGSPFHR	4	1	848722	TRUE	_GFGYAGSPFHR_	24.5186	FALSE	_GFGYAGSPFHR_	FALSE	9.38288e-117	5.36165e-117	60.6164	10.7769	0.169854	25.5092	60.0402	123.887	3.29403e-71	0.376546	0.28032	1.97642e-70	1.54313e-249	2.08254e-207	848722	TRUE	TRUE	1.15687	0.998838	34705.6
3	OF_20210407_OEF_04	1	14	10	Saccharomyces cerevisiae (strain ATCC 204508 / S288c)	Peptidyl-prolyl cis-trans isomerase	CYPH_YEAST	P14832	1.59272	1.59272	FALSE	1.00914e-180	2.90874e-285	0	0	14	513478	TRUE	0	LYNDIVPK	5	2	331094	TRUE	_LYNDIVPK_	17.147	FALSE	_LYNDIVPK_	FALSE	4.46564e-123	4.46564e-123	56.1596	12.7933	0.137179	17.5058	55.9701	56.7021	7.22868e-70	0.125878	0.16356	4.33721e-69	2.01365e-234	2.21151e-192	504841	TRUE	TRUE	1.17012	0.998341	47052.7
3	OF_20210407_OEF_04	1	14	10	Saccharomyces cerevisiae (strain ATCC 204508 / S288c)	Peptidyl-prolyl cis-trans isomerase	CYPH_YEAST	P14832	1.59272	1.59272	FALSE	1.00914e-180	2.90874e-285	0	0	14	513478	TRUE	0	LYNDIVPK	5	2	331094	TRUE	_LYNDIVPK_	17.147	FALSE	_LYNDIVPK_	FALSE	1.43097e-68	6.89622e-70	56.1369	4.41238	0.0781215	17.4627	55.9701	158.906	6.04125e-62	0.586597	0.406273	3.62475e-61	1.85784e-173	3.88923e-156	157347	TRUE	TRUE	1.04017	0.999606	14801.6
3	OF_20210407_OEF_04	1	14	10	Saccharomyces cerevisiae (strain ATCC 204508 / S288c)	Peptidyl-prolyl cis-trans isomerase	CYPH_YEAST	P14832	1.59272	1.59272	FALSE	1.00914e-180	2.90874e-285	0	0	14	513478	TRUE	1	ITTVPCPWLDGKHVVFGEVVDGYDIVK	6	2	366128	TRUE	_ITT[+80]VPC[+57]PWLDGK[+226]HVVFGEVVDGYDIVK_	62.3903	FALSE	_ITT[Phospho (STY)]VPC[Carbamidomethyl (C)]PWLDGK[Biotin]HVVFGEVVDGYDIVK_	FALSE	7.00974e-101	1.04819e-101	77.8818	9.297	0.224435	61.4084	78.2674	37.2069	9.81665e-53	0.122137	0.238633	5.88999e-52	6.24799e-198	3.78085e-155	398374	TRUE	TRUE	1.12186	0.991813	65558.6
3	OF_20210407_OEF_04	1	14	10	Saccharomyces cerevisiae (strain ATCC 204508 / S288c)	Peptidyl-prolyl cis-trans isomerase	CYPH_YEAST	P14832	1.59272	1.59272	FALSE	1.00914e-180	2.90874e-285	0	0	14	513478	TRUE	1	ITTVPCPWLDGKHVVFGEVVDGYDIVK	6	2	366128	TRUE	_IT[+80]TVPC[+57]PWLDGK[+226]HVVFGEVVDGYDIVK_	60.8509	FALSE	_IT[Phospho (STY)]TVPC[Carbamidomethyl (C)]PWLDGK[Biotin]HVVFGEVVDGYDIVK_	FALSE	2.89541e-105	5.58151e-106	77.8818	9.47809	0.240125	61.4084	77.65	32.2146	7.70763e-58	0.133184	0.238094	4.62458e-57	4.68721e-183	1.86078e-118	333882	TRUE	TRUE	1.1318	0.999113	84593.1
3	OF_20210407_OEF_04	1	14	10	Saccharomyces cerevisiae (strain ATCC 204508 / S288c)	Peptidyl-prolyl cis-trans isomerase	CYPH_YEAST	P14832	1.59272	1.59272	FALSE	1.00914e-180	2.90874e-285	0	0	14	513478	TRUE	1	HVVFGEVVDGYDIVKK	7	1	914955	TRUE	_HVVFGEVVDGYDIVKK_	50.1446	FALSE	_HVVFGEVVDGYDIVKK_	FALSE	2.07552e-119	1.58135e-119	72.4568	15.1121	0.354296	50.1135	72.4722	52.3585	4.02958e-66	0.0581408	0.338676	2.41775e-65	1.16071e-215	1.26431e-186	914955	TRUE	TRUE	1.16248	0.999408	73093
3	OF_20210407_OEF_04	1	14	10	Saccharomyces cerevisiae (strain ATCC 204508 / S288c)	Peptidyl-prolyl cis-trans isomerase	CYPH_YEAST	P14832	1.59272	1.59272	FALSE	1.00914e-180	2.90874e-285	0	0	14	513478	TRUE	0	VPCPWLDGK	8	1	351792	TRUE	_VPC[+57]PWLDGK_	31.3333	FALSE	_VPC[Carbamidomethyl (C)]PWLDGK_	FALSE	2.96538e-73	1.60834e-74	64.5213	14.6852	0.336937	32.0879	64.0858	41.1782	2.06914e-57	0.102098	0.171882	1.24148e-56	1.7092e-173	3.02015e-109	351792	TRUE	TRUE	1.05313	0.997007	42049.7
3	OF_20210407_OEF_04	1	14	10	Saccharomyces cerevisiae (strain ATCC 204508 / S288c)	Peptidyl-prolyl cis-trans isomerase	CYPH_YEAST	P14832	1.59272	1.59272	FALSE	1.00914e-180	2.90874e-285	0	0	14	513478	TRUE	0	ALCTGEK	9	1	309750	TRUE	_ALC[+57]TGEK_	-50.8567	FALSE	_ALC[Carbamidomethyl (C)]TGEK_	FALSE	1.41684e-46	4.88566e-48	18.787	73.6421	1.32804	-52.28	19.6414	12.9218	1.34162e-32	0.0344583	0.168847	8.04972e-32	6.05771e-108	1.31125e-79	309750	TRUE	TRUE	0.97169	0.995846	20669
3	OF_20210407_OEF_04	1	4	2	Saccharomyces cerevisiae (strain ATCC 204508 / S288c)	Protein translocation protein SEC63	SEC63_YEAST	P14906	1.49781	1.47064	FALSE	1.83378e-127	5.68823e-193	0	0	4	94160.2	TRUE	0	IPLGQPAPETVGDFFFR	1	2	107403	TRUE	_IPLGQPAPETVGDFFFR_	101.985	FALSE	_IPLGQPAPETVGDFFFR_	FALSE	7.46235e-88	5.96988e-89	97.4946	15.5517	0.324077	101.598	97.6582	61.4057	3.35763e-57	0.111109	0.162867	2.01458e-56	1.12191e-169	5.90425e-162	151193	TRUE	TRUE	1.09089	0.998147	10670.8
3	OF_20210407_OEF_04	1	4	2	Saccharomyces cerevisiae (strain ATCC 204508 / S288c)	Protein translocation protein SEC63	SEC63_YEAST	P14906	1.49781	1.47064	FALSE	1.83378e-127	5.68823e-193	0	0	4	94160.2	TRUE	0	IPLGQPAPETVGDFFFR	1	2	107403	TRUE	_IPLGQPAPETVGDFFFR_	101.985	FALSE	_IPLGQPAPETVGDFFFR_	FALSE	1.33689e-60	5.65881e-62	97.4486	14.4926	0.302077	101.489	97.6582	59.3622	2.59661e-24	0.0828062	0.147343	1.55796e-23	5.84637e-140	1.88516e-73	63613	TRUE	TRUE	1.01698	0.982739	4521.79
3	OF_20210407_OEF_04	1	4	2	Saccharomyces cerevisiae (strain ATCC 204508 / S288c)	Protein translocation protein SEC63	SEC63_YEAST	P14906	1.49781	1.47064	FALSE	1.83378e-127	5.68823e-193	0	0	4	94160.2	TRUE	0	LFDPYEILGISTSASDR	2	2	74838.4	TRUE	_LFDPYEILGISTSASDR_	106.407	FALSE	_LFDPYEILGISTSASDR_	FALSE	5.32712e-56	2.09936e-57	99.631	12.0844	0.192012	106.452	99.6099	28.6153	1.4117e-39	0.117052	0.192456	8.47021e-39	5.6029e-114	5.54619e-82	89965.5	TRUE	TRUE	1.00283	0.980016	16218
3	OF_20210407_OEF_04	1	4	2	Saccharomyces cerevisiae (strain ATCC 204508 / S288c)	Protein translocation protein SEC63	SEC63_YEAST	P14906	1.49781	1.47064	FALSE	1.83378e-127	5.68823e-193	0	0	4	94160.2	TRUE	0	LFDPYEILGISTSASDR	2	2	74838.4	TRUE	_LFDPYEILGISTSASDR_	106.407	FALSE	_LFDPYEILGISTSASDR_	FALSE	1.65675e-78	1.01563e-79	99.6339	12.7646	0.260078	106.458	99.6099	25.4596	1.76602e-46	0.0111329	0.180711	1.05961e-45	5.37731e-149	1.78397e-103	59711.2	TRUE	TRUE	1.06714	0.997087	10289.6
3	OF_20210407_OEF_04	1	3	2	Saccharomyces cerevisiae (strain ATCC 204508 / S288c)	rRNA 2'-O-methyltransferase fibrillarin	FBRL_YEAST	P15646	1.5081	1.38162	FALSE	8.95698e-133	3.60732e-137	0	0	3	51547.2	TRUE	1	IKPLEQLTLEPYER	1	2	50775	TRUE	_IKPLEQLTLEPYER_	56.9545	FALSE	_IKPLEQLTLEPYER_	FALSE	4.62294e-60	1.93125e-61	75.883	8.20294	0.273628	56.9871	75.8672	37.0789	1.33072e-57	0.131037	0.410097	7.98415e-57	2.30971e-186	2.45152e-130	93557.9	TRUE	TRUE	1.01535	0.99592	19536.4
3	OF_20210407_OEF_04	1	3	2	Saccharomyces cerevisiae (strain ATCC 204508 / S288c)	rRNA 2'-O-methyltransferase fibrillarin	FBRL_YEAST	P15646	1.5081	1.38162	FALSE	8.95698e-133	3.60732e-137	0	0	3	51547.2	TRUE	0	ANCIDSTVDAETVFAR	2	1	55442.9	TRUE	_ANC[+57]IDSTVDAETVFAR_	52.7668	FALSE	_ANC[Carbamidomethyl (C)]IDSTVDAETVFAR_	FALSE	1.88229e-48	6.63361e-50	73.9937	11.3218	0.13075	53.1727	73.7872	13.9964	4.25843e-39	0.091987	0.400802	1.88525e-38	1.37526e-138	4.08724e-59	55442.9	TRUE	TRUE	0.97815	0.936654	19383
3	OF_20210407_OEF_04	1	3	3	Saccharomyces cerevisiae (strain ATCC 204508 / S288c)	Proliferating cell nuclear antigen	PCNA_YEAST	P15873	1.45434	1.45434	FALSE	3.03269e-106	5.00537e-182	0	0	3	42022.7	TRUE	0	EDGIIAQAVDDSR	1	1	149490	TRUE	_EDGIIAQAVDDSR_	33.2356	FALSE	_EDGIIAQAVDDSR_	FALSE	2.42714e-82	1.62486e-83	65.7748	11.0587	0.25579	34.3824	65.1498	36.8821	4.72842e-37	0.19354	0.176259	2.83705e-36	1.3988e-131	7.87255e-94	149490	TRUE	TRUE	1.07706	0.990776	32312.9
3	OF_20210407_OEF_04	1	5	4	Saccharomyces cerevisiae (strain ATCC 204508 / S288c)	Protein APA1	APA1_YEAST	P16550	1.47956	1.47663	FALSE	2.61889e-118	4.49887e-197	0	0	5	26916.4	TRUE	0	SIPADIASLISDK	1	1	316850	TRUE	_[+42]SIPADIASLISDK_	123.592	FALSE	_[Acetyl (Protein N-term)]SIPADIASLISDK_	FALSE	6.31663e-90	5.55308e-91	107.35	23.7286	0.558677	123.56	107.363	17.2458	2.65834e-53	0.324515	0.205537	1.59501e-52	1.60092e-166	2.19038e-120	316850	TRUE	TRUE	1.09597	0.995234	40211.8
3	OF_20210407_OEF_04	1	5	4	Saccharomyces cerevisiae (strain ATCC 204508 / S288c)	Protein APA1	APA1_YEAST	P16550	1.47956	1.47663	FALSE	2.61889e-118	4.49887e-197	0	0	5	26916.4	TRUE	1	LLCALDNEESDKR	2	2	15099.2	TRUE	_LLC[+57]ALDNEESDKR_	8.60746	FALSE	_LLC[Carbamidomethyl (C)]ALDNEESDKR_	FALSE	8.12441e-35	2.49982e-36	52.1374	9.10657	0.193233	9.19701	51.8688	6.90603	2.50741e-11	0.523302	0.477311	1.50431e-10	2.77975e-113	1.73637e-39	17393	TRUE	TRUE	0.92739	0.950483	19571.5
3	OF_20210407_OEF_04	1	5	4	Saccharomyces cerevisiae (strain ATCC 204508 / S288c)	Protein APA1	APA1_YEAST	P16550	1.47956	1.47663	FALSE	2.61889e-118	4.49887e-197	0	0	5	26916.4	TRUE	1	ALTFFQDWLNENPELKK	3	1	36003.7	TRUE	_ALTFFQDWLNENPELKK_	106.844	FALSE	_ALTFFQDWLNENPELKK_	FALSE	1.12524e-75	6.40705e-77	100.041	10.3632	0.272041	107.33	99.8138	25.067	7.50165e-46	0.0982339	0.131516	4.50099e-45	2.682e-158	1.70483e-105	36003.7	TRUE	TRUE	1.05965	0.996202	9217.44
3	OF_20210407_OEF_04	1	1	1	Saccharomyces cerevisiae (strain ATCC 204508 / S288c)	DNA-directed RNA polymerases I, II, and III subunit RPABC3	RPAB3_YEAST	P20436	1.4777	1.44464	TRUE	2.13792e-117	1.14408e-175	0	0	1	42092.4	TRUE	0	IEAASTTQDQCK	1	1	42092.4	TRUE	_IEAASTTQDQC[+57]K_	-36.5631	FALSE	_IEAASTTQDQC[Carbamidomethyl (C)]K_	FALSE	3.7638e-79	2.34322e-80	27.8402	9.98163	0.259761	-37.1398	28.1579	50.9515	6.46371e-53	0.0125325	0.10267	3.87823e-52	1.76338e-157	2.77797e-138	42092.4	TRUE	TRUE	1.06883	0.996934	4252.83
3	OF_20210407_OEF_04	1	3	3	Saccharomyces cerevisiae (strain ATCC 204508 / S288c)	ATP-dependent RNA helicase DBP5	DBP5_YEAST	P20449	1.48864	1.46055	FALSE	8.07263e-123	3.7408e-186	0	0	3	52646.2	TRUE	0	LADIQADPNSPLYSAK	1	1	68515.9	TRUE	_LADIQADPNSPLYSAK_	33.5815	FALSE	_LADIQADPNSPLYSAK_	FALSE	2.04087e-84	1.4385e-85	65.4918	11.12	0.238164	33.863	65.3383	47.239	3.28989e-55	0.178899	0.21765	1.97393e-54	7.30296e-174	3.27149e-101	68515.9	TRUE	TRUE	1.08232	0.998469	7729.33
3	OF_20210407_OEF_04	1	3	3	Saccharomyces cerevisiae (strain ATCC 204508 / S288c)	ATP-dependent RNA helicase DBP5	DBP5_YEAST	P20449	1.48864	1.46055	FALSE	8.07263e-123	3.7408e-186	0	0	3	52646.2	TRUE	0	VNPEDASPQAICLAPSR	2	1	54746.6	TRUE	_VNPEDASPQAIC[+57]LAPSR_	30.7236	FALSE	_VNPEDASPQAIC[Carbamidomethyl (C)]LAPSR_	FALSE	1.95398e-56	7.73854e-58	64.2858	11.5961	0.267808	31.6798	63.734	32.705	9.68555e-43	0.111231	0.220414	5.81133e-42	4.63029e-165	1.80819e-94	54746.6	TRUE	TRUE	1.00419	0.996084	9137.55
3	OF_20210407_OEF_04	1	3	2	Saccharomyces cerevisiae (strain ATCC 204508 / S288c)	Probable proteasome subunit alpha type-7	PSA7_YEAST	P21242	1.51883	1.49505	FALSE	1.95201e-138	5.7627e-210	0	0	3	298169	TRUE	0	TPIPIPAFADR	1	1	506022	TRUE	_TPIPIPAFADR_	63.0536	FALSE	_TPIPIPAFADR_	FALSE	1.84272e-96	2.18397e-97	78.5043	16.3423	0.350279	62.9938	78.5278	225.961	7.57088e-62	0.0951176	0.072486	4.54253e-61	1.09732e-186	4.07701e-127	506022	TRUE	TRUE	1.1116	0.999708	9361.11
3	OF_20210407_OEF_04	1	3	2	Saccharomyces cerevisiae (strain ATCC 204508 / S288c)	Probable proteasome subunit alpha type-7	PSA7_YEAST	P21242	1.51883	1.49505	FALSE	1.95201e-138	5.7627e-210	0	0	3	298169	TRUE	0	GDLLQEAIDFAQK	2	2	81150	TRUE	_GDLLQEAIDFAQK_	103.149	FALSE	_GDLLQEAIDFAQK_	FALSE	2.33214e-93	2.423e-94	98.1692	11.7242	0.350424	103.197	98.1488	60.5558	3.37832e-52	0.147144	0.218246	2.02699e-51	2.32076e-173	5.7023e-168	135006	TRUE	TRUE	1.10426	0.994338	10384.6
3	OF_20210407_OEF_04	1	3	2	Saccharomyces cerevisiae (strain ATCC 204508 / S288c)	Probable proteasome subunit alpha type-7	PSA7_YEAST	P21242	1.51883	1.49505	FALSE	1.95201e-138	5.7627e-210	0	0	3	298169	TRUE	0	GDLLQEAIDFAQK	2	2	81150	TRUE	_GDLLQEAIDFAQK_	103.149	FALSE	_GDLLQEAIDFAQK_	FALSE	6.08343e-67	2.87124e-68	98.262	10.2429	0.273928	103.417	98.1488	27.2571	8.77842e-48	0.181128	0.24812	5.07412e-47	1.30849e-130	2.09702e-76	27293.7	TRUE	TRUE	1.03556	0.997431	6796.32
3	OF_20210407_OEF_04	1	3	2	Saccharomyces cerevisiae (strain ATCC 204508 / S288c)	Proteasome subunit alpha type-1	PSA1_YEAST	P21243	1.41327	1.33228	FALSE	4.93964e-88	2.01943e-110	0	0	3	86916.2	TRUE	0	FFTLSAENIEER	1	1	210635	TRUE	_FFTLSAENIEER_	59.0681	FALSE	_FFTLSAENIEER_	FALSE	4.30878e-47	1.48899e-48	76.8805	8.86102	0.121463	59.1373	76.8494	38.4466	1.37579e-09	0.216948	0.404122	8.25475e-09	1.29164e-129	1.48899e-48	210635	TRUE	TRUE	0.973484	0.983649	34388.6
3	OF_20210407_OEF_04	1	3	2	Saccharomyces cerevisiae (strain ATCC 204508 / S288c)	Proteasome subunit alpha type-1	PSA1_YEAST	P21243	1.41327	1.33228	FALSE	4.93964e-88	2.01943e-110	0	0	3	86916.2	TRUE	0	LLDPTTVSYIFCISR	2	2	28368.1	TRUE	_LLDPTTVSYIFC[+57]ISR_	104.923	FALSE	_LLDPTTVSYIFC[Carbamidomethyl (C)]ISR_	FALSE	3.47149e-42	1.14998e-43	98.9289	12.4481	0.288432	104.948	98.9175	26.5997	3.28133e-28	0.174112	0.266711	1.9688e-27	1.89025e-107	7.91286e-52	52044.7	TRUE	TRUE	0.955989	0.927077	10706.5
3	OF_20210407_OEF_04	1	2	2	Saccharomyces cerevisiae (strain ATCC 204508 / S288c)	Proteasome subunit beta type-4	PSB4_YEAST	P22141	1.45216	1.39727	FALSE	3.12498e-105	2.80699e-146	0	0	2	53071.7	TRUE	0	VQDSVILASSK	1	1	65849.8	TRUE	_VQDSVILASSK_	8.37402	FALSE	_VQDSVILASSK_	FALSE	1.5404e-64	7.00182e-66	51.5196	11.8095	0.32082	7.85536	51.7605	11.1188	1.37435e-43	0.205762	0.145531	8.24607e-43	1.16693e-151	5.65637e-100	65849.8	TRUE	TRUE	1.02863	0.997385	24829
3	OF_20210407_OEF_04	1	2	2	Saccharomyces cerevisiae (strain ATCC 204508 / S288c)	Proteasome subunit beta type-4	PSB4_YEAST	P22141	1.45216	1.39727	FALSE	3.12498e-105	2.80699e-146	0	0	2	53071.7	TRUE	0	MDIILGIR	2	1	18487.3	TRUE	_[+42]MDIILGIR_	120.221	FALSE	_[Acetyl (Protein N-term)]MDIILGIR_	FALSE	9.89837e-43	3.2926e-44	105.867	11.3238	0.289581	120.028	105.949	11.5989	5.07361e-30	0.140301	0.776445	3.04394e-29	9.01616e-137	6.87192e-59	18487.3	TRUE	TRUE	0.957987	0.992007	9569.58
3	OF_20210407_OEF_04	1	2	2	Saccharomyces cerevisiae (strain ATCC 204508 / S288c)	Thioredoxin-1	TRX1_YEAST	P22217	1.51428	1.51428	FALSE	5.08828e-136	7.29195e-224	0	0	2	135019	TRUE	0	FSEQYPQADFYK	1	1	139933	TRUE	_FSEQYPQADFYK_	34.4496	FALSE	_FSEQYPQADFYK_	FALSE	1.53884e-103	2.70565e-104	65.9113	9.92871	0.223274	34.6328	65.8114	63.9367	1.29473e-58	0.219995	0.286107	6.66865e-58	3.59827e-158	2.70565e-104	139933	TRUE	TRUE	1.12792	0.999115	15631
3	OF_20210407_OEF_04	1	2	2	Saccharomyces cerevisiae (strain ATCC 204508 / S288c)	Thioredoxin-1	TRX1_YEAST	P22217	1.51428	1.51428	FALSE	5.08828e-136	7.29195e-224	0	0	2	135019	TRUE	0	LDVDELGDVAQK	2	1	123270	TRUE	_LDVDELGDVAQK_	37.6542	FALSE	_LDVDELGDVAQK_	FALSE	2.74317e-89	2.35972e-90	67.3259	8.8418	0.248565	37.5754	67.3624	11.1774	7.80765e-25	0.217364	0.310596	4.68459e-24	3.98451e-171	2.43252e-104	123270	TRUE	TRUE	1.09442	0.98404	112382
3	OF_20210407_OEF_04	1	7	7	Saccharomyces cerevisiae (strain ATCC 204508 / S288c)	Ubiquitin-activating enzyme E1 1	UBA1_YEAST	P22515	1.50269	1.38265	FALSE	5.71941e-130	9.2069e-138	0	0	6	17521.4	TRUE	0	HGLEDGNFVR	1	1	106658	TRUE	_HGLEDGNFVR_	4.20506	FALSE	_HGLEDGNFVR_	FALSE	2.36728e-60	9.94132e-62	49.8123	14.0732	0.305207	4.22296	49.8036	47.2248	4.31346e-46	0.187201	0.164161	2.58808e-45	6.7012e-140	4.13626e-90	106658	TRUE	TRUE	1.01623	0.993427	12195.4
3	OF_20210407_OEF_04	1	7	7	Saccharomyces cerevisiae (strain ATCC 204508 / S288c)	Ubiquitin-activating enzyme E1 1	UBA1_YEAST	P22515	1.50269	1.38265	FALSE	5.71941e-130	9.2069e-138	0	0	6	17521.4	TRUE	0	IIPAIATTTSLVTGLVNLELYK	2	1	36559.1	TRUE	_IIPAIATTTSLVTGLVNLELYK_	172.239	FALSE	_IIPAIATTTSLVTGLVNLELYK_	FALSE	1.43653e-54	5.52513e-56	126.246	21.3651	0.536236	170.132	127.096	6.79116	4.8551e-31	0.251671	0.698985	2.91306e-30	3.39599e-112	5.52513e-56	36559.1	TRUE	TRUE	0.998295	0.991646	16018.8
3	OF_20210407_OEF_04	1	7	7	Saccharomyces cerevisiae (strain ATCC 204508 / S288c)	Ubiquitin-activating enzyme E1 1	UBA1_YEAST	P22515	1.50269	1.38265	FALSE	5.71941e-130	9.2069e-138	0	0	6	17521.4	TRUE	0	GDIPGVVAFFGGLVAQEVLK	5	1	7366.94	TRUE	_GDIPGVVAFFGGLVAQEVLK_	175.36	FALSE	_GDIPGVVAFFGGLVAQEVLK_	FALSE	4.54877e-23	1.24838e-24	127.469	7.59521	0.215664	173.163	128.355	207670	4.2702e-05	1.03591	0.879491	0.00025526	3.89258e-165	1.05877e-53	7366.94	TRUE	TRUE	0.873217	0.969566	0.488818
3	OF_20210407_OEF_04	1	2	2	Saccharomyces cerevisiae (strain ATCC 204508 / S288c)	Thioredoxin-2	TRX2_YEAST	P22803	1.4075	1.4075	FALSE	1.29537e-85	2.17018e-152	0	0	2	59274.1	TRUE	0	SASEYDSALASGDK	1	1	73386.6	TRUE	_SASEYDSALASGDK_	-2.29301	FALSE	_SASEYDSALASGDK_	FALSE	1.89275e-34	5.79044e-36	46.9888	14.3799	0.101582	-1.56291	46.632	19.184	1.09998e-15	0.066224	0.116059	6.59986e-15	1.10035e-114	2.0566e-40	73386.6	TRUE	TRUE	0.925877	0.969229	13515.9
3	OF_20210407_OEF_04	1	2	2	Saccharomyces cerevisiae (strain ATCC 204508 / S288c)	Thioredoxin-2	TRX2_YEAST	P22803	1.4075	1.4075	FALSE	1.29537e-85	2.17018e-152	0	0	2	59274.1	TRUE	0	FAEQYSDAAFYK	2	1	39491.3	TRUE	_FAEQYSDAAFYK_	31.2017	FALSE	_FAEQYSDAAFYK_	FALSE	1.47515e-67	7.02452e-69	64.5906	10.6392	0.174063	32.2094	64.0099	15.0381	1.30719e-08	0.125616	0.178694	7.84313e-08	4.78385e-101	3.65542e-50	39491.3	TRUE	TRUE	1.03731	0.972982	18281.7
3	OF_20210407_OEF_04	1	2	2	Saccharomyces cerevisiae (strain ATCC 204508 / S288c)	Proteasome subunit alpha type-3	PSA3_YEAST	P23638	1.50919	1.50919	TRUE	2.41756e-133	3.86969e-220	0	0	1	200109	TRUE	0	TYNEDIPVEILVR	1	1	200109	TRUE	_TYNEDIPVEILVR_	72.366	FALSE	_TYNEDIPVEILVR_	FALSE	1.22328e-101	1.88197e-102	82.6648	6.505	0.150414	72.6973	82.5047	35.7465	1.69303e-58	0.0699128	0.118321	1.01582e-57	5.92808e-166	1.12235e-115	200109	TRUE	TRUE	1.1236	0.999464	53702.2
3	OF_20210407_OEF_04	1	6	6	Saccharomyces cerevisiae (strain ATCC 204508 / S288c)	Protein SIS1	SIS1_YEAST	P25294	1.53858	1.38535	FALSE	3.56463e-149	2.58181e-139	0	0	6	71201.4	TRUE	0	DGDDLIYTLPLSFK	1	1	64594.7	TRUE	_DGDDLIYTLPLSFK_	103.635	FALSE	_DGDDLIYTLPLSFK_	FALSE	1.21649e-40	3.97223e-42	98.1735	13.4213	0.282789	103.207	98.354	63.8458	6.62038e-43	0.133195	0.798216	3.97223e-42	5.09559e-199	3.19064e-148	64594.7	TRUE	TRUE	0.950246	0.996067	5273.6
3	OF_20210407_OEF_04	1	6	6	Saccharomyces cerevisiae (strain ATCC 204508 / S288c)	Protein SIS1	SIS1_YEAST	P25294	1.53858	1.38535	FALSE	3.56463e-149	2.58181e-139	0	0	6	71201.4	TRUE	1	RDGDDLIYTLPLSFK	2	1	169794	TRUE	_RDGDDLIYTLPLSFK_	87.9306	FALSE	_RDGDDLIYTLPLSFK_	FALSE	4.10147e-61	1.74068e-62	90.9506	12.1265	0.222365	88.0095	90.9068	88.7614	7.43444e-30	0.22794	0.154041	4.46066e-29	2.7189e-98	2.77665e-63	169794	TRUE	TRUE	1.01852	0.915604	8908.76
3	OF_20210407_OEF_04	1	6	6	Saccharomyces cerevisiae (strain ATCC 204508 / S288c)	Protein SIS1	SIS1_YEAST	P25294	1.53858	1.38535	FALSE	3.56463e-149	2.58181e-139	0	0	6	71201.4	TRUE	0	NQGDYNPQTGR	5	1	56609.3	TRUE	_NQGDYNPQTGR_	-35.4735	FALSE	_NQGDYNPQTGR_	FALSE	1.58731e-35	4.92191e-37	29.0251	12.1617	0.278984	-34.9884	28.7579	27.5136	8.20322e-38	0.115404	0.416766	4.92191e-37	3.90431e-166	5.15208e-99	56609.3	TRUE	TRUE	0.930284	0.998798	11650.5
3	OF_20210407_OEF_04	1	12	9	Saccharomyces cerevisiae (strain ATCC 204508 / S288c)	40S ribosomal protein S2	RS2_YEAST	P25443	1.54818	1.50833	FALSE	1.52304e-154	1.62103e-219	0	0	12	75383.1	TRUE	0	ITTIEEIFLHSLPVK	1	2	267943	TRUE	_ITTIEEIFLHSLPVK_	120.112	FALSE	_ITTIEEIFLHSLPVK_	FALSE	2.53916e-101	3.8692e-102	105.183	14.514	0.281349	118.42	105.903	193.332	2.03641e-65	0.0385915	0.345196	1.22185e-64	3.50267e-213	8.29061e-162	512247	TRUE	TRUE	1.12287	0.999243	9258.32
3	OF_20210407_OEF_04	1	12	9	Saccharomyces cerevisiae (strain ATCC 204508 / S288c)	40S ribosomal protein S2	RS2_YEAST	P25443	1.54818	1.50833	FALSE	1.52304e-154	1.62103e-219	0	0	12	75383.1	TRUE	0	ITTIEEIFLHSLPVK	1	2	267943	TRUE	_ITTIEEIFLHSLPVK_	120.112	FALSE	_ITTIEEIFLHSLPVK_	FALSE	8.99209e-70	4.46812e-71	105.178	12.6504	0.273568	118.409	105.903	20.5572	7.50296e-54	0.124697	0.631211	4.50178e-53	4.91454e-171	2.52405e-128	23638.1	TRUE	TRUE	1.04354	0.973766	8000.49
3	OF_20210407_OEF_04	1	12	9	Saccharomyces cerevisiae (strain ATCC 204508 / S288c)	40S ribosomal protein S2	RS2_YEAST	P25443	1.54818	1.50833	FALSE	1.52304e-154	1.62103e-219	0	0	12	75383.1	TRUE	0	GSGIVASPAVK	2	2	207648	TRUE	_GSGIVASPAVK_	-5.63439	FALSE	_GSGIVASPAVK_	FALSE	4.25389e-65	1.96712e-66	44.7851	6.43378	0.151768	-5.88828	44.9162	84.4418	1.12823e-63	0.261406	0.230768	6.76703e-63	6.4066e-212	8.46414e-102	396092	TRUE	TRUE	1.03025	0.990823	41625.4
3	OF_20210407_OEF_04	1	12	9	Saccharomyces cerevisiae (strain ATCC 204508 / S288c)	40S ribosomal protein S2	RS2_YEAST	P25443	1.54818	1.50833	FALSE	1.52304e-154	1.62103e-219	0	0	12	75383.1	TRUE	0	EIFLHSLPVK	3	1	487220	TRUE	_EIFLHSLPVK_	117.897	FALSE	_EIFLHSLPVK_	FALSE	1.15578e-35	3.59076e-37	105.168	15.3243	0.329979	118.386	104.96	174.11	8.29848e-20	0.0343937	0.346677	4.97909e-19	7.44097e-61	3.83097e-42	487220	TRUE	TRUE	0.930843	0.986452	9723.43
3	OF_20210407_OEF_04	1	12	9	Saccharomyces cerevisiae (strain ATCC 204508 / S288c)	40S ribosomal protein S2	RS2_YEAST	P25443	1.54818	1.50833	FALSE	1.52304e-154	1.62103e-219	0	0	12	75383.1	TRUE	0	GYWGTNLGQPHSLATK	4	2	62613.2	TRUE	_GYWGTNLGQPHSLATK_	33.9982	FALSE	_GYWGTNLGQPHSLATK_	FALSE	1.28727e-36	4.05439e-38	65.7307	8.41644	0.0665441	34.3015	65.5654	12.0763	6.75732e-39	0.509377	0.519004	4.05439e-38	4.21402e-168	3.05916e-117	17848.6	TRUE	TRUE	0.934673	0.991192	14095.1
3	OF_20210407_OEF_04	1	12	9	Saccharomyces cerevisiae (strain ATCC 204508 / S288c)	40S ribosomal protein S2	RS2_YEAST	P25443	1.54818	1.50833	FALSE	1.52304e-154	1.62103e-219	0	0	12	75383.1	TRUE	0	LWAEQPLPVSPLDIYSDEASAQK	5	1	108928	TRUE	_LWAEQPLPVSPLDIYSDEASAQK_	96.595	FALSE	_LWAEQPLPVSPLDIYSDEASAQK_	FALSE	7.44918e-65	3.43478e-66	95.2014	11.1868	0.133726	96.387	95.2992	15.9284	3.04226e-34	0.23096	0.200153	1.82536e-33	4.41159e-181	3.14144e-111	108928	TRUE	TRUE	1.02955	0.997306	33769.7
3	OF_20210407_OEF_04	1	12	9	Saccharomyces cerevisiae (strain ATCC 204508 / S288c)	40S ribosomal protein S2	RS2_YEAST	P25443	1.54818	1.50833	FALSE	1.52304e-154	1.62103e-219	0	0	12	75383.1	TRUE	0	TLENTLK	7	1	18077.6	TRUE	_TLENTLK_	-11.4216	FALSE	_TLENTLK_	FALSE	3.4091e-62	1.4742e-63	42.0101	13.8294	0.334593	-11.0045	41.7834	9.16891	4.63089e-44	0.603459	0.375684	2.77854e-43	3.15226e-143	5.11009e-94	18077.6	TRUE	TRUE	1.02174	0.994038	9644.79
3	OF_20210407_OEF_04	1	12	9	Saccharomyces cerevisiae (strain ATCC 204508 / S288c)	40S ribosomal protein S2	RS2_YEAST	P25443	1.54818	1.50833	FALSE	1.52304e-154	1.62103e-219	0	0	12	75383.1	TRUE	1	EFQIIDTLLPGLQDEVMNIKPVQK	9	1	11288.6	TRUE	_EFQIIDTLLPGLQDEVMNIKPVQK_	131.367	FALSE	_EFQIIDTLLPGLQDEVMNIKPVQK_	FALSE	8.961e-19	2.38562e-20	109.971	8.35327	0.0564913	129.98	110.523	24.2787	3.97604e-21	0.38438	0.621384	2.38562e-20	3.003e-76	2.55513e-53	11288.6	TRUE	TRUE	0.849146	0.988797	3854.86
3	OF_20210407_OEF_04	1	2	2	Saccharomyces cerevisiae (strain ATCC 204508 / S288c)	Proteasome subunit beta type-3	PSB3_YEAST	P25451	1.50541	1.48014	FALSE	2.2473e-131	1.70037e-199	0	0	2	153827	TRUE	0	AIEPETFTQLVSSSLYER	1	1	242814	TRUE	_AIEPETFTQLVSSSLYER_	104.22	FALSE	_AIEPETFTQLVSSSLYER_	FALSE	3.75797e-91	3.47558e-92	98.7616	14.0145	0.334326	104.589	98.6006	77.9774	7.27461e-59	0.178253	0.120628	4.36476e-58	5.38221e-191	4.10945e-169	242814	TRUE	TRUE	1.09895	0.999566	15022.7
3	OF_20210407_OEF_04	1	2	2	Saccharomyces cerevisiae (strain ATCC 204508 / S288c)	Proteasome subunit beta type-3	PSB3_YEAST	P25451	1.50541	1.48014	FALSE	2.2473e-131	1.70037e-199	0	0	2	153827	TRUE	0	FGPYFVGPVVAGINSK	2	1	30454	TRUE	_FGPYFVGPVVAGINSK_	77.5436	FALSE	_FGPYFVGPVVAGINSK_	FALSE	1.47168e-40	4.79571e-42	85.3002	5.88611	0.0608394	77.8004	85.1555	69.1326	1.09115e-11	0.137697	0.159188	6.54686e-11	8.52908e-126	2.11803e-45	30454	TRUE	TRUE	0.949935	0.947871	9525.02
3	OF_20210407_OEF_04	1	1	1	Saccharomyces cerevisiae (strain ATCC 204508 / S288c)	Single-strand telomeric DNA-binding protein GBP2	GBP2_YEAST	P25555	1.44478	1.44154	TRUE	7.611e-102	1.16072e-173	0	0	1	43132	TRUE	0	SDLFDLFGPIGK	1	1	43132	TRUE	_SDLFDLFGPIGK_	114.8	FALSE	_SDLFDLFGPIGK_	FALSE	3.80428e-78	2.29692e-79	103.235	12.9743	0.35752	114.169	103.526	18.4912	2.53625e-41	0.0741953	0.196157	1.52175e-40	2.486e-147	4.56218e-112	43132	TRUE	TRUE	1.0662	0.98387	10638.8
3	OF_20210407_OEF_04	1	12	11	Saccharomyces cerevisiae (strain ATCC 204508 / S288c)	60S ribosomal protein L5	RL5_YEAST	P26321	1.56696	1.56089	FALSE	2.52571e-165	1.92038e-259	0	0	12	208825	TRUE	0	VFLDIGLQR	1	1	1.73822e+06	TRUE	_VFLDIGLQR_	63.4209	FALSE	_VFLDIGLQR_	FALSE	3.4085e-116	1.70425e-116	78.825	9.90894	0.241079	63.8103	78.6721	70.5067	1.1703e-65	0.125725	0.154822	7.02182e-65	5.75228e-178	2.1737e-168	1.73822e+06	TRUE	TRUE	1.15568	0.998846	144647
3	OF_20210407_OEF_04	1	12	11	Saccharomyces cerevisiae (strain ATCC 204508 / S288c)	60S ribosomal protein L5	RL5_YEAST	P26321	1.56696	1.56089	FALSE	2.52571e-165	1.92038e-259	0	0	12	208825	TRUE	0	GYLADDIDADSLEDIYTSAHEAIR	2	1	774651	TRUE	_GYLADDIDADSLEDIYTSAHEAIR_	94.7964	FALSE	_GYLADDIDADSLEDIYTSAHEAIR_	FALSE	8.46954e-122	7.13224e-122	94.4764	10.6901	0.163981	94.8548	94.4481	180.189	4.74522e-73	0.251272	0.337201	2.84713e-72	3.36782e-225	2.99333e-200	774651	TRUE	TRUE	1.16747	0.999754	23746
3	OF_20210407_OEF_04	1	12	11	Saccharomyces cerevisiae (strain ATCC 204508 / S288c)	60S ribosomal protein L5	RL5_YEAST	P26321	1.56696	1.56089	FALSE	2.52571e-165	1.92038e-259	0	0	12	208825	TRUE	0	GASDGGLYVPHSENR	3	2	419110	TRUE	_GASDGGLYVPHSENR_	0.617065	FALSE	_GASDGGLYVPHSENR_	FALSE	2.82082e-103	4.85303e-104	48.1842	17.4354	0.414058	0.883234	48.0541	84.0656	2.1432e-62	0.110704	0.113756	1.28592e-61	2.34041e-200	1.02253e-129	547090	TRUE	TRUE	1.12732	0.999321	30223.3
3	OF_20210407_OEF_04	1	12	11	Saccharomyces cerevisiae (strain ATCC 204508 / S288c)	60S ribosomal protein L5	RL5_YEAST	P26321	1.56696	1.56089	FALSE	2.52571e-165	1.92038e-259	0	0	12	208825	TRUE	0	GASDGGLYVPHSENR	3	2	419110	TRUE	_GASDGGLYVPHSENR_	0.617065	FALSE	_GASDGGLYVPHSENR_	FALSE	2.49971e-64	1.13301e-65	48.1828	15.4398	0.157483	0.880525	48.0541	100.294	4.28822e-58	0.476424	0.350927	2.57293e-57	3.99203e-151	1.54208e-78	291129	TRUE	TRUE	1.02802	0.994425	14060.3
3	OF_20210407_OEF_04	1	12	11	Saccharomyces cerevisiae (strain ATCC 204508 / S288c)	60S ribosomal protein L5	RL5_YEAST	P26321	1.56696	1.56089	FALSE	2.52571e-165	1.92038e-259	0	0	12	208825	TRUE	1	GVEEVEGEYELTEAVEDGPRPFK	4	1	616539	TRUE	_GVEEVEGEYELTEAVEDGPRPFK_	75.4524	FALSE	_GVEEVEGEYELTEAVEDGPRPFK_	FALSE	1.64742e-94	1.83047e-95	84.4322	30.4702	0.588111	76.2606	83.9958	63.301	4.70588e-54	0.140767	0.0968748	2.82353e-53	5.50071e-179	7.84178e-169	616539	TRUE	TRUE	1.107	0.997678	18192.6
3	OF_20210407_OEF_04	1	12	11	Saccharomyces cerevisiae (strain ATCC 204508 / S288c)	60S ribosomal protein L5	RL5_YEAST	P26321	1.56696	1.56089	FALSE	2.52571e-165	1.92038e-259	0	0	12	208825	TRUE	1	ADPAFKPTEK	5	1	467102	TRUE	_ADPAFKPTEK_	-24.34	FALSE	_ADPAFKPTEK_	FALSE	3.23392e-114	1.32674e-114	35.1003	8.48685	0.206779	-23.8273	34.8262	189.391	1.77655e-65	0.206869	0.155422	1.06593e-64	2.43044e-228	1.06437e-194	467102	TRUE	TRUE	1.15145	0.997817	15747.1
3	OF_20210407_OEF_04	1	12	11	Saccharomyces cerevisiae (strain ATCC 204508 / S288c)	60S ribosomal protein L5	RL5_YEAST	P26321	1.56696	1.56089	FALSE	2.52571e-165	1.92038e-259	0	0	12	208825	TRUE	2	LGLDETYKGVEEVEGEYELTEAVEDGPRPFK	6	1	142067	TRUE	_LGLDETYKGVEEVEGEYELTEAVEDGPRPFK_	93.2684	FALSE	_LGLDETYKGVEEVEGEYELTEAVEDGPRPFK_	FALSE	7.54583e-82	5.00968e-83	93.7505	14.0759	0.142674	93.3598	93.7061	20.002	2.38795e-59	0.259416	0.432774	1.43277e-58	7.83226e-186	1.29369e-164	142067	TRUE	TRUE	1.0758	0.99694	39520.6
3	OF_20210407_OEF_04	1	12	11	Saccharomyces cerevisiae (strain ATCC 204508 / S288c)	60S ribosomal protein L5	RL5_YEAST	P26321	1.56696	1.56089	FALSE	2.52571e-165	1.92038e-259	0	0	12	208825	TRUE	0	IAALAGQQ	7	1	143350	TRUE	_IAALAGQQ_	-10.6908	FALSE	_IAALAGQQ_	FALSE	1.05326e-70	5.33299e-72	42.2602	13.0063	0.326945	-10.5445	42.1805	28.7201	6.34126e-62	0.215583	0.224434	3.80475e-61	6.15582e-192	1.28952e-117	143350	TRUE	TRUE	1.04613	0.996039	39349.8
3	OF_20210407_OEF_04	1	12	11	Saccharomyces cerevisiae (strain ATCC 204508 / S288c)	60S ribosomal protein L5	RL5_YEAST	P26321	1.56696	1.56089	FALSE	2.52571e-165	1.92038e-259	0	0	12	208825	TRUE	0	YGITHGLTNWAAAYATGLLIAR	8	1	57801	TRUE	_YGITHGLTNWAAAYATGLLIAR_	114.024	FALSE	_YGITHGLTNWAAAYATGLLIAR_	FALSE	1.81272e-71	9.38624e-73	103.329	10.0615	0.0630107	114.374	103.169	30.9151	1.10782e-12	0.590889	0.811106	6.64692e-12	9.60276e-181	9.38624e-73	57801	TRUE	TRUE	1.04824	0.996595	9043.03
3	OF_20210407_OEF_04	1	12	11	Saccharomyces cerevisiae (strain ATCC 204508 / S288c)	60S ribosomal protein L5	RL5_YEAST	P26321	1.56696	1.56089	FALSE	2.52571e-165	1.92038e-259	0	0	12	208825	TRUE	0	GWDFETEEIDPELLR	9	1	36522.2	TRUE	_GWDFETEEIDPELLR_	90.5318	FALSE	_GWDFETEEIDPELLR_	FALSE	2.82957e-74	1.57746e-75	92.6777	8.9881	0.232466	91.1504	92.3474	38.3629	6.8788e-45	0.238132	0.257927	4.12728e-44	2.31326e-147	2.14828e-99	36522.2	TRUE	TRUE	1.05589	0.99268	8987.6
3	OF_20210407_OEF_04	1	3	3	Saccharomyces cerevisiae (strain ATCC 204508 / S288c)	Replication factor A protein 2	RFA2_YEAST	P26754	1.42791	1.42791	FALSE	2.5574e-94	5.66059e-165	0	0	3	78090.1	TRUE	0	DDNDTSSGSSPLQR	1	1	33228.5	TRUE	_DDNDTSSGSSPLQR_	-22.5734	FALSE	_DDNDTSSGSSPLQR_	FALSE	8.30723e-74	4.56755e-75	35.4903	10.7443	0.212573	-23.0977	35.7732	4.99685	4.61145e-19	0.045341	0.27257	2.76687e-18	1.06758e-87	4.31487e-65	33228.5	TRUE	TRUE	1.05463	0.917054	48768.2
3	OF_20210407_OEF_04	1	12	10	Saccharomyces cerevisiae (strain ATCC 204508 / S288c)	40S ribosomal protein S7-A	RS7A_YEAST	P26786	1.57076	1.54848	FALSE	1.48029e-167	1.05025e-249	0	0	12	151385	TRUE	0	ILEDLVFPTEIVGK	1	2	548071	TRUE	_ILEDLVFPTEIVGK_	95.4098	FALSE	_ILEDLVFPTEIVGK_	FALSE	8.77993e-117	5.20292e-117	94.4917	13.8779	0.250272	94.8863	94.742	274.912	3.16462e-69	0.248934	0.226193	1.89877e-68	1.89434e-241	2.42596e-205	1074726	TRUE	TRUE	1.15693	0.999648	15998
3	OF_20210407_OEF_04	1	12	10	Saccharomyces cerevisiae (strain ATCC 204508 / S288c)	40S ribosomal protein S7-A	RS7A_YEAST	P26786	1.57076	1.54848	FALSE	1.48029e-167	1.05025e-249	0	0	12	151385	TRUE	0	ILEDLVFPTEIVGK	1	2	548071	TRUE	_ILEDLVFPTEIVGK_	95.4098	FALSE	_ILEDLVFPTEIVGK_	FALSE	5.31083e-26	1.49076e-27	94.4554	10.9281	0.132298	94.8114	94.742	19.0267	2.4846e-28	0.213645	0.23491	1.49076e-27	1.22197e-92	8.46439e-70	21416.5	TRUE	TRUE	0.888066	0.972368	4763.35
3	OF_20210407_OEF_04	1	12	10	Saccharomyces cerevisiae (strain ATCC 204508 / S288c)	40S ribosomal protein S7-A	RS7A_YEAST	P26786	1.57076	1.54848	FALSE	1.48029e-167	1.05025e-249	0	0	12	151385	TRUE	0	ALAIFVPVPSLAGFHK	2	1	694082	TRUE	_ALAIFVPVPSLAGFHK_	99.159	FALSE	_ALAIFVPVPSLAGFHK_	FALSE	1.39872e-106	2.98394e-107	96.1474	14.5296	0.34901	98.3989	96.4685	56.8359	1.75264e-67	0.147352	0.332248	1.05159e-66	5.3585e-217	1.89807e-186	694082	TRUE	TRUE	1.13474	0.999868	52987.4
3	OF_20210407_OEF_04	1	12	10	Saccharomyces cerevisiae (strain ATCC 204508 / S288c)	40S ribosomal protein S7-A	RS7A_YEAST	P26786	1.57076	1.54848	FALSE	1.48029e-167	1.05025e-249	0	0	12	151385	TRUE	0	QIVFEIPSETH	3	1	520956	TRUE	_QIVFEIPSETH_	57.0154	FALSE	_QIVFEIPSETH_	FALSE	5.99073e-93	6.1052e-94	75.7809	12.3783	0.292407	56.7763	75.8967	18.331	7.85205e-59	0.117393	0.160044	4.71123e-58	1.3365e-193	2.27428e-158	520956	TRUE	TRUE	1.10328	0.986475	192542
3	OF_20210407_OEF_04	1	12	10	Saccharomyces cerevisiae (strain ATCC 204508 / S288c)	40S ribosomal protein S7-A	RS7A_YEAST	P26786	1.57076	1.54848	FALSE	1.48029e-167	1.05025e-249	0	0	12	151385	FALSE	0	LESFQAVYNK	4	1	291028	FALSE	_LESFQAVYNK_	24.3806	FALSE	_LESFQAVYNK_	FALSE	7.86984e-83	5.35819e-84	60.3322	10.0188	0.284013	25.0266	59.9609	48.781	6.95721e-60	0.232966	0.156475	4.17433e-59	2.4313e-217	9.48983e-128	291028	TRUE	TRUE	1.07831	0.997814	36687.5
3	OF_20210407_OEF_04	1	12	10	Saccharomyces cerevisiae (strain ATCC 204508 / S288c)	40S ribosomal protein S7-A	RS7A_YEAST	P26786	1.57076	1.54848	FALSE	1.48029e-167	1.05025e-249	0	0	12	151385	FALSE	0	TLTAVHDK	5	2	126828	FALSE	_TLTAVHDK_	-41.3417	FALSE	_TLTAVHDK_	FALSE	1.09171e-83	7.56166e-85	24.5391	24.6871	0.581689	-42.6985	25.3536	85.154	8.4228e-60	0.253296	0.173084	5.05368e-59	1.0195e-184	1.27637e-178	231068	TRUE	TRUE	1.08048	0.997175	6247.01
3	OF_20210407_OEF_04	1	12	10	Saccharomyces cerevisiae (strain ATCC 204508 / S288c)	40S ribosomal protein S7-A	RS7A_YEAST	P26786	1.57076	1.54848	FALSE	1.48029e-167	1.05025e-249	0	0	12	151385	FALSE	0	TLTAVHDK	5	2	126828	FALSE	_TLTAVHDK_	-41.3417	FALSE	_TLTAVHDK_	FALSE	9.52341e-29	2.75044e-30	24.6181	13.0033	0.137155	-42.5668	25.3536	15.7886	4.58407e-31	0.496209	0.314891	2.75044e-30	1.54588e-158	1.11281e-108	22589.2	TRUE	TRUE	0.901069	0.998758	16900.7
3	OF_20210407_OEF_04	1	12	10	Saccharomyces cerevisiae (strain ATCC 204508 / S288c)	40S ribosomal protein S7-A	RS7A_YEAST	P26786	1.57076	1.54848	FALSE	1.48029e-167	1.05025e-249	0	0	12	151385	TRUE	1	AELRPLQFK	6	1	127318	TRUE	_AELRPLQFK_	25.6891	FALSE	_AELRPLQFK_	FALSE	1.14865e-63	5.11931e-65	61.0418	8.50406	0.198694	26.2095	60.7257	8.00749	2.39003e-55	0.518885	0.321411	1.43402e-54	1.09594e-186	2.18403e-138	127318	TRUE	TRUE	1.02608	0.99015	111497
3	OF_20210407_OEF_04	1	12	10	Saccharomyces cerevisiae (strain ATCC 204508 / S288c)	40S ribosomal protein S7-A	RS7A_YEAST	P26786	1.57076	1.54848	FALSE	1.48029e-167	1.05025e-249	0	0	12	151385	FALSE	0	YLVGGNK	7	1	100437	FALSE	_YLVGGNK_	-25.6342	FALSE	_YLVGGNK_	FALSE	1.99947e-81	1.30047e-82	34.2763	11.2708	0.117035	-25.3685	34.1342	53.0547	1.08952e-50	0.440175	0.301252	6.5371e-50	3.70511e-176	3.82321e-117	100437	TRUE	TRUE	1.07471	0.999237	9552.69
3	OF_20210407_OEF_04	1	12	10	Saccharomyces cerevisiae (strain ATCC 204508 / S288c)	40S ribosomal protein S7-A	RS7A_YEAST	P26786	1.57076	1.54848	FALSE	1.48029e-167	1.05025e-249	0	0	12	151385	TRUE	0	EIDVAGGK	8	1	109249	TRUE	_EIDVAGGK_	-28.6231	FALSE	_EIDVAGGK_	FALSE	8.55646e-78	5.10834e-79	32.2536	13.5786	0.334248	-29.1108	32.5206	56.9844	9.90818e-56	0.389596	0.34113	5.94491e-55	1.77381e-171	4.32341e-156	109249	TRUE	TRUE	1.06527	0.999568	7278.95
3	OF_20210407_OEF_04	1	12	10	Saccharomyces cerevisiae (strain ATCC 204508 / S288c)	40S ribosomal protein S7-A	RS7A_YEAST	P26786	1.57076	1.54848	FALSE	1.48029e-167	1.05025e-249	0	0	12	151385	TRUE	0	ILSQAPTELELQVAQAFVELENSSPELK	9	1	5123.14	TRUE	_ILSQAPTELELQVAQAFVELENSSPELK_	160.565	FALSE	_ILSQAPTELELQVAQAFVELENSSPELK_	FALSE	1.86561e-20	5.00835e-22	121.033	5.40491	0.100455	157.207	122.387	21.1701	8.13047e-07	0.636047	1.18004	4.87828e-06	1.58482e-145	5.00835e-22	5123.14	TRUE	TRUE	0.858956	0.903066	3909.04
3	OF_20210407_OEF_04	1	12	10	Saccharomyces cerevisiae (strain ATCC 204508 / S288c)	40S ribosomal protein S7-A	RS7A_YEAST	P26786	1.57076	1.54848	FALSE	1.48029e-167	1.05025e-249	0	0	12	151385	TRUE	0	SQAPTELELQVAQAFVELENSSPELK	10	1	4630.44	TRUE	_SQAPTELELQVAQAFVELENSSPELK_	145.171	FALSE	_SQAPTELELQVAQAFVELENSSPELK_	FALSE	3.76991e-23	1.0364e-24	115.71	3.30029	0.0914628	144.009	116.179	10.2649	3.83604e-08	0.368665	0.526277	1.93679e-07	2.95991e-53	1.0364e-24	4630.44	TRUE	TRUE	0.873646	0.851725	9540.21
3	OF_20210407_OEF_04	1	1	1	Saccharomyces cerevisiae (strain ATCC 204508 / S288c)	Nuclear localization sequence-binding protein	NSR1_YEAST	P27476	1.41893	1.41893	TRUE	1.95567e-90	2.24626e-159	0	0	1	51131.3	TRUE	0	NEETEEPATIFVGR	1	1	51131.3	TRUE	_NEETEEPATIFVGR_	42.6843	FALSE	_NEETEEPATIFVGR_	FALSE	5.07309e-71	2.60158e-72	68.8618	9.22723	0.24543	41.3107	69.3451	37.6157	2.17881e-23	0.207886	0.164625	1.30728e-22	6.80947e-108	2.60158e-72	51131.3	TRUE	TRUE	1.04701	0.987111	9962.53
3	OF_20210407_OEF_04	1	1	1	Saccharomyces cerevisiae (strain ATCC 204508 / S288c)	Transcription elongation factor SPT5	SPT5_YEAST	P27692	1.45948	1.28482	TRUE	1.20113e-108	1.66594e-87	0	0	1	14658.8	TRUE	1	LLIPVQELPLLLKPNK	1	1	14658.8	TRUE	_LLIPVQELPLLLKPNK_	112.926	FALSE	_LLIPVQELPLLLKPNK_	FALSE	2.97522e-36	9.33403e-38	102.031	7.8891	0.262899	111.523	102.669	18.8636	1.55568e-38	0.259547	0.410156	9.33403e-38	5.11426e-156	1.65679e-108	14658.8	TRUE	TRUE	0.933218	0.953247	4773.08
3	OF_20210407_OEF_04	1	3	3	Saccharomyces cerevisiae (strain ATCC 204508 / S288c)	Elongation factor 1-gamma 1	EF1G1_YEAST	P29547	1.50322	1.46146	FALSE	3.05054e-130	9.13598e-187	0	0	3	42114.8	TRUE	1	STFVLDDWKR	1	1	171456	TRUE	_STFVLDDWKR_	45.9965	FALSE	_STFVLDDWKR_	FALSE	9.12119e-82	6.00572e-83	70.1938	10.626	0.258377	44.9064	70.6362	18.6746	1.18544e-56	0.072989	0.294197	7.11266e-56	3.90232e-167	7.20711e-149	171456	TRUE	TRUE	1.07559	0.997552	46933
3	OF_20210407_OEF_04	1	3	3	Saccharomyces cerevisiae (strain ATCC 204508 / S288c)	Elongation factor 1-gamma 1	EF1G1_YEAST	P29547	1.50322	1.46146	FALSE	3.05054e-130	9.13598e-187	0	0	3	42114.8	TRUE	0	TQLLGADDDLNAQAQIIR	2	1	42012.6	TRUE	_TQLLGADDDLNAQAQIIR_	57.7019	FALSE	_TQLLGADDDLNAQAQIIR_	FALSE	1.0037e-84	7.13744e-86	76.2861	9.23804	0.16786	57.819	76.2294	80.0222	2.19935e-58	0.112465	0.23889	1.31961e-57	3.3746e-175	9.5054e-154	42012.6	TRUE	TRUE	1.0831	0.995549	5889.04
3	OF_20210407_OEF_04	1	3	3	Saccharomyces cerevisiae (strain ATCC 204508 / S288c)	Elongation factor 1-gamma 1	EF1G1_YEAST	P29547	1.50322	1.46146	FALSE	3.05054e-130	9.13598e-187	0	0	3	42114.8	TRUE	2	KEEAKPAATETETSSK	3	1	8671.31	TRUE	_KEEAKPAATETETSSK_	-48.0299	FALSE	_KEEAKPAATETETSSK_	FALSE	9.76584e-54	3.70269e-55	20.7102	11.9559	0.329524	-49.0764	21.3384	13.9316	3.48996e-20	0.140567	0.176978	2.09398e-19	1.40642e-85	1.57424e-56	8671.31	TRUE	TRUE	0.99563	0.984438	5417.96
3	OF_20210407_OEF_04	1	47	39	Saccharomyces cerevisiae (strain ATCC 204508 / S288c)	Heat shock protein 104	HS104_YEAST	P31539	1.57951	1.54737	FALSE	9.63595e-173	7.55839e-249	0	0	43	147006	TRUE	0	TAIIEGVAQR	1	1	1.05609e+06	TRUE	_TAIIEGVAQR_	9.96133	FALSE	_TAIIEGVAQR_	FALSE	3.87526e-115	1.67579e-115	52.5916	10.1972	0.256855	10.194	52.4856	240.671	7.79841e-72	0.295986	0.251568	4.67904e-71	4.76139e-244	1.54081e-194	1.05609e+06	TRUE	TRUE	1.15343	0.999903	22772.9
3	OF_20210407_OEF_04	1	47	39	Saccharomyces cerevisiae (strain ATCC 204508 / S288c)	Heat shock protein 104	HS104_YEAST	P31539	1.57951	1.54737	FALSE	9.63595e-173	7.55839e-249	0	0	43	147006	TRUE	0	IEVAEPSVR	2	1	982659	TRUE	_IEVAEPSVR_	8.45344	FALSE	_IEVAEPSVR_	FALSE	3.6921e-88	2.98352e-89	51.6927	12.576	0.308712	8.2281	51.7974	143.278	2.22549e-72	0.271193	0.284707	1.33529e-71	3.37984e-224	5.95881e-191	982659	TRUE	TRUE	1.09165	0.999229	30765.1
3	OF_20210407_OEF_04	1	47	39	Saccharomyces cerevisiae (strain ATCC 204508 / S288c)	Heat shock protein 104	HS104_YEAST	P31539	1.57951	1.54737	FALSE	9.63595e-173	7.55839e-249	0	0	43	147006	TRUE	1	RLPDSALDLVDISCAGVAVAR	3	1	860636	TRUE	_RLPDSALDLVDISC[+57]AGVAVAR_	85.4489	FALSE	_RLPDSALDLVDISC[Carbamidomethyl (C)]AGVAVAR_	FALSE	1.12849e-97	1.38891e-98	89.4711	16.1948	0.106849	85.3291	89.5367	91.6223	7.73707e-70	0.112489	0.760032	4.64224e-69	7.4896e-217	1.38891e-98	860636	TRUE	TRUE	1.11444	0.999108	36102.1
3	OF_20210407_OEF_04	1	47	39	Saccharomyces cerevisiae (strain ATCC 204508 / S288c)	Heat shock protein 104	HS104_YEAST	P31539	1.57951	1.54737	FALSE	9.63595e-173	7.55839e-249	0	0	43	147006	TRUE	1	DDAANILKPALSR	4	2	355471	TRUE	_DDAANILKPALSR_	34.78	FALSE	_DDAANILKPALSR_	FALSE	1.59123e-78	9.79217e-80	65.7024	8.17474	0.200208	34.2495	65.9915	113.617	1.4264e-54	0.28991	0.322607	8.55843e-54	3.94013e-187	3.02785e-105	444850	TRUE	TRUE	1.06719	0.995224	32776.5
3	OF_20210407_OEF_04	1	47	39	Saccharomyces cerevisiae (strain ATCC 204508 / S288c)	Heat shock protein 104	HS104_YEAST	P31539	1.57951	1.54737	FALSE	9.63595e-173	7.55839e-249	0	0	43	147006	TRUE	1	DDAANILKPALSR	4	2	355471	TRUE	_DDAANILKPALSR_	34.78	FALSE	_DDAANILKPALSR_	FALSE	8.63388e-98	1.07923e-98	65.7417	11.7484	0.265424	34.3216	65.9915	122.056	1.4693e-66	0.430501	0.335385	8.81578e-66	5.6113e-203	5.06191e-194	266092	TRUE	TRUE	1.11471	0.995249	12875.8
3	OF_20210407_OEF_04	1	47	39	Saccharomyces cerevisiae (strain ATCC 204508 / S288c)	Heat shock protein 104	HS104_YEAST	P31539	1.57951	1.54737	FALSE	9.63595e-173	7.55839e-249	0	0	43	147006	TRUE	0	EASLQEELEPLR	5	1	946821	TRUE	_EASLQEELEPLR_	51.7499	FALSE	_EASLQEELEPLR_	FALSE	6.62772e-111	1.89363e-111	73.5349	15.6462	0.284474	52.2711	73.27	73.6838	1.33401e-67	0.0552582	0.359263	8.00404e-67	7.82301e-226	2.79736e-186	946821	TRUE	TRUE	1.14428	0.998897	49092.1
3	OF_20210407_OEF_04	1	47	39	Saccharomyces cerevisiae (strain ATCC 204508 / S288c)	Heat shock protein 104	HS104_YEAST	P31539	1.57951	1.54737	FALSE	9.63595e-173	7.55839e-249	0	0	43	147006	TRUE	0	LFSLDLAALTAGAK	6	2	278699	TRUE	_LFSLDLAALTAGAK_	103.149	FALSE	_LFSLDLAALTAGAK_	FALSE	1.61402e-105	3.22803e-106	98.0389	10.2308	0.31609	102.888	98.1488	116.03	1.16705e-73	0.0636313	0.624774	7.00228e-73	8.89697e-228	8.30148e-162	522358	TRUE	TRUE	1.13237	0.99891	28272.7
3	OF_20210407_OEF_04	1	47	39	Saccharomyces cerevisiae (strain ATCC 204508 / S288c)	Heat shock protein 104	HS104_YEAST	P31539	1.57951	1.54737	FALSE	9.63595e-173	7.55839e-249	0	0	43	147006	TRUE	0	ILDSALVTAAQLAK	7	1	603681	TRUE	_ILDSALVTAAQLAK_	68.9398	FALSE	_ILDSALVTAAQLAK_	FALSE	1.97245e-109	5.25987e-110	80.9217	10.0164	0.19852	68.8922	80.9424	71.5646	3.79612e-76	0.13095	0.496012	2.27767e-75	2.82752e-237	1.36299e-191	603681	TRUE	TRUE	1.14105	0.999255	47721.8
3	OF_20210407_OEF_04	1	47	39	Saccharomyces cerevisiae (strain ATCC 204508 / S288c)	Heat shock protein 104	HS104_YEAST	P31539	1.57951	1.54737	FALSE	9.63595e-173	7.55839e-249	0	0	43	147006	TRUE	0	IIDDDVPTILQGAK	8	1	569747	TRUE	_IIDDDVPTILQGAK_	58.421	FALSE	_IIDDDVPTILQGAK_	FALSE	1.67946e-88	1.38513e-89	76.5704	12.5193	0.296614	58.4467	76.5589	40.6328	6.2012e-69	0.0857482	0.442678	3.72072e-68	1.76232e-206	9.81717e-142	569747	TRUE	TRUE	1.09249	0.984633	86234
3	OF_20210407_OEF_04	1	47	39	Saccharomyces cerevisiae (strain ATCC 204508 / S288c)	Heat shock protein 104	HS104_YEAST	P31539	1.57951	1.54737	FALSE	9.63595e-173	7.55839e-249	0	0	43	147006	TRUE	0	ALTILTLAQK	9	1	585889	TRUE	_ALTILTLAQK_	65.5448	FALSE	_ALTILTLAQK_	FALSE	5.14297e-84	3.6091e-85	79.6116	11.9872	0.266506	65.7821	79.5167	36.2967	3.35963e-71	0.148772	0.40397	2.01578e-70	1.93635e-241	1.88058e-181	585889	TRUE	TRUE	1.08131	0.999166	78652.9
3	OF_20210407_OEF_04	1	47	39	Saccharomyces cerevisiae (strain ATCC 204508 / S288c)	Heat shock protein 104	HS104_YEAST	P31539	1.57951	1.54737	FALSE	9.63595e-173	7.55839e-249	0	0	43	147006	TRUE	0	VIGATTNNEYR	10	1	522724	TRUE	_VIGATTNNEYR_	-14.1385	FALSE	_VIGATTNNEYR_	FALSE	3.06863e-103	5.16822e-104	40.3804	12.6914	0.302322	-14.0039	40.3073	77.9966	2.59568e-66	0.085	0.343298	1.55741e-65	8.39319e-229	5.3491e-182	522724	TRUE	TRUE	1.12724	0.99996	34956.4
3	OF_20210407_OEF_04	1	47	39	Saccharomyces cerevisiae (strain ATCC 204508 / S288c)	Heat shock protein 104	HS104_YEAST	P31539	1.57951	1.54737	FALSE	9.63595e-173	7.55839e-249	0	0	43	147006	TRUE	0	SVLLFDEVEK	11	1	478019	TRUE	_SVLLFDEVEK_	62.2809	FALSE	_SVLLFDEVEK_	FALSE	4.28557e-101	6.46879e-102	78.1048	12.1108	0.246295	61.9764	78.2244	99.0659	1.12405e-68	0.0940024	0.297266	6.74432e-68	6.27623e-220	1.28132e-191	478019	TRUE	TRUE	1.12235	0.998695	23103.8
3	OF_20210407_OEF_04	1	47	39	Saccharomyces cerevisiae (strain ATCC 204508 / S288c)	Heat shock protein 104	HS104_YEAST	P31539	1.57951	1.54737	FALSE	9.63595e-173	7.55839e-249	0	0	43	147006	TRUE	0	SNPCLIGEPGIGK	12	1	292118	TRUE	_SNPC[+57]LIGEPGIGK_	25.2932	FALSE	_SNPC[Carbamidomethyl (C)]LIGEPGIGK_	FALSE	7.31424e-57	2.9184e-58	60.8955	12.2708	0.291661	25.9687	60.4854	3.09802	6.96463e-49	0.321224	0.469532	4.17878e-48	3.78025e-212	2.81174e-147	292118	TRUE	TRUE	1.00552	0.98953	480811
3	OF_20210407_OEF_04	1	47	39	Saccharomyces cerevisiae (strain ATCC 204508 / S288c)	Heat shock protein 104	HS104_YEAST	P31539	1.57951	1.54737	FALSE	9.63595e-173	7.55839e-249	0	0	43	147006	TRUE	0	GADTNTPLEYLSK	13	1	293730	TRUE	_GADTNTPLEYLSK_	49.5225	FALSE	_GADTNTPLEYLSK_	FALSE	2.59281e-107	6.0123e-108	72.2423	12.8018	0.315605	49.6819	72.1631	77.7804	1.34635e-68	0.131064	0.477522	8.07812e-68	1.99148e-215	7.75766e-188	293730	TRUE	TRUE	1.13637	0.999443	16057.3
3	OF_20210407_OEF_04	1	47	39	Saccharomyces cerevisiae (strain ATCC 204508 / S288c)	Heat shock protein 104	HS104_YEAST	P31539	1.57951	1.54737	FALSE	9.63595e-173	7.55839e-249	0	0	43	147006	TRUE	0	LIQNEILNK	14	1	274530	TRUE	_LIQNEILNK_	20.054	FALSE	_LIQNEILNK_	FALSE	3.81048e-76	2.19308e-77	58.0539	9.73627	0.246483	21.0623	57.5056	42.9814	1.64899e-56	0.270969	0.388518	9.89391e-56	3.76677e-157	1.22758e-97	274530	TRUE	TRUE	1.06091	0.959818	32202.3
3	OF_20210407_OEF_04	1	47	39	Saccharomyces cerevisiae (strain ATCC 204508 / S288c)	Heat shock protein 104	HS104_YEAST	P31539	1.57951	1.54737	FALSE	9.63595e-173	7.55839e-249	0	0	43	147006	TRUE	0	LNLTQEAK	15	2	131200	TRUE	_LNLTQEAK_	-5.6826	FALSE	_LNLTQEAK_	FALSE	2.42297e-116	1.30309e-116	44.8175	4.16629	0.102174	-5.82561	44.8913	176.983	1.00719e-67	0.199634	0.317458	6.04315e-67	1.22702e-249	2.6744e-198	245135	TRUE	TRUE	1.156	0.998987	18944.5
3	OF_20210407_OEF_04	1	47	39	Saccharomyces cerevisiae (strain ATCC 204508 / S288c)	Heat shock protein 104	HS104_YEAST	P31539	1.57951	1.54737	FALSE	9.63595e-173	7.55839e-249	0	0	43	147006	TRUE	0	LNLTQEAK	15	2	131200	TRUE	_LNLTQEAK_	-5.6826	FALSE	_LNLTQEAK_	FALSE	1.75954e-89	1.53003e-90	44.8093	3.802	0.069002	-5.84146	44.8913	71.5381	2.65302e-60	0.542166	0.388394	1.59181e-59	2.50066e-183	7.63124e-177	17265.6	TRUE	TRUE	1.09489	0.998856	4629.6
3	OF_20210407_OEF_04	1	47	39	Saccharomyces cerevisiae (strain ATCC 204508 / S288c)	Heat shock protein 104	HS104_YEAST	P31539	1.57951	1.54737	FALSE	9.63595e-173	7.55839e-249	0	0	43	147006	TRUE	0	IPQQQPAPAEITPSYALGK	16	1	186359	TRUE	_IPQQQPAPAEITPSYALGK_	38.9417	FALSE	_IPQQQPAPAEITPSYALGK_	FALSE	5.42484e-88	4.36168e-89	67.7369	12.5632	0.359977	38.5113	67.9136	38.99	1.67662e-62	0.30088	0.456536	1.00597e-61	1.99148e-215	8.83043e-145	186359	TRUE	TRUE	1.09123	0.991638	23298.1
3	OF_20210407_OEF_04	1	47	39	Saccharomyces cerevisiae (strain ATCC 204508 / S288c)	Heat shock protein 104	HS104_YEAST	P31539	1.57951	1.54737	FALSE	9.63595e-173	7.55839e-249	0	0	43	147006	TRUE	0	VDCSELSEK	17	1	227578	TRUE	_VDC[+57]SELSEK_	-21.0594	FALSE	_VDC[Carbamidomethyl (C)]SELSEK_	FALSE	1.03919e-96	1.25962e-97	37.2045	13.468	0.330854	-19.9315	36.5934	41.2293	2.86433e-53	0.0358869	0.406202	1.7186e-52	6.74095e-204	6.51405e-166	227578	TRUE	TRUE	1.11219	0.996951	21244.2
3	OF_20210407_OEF_04	1	47	39	Saccharomyces cerevisiae (strain ATCC 204508 / S288c)	Heat shock protein 104	HS104_YEAST	P31539	1.57951	1.54737	FALSE	9.63595e-173	7.55839e-249	0	0	43	147006	TRUE	0	YDTATAADLR	18	1	187554	TRUE	_YDTATAADLR_	-1.39637	FALSE	_YDTATAADLR_	FALSE	9.87984e-72	5.16593e-73	47.1981	13.8084	0.312045	-1.13457	47.0701	81.9423	4.42224e-62	0.159204	0.332962	2.65334e-61	7.99869e-197	4.99821e-136	187554	TRUE	TRUE	1.04897	0.99767	10690.4
3	OF_20210407_OEF_04	1	47	39	Saccharomyces cerevisiae (strain ATCC 204508 / S288c)	Heat shock protein 104	HS104_YEAST	P31539	1.57951	1.54737	FALSE	9.63595e-173	7.55839e-249	0	0	43	147006	TRUE	1	RYDTATAADLR	19	2	75400.4	TRUE	_RYDTATAADLR_	-7.8046	FALSE	_RYDTATAADLR_	FALSE	7.86344e-70	3.93172e-71	43.85	8.93408	0.257158	-7.63195	43.7558	76.3459	1.40896e-62	0.31749	0.465805	8.45378e-62	1.29584e-190	6.54209e-91	67370.3	TRUE	TRUE	1.0437	0.998911	7179.94
3	OF_20210407_OEF_04	1	47	39	Saccharomyces cerevisiae (strain ATCC 204508 / S288c)	Heat shock protein 104	HS104_YEAST	P31539	1.57951	1.54737	FALSE	9.63595e-173	7.55839e-249	0	0	43	147006	TRUE	1	RYDTATAADLR	19	2	75400.4	TRUE	_RYDTATAADLR_	-7.8046	FALSE	_RYDTATAADLR_	FALSE	1.04353e-67	4.98403e-69	43.8533	9.41721	0.233193	-7.62596	43.7558	6.68141	1.1358e-57	0.102608	0.379071	6.81478e-57	6.74279e-183	1.89224e-102	83430.5	TRUE	TRUE	1.03773	0.97193	83600.1
3	OF_20210407_OEF_04	1	47	39	Saccharomyces cerevisiae (strain ATCC 204508 / S288c)	Heat shock protein 104	HS104_YEAST	P31539	1.57951	1.54737	FALSE	9.63595e-173	7.55839e-249	0	0	43	147006	TRUE	0	ISSIVIFNK	20	1	170879	TRUE	_ISSIVIFNK_	48.986	FALSE	_ISSIVIFNK_	FALSE	8.27775e-63	3.63857e-64	71.6739	9.80731	0.242517	48.4934	71.8965	19.1281	9.94048e-65	0.0637914	0.423794	3.63857e-64	4.64883e-207	2.2517e-96	170879	TRUE	TRUE	1.02356	0.977391	82287.4
3	OF_20210407_OEF_04	1	47	39	Saccharomyces cerevisiae (strain ATCC 204508 / S288c)	Heat shock protein 104	HS104_YEAST	P31539	1.57951	1.54737	FALSE	9.63595e-173	7.55839e-249	0	0	43	147006	TRUE	1	DSKPEELDSK	22	1	149224	TRUE	_DSKPEELDSK_	-35.6522	FALSE	_DSKPEELDSK_	FALSE	7.91053e-56	3.10979e-57	28.6506	12.6578	0.299147	-35.6685	28.6595	68.9395	3.68955e-35	0.0531216	0.370218	2.21373e-34	1.48053e-127	8.14978e-92	149224	TRUE	TRUE	1.00229	0.991572	11704.5
3	OF_20210407_OEF_04	1	47	39	Saccharomyces cerevisiae (strain ATCC 204508 / S288c)	Heat shock protein 104	HS104_YEAST	P31539	1.57951	1.54737	FALSE	9.63595e-173	7.55839e-249	0	0	43	147006	TRUE	1	ALERDEDADSTTK	23	2	73010.1	TRUE	_ALERDEDADSTTK_	-39.7642	FALSE	_ALERDEDADSTTK_	FALSE	1.67148e-92	1.65084e-93	25.7974	12.1496	0.305203	-40.6025	26.2963	37.0704	3.88144e-61	0.0850057	0.389329	2.32887e-60	1.32216e-195	1.36821e-158	116847	TRUE	TRUE	1.10221	0.999861	14310.4
3	OF_20210407_OEF_04	1	47	39	Saccharomyces cerevisiae (strain ATCC 204508 / S288c)	Heat shock protein 104	HS104_YEAST	P31539	1.57951	1.54737	FALSE	9.63595e-173	7.55839e-249	0	0	43	147006	TRUE	1	ALERDEDADSTTK	23	2	73010.1	TRUE	_ALERDEDADSTTK_	-39.7642	FALSE	_ALERDEDADSTTK_	FALSE	4.69164e-75	2.64317e-76	25.819	11.6733	0.268798	-40.5665	26.2963	30.974	2.11188e-55	0.23844	0.300984	1.26713e-54	1.6457e-171	3.98713e-144	29173.6	TRUE	TRUE	1.05799	0.965626	6559.56
3	OF_20210407_OEF_04	1	47	39	Saccharomyces cerevisiae (strain ATCC 204508 / S288c)	Heat shock protein 104	HS104_YEAST	P31539	1.57951	1.54737	FALSE	9.63595e-173	7.55839e-249	0	0	43	147006	TRUE	0	LEDQVAEEER	24	1	110189	TRUE	_LEDQVAEEER_	-15.2594	FALSE	_LEDQVAEEER_	FALSE	9.92731e-72	5.17384e-73	39.9746	11.0826	0.241738	-14.7586	39.7077	66.0316	2.08894e-60	0.162375	0.330904	1.25337e-59	1.83712e-186	8.34594e-125	110189	TRUE	TRUE	1.04896	0.999723	8243.95
3	OF_20210407_OEF_04	1	47	39	Saccharomyces cerevisiae (strain ATCC 204508 / S288c)	Heat shock protein 104	HS104_YEAST	P31539	1.57951	1.54737	FALSE	9.63595e-173	7.55839e-249	0	0	43	147006	TRUE	1	LEDQVAEEERR	26	2	53587.1	TRUE	_LEDQVAEEERR_	-19.8358	FALSE	_LEDQVAEEERR_	FALSE	9.61517e-65	4.42077e-66	37.9331	11.0791	0.298333	-18.5867	37.2564	37.6419	2.20647e-42	0.00425567	0.321153	1.32388e-41	2.53737e-194	2.03656e-107	105912	TRUE	TRUE	1.02923	0.959938	14385.2
3	OF_20210407_OEF_04	1	47	39	Saccharomyces cerevisiae (strain ATCC 204508 / S288c)	Heat shock protein 104	HS104_YEAST	P31539	1.57951	1.54737	FALSE	9.63595e-173	7.55839e-249	0	0	43	147006	TRUE	0	LDELENK	27	1	46379.6	TRUE	_LDELENK_	-25.6869	FALSE	_LDELENK_	FALSE	2.49616e-81	1.61694e-82	34.3956	8.85352	0.220156	-25.1453	34.1061	47.5517	3.81119e-58	0.417352	0.32509	2.28671e-57	5.42044e-188	4.26096e-168	46379.6	TRUE	TRUE	1.07446	0.996226	6793.65
3	OF_20210407_OEF_04	1	47	39	Saccharomyces cerevisiae (strain ATCC 204508 / S288c)	Heat shock protein 104	HS104_YEAST	P31539	1.57951	1.54737	FALSE	9.63595e-173	7.55839e-249	0	0	43	147006	TRUE	0	HGHEELTQAK	32	1	9496.78	TRUE	_HGHEELTQAK_	-51.4364	FALSE	_HGHEELTQAK_	FALSE	2.99026e-44	1.00302e-45	18.3474	10.902	0.461924	-53.0123	19.2934	13.5972	3.07857e-31	0.374175	0.687673	1.84714e-30	6.15938e-149	2.253e-80	9496.78	TRUE	TRUE	0.963484	0.904829	4101.97
3	OF_20210407_OEF_04	1	47	39	Saccharomyces cerevisiae (strain ATCC 204508 / S288c)	Heat shock protein 104	HS104_YEAST	P31539	1.57951	1.54737	FALSE	9.63595e-173	7.55839e-249	0	0	43	147006	TRUE	2	ALERDEDADSTTKDR	34	1	17192	TRUE	_ALERDEDADSTTKDR_	-37.2445	FALSE	_ALERDEDADSTTKDR_	FALSE	6.95517e-51	2.53491e-52	27.7271	7.69263	0.214022	-37.342	27.7826	29.3569	5.41833e-49	0.310393	0.506588	3.25075e-48	3.75703e-165	1.04764e-84	17192	TRUE	TRUE	0.986319	0.997023	4551.67
3	OF_20210407_OEF_04	1	3	3	Saccharomyces cerevisiae (strain ATCC 204508 / S288c)	3'(2'),5'-bisphosphate nucleotidase	MET22_YEAST	P32179	1.4886	1.4632	FALSE	8.47684e-123	6.17032e-188	0	0	3	34100.8	TRUE	0	GLGAFYSPSSDAESWTK	1	1	63721.3	TRUE	_GLGAFYSPSSDAESWTK_	58.0009	FALSE	_GLGAFYSPSSDAESWTK_	FALSE	3.16514e-62	1.37242e-63	76.6178	10.3026	0.22299	58.5524	76.3702	44.9117	9.2698e-38	0.0946384	0.15062	5.56188e-37	5.87627e-158	4.71495e-111	63721.3	TRUE	TRUE	1.02184	0.988766	8507.67
3	OF_20210407_OEF_04	1	3	3	Saccharomyces cerevisiae (strain ATCC 204508 / S288c)	3'(2'),5'-bisphosphate nucleotidase	MET22_YEAST	P32179	1.4886	1.4632	FALSE	8.47684e-123	6.17032e-188	0	0	3	34100.8	TRUE	0	NDNSPVTTGDYAAQTIIINAIK	2	1	29089.6	TRUE	_NDNSPVTTGDYAAQTIIINAIK_	92.5903	FALSE	_NDNSPVTTGDYAAQTIIINAIK_	FALSE	5.00977e-40	1.62589e-41	93.4552	11.4382	0.114395	92.7516	93.3769	28.6554	6.51003e-31	0.110855	0.173697	3.90571e-30	1.6871e-87	2.6189e-60	29089.6	TRUE	TRUE	0.947926	0.92088	5305.81
3	OF_20210407_OEF_04	1	3	3	Saccharomyces cerevisiae (strain ATCC 204508 / S288c)	3'(2'),5'-bisphosphate nucleotidase	MET22_YEAST	P32179	1.4886	1.4632	FALSE	8.47684e-123	6.17032e-188	0	0	3	34100.8	TRUE	0	VVGEESSSGLSDAFVSGILNEIK	3	1	38404.8	TRUE	_VVGEESSSGLSDAFVSGILNEIK_	122.864	FALSE	_VVGEESSSGLSDAFVSGILNEIK_	FALSE	2.58304e-85	1.87858e-86	107.048	11.6027	0.234292	122.834	107.06	46.28	8.33272e-13	0.282645	0.662252	4.86055e-12	1.87858e-86	2.83074e-75	38404.8	TRUE	TRUE	1.08458	0.993425	4972.07
3	OF_20210407_OEF_04	1	3	2	Saccharomyces cerevisiae (strain ATCC 204508 / S288c)	Importin subunit beta-3	IMB3_YEAST	P32337	1.4588	1.40384	FALSE	2.49635e-108	3.45862e-150	0	0	3	65861.6	TRUE	0	LGILLPSLLNSLPR	1	1	103963	TRUE	_LGILLPSLLNSLPR_	129.792	FALSE	_LGILLPSLLNSLPR_	FALSE	9.27401e-50	3.31956e-51	109.286	14.4355	0.35184	128.292	109.895	29.5001	3.21574e-16	0.212621	0.289518	1.92944e-15	1.47802e-134	4.15722e-67	103963	TRUE	TRUE	0.982569	0.990687	19556.4
3	OF_20210407_OEF_04	1	3	2	Saccharomyces cerevisiae (strain ATCC 204508 / S288c)	Importin subunit beta-3	IMB3_YEAST	P32337	1.4588	1.40384	FALSE	2.49635e-108	3.45862e-150	0	0	3	65861.6	TRUE	0	TLLQIVQAFASPDNQIR	2	2	32577.4	TRUE	_TLLQIVQAFASPDNQIR_	131.311	FALSE	_TLLQIVQAFASPDNQIR_	FALSE	1.81126e-66	8.47373e-68	110.23	12.5262	0.2148	130.625	110.501	15.8997	9.26344e-49	0.194608	0.14943	5.55806e-48	1.04117e-139	1.42017e-91	58457.9	TRUE	TRUE	1.0342	0.994451	15514.4
3	OF_20210407_OEF_04	1	2	2	Saccharomyces cerevisiae (strain ATCC 204508 / S288c)	Proteasome subunit alpha type-5	PSA5_YEAST	P32379	1.42693	1.39785	FALSE	6.8516e-94	1.27209e-146	0	0	2	67369.4	TRUE	0	LGSTAIGIATK	1	1	100022	TRUE	_LGSTAIGIATK_	14.9652	FALSE	_LGSTAIGIATK_	FALSE	1.0427e-64	4.7803e-66	54.1713	11.0318	0.155482	13.5532	54.8677	17.0147	7.60716e-37	0.288689	0.24685	4.5643e-36	2.1861e-130	2.36253e-83	100022	TRUE	TRUE	1.02913	0.988486	36099.9
3	OF_20210407_OEF_04	1	1	1	Saccharomyces cerevisiae (strain ATCC 204508 / S288c)	H/ACA ribonucleoprotein complex subunit NHP2	NHP2_YEAST	P32495	1.41701	1.26485	TRUE	1.28339e-89	1.10308e-78	0	0	1	25321.6	TRUE	0	QDLGAAGATK	1	1	25321.6	TRUE	_QDLGAAGATK_	-35.8598	FALSE	_QDLGAAGATK_	FALSE	3.60187e-32	1.07318e-33	28.6292	12.1089	0.315739	-35.7072	28.5452	11.8418	3.00868e-34	0.00852912	0.186022	1.07318e-33	2.01018e-124	8.82726e-54	25321.6	TRUE	TRUE	0.916272	0.841979	14151.1
3	OF_20210407_OEF_04	1	3	2	Saccharomyces cerevisiae (strain ATCC 204508 / S288c)	FACT complex subunit SPT16	SPT16_YEAST	P32558	1.45825	1.34996	FALSE	4.53553e-108	1.1507e-119	0	0	3	14014	TRUE	0	LFDDVIALINSAGK	1	2	11572.6	TRUE	_LFDDVIALINSAGK_	114.053	FALSE	_LFDDVIALINSAGK_	FALSE	7.11994e-42	2.34401e-43	103.169	9.9364	0.123871	114.024	103.182	30.4349	7.8277e-34	0.292218	0.409195	4.69662e-33	2.58934e-139	8.51815e-69	20132.7	TRUE	TRUE	0.954839	0.965951	7364.28
3	OF_20210407_OEF_04	1	3	2	Saccharomyces cerevisiae (strain ATCC 204508 / S288c)	FACT complex subunit SPT16	SPT16_YEAST	P32558	1.45825	1.34996	FALSE	4.53553e-108	1.1507e-119	0	0	3	14014	TRUE	0	YGDEDELEQEQEER	2	1	18570.3	TRUE	_YGDEDELEQEQEER_	0.584916	FALSE	_YGDEDELEQEQEER_	FALSE	1.53227e-51	5.64894e-53	48.6702	10.4019	0.172065	1.87963	48.0384	30.7404	2.95504e-05	0.651998	0.431526	0.000161503	2.76458e-155	5.64894e-53	18570.3	TRUE	TRUE	0.988489	0.982333	4737.56
3	OF_20210407_OEF_04	1	2	2	Saccharomyces cerevisiae (strain ATCC 204508 / S288c)	Nuclear and cytoplasmic polyadenylated RNA-binding protein PUB1	PUB1_YEAST	P32588	1.51352	1.51352	FALSE	1.28207e-135	2.6358e-223	0	0	2	84172.1	TRUE	0	QYFQVGGPIANIK	1	1	131305	TRUE	_QYFQVGGPIANIK_	57.3493	FALSE	_QYFQVGGPIANIK_	FALSE	2.96521e-103	5.04716e-104	76.1144	12.1926	0.270268	57.4647	76.0585	56.7518	3.01974e-60	0.0540143	0.185459	1.81184e-59	2.88476e-186	6.53047e-167	131305	TRUE	TRUE	1.12727	0.998267	13284
3	OF_20210407_OEF_04	1	2	2	Saccharomyces cerevisiae (strain ATCC 204508 / S288c)	Serine/threonine-protein phosphatase PP1-2	PP12_YEAST	P32598	1.47981	1.3499	FALSE	1.95643e-118	1.24632e-119	0	0	2	74578.8	TRUE	0	GVSFTFGPDVVNR	1	1	111100	TRUE	_GVSFTFGPDVVNR_	61.3092	FALSE	_GVSFTFGPDVVNR_	FALSE	1.59254e-51	5.85763e-53	77.7688	7.93616	0.20567	61.1207	77.8428	6.65418	4.04398e-36	0.106577	0.104445	2.42639e-35	3.02063e-81	2.9161e-61	111100	TRUE	TRUE	0.988434	0.925944	116977
3	OF_20210407_OEF_04	1	2	2	Saccharomyces cerevisiae (strain ATCC 204508 / S288c)	Serine/threonine-protein phosphatase PP1-2	PP12_YEAST	P32598	1.47981	1.3499	FALSE	1.95643e-118	1.24632e-119	0	0	2	74578.8	TRUE	0	TFTDCFNCLPIAAIIDEK	2	1	21659.3	TRUE	_TFTDC[+57]FNC[+57]LPIAAIIDEK_	117.623	FALSE	_TFTDC[Carbamidomethyl (C)]FNC[Carbamidomethyl (C)]LPIAAIIDEK_	FALSE	1.84814e-35	5.71959e-37	104.695	11.1636	0.0990933	117.325	104.833	6.92064	1.70388e-15	0.0770142	0.296964	1.02233e-14	7.80877e-121	7.38427e-62	21659.3	TRUE	TRUE	0.930016	0.963283	17405.9
3	OF_20210407_OEF_04	1	1	1	Saccharomyces cerevisiae (strain ATCC 204508 / S288c)	Transcription initiation factor IIA subunit 2	T2AG_YEAST	P32774	1.42214	1.42214	TRUE	8.19694e-92	2.30482e-161	0	0	1	27489.2	TRUE	0	STIGNSLVDALDTLISDGR	1	1	27489.2	TRUE	_STIGNSLVDALDTLISDGR_	155.614	FALSE	_STIGNSLVDALDTLISDGR_	FALSE	5.20731e-72	2.7317e-73	119.733	10.8226	0.268055	153.984	120.391	16.0405	4.61076e-06	0.899834	0.793294	2.76646e-05	6.60851e-102	7.70012e-60	27489.2	TRUE	TRUE	1.04973	0.996129	11031.8
3	OF_20210407_OEF_04	1	9	8	Saccharomyces cerevisiae (strain ATCC 204508 / S288c)	GTP-binding nuclear protein GSP1/CNR1	GSP1_YEAST	P32835	1.5605	1.55479	FALSE	1.41521e-161	1.23842e-254	0	0	9	72071.3	FALSE	0	LVLVGDGGTGK	1	1	641101	FALSE	_LVLVGDGGTGK_	10.941	FALSE	_LVLVGDGGTGK_	FALSE	2.55064e-119	1.85501e-119	53.1533	10.2813	0.181139	11.4271	52.9318	176.206	4.91709e-58	0.210427	0.139792	2.95025e-57	4.56711e-209	1.62314e-142	641101	TRUE	TRUE	1.16229	0.999751	29498.7
3	OF_20210407_OEF_04	1	9	8	Saccharomyces cerevisiae (strain ATCC 204508 / S288c)	GTP-binding nuclear protein GSP1/CNR1	GSP1_YEAST	P32835	1.5605	1.55479	FALSE	1.41521e-161	1.23842e-254	0	0	9	72071.3	FALSE	0	VCENIPIVLCGNK	2	1	747724	FALSE	_VC[+57]ENIPIVLC[+57]GNK_	47.3963	FALSE	_VC[Carbamidomethyl (C)]ENIPIVLC[Carbamidomethyl (C)]GNK_	FALSE	3.65802e-113	1.36112e-113	70.996	12.1965	0.267664	46.8666	71.2167	116.967	6.18519e-65	0.073896	0.158212	3.71111e-64	2.63187e-225	3.84941e-175	747724	TRUE	TRUE	1.14918	0.999868	37486.8
3	OF_20210407_OEF_04	1	9	8	Saccharomyces cerevisiae (strain ATCC 204508 / S288c)	GTP-binding nuclear protein GSP1/CNR1	GSP1_YEAST	P32835	1.5605	1.55479	FALSE	1.41521e-161	1.23842e-254	0	0	9	72071.3	FALSE	0	NLQYYDISAK	4	1	364332	FALSE	_NLQYYDISAK_	24.199	FALSE	_NLQYYDISAK_	FALSE	1.10704e-81	7.25931e-83	60.2348	12.1504	0.245858	24.8571	59.8565	92.2196	1.4618e-35	0.183022	0.154	8.77082e-35	1.47287e-187	2.07593e-127	364332	TRUE	TRUE	1.07537	0.998366	17376.7
3	OF_20210407_OEF_04	1	9	8	Saccharomyces cerevisiae (strain ATCC 204508 / S288c)	GTP-binding nuclear protein GSP1/CNR1	GSP1_YEAST	P32835	1.5605	1.55479	FALSE	1.41521e-161	1.23842e-254	0	0	9	72071.3	FALSE	1	SNYNFEKPFLWLAR	5	1	121918	FALSE	_SNYNFEKPFLWLAR_	91.0238	FALSE	_SNYNFEKPFLWLAR_	FALSE	1.80668e-48	6.38121e-50	92.8648	16.9094	0.152233	91.5356	92.6163	47.1532	1.06384e-50	0.102539	0.328243	6.38121e-50	2.33229e-179	2.03194e-118	121918	TRUE	TRUE	0.97821	0.999425	11228.7
3	OF_20210407_OEF_04	1	9	8	Saccharomyces cerevisiae (strain ATCC 204508 / S288c)	GTP-binding nuclear protein GSP1/CNR1	GSP1_YEAST	P32835	1.5605	1.55479	FALSE	1.41521e-161	1.23842e-254	0	0	9	72071.3	FALSE	0	HLTGEFEK	6	2	68470.5	FALSE	_HLTGEFEK_	-23.3564	FALSE	_HLTGEFEK_	FALSE	1.85427e-100	2.703e-101	35.6127	5.02844	0.101145	-22.8694	35.352	153.436	2.65653e-62	0.202772	0.185126	1.59392e-61	5.67343e-212	1.95687e-165	126200	TRUE	TRUE	1.12089	0.997066	9205.17
3	OF_20210407_OEF_04	1	9	8	Saccharomyces cerevisiae (strain ATCC 204508 / S288c)	GTP-binding nuclear protein GSP1/CNR1	GSP1_YEAST	P32835	1.5605	1.55479	FALSE	1.41521e-161	1.23842e-254	0	0	9	72071.3	FALSE	0	HLTGEFEK	6	2	68470.5	FALSE	_HLTGEFEK_	-23.3564	FALSE	_HLTGEFEK_	FALSE	1.69434e-51	6.21778e-53	35.5857	2.52988	0.0549723	-22.9195	35.352	33.1876	1.11134e-27	0.705295	0.451118	6.66805e-27	1.0315e-124	2.45479e-71	10740.9	TRUE	TRUE	0.988345	0.993775	10431.1
3	OF_20210407_OEF_04	1	9	8	Saccharomyces cerevisiae (strain ATCC 204508 / S288c)	GTP-binding nuclear protein GSP1/CNR1	GSP1_YEAST	P32835	1.5605	1.55479	FALSE	1.41521e-161	1.23842e-254	0	0	9	72071.3	FALSE	1	SNYNFEKPFLWLA	8	1	7167.88	FALSE	_SNYNFEKPFLWLA_	111.077	FALSE	_SNYNFEKPFLWLA_	FALSE	9.08642e-32	2.70228e-33	101.95	11.8211	0.300627	111.344	101.828	17.7105	4.5038e-34	0.225132	0.402492	2.70228e-33	7.12762e-141	2.32807e-60	7167.88	TRUE	TRUE	0.914538	0.831526	3116.56
3	OF_20210407_OEF_04	1	3	3	Saccharomyces cerevisiae (strain ATCC 204508 / S288c)	26S proteasome regulatory subunit 6A	PRS6A_YEAST	P33297	1.43808	1.36094	FALSE	8.03953e-99	1.34976e-125	0	0	2	52781.9	TRUE	1	EKAPTIIFIDELDAIGTK	2	1	30818.5	TRUE	_EKAPTIIFIDELDAIGTK_	107.455	FALSE	_EKAPTIIFIDELDAIGTK_	FALSE	2.04955e-54	7.86398e-56	100.289	11.7799	0.232441	107.853	100.099	21.7621	1.88098e-32	0.0304181	0.359597	1.12859e-31	1.83405e-143	1.48852e-104	30818.5	TRUE	TRUE	0.997803	0.993137	7461.14
3	OF_20210407_OEF_04	1	1	1	Saccharomyces cerevisiae (strain ATCC 204508 / S288c)	26S proteasome regulatory subunit 6B homolog	PRS6B_YEAST	P33298	1.44603	1.3694	TRUE	2.0423e-102	2.87393e-130	0	0	1	22646.6	TRUE	0	ENAPSIIFIDEVDSIATK	1	1	22646.6	TRUE	_ENAPSIIFIDEVDSIATK_	114.116	FALSE	_ENAPSIIFIDEVDSIATK_	FALSE	1.09186e-56	4.3457e-58	103.471	12.0941	0.212922	114.682	103.211	17.5987	1.95726e-46	0.169054	0.39765	1.17435e-45	1.39087e-144	1.29077e-112	22646.6	TRUE	TRUE	1.00498	0.987699	8312.55
3	OF_20210407_OEF_04	1	4	3	Saccharomyces cerevisiae (strain ATCC 204508 / S288c)	H/ACA ribonucleoprotein complex subunit CBF5	CBF5_YEAST	P33322	1.50512	1.46875	FALSE	3.18078e-131	1.09806e-191	0	0	4	51013.9	TRUE	0	SIIQPLETLLVGYK	1	2	48952.5	TRUE	_SIIQPLETLLVGYK_	119.204	FALSE	_SIIQPLETLLVGYK_	FALSE	8.32666e-80	5.28733e-81	105.283	13.2589	0.315109	118.655	105.517	52.3513	2.33189e-54	0.0699634	0.23518	1.39914e-53	1.89041e-184	6.76041e-119	88984.8	TRUE	TRUE	1.07053	0.994466	7907.98
3	OF_20210407_OEF_04	1	4	3	Saccharomyces cerevisiae (strain ATCC 204508 / S288c)	H/ACA ribonucleoprotein complex subunit CBF5	CBF5_YEAST	P33322	1.50512	1.46875	FALSE	3.18078e-131	1.09806e-191	0	0	4	51013.9	TRUE	1	EDFVIKPEAAGASTDTSEWPLLLK	2	1	80960.3	TRUE	_EDFVIKPEAAGASTDTSEWPLLLK_	92.8152	FALSE	_EDFVIKPEAAGASTDTSEWPLLLK_	FALSE	3.32443e-87	2.59467e-88	93.4325	12.9895	0.212501	92.7049	93.4861	32.2558	6.38446e-54	0.071559	0.127659	3.83068e-53	3.82374e-158	5.95956e-120	80960.3	TRUE	TRUE	1.08929	0.993463	16769
3	OF_20210407_OEF_04	1	4	3	Saccharomyces cerevisiae (strain ATCC 204508 / S288c)	H/ACA ribonucleoprotein complex subunit CBF5	CBF5_YEAST	P33322	1.50512	1.46875	FALSE	3.18078e-131	1.09806e-191	0	0	4	51013.9	TRUE	1	SLENLTGALFQRPPLISAVK	3	1	17826.7	TRUE	_SLENLTGALFQRPPLISAVK_	102.582	FALSE	_SLENLTGALFQRPPLISAVK_	FALSE	2.83876e-50	1.02528e-51	97.7153	11.3007	0.10305	102.121	97.9098	8.78784	6.72863e-27	0.101767	0.284603	4.03718e-26	6.64004e-110	1.96368e-86	17826.7	TRUE	TRUE	0.984289	0.993348	15060.4
3	OF_20210407_OEF_04	1	19	15	Saccharomyces cerevisiae (strain ATCC 204508 / S288c)	Protein BMH2	BMH2_YEAST	P34730	1.58455	1.57148	FALSE	9.1167e-176	6.73567e-268	0	0	19	491937	TRUE	0	TASEIATTELPPTHPIR	1	2	2942947	TRUE	_TASEIATTELPPTHPIR_	25.1353	FALSE	_TASEIATTELPPTHPIR_	FALSE	6.2868e-73	3.38683e-74	60.8568	59.2372	0.477467	25.9049	60.3946	11.7755	4.43315e-46	0.221748	0.1466	2.65989e-45	2.76804e-161	3.98142e-123	4725294	TRUE	TRUE	1.05224	0.999215	507343
3	OF_20210407_OEF_04	1	19	15	Saccharomyces cerevisiae (strain ATCC 204508 / S288c)	Protein BMH2	BMH2_YEAST	P34730	1.58455	1.57148	FALSE	9.1167e-176	6.73567e-268	0	0	19	491937	TRUE	0	TASEIATTELPPTHPIR	1	2	2942947	TRUE	_TASEIATTELPPTHPIR_	25.1353	FALSE	_TASEIATTELPPTHPIR_	FALSE	4.53982e-59	1.86728e-60	60.8216	59.2398	0.482963	25.8471	60.3946	247.932	9.79489e-44	0.478954	0.304896	5.87693e-43	3.82085e-141	1.98221e-115	1.1606e+06	TRUE	TRUE	1.01233	0.998683	5629.68
3	OF_20210407_OEF_04	1	19	15	Saccharomyces cerevisiae (strain ATCC 204508 / S288c)	Protein BMH2	BMH2_YEAST	P34730	1.58455	1.57148	FALSE	9.1167e-176	6.73567e-268	0	0	19	491937	TRUE	0	ISDDILSVLDSHLIPSATTGESK	2	2	2054836	TRUE	_ISDDILSVLDSHLIPSATTGESK_	108.134	FALSE	_ISDDILSVLDSHLIPSATTGESK_	FALSE	5.9468e-126	6.79634e-126	100.699	12.9395	0.264832	108.71	100.423	681.107	5.44607e-17	0.112565	0.244055	3.26764e-16	2.96696e-263	5.7602e-209	4076033	TRUE	TRUE	1.17602	0.999714	37153.3
3	OF_20210407_OEF_04	1	19	15	Saccharomyces cerevisiae (strain ATCC 204508 / S288c)	Protein BMH2	BMH2_YEAST	P34730	1.58455	1.57148	FALSE	9.1167e-176	6.73567e-268	0	0	19	491937	TRUE	0	ISDDILSVLDSHLIPSATTGESK	2	2	2054836	TRUE	_ISDDILSVLDSHLIPSATTGESK_	108.134	FALSE	_ISDDILSVLDSHLIPSATTGESK_	FALSE	8.60334e-64	3.84507e-65	100.609	12.9906	0.277988	108.522	100.423	22.199	4.84345e-42	0.0848239	0.304452	2.90607e-41	2.38799e-164	3.84507e-65	33639.1	TRUE	TRUE	1.02645	0.989931	8286.34
3	OF_20210407_OEF_04	1	19	15	Saccharomyces cerevisiae (strain ATCC 204508 / S288c)	Protein BMH2	BMH2_YEAST	P34730	1.58455	1.57148	FALSE	9.1167e-176	6.73567e-268	0	0	19	491937	TRUE	0	YLAEFSSGDAR	3	1	2.41206e+06	TRUE	_YLAEFSSGDAR_	15.6037	FALSE	_YLAEFSSGDAR_	FALSE	3.65473e-126	4.49813e-126	55.3772	14.6778	0.308658	15.9981	55.1826	49.5923	1.93999e-72	0.220201	0.160877	1.16399e-71	1.90788e-245	1.15588e-220	2.41206e+06	TRUE	TRUE	1.17646	0.999521	199788
3	OF_20210407_OEF_04	1	19	15	Saccharomyces cerevisiae (strain ATCC 204508 / S288c)	Protein BMH2	BMH2_YEAST	P34730	1.58455	1.57148	FALSE	9.1167e-176	6.73567e-268	0	0	19	491937	TRUE	0	NLLSVAYK	4	2	708954	TRUE	_NLLSVAYK_	33.9252	FALSE	_NLLSVAYK_	FALSE	3.80583e-112	1.2956e-112	65.5902	14.014	0.309225	34.0437	65.5256	110.932	2.06147e-38	0.222004	0.176012	1.23688e-37	1.54271e-215	1.00729e-196	1.14768e+06	TRUE	TRUE	1.14698	0.988026	53082
3	OF_20210407_OEF_04	1	19	15	Saccharomyces cerevisiae (strain ATCC 204508 / S288c)	Protein BMH2	BMH2_YEAST	P34730	1.58455	1.57148	FALSE	9.1167e-176	6.73567e-268	0	0	19	491937	TRUE	0	NLLSVAYK	4	2	708954	TRUE	_NLLSVAYK_	33.9252	FALSE	_NLLSVAYK_	FALSE	1.88014e-96	2.21193e-97	65.6077	15.0341	0.324697	34.0758	65.5256	35.9023	1.03226e-54	0.542842	0.436052	6.19355e-54	3.86828e-195	5.9103e-179	270228	TRUE	TRUE	1.11158	0.999421	25858.4
3	OF_20210407_OEF_04	1	19	15	Saccharomyces cerevisiae (strain ATCC 204508 / S288c)	Protein BMH2	BMH2_YEAST	P34730	1.58455	1.57148	FALSE	9.1167e-176	6.73567e-268	0	0	19	491937	TRUE	0	EDSVYLAK	5	2	558477	TRUE	_EDSVYLAK_	-7.95043	FALSE	_EDSVYLAK_	FALSE	8.5743e-113	3.11793e-113	43.5444	12.1854	0.301542	-8.19172	43.6762	84.1118	6.55524e-69	0.16335	0.168383	3.93314e-68	8.34666e-234	3.92739e-205	855633	TRUE	TRUE	1.14838	0.997301	51229.4
3	OF_20210407_OEF_04	1	19	15	Saccharomyces cerevisiae (strain ATCC 204508 / S288c)	Protein BMH2	BMH2_YEAST	P34730	1.58455	1.57148	FALSE	9.1167e-176	6.73567e-268	0	0	19	491937	TRUE	0	EDSVYLAK	5	2	558477	TRUE	_EDSVYLAK_	-7.95043	FALSE	_EDSVYLAK_	FALSE	3.27321e-102	5.23713e-103	43.5292	11.9721	0.235908	-8.21958	43.6762	123.539	6.26861e-65	0.4845	0.346434	3.76117e-64	1.15601e-202	5.46571e-177	261321	TRUE	TRUE	1.1249	0.999404	8885.12
3	OF_20210407_OEF_04	1	19	15	Saccharomyces cerevisiae (strain ATCC 204508 / S288c)	Protein BMH2	BMH2_YEAST	P34730	1.58455	1.57148	FALSE	9.1167e-176	6.73567e-268	0	0	19	491937	TRUE	0	DSTLIMQLLR	6	1	862876	TRUE	_DSTLIMQLLR_	98.7459	FALSE	_DSTLIMQLLR_	FALSE	4.01399e-105	7.64569e-106	96.136	13.8127	0.278551	98.3747	96.2947	84.9613	6.35444e-56	0.116222	0.337743	3.81266e-55	7.0366e-234	1.37405e-185	862876	TRUE	TRUE	1.13148	0.999967	43565.4
3	OF_20210407_OEF_04	1	19	15	Saccharomyces cerevisiae (strain ATCC 204508 / S288c)	Protein BMH2	BMH2_YEAST	P34730	1.58455	1.57148	FALSE	9.1167e-176	6.73567e-268	0	0	19	491937	TRUE	0	QAFDDAIAELDTLSEESYK	7	1	1.04365e+06	TRUE	_QAFDDAIAELDTLSEESYK_	103.726	FALSE	_QAFDDAIAELDTLSEESYK_	FALSE	5.02839e-118	3.35226e-118	98.5582	12.1384	0.107709	104.119	98.3925	288.441	4.64471e-69	0.131966	0.108943	2.78682e-68	2.40415e-220	4.8119e-201	1.04365e+06	TRUE	TRUE	1.15956	0.99912	17362.7
3	OF_20210407_OEF_04	1	19	15	Saccharomyces cerevisiae (strain ATCC 204508 / S288c)	Protein BMH2	BMH2_YEAST	P34730	1.58455	1.57148	FALSE	9.1167e-176	6.73567e-268	0	0	19	491937	TRUE	0	ATNSSLEAYK	8	1	360338	TRUE	_ATNSSLEAYK_	-11.9578	FALSE	_ATNSSLEAYK_	FALSE	2.97588e-108	7.32525e-109	41.7754	10.9236	0.237569	-11.4365	41.4921	139.25	5.25018e-65	0.109384	0.0951684	3.15011e-64	1.6314e-202	4.51802e-186	360338	TRUE	TRUE	1.13845	0.99964	12200.8
3	OF_20210407_OEF_04	1	19	15	Saccharomyces cerevisiae (strain ATCC 204508 / S288c)	Protein BMH2	BMH2_YEAST	P34730	1.58455	1.57148	FALSE	9.1167e-176	6.73567e-268	0	0	19	491937	TRUE	0	SEHQVELIR	9	1	270944	TRUE	_SEHQVELIR_	-5.28605	FALSE	_SEHQVELIR_	FALSE	2.76028e-70	1.38447e-71	45.0092	6.36813	0.133473	-5.45447	45.0961	130.93	1.7054e-46	0.31592	0.216297	1.02324e-45	2.32121e-195	3.2071e-125	270944	TRUE	TRUE	1.04497	0.983307	20403.3
3	OF_20210407_OEF_04	1	19	15	Saccharomyces cerevisiae (strain ATCC 204508 / S288c)	Protein BMH2	BMH2_YEAST	P34730	1.58455	1.57148	FALSE	9.1167e-176	6.73567e-268	0	0	19	491937	TRUE	0	AVASSGQELSVEER	10	1	187420	TRUE	_AVASSGQELSVEER_	1.38019	FALSE	_AVASSGQELSVEER_	FALSE	5.03844e-85	3.61503e-86	48.6601	19.1461	0.291689	1.85884	48.4268	6.71201	5.92001e-54	0.129145	0.088308	3.55201e-53	1.08176e-147	2.61452e-138	187420	TRUE	TRUE	1.08385	0.996903	86044.3
3	OF_20210407_OEF_04	1	19	15	Saccharomyces cerevisiae (strain ATCC 204508 / S288c)	Protein BMH2	BMH2_YEAST	P34730	1.58455	1.57148	FALSE	9.1167e-176	6.73567e-268	0	0	19	491937	TRUE	0	IVSSIEQK	11	1	15040.5	TRUE	_IVSSIEQK_	-24.1885	FALSE	_IVSSIEQK_	FALSE	2.45808e-54	9.40891e-56	35.1132	8.02533	0.195169	-23.8031	34.9072	25.2904	5.651e-52	0.46051	0.776439	3.39051e-51	1.55385e-161	1.89823e-79	15040.5	TRUE	TRUE	0.997551	0.947408	3815.08
3	OF_20210407_OEF_04	1	19	15	Saccharomyces cerevisiae (strain ATCC 204508 / S288c)	Protein BMH2	BMH2_YEAST	P34730	1.58455	1.57148	FALSE	9.1167e-176	6.73567e-268	0	0	19	491937	TRUE	0	YYEIQNSPDK	12	1	50299.9	TRUE	_YYEIQNSPDK_	-6.52934	FALSE	_YYEIQNSPDK_	FALSE	2.57415e-51	9.40327e-53	44.6099	7.4458	0.167306	-6.22747	44.4519	8.81553	2.23466e-33	0.0731798	0.116756	1.3408e-32	1.17897e-156	2.76832e-83	50299.9	TRUE	TRUE	0.987746	0.960716	77234
3	OF_20210407_OEF_04	1	19	15	Saccharomyces cerevisiae (strain ATCC 204508 / S288c)	Protein BMH2	BMH2_YEAST	P34730	1.58455	1.57148	FALSE	9.1167e-176	6.73567e-268	0	0	19	491937	TRUE	1	SQTREDSVYLAK	13	1	47765.8	TRUE	_[+42]SQTREDSVYLAK_	7.70405	FALSE	_[Acetyl (Protein N-term)]SQTREDSVYLAK_	FALSE	1.29223e-72	6.89188e-74	50.8735	10.2599	0.217177	6.46392	51.4494	18.6315	7.1416e-22	0.144206	0.103441	4.28496e-21	4.46469e-84	6.89188e-74	47765.8	TRUE	TRUE	1.05139	0.993825	17714.8
3	OF_20210407_OEF_04	1	1	1	Saccharomyces cerevisiae (strain ATCC 204508 / S288c)	Phosphopantothenoylcysteine decarboxylase subunit SIS2	SIS2_YEAST	P36024	1.43196	1.25617	TRUE	4.23274e-96	5.30457e-75	0	0	1	24691.1	TRUE	0	IALGLCDNLLTSVIR	1	1	24691.1	TRUE	_IALGLC[+57]DNLLTSVIR_	108.264	FALSE	_IALGLC[Carbamidomethyl (C)]DNLLTSVIR_	FALSE	1.74955e-30	5.17427e-32	100.162	8.52704	0.14458	107.589	100.486	10.9879	2.72766e-12	0.206729	0.712365	1.6366e-11	5.56669e-140	2.30536e-42	24691.1	TRUE	TRUE	0.908907	0.994843	15406.2
3	OF_20210407_OEF_04	1	6	6	Saccharomyces cerevisiae (strain ATCC 204508 / S288c)	rRNA-processing protein EBP2	EBP2_YEAST	P36049	1.48222	1.48222	FALSE	1.27173e-119	6.12285e-201	0	0	5	39276.5	TRUE	0	NDATSSADVSGFSSR	1	1	153102	TRUE	_NDATSSADVSGFSSR_	2.06707	FALSE	_NDATSSADVSGFSSR_	FALSE	6.98424e-92	6.6123e-93	48.395	14.1876	0.362222	1.3149	48.7616	56.5034	3.6889e-09	0.176976	0.457066	2.21334e-08	6.6123e-93	1.86573e-58	153102	TRUE	TRUE	1.10071	0.924777	18872.5
3	OF_20210407_OEF_04	1	6	6	Saccharomyces cerevisiae (strain ATCC 204508 / S288c)	rRNA-processing protein EBP2	EBP2_YEAST	P36049	1.48222	1.48222	FALSE	1.27173e-119	6.12285e-201	0	0	5	39276.5	TRUE	1	QVQNATLQKR	2	1	12790.2	TRUE	_QVQNATLQKR_	-37.2445	FALSE	_QVQNATLQKR_	FALSE	4.07799e-28	1.17564e-29	27.6995	9.19643	0.227844	-37.3887	27.7826	24.9587	2.84977e-16	0.265267	0.484543	1.70986e-15	1.66401e-141	1.26029e-45	12790.2	TRUE	TRUE	0.898147	0.988148	5182.46
3	OF_20210407_OEF_04	1	6	6	Saccharomyces cerevisiae (strain ATCC 204508 / S288c)	rRNA-processing protein EBP2	EBP2_YEAST	P36049	1.48222	1.48222	FALSE	1.27173e-119	6.12285e-201	0	0	5	39276.5	TRUE	0	LIEEASDK	5	1	17100.5	TRUE	_LIEEASDK_	-30.837	FALSE	_LIEEASDK_	FALSE	2.70881e-55	1.0571e-56	31.0302	10.2218	0.255495	-31.345	31.3084	18.0986	2.92051e-06	0.292875	0.849579	9.88423e-06	1.9661e-102	1.0571e-56	17100.5	TRUE	TRUE	1.0006	0.971866	8261.75
3	OF_20210407_OEF_04	1	3	2	Saccharomyces cerevisiae (strain ATCC 204508 / S288c)	Tyrosine--tRNA ligase, cytoplasmic	SYYC_YEAST	P36421	1.47589	1.38077	FALSE	1.63504e-116	1.1017e-136	0	0	3	63282	TRUE	0	LSNIVSQNDAK	1	1	69603	TRUE	_LSNIVSQNDAK_	-8.7497	FALSE	_LSNIVSQNDAK_	FALSE	7.98859e-60	3.31133e-61	43.3241	10.4513	0.149999	-8.59539	43.2399	14.4421	2.2915e-41	0.223012	0.193712	1.3749e-40	2.07551e-165	1.89136e-71	69603	TRUE	TRUE	1.01463	0.977303	23242.6
3	OF_20210407_OEF_04	1	3	2	Saccharomyces cerevisiae (strain ATCC 204508 / S288c)	Tyrosine--tRNA ligase, cytoplasmic	SYYC_YEAST	P36421	1.47589	1.38077	FALSE	1.63504e-116	1.1017e-136	0	0	3	63282	TRUE	0	IGVADAINELLEPIR	2	2	34542.6	TRUE	_IGVADAINELLEPIR_	126.914	FALSE	_IGVADAINELLEPIR_	FALSE	1.15941e-50	4.20646e-52	108.548	3.2417	0.0543518	126.472	108.727	111.665	2.1578e-30	0.977124	0.753138	1.29468e-29	5.55409e-166	4.20646e-52	61531.8	TRUE	TRUE	0.985583	0.997352	11821.1
3	OF_20210407_OEF_04	1	3	2	Saccharomyces cerevisiae (strain ATCC 204508 / S288c)	Tyrosine--tRNA ligase, cytoplasmic	SYYC_YEAST	P36421	1.47589	1.38077	FALSE	1.63504e-116	1.1017e-136	0	0	3	63282	TRUE	0	IGVADAINELLEPIR	2	2	34542.6	TRUE	_IGVADAINELLEPIR_	126.914	FALSE	_IGVADAINELLEPIR_	FALSE	2.00055e-39	6.44042e-41	108.399	3.54272	0.0500507	126.105	108.727	16.7715	5.9684e-08	0.111024	0.533214	3.58104e-07	1.43566e-88	1.53235e-34	7553.43	TRUE	TRUE	0.945637	0.977157	9515.64
3	OF_20210407_OEF_04	1	2	2	Saccharomyces cerevisiae (strain ATCC 204508 / S288c)	Multisite-specific tRNA:(cytosine-C(5))-methyltransferase	NCL1_YEAST	P38205	1.48857	1.44838	FALSE	8.77763e-123	4.18679e-178	0	0	2	28923.2	TRUE	0	LSSETPALESEGPQTK	1	1	32654.5	TRUE	_LSSETPALESEGPQTK_	8.37402	FALSE	_LSSETPALESEGPQTK_	FALSE	2.26058e-80	1.45844e-81	51.8616	12.6658	0.287949	8.59175	51.7605	20.6212	3.75029e-50	0.0547999	0.18219	2.109e-49	7.01389e-174	3.27503e-78	32654.5	TRUE	TRUE	1.072	0.982195	10412.4
3	OF_20210407_OEF_04	1	4	2	Saccharomyces cerevisiae (strain ATCC 204508 / S288c)	NADPH-dependent aldose reductase GRE3	GRE3_YEAST	P38715	1.49106	1.45512	FALSE	4.89745e-124	1.53501e-182	0	0	4	47170.9	TRUE	0	VSQNHPGSTTSQVLLR	1	2	50044.7	TRUE	_VSQNHPGSTTSQVLLR_	6.91884	FALSE	_VSQNHPGSTTSQVLLR_	FALSE	4.30512e-63	1.90282e-64	51.0295	10.0421	0.224868	6.79996	51.0847	26.2341	2.74383e-34	0.167673	0.205927	1.6463e-33	3.31041e-120	2.52587e-94	85258.3	TRUE	TRUE	1.0244	0.963124	18071.5
3	OF_20210407_OEF_04	1	4	2	Saccharomyces cerevisiae (strain ATCC 204508 / S288c)	NADPH-dependent aldose reductase GRE3	GRE3_YEAST	P38715	1.49106	1.45512	FALSE	4.89745e-124	1.53501e-182	0	0	4	47170.9	TRUE	0	SIGVSNFQGSLIQDLLR	2	2	48941.1	TRUE	_SIGVSNFQGSLIQDLLR_	121.327	FALSE	_SIGVSNFQGSLIQDLLR_	FALSE	1.34011e-82	9.08546e-84	106.319	9.8465	0.202452	121.09	106.419	16.8343	3.90243e-53	0.0872461	0.430128	2.34146e-52	1.92548e-175	1.57999e-129	80610.2	TRUE	TRUE	1.07772	0.997432	29480.7
3	OF_20210407_OEF_04	1	4	2	Saccharomyces cerevisiae (strain ATCC 204508 / S288c)	NADPH-dependent aldose reductase GRE3	GRE3_YEAST	P38715	1.49106	1.45512	FALSE	4.89745e-124	1.53501e-182	0	0	4	47170.9	TRUE	0	SIGVSNFQGSLIQDLLR	2	2	48941.1	TRUE	_SIGVSNFQGSLIQDLLR_	121.327	FALSE	_SIGVSNFQGSLIQDLLR_	FALSE	5.6253e-63	2.47947e-64	106.403	7.96747	0.150096	121.288	106.419	8.12631	2.2588e-40	0.240369	0.524167	1.35528e-39	4.42014e-167	2.04802e-87	17272	TRUE	TRUE	1.02406	0.977973	13872.8
3	OF_20210407_OEF_04	1	4	4	Saccharomyces cerevisiae (strain ATCC 204508 / S288c)	Family of serine hydrolases 1	FSH1_YEAST	P38777	1.51651	1.49981	FALSE	3.3322e-137	2.3116e-213	0	0	4	40675.9	TRUE	0	ANVQCDYIDAPVLLEK	1	1	108657	TRUE	_ANVQC[+57]DYIDAPVLLEK_	65.4769	FALSE	_ANVQC[Carbamidomethyl (C)]DYIDAPVLLEK_	FALSE	3.45608e-98	4.38867e-99	79.5658	9.2959	0.27369	65.6675	79.4895	16.1665	2.54537e-54	0.163906	0.128559	1.52722e-53	7.98303e-190	9.88745e-155	108657	TRUE	TRUE	1.11564	0.995936	40157.5
3	OF_20210407_OEF_04	1	4	4	Saccharomyces cerevisiae (strain ATCC 204508 / S288c)	Family of serine hydrolases 1	FSH1_YEAST	P38777	1.51651	1.49981	FALSE	3.3322e-137	2.3116e-213	0	0	4	40675.9	TRUE	1	DIIRPIVEQITSSLQEASE	2	1	26440	TRUE	_DIIRPIVEQITSSLQEASE_	128.188	FALSE	_DIIRPIVEQITSSLQEASE_	FALSE	2.95919e-30	8.73561e-32	109.283	3.05804	0.0466044	128.284	109.244	73.367	3.64959e-05	1.08501	0.884227	0.000187935	1.38852e-129	1.97428e-46	26440	TRUE	TRUE	0.907892	0.995391	13121.6
3	OF_20210407_OEF_04	1	13	11	Saccharomyces cerevisiae (strain ATCC 204508 / S288c)	Suppressor protein STM1	STM1_YEAST	P39015	1.53931	1.53615	FALSE	1.40258e-149	3.15888e-240	0	0	13	138632	TRUE	1	SNPFDLLGNDVEDADVVVLPPKEIVK	1	1	1.13707e+06	TRUE	_[+42]SNPFDLLGNDVEDADVVVLPPKEIVK_	125.448	FALSE	_[Acetyl (Protein N-term)]SNPFDLLGNDVEDADVVVLPPKEIVK_	FALSE	6.22309e-100	8.81145e-101	107.317	27.0798	0.670292	123.48	108.133	72.8455	2.92457e-53	0.29587	0.207575	1.75474e-52	2.68535e-169	2.65415e-132	1.13707e+06	TRUE	TRUE	1.11968	0.999612	39550
3	OF_20210407_OEF_04	1	13	11	Saccharomyces cerevisiae (strain ATCC 204508 / S288c)	Suppressor protein STM1	STM1_YEAST	P39015	1.53931	1.53615	FALSE	1.40258e-149	3.15888e-240	0	0	13	138632	TRUE	1	EAQADAAAEIAEDAAEAEDAGKPK	2	1	426501	TRUE	_EAQADAAAEIAEDAAEAEDAGKPK_	54.476	FALSE	_EAQADAAAEIAEDAAEAEDAGKPK_	FALSE	7.76895e-104	1.41254e-104	75.1526	11.0964	0.223868	55.4796	74.657	29.1006	1.50395e-56	0.136272	0.225779	9.02372e-56	4.39586e-187	2.62901e-172	426501	TRUE	TRUE	1.12859	0.983176	84008.8
3	OF_20210407_OEF_04	1	13	11	Saccharomyces cerevisiae (strain ATCC 204508 / S288c)	Suppressor protein STM1	STM1_YEAST	P39015	1.53931	1.53615	FALSE	1.40258e-149	3.15888e-240	0	0	13	138632	TRUE	1	TAQLSLQDYLNQQANNQFNKVPEAK	3	1	418650	TRUE	_TAQLSLQDYLNQQANNQFNKVPEAK_	66.4804	FALSE	_TAQLSLQDYLNQQANNQFNKVPEAK_	FALSE	6.49666e-112	2.07893e-112	80.0605	10.572	0.248461	66.9046	79.8908	67.5704	1.70568e-66	0.14949	0.16191	1.02341e-65	7.39685e-194	1.05298e-176	418650	TRUE	TRUE	1.14647	0.998191	44513.8
3	OF_20210407_OEF_04	1	13	11	Saccharomyces cerevisiae (strain ATCC 204508 / S288c)	Suppressor protein STM1	STM1_YEAST	P39015	1.53931	1.53615	FALSE	1.40258e-149	3.15888e-240	0	0	13	138632	TRUE	1	KADVPPPSADPSK	4	2	166416	TRUE	_KADVPPPSADPSK_	-29.993	FALSE	_KADVPPPSADPSK_	FALSE	5.46173e-34	1.66453e-35	31.6602	31.5352	0.268164	-30.1944	31.7705	9.57263	1.19232e-22	0.115378	0.0855869	7.15389e-22	4.54939e-65	2.06662e-42	207811	TRUE	TRUE	0.923968	0.989441	54696
3	OF_20210407_OEF_04	1	13	11	Saccharomyces cerevisiae (strain ATCC 204508 / S288c)	Suppressor protein STM1	STM1_YEAST	P39015	1.53931	1.53615	FALSE	1.40258e-149	3.15888e-240	0	0	13	138632	TRUE	1	KADVPPPSADPSK	4	2	166416	TRUE	_KADVPPPSADPSK_	-29.993	FALSE	_KADVPPPSADPSK_	FALSE	1.11615e-51	4.12435e-53	31.81	26.7995	0.516277	-29.9209	31.7705	8.57993	2.51287e-25	0.307575	0.343833	1.45008e-24	2.32943e-77	4.12435e-53	125021	TRUE	TRUE	0.988941	0.99462	40121.8
3	OF_20210407_OEF_04	1	13	11	Saccharomyces cerevisiae (strain ATCC 204508 / S288c)	Suppressor protein STM1	STM1_YEAST	P39015	1.53931	1.53615	FALSE	1.40258e-149	3.15888e-240	0	0	13	138632	TRUE	0	SNPFDLLGNDVEDADVVVLPPK	5	1	96026.3	TRUE	_[+42]SNPFDLLGNDVEDADVVVLPPK_	129.068	FALSE	_[Acetyl (Protein N-term)]SNPFDLLGNDVEDADVVVLPPK_	FALSE	7.50083e-52	2.77809e-53	109.02	18.9267	0.371849	127.636	109.601	20.3162	4.24761e-44	0.562922	0.405581	2.53413e-43	5.0809e-148	2.06397e-91	96026.3	TRUE	TRUE	0.989508	0.998982	25317.5
3	OF_20210407_OEF_04	1	13	11	Saccharomyces cerevisiae (strain ATCC 204508 / S288c)	Suppressor protein STM1	STM1_YEAST	P39015	1.53931	1.53615	FALSE	1.40258e-149	3.15888e-240	0	0	13	138632	TRUE	1	KGNNTANATNSANTVQK	6	2	87920.2	TRUE	_KGNNTANATNSANTVQK_	-39.2733	FALSE	_KGNNTANATNSANTVQK_	FALSE	9.68724e-70	4.78382e-71	26.1757	11.0124	0.27164	-39.9685	26.5863	71.5872	1.84232e-59	0.29596	0.216511	1.10539e-58	9.85891e-177	4.87911e-155	150752	TRUE	TRUE	1.04345	0.955803	11546.5
3	OF_20210407_OEF_04	1	13	11	Saccharomyces cerevisiae (strain ATCC 204508 / S288c)	Suppressor protein STM1	STM1_YEAST	P39015	1.53931	1.53615	FALSE	1.40258e-149	3.15888e-240	0	0	13	138632	TRUE	1	KGNNTANATNSANTVQK	6	2	87920.2	TRUE	_KGNNTANATNSANTVQK_	-39.2733	FALSE	_KGNNTANATNSANTVQK_	FALSE	2.14269e-83	1.47138e-84	26.1858	10.9788	0.242901	-39.9514	26.5863	25.2983	6.05406e-54	0.134929	0.171434	3.63244e-53	8.64113e-150	1.52857e-134	25087.9	TRUE	TRUE	1.07974	0.923319	8081.11
3	OF_20210407_OEF_04	1	13	11	Saccharomyces cerevisiae (strain ATCC 204508 / S288c)	Suppressor protein STM1	STM1_YEAST	P39015	1.53931	1.53615	FALSE	1.40258e-149	3.15888e-240	0	0	13	138632	TRUE	1	SKDVTDSATTK	7	1	88772.7	TRUE	_SKDVTDSATTK_	-54.8886	FALSE	_SKDVTDSATTK_	FALSE	7.19375e-78	4.31086e-79	16.2728	20.0559	0.42205	-56.4679	17.2209	13.1701	1.6769e-20	0.0505899	0.143295	1.00614e-19	4.69957e-122	4.31086e-79	88772.7	TRUE	TRUE	1.06547	0.995575	28718.5
3	OF_20210407_OEF_04	1	13	11	Saccharomyces cerevisiae (strain ATCC 204508 / S288c)	Suppressor protein STM1	STM1_YEAST	P39015	1.53931	1.53615	FALSE	1.40258e-149	3.15888e-240	0	0	13	138632	TRUE	2	NRPRPSGNEGAIR	8	1	78055.5	TRUE	_NRPRPSGNEGAIR_	-37.0643	FALSE	_NRPRPSGNEGAIR_	FALSE	9.40995e-88	7.45343e-89	27.6853	10.5088	0.238926	-37.4129	27.8818	46.0643	6.55483e-34	0.249449	0.309575	3.9329e-33	3.15569e-131	7.45343e-89	78055.5	TRUE	TRUE	1.09064	0.966712	10612.5
3	OF_20210407_OEF_04	1	13	11	Saccharomyces cerevisiae (strain ATCC 204508 / S288c)	Suppressor protein STM1	STM1_YEAST	P39015	1.53931	1.53615	FALSE	1.40258e-149	3.15888e-240	0	0	13	138632	TRUE	2	ELSAEKEAQADAAAEIAEDAAEAEDAGKPK	9	1	15597.1	TRUE	_ELSAEKEAQADAAAEIAEDAAEAEDAGKPK_	62.0854	FALSE	_ELSAEKEAQADAAAEIAEDAAEAEDAGKPK_	FALSE	3.07299e-73	1.66107e-74	78.3067	6.06573	0.169016	62.4903	78.1476	8.64634	2.39973e-06	0.168405	0.137311	1.0394e-05	2.35496e-126	1.66107e-74	15597.1	TRUE	TRUE	1.05309	0.989552	23186
3	OF_20210407_OEF_04	1	13	11	Saccharomyces cerevisiae (strain ATCC 204508 / S288c)	Suppressor protein STM1	STM1_YEAST	P39015	1.53931	1.53615	FALSE	1.40258e-149	3.15888e-240	0	0	13	138632	TRUE	0	GNNTANATNSANTVQK	11	1	16173.4	TRUE	_GNNTANATNSANTVQK_	-34.3913	FALSE	_GNNTANATNSANTVQK_	FALSE	2.12738e-75	1.20276e-76	29.3748	8.89746	0.222268	-34.3535	29.354	18.2733	1.07633e-39	0.266258	0.290955	6.458e-39	7.87023e-139	1.02252e-134	16173.4	TRUE	TRUE	1.05891	0.985315	7877.86
3	OF_20210407_OEF_04	1	2	2	Saccharomyces cerevisiae (strain ATCC 204508 / S288c)	Nicotinate phosphoribosyltransferase	NPT1_YEAST	P39683	1.42022	1.42022	FALSE	5.49814e-91	3.59358e-160	0	0	2	35477.6	TRUE	0	NAGLALTDTFGTDDFLK	1	1	27115.5	TRUE	_NAGLALTDTFGTDDFLK_	89.4504	FALSE	_NAGLALTDTFGTDDFLK_	FALSE	2.0405e-71	1.05316e-72	91.908	13.129	0.241834	89.7383	91.7485	12.5652	9.33602e-10	0.0319391	0.340826	5.60161e-09	4.57565e-101	8.18649e-83	27115.5	TRUE	TRUE	1.0481	0.97783	19309.8
3	OF_20210407_OEF_04	1	1	1	Saccharomyces cerevisiae (strain ATCC 204508 / S288c)	Histone acetyltransferase type B subunit 2	HAT2_YEAST	P39984	1.43732	1.29818	TRUE	1.75746e-98	1.12043e-93	0	0	1	23710.3	TRUE	0	EILSNEDPQEEAGEEYQSSLPAPR	1	1	23710.3	TRUE	_EILSNEDPQEEAGEEYQSSLPAPR_	40.8496	FALSE	_EILSNEDPQEEAGEEYQSSLPAPR_	FALSE	3.84004e-39	1.23375e-40	68.0609	10.8393	0.100454	39.3002	68.6972	17.0735	3.25096e-25	0.0223038	0.169118	1.95057e-24	1.5497e-106	2.16608e-67	23710.3	TRUE	TRUE	0.944552	0.927953	9509.35
3	OF_20210407_OEF_04	1	3	3	Saccharomyces cerevisiae (strain ATCC 204508 / S288c)	13 kDa ribonucleoprotein-associated protein	SNU13_YEAST	P39990	1.49216	1.47915	FALSE	1.36741e-124	8.21101e-199	0	0	3	25050.5	TRUE	0	NVPYVFVPSR	1	1	646808	TRUE	_NVPYVFVPSR_	46.5134	FALSE	_NVPYVFVPSR_	FALSE	8.33721e-91	7.62259e-92	70.5498	19.8067	0.519246	45.7836	70.8488	73.8626	1.17251e-53	0.0997836	0.179871	7.03506e-53	1.59601e-162	1.54186e-112	646808	TRUE	TRUE	1.09811	0.99727	28032.4
3	OF_20210407_OEF_04	1	3	3	Saccharomyces cerevisiae (strain ATCC 204508 / S288c)	13 kDa ribonucleoprotein-associated protein	SNU13_YEAST	P39990	1.49216	1.47915	FALSE	1.36741e-124	8.21101e-199	0	0	3	25050.5	TRUE	0	AFPLADAALTQQILDVVQQAANLR	2	1	25180.9	TRUE	_AFPLADAALTQQILDVVQQAANLR_	174.915	FALSE	_AFPLADAALTQQILDVVQQAANLR_	FALSE	4.643e-49	1.65452e-50	127.313	5.63232	0.13785	172.778	128.175	13.1307	1.51062e-11	0.628174	0.72825	9.03386e-11	4.71183e-163	1.65452e-50	25180.9	TRUE	TRUE	0.980212	0.963575	17738.3
3	OF_20210407_OEF_04	1	5	4	Saccharomyces cerevisiae (strain ATCC 204508 / S288c)	Nuclear GTP-binding protein NUG1	NUG1_YEAST	P40010	1.42594	1.4242	FALSE	1.84488e-93	1.1925e-162	0	0	5	21508.3	TRUE	0	EFDLDGLFSSLDK	1	1	27254.5	TRUE	_EFDLDGLFSSLDK_	116.834	FALSE	_EFDLDGLFSSLDK_	FALSE	1.44559e-72	7.68422e-74	104.465	11.4597	0.100795	116.829	104.467	24.0487	5.66855e-30	0.102052	0.131297	3.40113e-29	2.68274e-116	3.39705e-88	27254.5	TRUE	TRUE	1.05125	0.979641	7391.45
3	OF_20210407_OEF_04	1	5	4	Saccharomyces cerevisiae (strain ATCC 204508 / S288c)	Nuclear GTP-binding protein NUG1	NUG1_YEAST	P40010	1.42594	1.4242	FALSE	1.84488e-93	1.1925e-162	0	0	5	21508.3	TRUE	0	VEHEAELALLNALPAK	2	1	26983.1	TRUE	_VEHEAELALLNALPAK_	69.6817	FALSE	_VEHEAELALLNALPAK_	FALSE	1.19309e-72	6.38445e-74	81.1667	4.85394	0.0821154	69.455	81.2654	12.7018	9.2926e-08	0.136257	0.234554	5.30504e-07	6.38445e-74	2.17935e-28	26983.1	TRUE	TRUE	1.05148	0.950924	26128
3	OF_20210407_OEF_04	1	5	4	Saccharomyces cerevisiae (strain ATCC 204508 / S288c)	Nuclear GTP-binding protein NUG1	NUG1_YEAST	P40010	1.42594	1.4242	FALSE	1.84488e-93	1.1925e-162	0	0	5	21508.3	TRUE	0	SVIDASDVILYVLDAR	3	2	9494.45	TRUE	_SVIDASDVILYVLDAR_	143.473	FALSE	_SVIDASDVILYVLDAR_	FALSE	2.76187e-34	8.43318e-36	114.891	4.79773	0.152171	141.979	115.494	6.16775	1.22941e-06	0.434562	0.314084	7.37647e-06	4.63596e-61	8.43318e-36	11522.1	TRUE	TRUE	0.925198	0.981441	20950
3	OF_20210407_OEF_04	1	5	4	Saccharomyces cerevisiae (strain ATCC 204508 / S288c)	Nuclear GTP-binding protein NUG1	NUG1_YEAST	P40010	1.42594	1.4242	FALSE	1.84488e-93	1.1925e-162	0	0	5	21508.3	TRUE	0	SVIDASDVILYVLDAR	3	2	9494.45	TRUE	_SVIDASDVILYVLDAR_	143.473	FALSE	_SVIDASDVILYVLDAR_	FALSE	3.60591e-48	1.26246e-49	114.923	5.48584	0.150619	142.059	115.494	4.80743	5.58701e-25	0.512769	0.490622	3.29769e-24	1.18382e-86	5.44586e-52	7466.74	TRUE	TRUE	0.977187	0.956532	25241
3	OF_20210407_OEF_04	1	3	3	Saccharomyces cerevisiae (strain ATCC 204508 / S288c)	ABC transporter ATP-binding protein ARB1	ARB1_YEAST	P40024	1.50075	1.46699	FALSE	5.7635e-129	1.71679e-190	0	0	3	65418.3	TRUE	0	VVTGVLSSLETSR	1	1	163815	TRUE	_VVTGVLSSLETSR_	51.0542	FALSE	_VVTGVLSSLETSR_	FALSE	1.33059e-86	1.01863e-87	72.9238	12.5057	0.251817	51.0533	72.9242	17.7386	7.62457e-58	0.0578569	0.30926	4.57474e-57	4.15024e-175	1.46688e-98	163815	TRUE	TRUE	1.08779	0.994248	53463.5
3	OF_20210407_OEF_04	1	3	3	Saccharomyces cerevisiae (strain ATCC 204508 / S288c)	ABC transporter ATP-binding protein ARB1	ARB1_YEAST	P40024	1.50075	1.46699	FALSE	5.7635e-129	1.71679e-190	0	0	3	65418.3	TRUE	0	VLIQDSGLELNYGR	2	1	65997.1	TRUE	_VLIQDSGLELNYGR_	55.2364	FALSE	_VLIQDSGLELNYGR_	FALSE	5.03319e-55	1.94519e-56	75.0003	9.66266	0.200044	55.1654	75.0347	15.7738	1.96162e-54	0.0542999	0.250955	1.175e-53	4.50913e-133	1.38391e-63	65997.1	TRUE	TRUE	0.999744	0.959436	29231.3
3	OF_20210407_OEF_04	1	19	15	Saccharomyces cerevisiae (strain ATCC 204508 / S288c)	Importin subunit beta-4	IMB4_YEAST	P40069	1.51687	1.50541	FALSE	2.15424e-137	2.12281e-217	0	0	19	54450.5	TRUE	0	LGPEITVAALK	1	1	297947	TRUE	_LGPEITVAALK_	51.6193	FALSE	_LGPEITVAALK_	FALSE	3.04467e-100	4.34952e-101	73.273	13.7682	0.275111	51.756	73.2051	17.684	7.05437e-59	0.0343839	0.0837731	4.23262e-58	4.00236e-176	1.67021e-118	297947	TRUE	TRUE	1.12039	0.996075	69559.3
3	OF_20210407_OEF_04	1	19	15	Saccharomyces cerevisiae (strain ATCC 204508 / S288c)	Importin subunit beta-4	IMB4_YEAST	P40069	1.51687	1.50541	FALSE	2.15424e-137	2.12281e-217	0	0	19	54450.5	TRUE	0	GIPASSYVNADVLAVIQAAR	2	1	180934	TRUE	_GIPASSYVNADVLAVIQAAR_	109.208	FALSE	_GIPASSYVNADVLAVIQAAR_	FALSE	1.49068e-81	9.73504e-83	100.995	14.111	0.143049	109.327	100.938	51.1349	2.38286e-55	0.118285	0.197381	1.42972e-54	6.86981e-187	3.16187e-105	180934	TRUE	TRUE	1.07504	0.998232	17777.5
3	OF_20210407_OEF_04	1	19	15	Saccharomyces cerevisiae (strain ATCC 204508 / S288c)	Importin subunit beta-4	IMB4_YEAST	P40069	1.51687	1.50541	FALSE	2.15424e-137	2.12281e-217	0	0	19	54450.5	TRUE	0	SLSAQALNHVSALIEEQETINPVQAQK	3	1	121365	TRUE	_SLSAQALNHVSALIEEQETINPVQAQK_	88.1392	FALSE	_SLSAQALNHVSALIEEQETINPVQAQK_	FALSE	2.56967e-76	1.48966e-77	91.5364	9.11243	0.202306	89.0674	91.0223	108.89	2.06891e-61	0.194638	0.262933	1.24134e-60	7.75198e-186	9.96231e-148	121365	TRUE	TRUE	1.06136	0.998437	8882.85
3	OF_20210407_OEF_04	1	19	15	Saccharomyces cerevisiae (strain ATCC 204508 / S288c)	Importin subunit beta-4	IMB4_YEAST	P40069	1.51687	1.50541	FALSE	2.15424e-137	2.12281e-217	0	0	19	54450.5	TRUE	0	EVASAALSELALGTK	4	2	69126.7	TRUE	_EVASAALSELALGTK_	64.9666	FALSE	_EVASAALSELALGTK_	FALSE	5.26942e-94	5.73542e-95	79.3839	8.49426	0.184047	65.2127	79.2855	59.3685	7.43087e-52	0.113597	0.147648	4.45852e-51	8.88456e-186	6.08807e-124	104661	TRUE	TRUE	1.1058	0.992719	15983.1
3	OF_20210407_OEF_04	1	19	15	Saccharomyces cerevisiae (strain ATCC 204508 / S288c)	Importin subunit beta-4	IMB4_YEAST	P40069	1.51687	1.50541	FALSE	2.15424e-137	2.12281e-217	0	0	19	54450.5	TRUE	0	EVASAALSELALGTK	4	2	69126.7	TRUE	_EVASAALSELALGTK_	64.9666	FALSE	_EVASAALSELALGTK_	FALSE	2.39196e-74	1.33816e-75	79.3383	7.61041	0.212781	65.0988	79.2855	51.9761	8.8526e-17	0.0505444	0.109287	5.31156e-16	7.17632e-157	1.33816e-75	33592.9	TRUE	TRUE	1.05609	0.981491	6715.69
3	OF_20210407_OEF_04	1	19	15	Saccharomyces cerevisiae (strain ATCC 204508 / S288c)	Importin subunit beta-4	IMB4_YEAST	P40069	1.51687	1.50541	FALSE	2.15424e-137	2.12281e-217	0	0	19	54450.5	TRUE	0	FAASIPSVVNVLDAVIK	5	2	23342.7	TRUE	_FAASIPSVVNVLDAVIK_	148.597	FALSE	_FAASIPSVVNVLDAVIK_	FALSE	9.94973e-40	3.21607e-41	116.332	3.20306	0.067643	145.55	117.561	39.447	5.36013e-42	0.647715	0.729628	3.21607e-41	4.37433e-97	2.14912e-71	43299.7	TRUE	TRUE	0.946794	0.998764	32433.1
3	OF_20210407_OEF_04	1	19	15	Saccharomyces cerevisiae (strain ATCC 204508 / S288c)	Importin subunit beta-4	IMB4_YEAST	P40069	1.51687	1.50541	FALSE	2.15424e-137	2.12281e-217	0	0	19	54450.5	TRUE	0	ALYELLSAADQK	6	2	57638.6	TRUE	_ALYELLSAADQK_	60.5606	FALSE	_ALYELLSAADQK_	FALSE	1.81498e-67	8.61711e-69	77.6736	10.2177	0.295568	60.9034	77.5196	11.1676	3.04671e-37	0.104688	0.109022	1.82803e-36	1.64925e-132	1.66865e-93	111214	TRUE	TRUE	1.03705	0.991906	76001.5
3	OF_20210407_OEF_04	1	19	15	Saccharomyces cerevisiae (strain ATCC 204508 / S288c)	Importin subunit beta-4	IMB4_YEAST	P40069	1.51687	1.50541	FALSE	2.15424e-137	2.12281e-217	0	0	19	54450.5	TRUE	0	LYQENSPVITNETPR	7	1	103632	TRUE	_LYQENSPVITNETPR_	17.7173	FALSE	_LYQENSPVITNETPR_	FALSE	1.96404e-78	1.19941e-79	56.6225	10.0541	0.164329	18.3822	56.2713	41.5218	4.04335e-21	0.107714	0.1373	2.42601e-20	4.92e-165	1.19941e-79	103632	TRUE	TRUE	1.06695	0.99776	16255.9
3	OF_20210407_OEF_04	1	19	15	Saccharomyces cerevisiae (strain ATCC 204508 / S288c)	Importin subunit beta-4	IMB4_YEAST	P40069	1.51687	1.50541	FALSE	2.15424e-137	2.12281e-217	0	0	19	54450.5	TRUE	1	VFDNFRPVVF	8	1	94485.2	TRUE	_VFDNFRPVVF_	78.6608	FALSE	_VFDNFRPVVF_	FALSE	4.08686e-42	1.35103e-43	85.6438	11.1116	0.142484	78.4098	85.7853	68.5699	6.21254e-21	0.0927224	0.0646068	3.72752e-20	9.9743e-95	4.19774e-47	94485.2	TRUE	TRUE	0.955728	0.9868	8352.02
3	OF_20210407_OEF_04	1	19	15	Saccharomyces cerevisiae (strain ATCC 204508 / S288c)	Importin subunit beta-4	IMB4_YEAST	P40069	1.51687	1.50541	FALSE	2.15424e-137	2.12281e-217	0	0	19	54450.5	TRUE	0	IIEIFSAVFTK	9	1	46243.2	TRUE	_IIEIFSAVFTK_	102.556	FALSE	_IIEIFSAVFTK_	FALSE	1.35126e-79	8.5119e-81	97.6466	13.6212	0.359392	101.958	97.8988	16.4368	4.43837e-27	0.141031	0.137572	2.66302e-26	2.79995e-124	2.52804e-102	46243.2	TRUE	TRUE	1.06998	0.995494	13661.8
3	OF_20210407_OEF_04	1	19	15	Saccharomyces cerevisiae (strain ATCC 204508 / S288c)	Importin subunit beta-4	IMB4_YEAST	P40069	1.51687	1.50541	FALSE	2.15424e-137	2.12281e-217	0	0	19	54450.5	TRUE	0	SDAFAEFAEPLVNSAYEAIK	13	1	24434.3	TRUE	_SDAFAEFAEPLVNSAYEAIK_	121.993	FALSE	_SDAFAEFAEPLVNSAYEAIK_	FALSE	5.9176e-80	3.78726e-81	106.661	8.82349	0.0751578	121.904	106.697	55.9711	6.11256e-21	0.065708	0.0738035	3.66754e-20	8.50004e-95	3.78726e-81	24434.3	TRUE	TRUE	1.07091	0.995034	4715.15
3	OF_20210407_OEF_04	1	19	15	Saccharomyces cerevisiae (strain ATCC 204508 / S288c)	Importin subunit beta-4	IMB4_YEAST	P40069	1.51687	1.50541	FALSE	2.15424e-137	2.12281e-217	0	0	19	54450.5	TRUE	0	EQNPFVHEMLEALVIR	15	1	6350.71	TRUE	_EQNPFVHEMLEALVIR_	125.967	FALSE	_EQNPFVHEMLEALVIR_	FALSE	2.25404e-33	6.83044e-35	108.246	10.1257	0.0640292	125.728	108.343	3.30239	1.13841e-35	0.243006	0.369701	6.83044e-35	3.03369e-128	1.65121e-71	6350.71	TRUE	TRUE	0.921391	0.914172	18210.5
3	OF_20210407_OEF_04	1	6	6	Saccharomyces cerevisiae (strain ATCC 204508 / S288c)	Vesicle-associated membrane protein-associated protein SCS2	SCS2_YEAST	P40075	1.53176	1.50075	FALSE	2.02662e-145	4.9067e-214	0	0	6	172032	TRUE	0	EVPAEPETQPPVQVK	1	1	318001	TRUE	_EVPAEPETQPPVQVK_	15.3794	FALSE	_EVPAEPETQPPVQVK_	FALSE	2.82016e-61	1.20007e-62	54.9143	13.4277	0.254844	15.0597	55.072	37.6949	2.39294e-60	0.235315	0.170732	1.43456e-59	5.05206e-202	1.7856e-164	318001	TRUE	TRUE	1.019	0.99999	36900.3
3	OF_20210407_OEF_04	1	6	6	Saccharomyces cerevisiae (strain ATCC 204508 / S288c)	Vesicle-associated membrane protein-associated protein SCS2	SCS2_YEAST	P40075	1.53176	1.50075	FALSE	2.02662e-145	4.9067e-214	0	0	6	172032	TRUE	0	AVADVWSDLEAEFK	2	1	373940	TRUE	_AVADVWSDLEAEFK_	109.672	FALSE	_AVADVWSDLEAEFK_	FALSE	1.57082e-98	2.04334e-99	101.545	13.8151	0.332279	110.475	101.16	56.0855	2.70253e-37	0.121134	0.217004	1.62152e-36	3.25018e-188	7.39974e-133	373940	TRUE	TRUE	1.11644	0.993905	26118.5
3	OF_20210407_OEF_04	1	6	6	Saccharomyces cerevisiae (strain ATCC 204508 / S288c)	Vesicle-associated membrane protein-associated protein SCS2	SCS2_YEAST	P40075	1.53176	1.50075	FALSE	2.02662e-145	4.9067e-214	0	0	6	172032	TRUE	0	ETVEPVVQDSEPK	3	1	242429	TRUE	_ETVEPVVQDSEPK_	4.16234	FALSE	_ETVEPVVQDSEPK_	FALSE	9.20912e-95	1.03039e-95	49.5756	15.346	0.322688	3.73716	49.7828	171.807	2.07302e-61	0.161219	0.196339	1.24381e-60	5.75093e-183	5.18664e-170	242429	TRUE	TRUE	1.1076	0.997744	5294.85
3	OF_20210407_OEF_04	1	6	6	Saccharomyces cerevisiae (strain ATCC 204508 / S288c)	Vesicle-associated membrane protein-associated protein SCS2	SCS2_YEAST	P40075	1.53176	1.50075	FALSE	2.02662e-145	4.9067e-214	0	0	6	172032	TRUE	0	QTSNSTPAPQNQIK	4	1	96875.6	TRUE	_QTSNSTPAPQNQIK_	-19.762	FALSE	_QTSNSTPAPQNQIK_	FALSE	4.3256e-77	2.55386e-78	37.9071	16.8663	0.358351	-18.6346	37.2963	17.4889	4.09159e-24	0.218744	0.231292	2.45495e-23	1.65125e-163	8.25755e-126	96875.6	TRUE	TRUE	1.06341	0.993711	20743.8
3	OF_20210407_OEF_04	1	6	6	Saccharomyces cerevisiae (strain ATCC 204508 / S288c)	Vesicle-associated membrane protein-associated protein SCS2	SCS2_YEAST	P40075	1.53176	1.50075	FALSE	2.02662e-145	4.9067e-214	0	0	6	172032	TRUE	0	SPLTEQSTEYASISNNSDQTIAFK	5	1	28471.7	TRUE	_SPLTEQSTEYASISNNSDQTIAFK_	52.5307	FALSE	_SPLTEQSTEYASISNNSDQTIAFK_	FALSE	2.54615e-92	2.46899e-93	73.9001	10.4178	0.249064	52.9887	73.667	24.6046	3.60795e-55	0.051233	0.124973	2.16477e-54	2.19865e-174	3.6874e-111	28471.7	TRUE	TRUE	1.10177	0.995077	15277.3
3	OF_20210407_OEF_04	1	6	6	Saccharomyces cerevisiae (strain ATCC 204508 / S288c)	Vesicle-associated membrane protein-associated protein SCS2	SCS2_YEAST	P40075	1.53176	1.50075	FALSE	2.02662e-145	4.9067e-214	0	0	6	172032	TRUE	1	YLISPDVHPAQNQNIQENKETVEPVVQDSEPK	6	1	9036.34	TRUE	_YLISPDVHPAQNQNIQENKETVEPVVQDSEPK_	39.7239	FALSE	_YLISPDVHPAQNQNIQENKETVEPVVQDSEPK_	FALSE	4.15269e-25	1.15353e-26	67.3661	9.17615	0.205357	37.6623	68.2349	10.2736	1.53187e-05	0.266742	0.319092	9.19124e-05	4.27262e-149	8.76862e-46	9036.34	TRUE	TRUE	0.883658	0.896201	12454.4
3	OF_20210407_OEF_04	1	1	1	Saccharomyces cerevisiae (strain ATCC 204508 / S288c)	U6 snRNA-associated Sm-like protein LSm5	LSM5_YEAST	P40089	1.45584	1.35688	TRUE	6.07629e-107	2.19196e-123	0	0	1	97199.3	TRUE	0	SLPEILPLEVIDK	1	1	97199.3	TRUE	_[+42]SLPEILPLEVIDK_	128.577	FALSE	_[Acetyl (Protein N-term)]SLPEILPLEVIDK_	FALSE	2.42355e-53	9.12395e-55	108.675	12.8959	0.334714	126.784	109.402	16.8128	3.69654e-48	0.201862	0.159219	2.21793e-47	1.02152e-140	7.77056e-98	97199.3	TRUE	TRUE	0.994358	0.924302	38390.7
3	OF_20210407_OEF_04	1	1	1	Saccharomyces cerevisiae (strain ATCC 204508 / S288c)	Glycerol-1-phosphate phosphohydrolase 2	GPP2_YEAST	P40106	1.39079	1.21173	TRUE	8.09497e-79	1.36501e-57	0	0	1	22786	TRUE	0	FAPDFANEEYVNK	1	1	22786	TRUE	_FAPDFANEEYVNK_	34.9796	FALSE	_FAPDFANEEYVNK_	FALSE	1.09812e-22	2.99317e-24	66.0373	9.82562	0.17688	34.8641	66.1003	10.6139	4.98862e-25	0.276668	0.288407	2.99317e-24	3.76037e-97	6.5395e-51	22786	TRUE	TRUE	0.871195	0.865767	15531.5
3	OF_20210407_OEF_04	1	2	2	Saccharomyces cerevisiae (strain ATCC 204508 / S288c)	Proteasome subunit alpha type-4	PSA4_YEAST	P40303	1.49168	1.38625	FALSE	2.40051e-124	7.78821e-140	0	0	2	98903.3	TRUE	0	SLLEVVQTGAK	1	1	115871	TRUE	_SLLEVVQTGAK_	43.9595	FALSE	_SLLEVVQTGAK_	FALSE	2.27757e-61	9.71764e-63	69.4585	9.4953	0.229504	43.0067	69.8094	45.1431	7.25687e-56	0.0580579	0.0442301	4.35412e-55	2.49676e-157	1.42199e-146	115871	TRUE	TRUE	1.01928	0.788822	18310.1
3	OF_20210407_OEF_04	1	2	2	Saccharomyces cerevisiae (strain ATCC 204508 / S288c)	Proteasome subunit alpha type-4	PSA4_YEAST	P40303	1.49168	1.38625	FALSE	2.40051e-124	7.78821e-140	0	0	2	98903.3	TRUE	0	IDSHVVLSFSGLNADSR	2	1	63584.5	TRUE	_IDSHVVLSFSGLNADSR_	59.4177	FALSE	_IDSHVVLSFSGLNADSR_	FALSE	1.14748e-44	3.87334e-46	77.0139	8.80829	0.241328	59.4343	77.0064	9.55063	1.09983e-25	0.237245	0.178118	6.59899e-25	1.11926e-129	6.04649e-83	63584.5	TRUE	TRUE	0.96497	0.943276	45847.4
3	OF_20210407_OEF_04	1	15	11	Saccharomyces cerevisiae (strain ATCC 204508 / S288c)	Glycerol-1-phosphate phosphohydrolase 1	GPP1_YEAST	P41277	1.57196	1.57196	FALSE	2.91081e-168	2.76561e-268	0	0	15	202914	FALSE	0	VVVFEDAPAGIAAGK	1	1	1.18192e+06	FALSE	_VVVFEDAPAGIAAGK_	46.347	FALSE	_VVVFEDAPAGIAAGK_	FALSE	2.30704e-126	3.07606e-126	70.4395	11.3661	0.258695	45.5118	70.7795	370.757	2.45151e-73	0.11351	0.120467	1.4709e-72	5.00436e-241	6.20861e-212	1.18192e+06	TRUE	TRUE	1.17686	0.999199	16430.8
3	OF_20210407_OEF_04	1	15	11	Saccharomyces cerevisiae (strain ATCC 204508 / S288c)	Glycerol-1-phosphate phosphohydrolase 1	GPP1_YEAST	P41277	1.57196	1.57196	FALSE	2.91081e-168	2.76561e-268	0	0	15	202914	TRUE	0	LEGEIPEK	2	2	306583	TRUE	_LEGEIPEK_	-11.1704	FALSE	_LEGEIPEK_	FALSE	2.0589e-110	5.67972e-111	41.9122	11.1229	0.287383	-11.1846	41.9199	69.459	9.80324e-30	0.176394	0.705548	5.88195e-29	5.0316e-178	2.58721e-134	504025	TRUE	TRUE	1.1432	0.999946	47687.2
3	OF_20210407_OEF_04	1	15	11	Saccharomyces cerevisiae (strain ATCC 204508 / S288c)	Glycerol-1-phosphate phosphohydrolase 1	GPP1_YEAST	P41277	1.57196	1.57196	FALSE	2.91081e-168	2.76561e-268	0	0	15	202914	TRUE	0	LEGEIPEK	2	2	306583	TRUE	_LEGEIPEK_	-11.1704	FALSE	_LEGEIPEK_	FALSE	3.72317e-91	3.46341e-92	41.8972	11.1316	0.254712	-11.2122	41.9199	73.5473	5.004e-41	0.419294	0.772983	3.0024e-40	6.79338e-142	1.78928e-111	109142	TRUE	TRUE	1.09896	0.999954	9363.1
3	OF_20210407_OEF_04	1	15	11	Saccharomyces cerevisiae (strain ATCC 204508 / S288c)	Glycerol-1-phosphate phosphohydrolase 1	GPP1_YEAST	P41277	1.57196	1.57196	FALSE	2.91081e-168	2.76561e-268	0	0	15	202914	TRUE	0	YGEHSIEVPGAVK	3	2	166077	TRUE	_YGEHSIEVPGAVK_	14.9368	FALSE	_YGEHSIEVPGAVK_	FALSE	1.58987e-105	3.21999e-106	54.9086	13.7111	0.215812	15.0481	54.8537	81.3453	3.08146e-62	0.158613	0.157987	1.84887e-61	6.43653e-209	9.80421e-179	262821	TRUE	TRUE	1.13239	0.983913	17109.9
3	OF_20210407_OEF_04	1	15	11	Saccharomyces cerevisiae (strain ATCC 204508 / S288c)	Glycerol-1-phosphate phosphohydrolase 1	GPP1_YEAST	P41277	1.57196	1.57196	FALSE	2.91081e-168	2.76561e-268	0	0	15	202914	TRUE	1	RPEYFITANDVK	4	2	250867	TRUE	_RPEYFITANDVK_	25.6568	FALSE	_RPEYFITANDVK_	FALSE	5.30539e-82	3.53693e-83	61.1027	9.59601	0.213632	26.3098	60.7061	45.4632	3.1786e-08	0.132306	0.347545	1.90716e-07	4.38483e-138	7.32524e-120	305006	TRUE	TRUE	1.07619	0.989235	32311.6
3	OF_20210407_OEF_04	1	15	11	Saccharomyces cerevisiae (strain ATCC 204508 / S288c)	Glycerol-1-phosphate phosphohydrolase 1	GPP1_YEAST	P41277	1.57196	1.57196	FALSE	2.91081e-168	2.76561e-268	0	0	15	202914	TRUE	1	RPEYFITANDVK	4	2	250867	TRUE	_RPEYFITANDVK_	25.6568	FALSE	_RPEYFITANDVK_	FALSE	8.31826e-50	2.98413e-51	61.0958	11.6393	0.185885	26.2984	60.7061	39.6273	2.07237e-07	0.204791	0.278148	1.24342e-06	7.13752e-146	2.68167e-72	196728	TRUE	TRUE	0.982727	0.981494	30220.3
3	OF_20210407_OEF_04	1	15	11	Saccharomyces cerevisiae (strain ATCC 204508 / S288c)	Glycerol-1-phosphate phosphohydrolase 1	GPP1_YEAST	P41277	1.57196	1.57196	FALSE	2.91081e-168	2.76561e-268	0	0	15	202914	TRUE	1	DKPYFDAEHVIHISHGWR	5	2	154652	TRUE	_DKPYFDAEHVIHISHGWR_	47.7549	FALSE	_DKPYFDAEHVIHISHGWR_	FALSE	1.39557e-96	1.66635e-97	71.0316	8.8493	0.173719	46.9521	71.3662	35.1819	3.63323e-59	0.132491	0.173181	2.17994e-58	2.3991e-203	7.26157e-185	158241	TRUE	TRUE	1.11189	0.996555	27857.9
3	OF_20210407_OEF_04	1	15	11	Saccharomyces cerevisiae (strain ATCC 204508 / S288c)	Glycerol-1-phosphate phosphohydrolase 1	GPP1_YEAST	P41277	1.57196	1.57196	FALSE	2.91081e-168	2.76561e-268	0	0	15	202914	TRUE	1	DKPYFDAEHVIHISHGWR	5	2	154652	TRUE	_DKPYFDAEHVIHISHGWR_	47.7549	FALSE	_DKPYFDAEHVIHISHGWR_	FALSE	4.67599e-95	5.30608e-96	71.0774	8.6814	0.208796	47.062	71.3662	60.8937	3.05759e-43	0.029322	0.076358	1.83456e-42	2.96829e-174	2.45379e-118	151063	TRUE	TRUE	1.10829	0.979524	21617.6
3	OF_20210407_OEF_04	1	15	11	Saccharomyces cerevisiae (strain ATCC 204508 / S288c)	Glycerol-1-phosphate phosphohydrolase 1	GPP1_YEAST	P41277	1.57196	1.57196	FALSE	2.91081e-168	2.76561e-268	0	0	15	202914	TRUE	0	NGLGFPINEQDPSK	6	1	271772	TRUE	_NGLGFPINEQDPSK_	40.2817	FALSE	_NGLGFPINEQDPSK_	FALSE	4.50567e-71	2.31803e-72	68.2924	24.4197	0.531599	39.8641	68.4639	26.9495	2.10369e-50	0.150665	0.178704	1.25773e-49	4.10326e-150	2.31803e-72	271772	TRUE	TRUE	1.04715	0.993423	28371.7
3	OF_20210407_OEF_04	1	15	11	Saccharomyces cerevisiae (strain ATCC 204508 / S288c)	Glycerol-1-phosphate phosphohydrolase 1	GPP1_YEAST	P41277	1.57196	1.57196	FALSE	2.91081e-168	2.76561e-268	0	0	15	202914	TRUE	0	TYDAIAK	7	1	156355	TRUE	_TYDAIAK_	-25.9044	FALSE	_TYDAIAK_	FALSE	2.05723e-88	1.67937e-89	34.0246	12.6308	0.338055	-25.8392	33.9898	37.9163	2.80552e-50	0.374452	0.24355	1.68331e-49	1.13854e-184	5.23844e-170	156355	TRUE	TRUE	1.09227	0.999704	17792.1
3	OF_20210407_OEF_04	1	15	11	Saccharomyces cerevisiae (strain ATCC 204508 / S288c)	Glycerol-1-phosphate phosphohydrolase 1	GPP1_YEAST	P41277	1.57196	1.57196	FALSE	2.91081e-168	2.76561e-268	0	0	15	202914	TRUE	0	IVGIATTFDLDFLK	8	1	101337	TRUE	_IVGIATTFDLDFLK_	115.523	FALSE	_IVGIATTFDLDFLK_	FALSE	2.30974e-93	2.41541e-94	103.732	12.6839	0.1766	115.245	103.861	28.7447	5.47335e-60	0.101608	0.572265	3.28401e-59	4.48474e-210	1.08081e-147	101337	TRUE	TRUE	1.10427	0.99752	16345
3	OF_20210407_OEF_04	1	15	11	Saccharomyces cerevisiae (strain ATCC 204508 / S288c)	Glycerol-1-phosphate phosphohydrolase 1	GPP1_YEAST	P41277	1.57196	1.57196	FALSE	2.91081e-168	2.76561e-268	0	0	15	202914	FALSE	0	LCNALNALPK	10	1	158026	FALSE	_LC[+57]NALNALPK_	32.0357	FALSE	_LC[Carbamidomethyl (C)]NALNALPK_	FALSE	7.86614e-82	5.20075e-83	65.0297	14.311	0.336547	33.0151	64.4912	54.3407	2.08815e-47	0.238996	0.190523	1.25289e-46	7.07603e-178	1.62647e-95	158026	TRUE	TRUE	1.07575	0.990907	16713.4
3	OF_20210407_OEF_04	1	15	11	Saccharomyces cerevisiae (strain ATCC 204508 / S288c)	Glycerol-1-phosphate phosphohydrolase 1	GPP1_YEAST	P41277	1.57196	1.57196	FALSE	2.91081e-168	2.76561e-268	0	0	15	202914	TRUE	0	FAPDFADEEYVNK	11	1	251939	TRUE	_FAPDFADEEYVNK_	39.4971	FALSE	_FAPDFADEEYVNK_	FALSE	6.46594e-115	2.7225e-115	67.815	13.1754	0.294901	38.7016	68.1417	126.407	5.2839e-47	0.177354	0.702195	3.17034e-46	7.85175e-200	9.32083e-142	251939	TRUE	TRUE	1.15295	0.987188	15088.3
3	OF_20210407_OEF_04	1	6	4	Saccharomyces cerevisiae (strain ATCC 204508 / S288c)	Ran-specific GTPase-activating protein 1	YRB1_YEAST	P41920	1.52039	1.52039	FALSE	2.87541e-139	2.24786e-228	0	0	6	73695	TRUE	1	HIIAPEYTLKPNVGSDR	1	1	204788	TRUE	_HIIAPEYTLKPNVGSDR_	24.369	FALSE	_HIIAPEYTLKPNVGSDR_	FALSE	7.63286e-106	1.58605e-106	60.4111	9.13358	0.0658245	25.1639	59.9542	12.7829	2.52637e-22	0.194889	0.176859	1.51582e-21	6.99629e-127	1.58605e-106	204788	TRUE	TRUE	1.1331	0.996356	142941
3	OF_20210407_OEF_04	1	6	4	Saccharomyces cerevisiae (strain ATCC 204508 / S288c)	Ran-specific GTPase-activating protein 1	YRB1_YEAST	P41920	1.52039	1.52039	FALSE	2.87541e-139	2.24786e-228	0	0	6	73695	TRUE	1	ICANHIIAPEYTLKPNVGSDR	2	2	52858.5	TRUE	_IC[+57]ANHIIAPEYTLKPNVGSDR_	37.9386	FALSE	_IC[Carbamidomethyl (C)]ANHIIAPEYTLKPNVGSDR_	FALSE	2.27184e-73	1.23638e-74	66.8405	6.99335	0.156292	36.5266	67.494	18.6633	1.07448e-36	0.103928	0.339176	6.44689e-36	1.26352e-174	6.09337e-114	86098.8	TRUE	TRUE	1.05344	0.994645	39714.3
3	OF_20210407_OEF_04	1	6	4	Saccharomyces cerevisiae (strain ATCC 204508 / S288c)	Ran-specific GTPase-activating protein 1	YRB1_YEAST	P41920	1.52039	1.52039	FALSE	2.87541e-139	2.24786e-228	0	0	6	73695	TRUE	1	KEGDDAPESPDIHFEPVVHLEK	3	2	101672	TRUE	_KEGDDAPESPDIHFEPVVHLEK_	47.5872	FALSE	_KEGDDAPESPDIHFEPVVHLEK_	FALSE	3.50618e-98	4.41724e-99	71.0093	8.59277	0.250993	46.8985	71.2963	16.3505	6.184e-25	0.0619579	0.422958	3.7104e-24	4.24373e-158	1.75532e-107	101672	TRUE	TRUE	1.11563	0.98416	57384
3	OF_20210407_OEF_04	1	6	4	Saccharomyces cerevisiae (strain ATCC 204508 / S288c)	Ran-specific GTPase-activating protein 1	YRB1_YEAST	P41920	1.52039	1.52039	FALSE	2.87541e-139	2.24786e-228	0	0	6	73695	TRUE	2	SSEDKKPVVDK	4	1	35792.3	TRUE	_[+42]SSEDKKPVVDK_	-36.7629	FALSE	_[Acetyl (Protein N-term)]SSEDKKPVVDK_	FALSE	1.45544e-85	1.07811e-86	27.7155	10.6452	0.257045	-37.3617	28.0478	51.3591	3.01514e-52	0.0957099	0.154809	1.80908e-51	2.02274e-155	3.13309e-138	35792.3	TRUE	TRUE	1.0852	0.996992	4646.13
3	OF_20210407_OEF_04	1	5	4	Saccharomyces cerevisiae (strain ATCC 204508 / S288c)	Protein KRI1	KRI1_YEAST	P42846	1.48713	1.48713	FALSE	4.61919e-122	2.28697e-204	0	0	5	33488	TRUE	0	VNELVENALEQNK	1	1	75143.2	TRUE	_VNELVENALEQNK_	34.3612	FALSE	_VNELVENALEQNK_	FALSE	1.27998e-93	1.34734e-94	65.91	11.0138	0.15911	34.6305	65.7633	7.29324	1.66944e-06	0.130296	0.616217	6.84079e-06	3.48546e-133	1.34734e-94	75143.2	TRUE	TRUE	1.10488	0.956165	77686.1
3	OF_20210407_OEF_04	1	5	4	Saccharomyces cerevisiae (strain ATCC 204508 / S288c)	Protein KRI1	KRI1_YEAST	P42846	1.48713	1.48713	FALSE	4.61919e-122	2.28697e-204	0	0	5	33488	TRUE	0	LTDILEQLTK	2	1	41010	TRUE	_LTDILEQLTK_	73.9315	FALSE	_LTDILEQLTK_	FALSE	1.49305e-45	5.05047e-47	82.951	10.975	0.113909	73.2898	83.261	30.057	6.45273e-06	0.247334	0.19525	2.65403e-05	5.05047e-47	8.06458e-36	41010	TRUE	TRUE	0.968108	0.963297	11332.3
3	OF_20210407_OEF_04	1	5	4	Saccharomyces cerevisiae (strain ATCC 204508 / S288c)	Protein KRI1	KRI1_YEAST	P42846	1.48713	1.48713	FALSE	4.61919e-122	2.28697e-204	0	0	5	33488	TRUE	1	TSETSATTVKPAIEASK	3	2	18707	TRUE	_TSETSATTVKPAIEASK_	-6.65946	FALSE	_TSETSATTVKPAIEASK_	FALSE	1.76385e-79	1.10673e-80	44.1639	7.85339	0.219838	-7.05685	44.3808	24.4156	9.77112e-21	0.260839	0.346609	5.86267e-20	2.5895e-84	4.62102e-57	26472.6	TRUE	TRUE	1.06968	0.917873	11509.2
3	OF_20210407_OEF_04	1	5	4	Saccharomyces cerevisiae (strain ATCC 204508 / S288c)	Protein KRI1	KRI1_YEAST	P42846	1.48713	1.48713	FALSE	4.61919e-122	2.28697e-204	0	0	5	33488	TRUE	1	TSETSATTVKPAIEASK	3	2	18707	TRUE	_TSETSATTVKPAIEASK_	-6.65946	FALSE	_TSETSATTVKPAIEASK_	FALSE	1.87051e-76	1.09227e-77	44.1463	5.63141	0.0687884	-7.08914	44.3808	11.2138	4.08178e-37	0.282966	0.352161	2.44906e-36	2.25248e-120	1.48297e-103	10941.5	TRUE	TRUE	1.06173	0.9864	19115.4
3	OF_20210407_OEF_04	1	5	4	Saccharomyces cerevisiae (strain ATCC 204508 / S288c)	Protein KRI1	KRI1_YEAST	P42846	1.48713	1.48713	FALSE	4.61919e-122	2.28697e-204	0	0	5	33488	TRUE	1	LALIEEVEKEEEER	4	1	34132.5	TRUE	_LALIEEVEKEEEER_	63.9511	FALSE	_LALIEEVEKEEEER_	FALSE	2.26953e-63	1.00589e-64	79.0188	9.33875	0.173011	64.2996	78.8803	7.6949	0.000134467	0.135288	0.658448	0.000799163	3.66946e-117	1.00589e-64	34132.5	TRUE	TRUE	1.02522	0.987249	56233
3	OF_20210407_OEF_04	1	1	1	Saccharomyces cerevisiae (strain ATCC 204508 / S288c)	Ubiquitin thioesterase OTU1	OTU1_YEAST	P43558	1.45559	1.34138	TRUE	7.97252e-107	3.91746e-115	0	0	1	4709.92	TRUE	0	NQPESDDVLTAALQLASNLK	1	1	4709.92	TRUE	_NQPESDDVLTAALQLASNLK_	137.67	FALSE	_NQPESDDVLTAALQLASNLK_	FALSE	2.35124e-49	8.3973e-51	112.221	7.90063	0.216197	135.655	113.068	6.33835	2.04172e-05	0.736772	0.769294	0.000122503	1.72741e-80	8.3973e-51	4709.92	TRUE	TRUE	0.98121	0.955938	7169.3
3	OF_20210407_OEF_04	1	16	12	Saccharomyces cerevisiae (strain ATCC 204508 / S288c)	DNA-directed RNA polymerase I subunit RPA43	RPA43_YEAST	P46669	1.57413	1.54735	FALSE	1.52649e-169	7.88561e-249	0	0	15	253172	TRUE	0	VGGVVLGYEGLK	1	1	2.88497e+06	TRUE	_VGGVVLGYEGLK_	46.5291	FALSE	_VGGVVLGYEGLK_	FALSE	3.07911e-111	9.12328e-112	70.3021	14.5334	0.309852	45.1733	70.8554	80.3516	4.02617e-72	0.0602026	0.100752	2.4157e-71	5.47091e-256	5.87835e-204	2.88497e+06	TRUE	TRUE	1.145	0.999227	147045
3	OF_20210407_OEF_04	1	16	12	Saccharomyces cerevisiae (strain ATCC 204508 / S288c)	DNA-directed RNA polymerase I subunit RPA43	RPA43_YEAST	P46669	1.57413	1.54735	FALSE	1.52649e-169	7.88561e-249	0	0	15	253172	TRUE	0	ILDADPLSK	2	2	1.09628e+06	TRUE	_ILDADPLSK_	21.4309	FALSE	_ILDADPLSK_	FALSE	2.47636e-116	1.32073e-116	58.3766	11.6702	0.24239	21.6239	58.2657	167.357	8.25594e-59	0.137323	0.211154	4.95356e-58	1.81799e-240	1.89336e-161	1.98701e+06	TRUE	TRUE	1.15598	0.999399	71103.9
3	OF_20210407_OEF_04	1	16	12	Saccharomyces cerevisiae (strain ATCC 204508 / S288c)	DNA-directed RNA polymerase I subunit RPA43	RPA43_YEAST	P46669	1.57413	1.54735	FALSE	1.52649e-169	7.88561e-249	0	0	15	253172	TRUE	0	ILDADPLSK	2	2	1.09628e+06	TRUE	_ILDADPLSK_	21.4309	FALSE	_ILDADPLSK_	FALSE	6.16286e-46	2.09354e-47	58.3759	11.3928	0.0537311	21.6227	58.2657	100.5	3.7662e-48	0.513489	0.488032	2.09354e-47	4.44076e-172	1.07193e-107	205557	TRUE	TRUE	0.969459	0.999301	11523.4
3	OF_20210407_OEF_04	1	16	12	Saccharomyces cerevisiae (strain ATCC 204508 / S288c)	DNA-directed RNA polymerase I subunit RPA43	RPA43_YEAST	P46669	1.57413	1.54735	FALSE	1.52649e-169	7.88561e-249	0	0	15	253172	TRUE	0	SQAESLPIVSNK	3	1	1.38441e+06	TRUE	_SQAESLPIVSNK_	19.1115	FALSE	_SQAESLPIVSNK_	FALSE	2.26412e-105	4.41779e-106	57.0498	23.5309	0.52026	19.1911	57.0078	51.1015	8.50103e-69	0.134035	0.121832	5.10062e-68	2.00382e-222	1.5402e-174	1.38441e+06	TRUE	TRUE	1.13204	0.998344	62939.8
3	OF_20210407_OEF_04	1	16	12	Saccharomyces cerevisiae (strain ATCC 204508 / S288c)	DNA-directed RNA polymerase I subunit RPA43	RPA43_YEAST	P46669	1.57413	1.54735	FALSE	1.52649e-169	7.88561e-249	0	0	15	253172	TRUE	0	SLGHWVDSNGEPIDGK	4	1	701096	TRUE	_SLGHWVDSNGEPIDGK_	25.6963	FALSE	_SLGHWVDSNGEPIDGK_	FALSE	2.49e-108	6.225e-109	61.2557	14.7025	0.325025	26.5618	60.7301	22.7004	4.99859e-43	0.02321	0.0526269	2.99915e-42	4.817e-207	1.68137e-151	701096	TRUE	TRUE	1.13863	0.999434	133794
3	OF_20210407_OEF_04	1	16	12	Saccharomyces cerevisiae (strain ATCC 204508 / S288c)	DNA-directed RNA polymerase I subunit RPA43	RPA43_YEAST	P46669	1.57413	1.54735	FALSE	1.52649e-169	7.88561e-249	0	0	15	253172	TRUE	0	QVTNPIDEK	5	1	360421	TRUE	_QVTNPIDEK_	-8.06291	FALSE	_QVTNPIDEK_	FALSE	8.40259e-99	1.11109e-99	43.7274	11.9072	0.263899	-7.85655	43.6148	46.5154	2.99715e-62	0.139252	0.179217	1.79829e-61	1.30241e-211	7.97375e-181	360421	TRUE	TRUE	1.11707	0.98974	42679.2
3	OF_20210407_OEF_04	1	16	12	Saccharomyces cerevisiae (strain ATCC 204508 / S288c)	DNA-directed RNA polymerase I subunit RPA43	RPA43_YEAST	P46669	1.57413	1.54735	FALSE	1.52649e-169	7.88561e-249	0	0	15	253172	TRUE	1	KIVFDDEVSIENK	6	2	128590	TRUE	_KIVFDDEVSIENK_	33.5815	FALSE	_KIVFDDEVSIENK_	FALSE	4.36309e-50	1.56875e-51	65.5667	18.613	0.274774	34.0005	65.3383	10.8557	9.13856e-36	0.161205	0.291698	5.48314e-35	9.5444e-134	3.96856e-64	216619	TRUE	TRUE	0.983665	0.971996	67925.9
3	OF_20210407_OEF_04	1	16	12	Saccharomyces cerevisiae (strain ATCC 204508 / S288c)	DNA-directed RNA polymerase I subunit RPA43	RPA43_YEAST	P46669	1.57413	1.54735	FALSE	1.52649e-169	7.88561e-249	0	0	15	253172	TRUE	0	IVFDDEVSIENK	7	1	281092	TRUE	_IVFDDEVSIENK_	42.7514	FALSE	_IVFDDEVSIENK_	FALSE	2.17729e-83	1.48874e-84	69.0292	19.0197	0.298155	41.7864	69.3687	5.87474	5.87029e-36	0.289043	0.214205	3.52217e-35	1.83708e-165	3.19969e-119	281092	TRUE	TRUE	1.07972	0.996227	222024
3	OF_20210407_OEF_04	1	16	12	Saccharomyces cerevisiae (strain ATCC 204508 / S288c)	DNA-directed RNA polymerase I subunit RPA43	RPA43_YEAST	P46669	1.57413	1.54735	FALSE	1.52649e-169	7.88561e-249	0	0	15	253172	TRUE	0	VVSVDGTLISDADEEGNGYNSSR	8	1	219683	TRUE	_VVSVDGTLISDADEEGNGYNSSR_	46.1442	FALSE	_VVSVDGTLISDADEEGNGYNSSR_	FALSE	7.68974e-42	2.5264e-43	70.4368	15.6246	0.149502	45.5051	70.6962	24.0184	1.72036e-21	0.0570665	0.190015	1.03221e-20	1.72111e-112	2.68631e-74	219683	TRUE	TRUE	0.954715	0.982351	65807.8
3	OF_20210407_OEF_04	1	16	12	Saccharomyces cerevisiae (strain ATCC 204508 / S288c)	DNA-directed RNA polymerase I subunit RPA43	RPA43_YEAST	P46669	1.57413	1.54735	FALSE	1.52649e-169	7.88561e-249	0	0	15	253172	TRUE	1	KQVTNPIDEK	9	1	271685	TRUE	_KQVTNPIDEK_	-20.9413	FALSE	_KQVTNPIDEK_	FALSE	4.41698e-94	4.84053e-95	37.1575	22.078	0.461631	-20.0183	36.6574	21.4907	2.02849e-44	0.0492556	0.244514	1.21709e-43	7.98892e-173	7.95404e-170	271685	TRUE	TRUE	1.10598	0.998544	41892.9
3	OF_20210407_OEF_04	1	16	12	Saccharomyces cerevisiae (strain ATCC 204508 / S288c)	DNA-directed RNA polymerase I subunit RPA43	RPA43_YEAST	P46669	1.57413	1.54735	FALSE	1.52649e-169	7.88561e-249	0	0	15	253172	TRUE	1	SQAESLPIVSNKK	10	2	60244.6	TRUE	_SQAESLPIVSNKK_	8.12062	FALSE	_SQAESLPIVSNKK_	FALSE	2.02105e-46	6.92438e-48	51.7312	17.8825	0.350856	8.31106	51.6428	15.2614	7.48462e-30	0.0538761	0.314197	4.49077e-29	2.53137e-95	1.74836e-87	80635.5	TRUE	TRUE	0.971152	0.974283	19234.5
3	OF_20210407_OEF_04	1	16	12	Saccharomyces cerevisiae (strain ATCC 204508 / S288c)	DNA-directed RNA polymerase I subunit RPA43	RPA43_YEAST	P46669	1.57413	1.54735	FALSE	1.52649e-169	7.88561e-249	0	0	15	253172	TRUE	1	SQAESLPIVSNKK	10	2	60244.6	TRUE	_SQAESLPIVSNKK_	8.12062	FALSE	_SQAESLPIVSNKK_	FALSE	3.41597e-54	1.30443e-55	51.6827	15.6898	0.325313	8.20648	51.6428	8.77536	6.38779e-52	0.496876	0.317628	3.83254e-51	1.82563e-169	3.94884e-65	39853.6	TRUE	TRUE	0.997094	0.971793	17864.9
3	OF_20210407_OEF_04	1	16	12	Saccharomyces cerevisiae (strain ATCC 204508 / S288c)	DNA-directed RNA polymerase I subunit RPA43	RPA43_YEAST	P46669	1.57413	1.54735	FALSE	1.52649e-169	7.88561e-249	0	0	15	253172	TRUE	0	NGTSNCIVR	12	1	154818	TRUE	_NGTSNC[+57]IVR_	-28.1184	FALSE	_NGTSNC[Carbamidomethyl (C)]IVR_	FALSE	4.06347e-91	3.73652e-92	33.0058	12.2601	0.288027	-27.737	32.797	36.7825	1.98249e-46	0.0693587	0.144071	1.18949e-45	9.85336e-171	2.70831e-129	154818	TRUE	TRUE	1.09887	0.998859	25285.2
3	OF_20210407_OEF_04	1	3	3	Saccharomyces cerevisiae (strain ATCC 204508 / S288c)	40S ribosomal protein S7-B	RS7B_YEAST	P48164	1.50822	1.47379	FALSE	7.69005e-133	4.05682e-195	0	0	3	102414	TRUE	0	TFIDLESSSPELK	1	1	323183	TRUE	_TFIDLESSSPELK_	55.0071	FALSE	_TFIDLESSSPELK_	FALSE	6.14719e-89	5.20397e-90	74.826	11.9467	0.307182	54.8082	74.9236	61.9296	5.77403e-59	0.0722383	0.134815	3.46442e-58	1.30319e-188	1.40304e-165	323183	TRUE	TRUE	1.09356	0.992837	25244.9
3	OF_20210407_OEF_04	1	3	3	Saccharomyces cerevisiae (strain ATCC 204508 / S288c)	40S ribosomal protein S7-B	RS7B_YEAST	P48164	1.50822	1.47379	FALSE	7.69005e-133	4.05682e-195	0	0	3	102414	TRUE	0	ILSQAPSELELQVAK	2	1	87039.5	TRUE	_ILSQAPSELELQVAK_	50.5597	FALSE	_ILSQAPSELELQVAK_	FALSE	1.73527e-29	5.07575e-31	72.7852	9.23053	0.263475	50.7743	72.6785	5.80938	8.45958e-32	0.123615	0.247668	5.07575e-31	1.64997e-186	4.17605e-145	87039.5	TRUE	TRUE	0.904441	0.958266	129332
3	OF_20210407_OEF_04	1	3	3	Saccharomyces cerevisiae (strain ATCC 204508 / S288c)	40S ribosomal protein S7-B	RS7B_YEAST	P48164	1.50822	1.47379	FALSE	7.69005e-133	4.05682e-195	0	0	3	102414	TRUE	0	ALVLFVPVPALSAYHK	3	1	76003.1	TRUE	_ALVLFVPVPALSAYHK_	100.688	FALSE	_ALVLFVPVPALSAYHK_	FALSE	1.21615e-47	4.23932e-49	96.7376	12.3845	0.382412	99.7987	97.1116	52.7084	7.06554e-50	0.232901	0.288776	4.23932e-49	2.35636e-172	1.03309e-142	76003.1	TRUE	TRUE	0.975378	0.978205	8877.3
3	OF_20210407_OEF_04	1	2	2	Saccharomyces cerevisiae (strain ATCC 204508 / S288c)	Adenine phosphoribosyltransferase 1	APT1_YEAST	P49435	1.43798	1.43449	FALSE	8.89594e-99	3.85684e-169	0	0	2	106442	TRUE	0	IDYIVGLESR	1	1	152342	TRUE	_IDYIVGLESR_	48.3458	FALSE	_IDYIVGLESR_	FALSE	6.9318e-76	3.96103e-77	71.3747	10.3114	0.145699	47.7755	71.6124	33.8183	2.66634e-39	0.086432	0.127317	8.54478e-39	1.13419e-135	1.91546e-78	152342	TRUE	TRUE	1.06021	0.996877	38408
3	OF_20210407_OEF_04	1	3	3	Saccharomyces cerevisiae (strain ATCC 204508 / S288c)	Ribonucleoside-diphosphate reductase small chain 2	RIR4_YEAST	P49723	1.51671	1.51089	FALSE	2.61506e-137	2.22502e-221	0	0	3	52781.1	TRUE	0	YLIENFSAQLQNPEGK	1	1	135037	TRUE	_YLIENFSAQLQNPEGK_	65.8707	FALSE	_YLIENFSAQLQNPEGK_	FALSE	2.85093e-102	4.60756e-103	79.6974	9.81482	0.2194	65.9967	79.647	28.8862	6.00615e-60	0.158827	0.164012	3.60369e-59	8.36023e-205	4.27625e-182	135037	TRUE	TRUE	1.12504	0.98489	34479.3
3	OF_20210407_OEF_04	1	3	3	Saccharomyces cerevisiae (strain ATCC 204508 / S288c)	Ribonucleoside-diphosphate reductase small chain 2	RIR4_YEAST	P49723	1.51671	1.51089	FALSE	2.61506e-137	2.22502e-221	0	0	3	52781.1	TRUE	0	GAYTDFSCLLFAHLR	2	1	58478.2	TRUE	_GAYTDFSC[+57]LLFAHLR_	103.679	FALSE	_GAYTDFSC[Carbamidomethyl (C)]LLFAHLR_	FALSE	4.01039e-76	2.29987e-77	98.3946	10.2235	0.160772	103.731	98.3727	15.2055	5.3014e-54	0.190529	0.326909	3.18084e-53	1.15384e-172	2.10573e-117	58478.2	TRUE	TRUE	1.06085	0.995478	22202.5
3	OF_20210407_OEF_04	1	3	3	Saccharomyces cerevisiae (strain ATCC 204508 / S288c)	Ribonucleoside-diphosphate reductase small chain 2	RIR4_YEAST	P49723	1.51671	1.51089	FALSE	2.61506e-137	2.22502e-221	0	0	3	52781.1	TRUE	0	TYIGNLLALSISSDNLVNK	3	1	12325.3	TRUE	_TYIGNLLALSISSDNLVNK_	113.172	FALSE	_TYIGNLLALSISSDNLVNK_	FALSE	1.25435e-16	3.274e-18	102.976	10.6168	0.172328	113.599	102.781	15.5181	5.54203e-12	0.229139	0.761834	3.32522e-11	3.68291e-127	2.09731e-69	12325.3	TRUE	TRUE	0.835737	0.911425	7005.84
3	OF_20210407_OEF_04	1	9	9	Saccharomyces cerevisiae (strain ATCC 204508 / S288c)	Acetyl-coenzyme A synthetase 2	ACS2_YEAST	P52910	1.51521	1.50333	FALSE	1.63949e-136	6.76503e-216	0	0	9	117929	TRUE	0	IITFGELLR	1	1	683898	TRUE	_IITFGELLR_	83.7093	FALSE	_IITFGELLR_	FALSE	2.81063e-60	1.17723e-61	88.9189	20.5461	0.316308	84.3203	88.5844	164.202	3.03969e-51	0.0840163	0.278922	1.82382e-50	4.92815e-172	2.54824e-95	683898	TRUE	TRUE	1.016	0.995048	13732.2
3	OF_20210407_OEF_04	1	9	9	Saccharomyces cerevisiae (strain ATCC 204508 / S288c)	Acetyl-coenzyme A synthetase 2	ACS2_YEAST	P52910	1.51521	1.50333	FALSE	1.63949e-136	6.76503e-216	0	0	9	117929	TRUE	0	GVVHTTGGYLLGAALTTR	2	1	278902	TRUE	_GVVHTTGGYLLGAALTTR_	59.9649	FALSE	_GVVHTTGGYLLGAALTTR_	FALSE	1.77484e-99	2.44805e-100	77.3122	11.7618	0.211589	60.0987	77.2521	66.2281	3.50006e-57	0.0919009	0.0629867	2.10004e-56	1.40846e-172	1.41727e-164	278902	TRUE	TRUE	1.11863	0.99738	22487.9
3	OF_20210407_OEF_04	1	9	9	Saccharomyces cerevisiae (strain ATCC 204508 / S288c)	Acetyl-coenzyme A synthetase 2	ACS2_YEAST	P52910	1.51521	1.50333	FALSE	1.63949e-136	6.76503e-216	0	0	9	117929	TRUE	0	ATHFYVAPTALR	3	1	148424	TRUE	_ATHFYVAPTALR_	29.2761	FALSE	_ATHFYVAPTALR_	FALSE	1.20475e-87	9.49559e-89	63.097	11.8765	0.211339	29.6198	62.8986	30.417	1.30639e-54	0.218122	0.208491	7.83836e-54	2.07817e-185	4.43599e-108	148424	TRUE	TRUE	1.09038	0.992158	26326.9
3	OF_20210407_OEF_04	1	9	9	Saccharomyces cerevisiae (strain ATCC 204508 / S288c)	Acetyl-coenzyme A synthetase 2	ACS2_YEAST	P52910	1.51521	1.50333	FALSE	1.63949e-136	6.76503e-216	0	0	9	117929	TRUE	0	LNASYNCVDR	4	1	142084	TRUE	_LNASYNC[+57]VDR_	-7.63392	FALSE	_LNASYNC[Carbamidomethyl (C)]VDR_	FALSE	3.11859e-94	3.44121e-95	43.9798	8.43842	0.209551	-7.39422	43.8489	65.0293	5.17863e-58	0.156499	0.183539	3.10718e-57	1.50839e-181	7.10392e-143	142084	TRUE	TRUE	1.10634	0.999713	13899.3
3	OF_20210407_OEF_04	1	9	9	Saccharomyces cerevisiae (strain ATCC 204508 / S288c)	Acetyl-coenzyme A synthetase 2	ACS2_YEAST	P52910	1.51521	1.50333	FALSE	1.63949e-136	6.76503e-216	0	0	9	117929	TRUE	0	DGYLQNNATEGDAEHITPDNLR	5	1	96629	TRUE	_DGYLQNNATEGDAEHITPDNLR_	31.8562	FALSE	_DGYLQNNATEGDAEHITPDNLR_	FALSE	5.54873e-92	5.28451e-93	64.8919	10.8972	0.247013	32.7623	64.3876	19.0117	1.16281e-56	0.173752	0.11911	6.97687e-56	6.473e-154	2.60655e-108	96629	TRUE	TRUE	1.10095	0.98866	40347.2
3	OF_20210407_OEF_04	1	9	9	Saccharomyces cerevisiae (strain ATCC 204508 / S288c)	Acetyl-coenzyme A synthetase 2	ACS2_YEAST	P52910	1.51521	1.50333	FALSE	1.63949e-136	6.76503e-216	0	0	9	117929	TRUE	0	TYLPPVSCDAEDPLFLLYTSGSTGSPK	6	1	99240.5	TRUE	_TYLPPVSC[+57]DAEDPLFLLYTSGSTGSPK_	111.938	FALSE	_TYLPPVSC[Carbamidomethyl (C)]DAEDPLFLLYTSGSTGSPK_	FALSE	1.00596e-21	2.71423e-23	102.198	17.2315	0.28791	111.89	102.22	32.1149	1.90799e-20	0.0943386	0.121838	1.14452e-19	1.08482e-92	5.22922e-41	99240.5	TRUE	TRUE	0.866014	0.587751	7961.64
3	OF_20210407_OEF_04	1	9	9	Saccharomyces cerevisiae (strain ATCC 204508 / S288c)	Acetyl-coenzyme A synthetase 2	ACS2_YEAST	P52910	1.51521	1.50333	FALSE	1.63949e-136	6.76503e-216	0	0	9	117929	TRUE	0	VLGSVGEPISPDLWEWYHEK	7	1	83208.2	TRUE	_VLGSVGEPISPDLWEWYHEK_	87.6393	FALSE	_VLGSVGEPISPDLWEWYHEK_	FALSE	2.91809e-92	2.81262e-93	90.818	9.81116	0.246812	87.7703	90.7455	53.3231	2.01195e-44	0.175178	0.132334	1.20717e-43	8.32237e-188	1.97708e-171	83208.2	TRUE	TRUE	1.10163	0.99217	12272.8
3	OF_20210407_OEF_04	1	9	9	Saccharomyces cerevisiae (strain ATCC 204508 / S288c)	Acetyl-coenzyme A synthetase 2	ACS2_YEAST	P52910	1.51521	1.50333	FALSE	1.63949e-136	6.76503e-216	0	0	9	117929	TRUE	0	IVDEGLNGVDLVSR	8	1	85533.9	TRUE	_IVDEGLNGVDLVSR_	47.2684	FALSE	_IVDEGLNGVDLVSR_	FALSE	2.04439e-86	1.55025e-87	71.0481	11.7576	0.333369	46.9917	71.1634	12.4022	3.20083e-33	0.064683	0.343295	1.9205e-32	3.65273e-145	4.09832e-99	85533.9	TRUE	TRUE	1.08733	0.93787	42569.8
3	OF_20210407_OEF_04	1	9	9	Saccharomyces cerevisiae (strain ATCC 204508 / S288c)	Acetyl-coenzyme A synthetase 2	ACS2_YEAST	P52910	1.51521	1.50333	FALSE	1.63949e-136	6.76503e-216	0	0	9	117929	TRUE	0	IGAIHSVVFAGFSAGSLK	9	1	25530.4	TRUE	_IGAIHSVVFAGFSAGSLK_	71.3491	FALSE	_IGAIHSVVFAGFSAGSLK_	FALSE	6.08562e-53	2.28033e-54	81.8683	4.51465	0.126552	71.0486	82.0135	33.5016	1.03615e-14	0.17618	0.346408	4.17245e-14	2.60604e-112	2.28033e-54	25530.4	TRUE	TRUE	0.993064	0.965883	13875.5
3	OF_20210407_OEF_04	1	3	3	Saccharomyces cerevisiae (strain ATCC 204508 / S288c)	Nicotinamidase	PNC1_YEAST	P53184	1.47104	1.39127	FALSE	3.68803e-114	9.41133e-143	0	0	3	49175.2	TRUE	0	AHNINVVDK	2	1	61902.8	TRUE	_AHNINVVDK_	-26.4149	FALSE	_AHNINVVDK_	FALSE	8.38851e-63	3.67715e-64	33.8256	10.0963	0.231654	-26.2115	33.7169	6.60244	2.09987e-27	0.148796	0.104695	1.25992e-26	2.91972e-127	1.40525e-86	61902.8	TRUE	TRUE	1.02354	0.927412	46620.8
3	OF_20210407_OEF_04	1	3	3	Saccharomyces cerevisiae (strain ATCC 204508 / S288c)	Nicotinamidase	PNC1_YEAST	P53184	1.47104	1.39127	FALSE	3.68803e-114	9.41133e-143	0	0	3	49175.2	TRUE	1	GEELINPISDLMQDADRDWHR	3	1	11984.6	TRUE	_GEELINPISDLMQDADRDWHR_	109.359	FALSE	_GEELINPISDLMQDADRDWHR_	FALSE	3.3575e-33	1.0155e-34	101.144	8.23224	0.176339	109.638	101.01	17.5972	3.15601e-33	0.127738	0.552759	1.88345e-32	5.09791e-163	1.07148e-86	11984.6	TRUE	TRUE	0.920662	0.976024	4303.58
3	OF_20210407_OEF_04	1	9	6	Saccharomyces cerevisiae (strain ATCC 204508 / S288c)	PAB1-binding protein 1	PBP1_YEAST	P53297	1.55457	1.55398	FALSE	3.60383e-158	5.37065e-254	0	0	9	220905	TRUE	0	TFFPDEDTAIQEAQTR	1	2	485749	TRUE	_TFFPDEDTAIQEAQTR_	49.8818	FALSE	_TFFPDEDTAIQEAQTR_	FALSE	5.43005e-119	3.77743e-119	72.3956	12.6332	0.260064	49.9905	72.3416	186.394	2.1464e-65	0.0149042	0.278706	1.28784e-64	1.64552e-208	1.3327e-198	786638	TRUE	TRUE	1.1616	0.999768	22242.1
3	OF_20210407_OEF_04	1	9	6	Saccharomyces cerevisiae (strain ATCC 204508 / S288c)	PAB1-binding protein 1	PBP1_YEAST	P53297	1.55457	1.55398	FALSE	3.60383e-158	5.37065e-254	0	0	9	220905	TRUE	0	TFFPDEDTAIQEAQTR	1	2	485749	TRUE	_TFFPDEDTAIQEAQTR_	49.8818	FALSE	_TFFPDEDTAIQEAQTR_	FALSE	8.57404e-59	3.51755e-60	72.3588	11.3807	0.281077	49.9164	72.3416	31.951	8.69117e-36	0.0841797	0.400034	5.2147e-35	1.14316e-124	9.57615e-93	184861	TRUE	TRUE	1.01149	0.992863	30078.9
3	OF_20210407_OEF_04	1	9	6	Saccharomyces cerevisiae (strain ATCC 204508 / S288c)	PAB1-binding protein 1	PBP1_YEAST	P53297	1.55457	1.55398	FALSE	3.60383e-158	5.37065e-254	0	0	9	220905	TRUE	1	NENAVSTDTSTPAAAGAPEGKPPQK	2	1	421943	TRUE	_NENAVSTDTSTPAAAGAPEGKPPQK_	-6.96979	FALSE	_NENAVSTDTSTPAAAGAPEGKPPQK_	FALSE	2.99662e-112	1.0423e-112	44.109	10.4002	0.242302	-7.15739	44.2114	112.593	1.17142e-59	0.0168822	0.276197	7.02849e-59	1.54996e-191	3.02264e-178	421943	TRUE	TRUE	1.1472	0.998383	21044.4
3	OF_20210407_OEF_04	1	9	6	Saccharomyces cerevisiae (strain ATCC 204508 / S288c)	PAB1-binding protein 1	PBP1_YEAST	P53297	1.55457	1.55398	FALSE	3.60383e-158	5.37065e-254	0	0	9	220905	TRUE	0	TVSPTTQISAGK	3	1	318705	TRUE	_TVSPTTQISAGK_	-8.14869	FALSE	_TVSPTTQISAGK_	FALSE	3.43635e-88	2.79094e-89	43.5938	10.7534	0.24728	-8.10139	43.5679	106.996	1.30393e-52	0.1662	0.37432	7.82355e-52	5.35152e-158	1.77977e-155	318705	TRUE	TRUE	1.09172	0.999417	15781.1
3	OF_20210407_OEF_04	1	9	6	Saccharomyces cerevisiae (strain ATCC 204508 / S288c)	PAB1-binding protein 1	PBP1_YEAST	P53297	1.55457	1.55398	FALSE	3.60383e-158	5.37065e-254	0	0	9	220905	TRUE	0	SGSNISQGQSSTGHTTR	4	2	96780	TRUE	_SGSNISQGQSSTGHTTR_	-43.5585	FALSE	_SGSNISQGQSSTGHTTR_	FALSE	2.29737e-86	1.73387e-87	23.4232	15.6378	0.360929	-44.5572	24.0228	37.7726	7.08469e-43	0.0546143	0.226477	4.25081e-42	5.40992e-153	6.19364e-135	116719	TRUE	TRUE	1.0872	0.995243	12618
3	OF_20210407_OEF_04	1	9	6	Saccharomyces cerevisiae (strain ATCC 204508 / S288c)	PAB1-binding protein 1	PBP1_YEAST	P53297	1.55457	1.55398	FALSE	3.60383e-158	5.37065e-254	0	0	9	220905	TRUE	0	SGSNISQGQSSTGHTTR	4	2	96780	TRUE	_SGSNISQGQSSTGHTTR_	-43.5585	FALSE	_SGSNISQGQSSTGHTTR_	FALSE	5.7492e-93	5.89662e-94	23.4503	16.4122	0.357954	-44.5121	24.0228	17.8277	2.06696e-11	0.157832	0.456691	9.60561e-11	5.89662e-94	1.62138e-50	76841.4	TRUE	TRUE	1.10332	0.9857	30061.5
3	OF_20210407_OEF_04	1	9	6	Saccharomyces cerevisiae (strain ATCC 204508 / S288c)	PAB1-binding protein 1	PBP1_YEAST	P53297	1.55457	1.55398	FALSE	3.60383e-158	5.37065e-254	0	0	9	220905	TRUE	0	ALEDDSASWDQFAVNEK	5	1	65099.2	TRUE	_ALEDDSASWDQFAVNEK_	54.3062	FALSE	_ALEDDSASWDQFAVNEK_	FALSE	4.02224e-79	2.49441e-80	74.8453	11.7728	0.315412	54.846	74.5706	31.8277	2.28923e-41	0.0469679	0.18027	1.1997e-40	3.09492e-107	4.19327e-87	65099.2	TRUE	TRUE	1.06875	0.992092	14930.9
3	OF_20210407_OEF_04	1	9	6	Saccharomyces cerevisiae (strain ATCC 204508 / S288c)	PAB1-binding protein 1	PBP1_YEAST	P53297	1.55457	1.55398	FALSE	3.60383e-158	5.37065e-254	0	0	9	220905	TRUE	0	EIESQGTSGNIHIAEDR	6	2	17256.7	TRUE	_EIESQGTSGNIHIAEDR_	6.42885	FALSE	_EIESQGTSGNIHIAEDR_	FALSE	1.19493e-39	3.85463e-41	50.2086	12.1176	0.238591	5.03599	50.8572	14.2035	1.80892e-09	0.146867	0.225131	1.08535e-08	3.85463e-41	3.65125e-30	29868.2	TRUE	TRUE	0.946491	0.964992	11752.2
3	OF_20210407_OEF_04	1	2	2	Saccharomyces cerevisiae (strain ATCC 204508 / S288c)	Hsp90 co-chaperone HCH1	HCH1_YEAST	P53834	1.52055	1.44523	FALSE	2.33808e-139	4.73783e-176	0	0	2	292176	TRUE	0	IELTQVSSITGDSNVSQR	1	1	530617	TRUE	_IELTQVSSITGDSNVSQR_	45.7759	FALSE	_IELTQVSSITGDSNVSQR_	FALSE	2.41986e-79	1.51241e-80	70.1763	20.7279	0.29984	44.8633	70.5467	48.907	3.02798e-56	0.063952	0.289266	1.81679e-55	1.55395e-194	7.21602e-164	530617	TRUE	TRUE	1.06933	0.998404	32888.1
3	OF_20210407_OEF_04	1	1	1	Saccharomyces cerevisiae (strain ATCC 204508 / S288c)	Adenine deaminase	ADE_YEAST	P53909	1.35525	1.35525	TRUE	2.45447e-65	1.67216e-122	0	0	1	5917.28	TRUE	0	LTAHAGEEGPAQFVSDALDLLQVTR	1	1	5917.28	TRUE	_LTAHAGEEGPAQFVSDALDLLQVTR_	154.729	FALSE	_LTAHAGEEGPAQFVSDALDLLQVTR_	FALSE	6.48864e-53	2.42001e-54	118.112	4.39197	0.125037	149.966	120.034	7.21869	5.3928e-07	0.698617	0.638646	3.23455e-06	2.41183e-60	9.75944e-19	5917.28	TRUE	TRUE	0.992974	0.930619	13494.9
3	OF_20210407_OEF_04	1	6	4	Saccharomyces cerevisiae (strain ATCC 204508 / S288c)	Cofilin	COFI_YEAST	Q03048	1.55882	1.54612	FALSE	1.32728e-160	6.99949e-248	0	0	6	361755	TRUE	0	IVFFTWSPDTAPVR	1	2	733713	TRUE	_IVFFTWSPDTAPVR_	89.721	FALSE	_IVFFTWSPDTAPVR_	FALSE	7.61032e-116	3.58133e-116	91.9178	16.5657	0.408194	89.756	91.8984	83.6762	1.29399e-68	0.183284	0.127549	7.76393e-68	1.69238e-226	3.07891e-200	1.43322e+06	TRUE	TRUE	1.15494	0.998635	54953
3	OF_20210407_OEF_04	1	6	4	Saccharomyces cerevisiae (strain ATCC 204508 / S288c)	Cofilin	COFI_YEAST	Q03048	1.55882	1.54612	FALSE	1.32728e-160	6.99949e-248	0	0	6	361755	TRUE	0	IVFFTWSPDTAPVR	1	2	733713	TRUE	_IVFFTWSPDTAPVR_	89.721	FALSE	_IVFFTWSPDTAPVR_	FALSE	7.6893e-28	2.20482e-29	92.0073	10.7377	0.285382	89.9177	91.8984	14.5226	2.08776e-06	0.280255	0.244643	1.25266e-05	4.75455e-147	4.73568e-51	34207.8	TRUE	TRUE	0.89686	0.971316	15010.7
3	OF_20210407_OEF_04	1	6	4	Saccharomyces cerevisiae (strain ATCC 204508 / S288c)	Cofilin	COFI_YEAST	Q03048	1.55882	1.54612	FALSE	1.32728e-160	6.99949e-248	0	0	6	361755	TRUE	0	SGVAVADESLTAFNDLK	2	2	240777	TRUE	_SGVAVADESLTAFNDLK_	71.0928	FALSE	_SGVAVADESLTAFNDLK_	FALSE	1.92423e-110	5.40135e-111	81.8441	6.36383	0.15317	70.9985	81.8896	106.683	7.41803e-64	0.181204	0.169112	4.45082e-63	4.08907e-219	1.97155e-136	446543	TRUE	TRUE	1.14327	0.999442	41932.8
3	OF_20210407_OEF_04	1	6	4	Saccharomyces cerevisiae (strain ATCC 204508 / S288c)	Cofilin	COFI_YEAST	Q03048	1.55882	1.54612	FALSE	1.32728e-160	6.99949e-248	0	0	6	361755	TRUE	0	SGVAVADESLTAFNDLK	2	2	240777	TRUE	_SGVAVADESLTAFNDLK_	71.0928	FALSE	_SGVAVADESLTAFNDLK_	FALSE	3.36506e-55	1.30365e-56	81.829	5.48346	0.137739	70.9672	81.8896	17.4285	1.78249e-06	0.214857	0.297951	1.0695e-05	1.06077e-140	9.99247e-79	35010.9	TRUE	TRUE	1.0003	0.940062	27184.9
3	OF_20210407_OEF_04	1	6	4	Saccharomyces cerevisiae (strain ATCC 204508 / S288c)	Cofilin	COFI_YEAST	Q03048	1.55882	1.54612	FALSE	1.32728e-160	6.99949e-248	0	0	6	361755	TRUE	0	FILFGLNDAK	3	1	452712	TRUE	_FILFGLNDAK_	78.0566	FALSE	_FILFGLNDAK_	FALSE	4.71193e-108	1.14229e-108	85.3733	12.8846	0.240846	77.93	85.4447	113.236	4.97275e-63	0.10618	0.0810088	2.98365e-62	7.81853e-199	8.62509e-188	452712	TRUE	TRUE	1.13801	0.999437	17389.4
3	OF_20210407_OEF_04	1	6	4	Saccharomyces cerevisiae (strain ATCC 204508 / S288c)	Cofilin	COFI_YEAST	Q03048	1.55882	1.54612	FALSE	1.32728e-160	6.99949e-248	0	0	6	361755	TRUE	0	ETSTDPSYDAFLEK	4	1	343237	TRUE	_ETSTDPSYDAFLEK_	40.5063	FALSE	_ETSTDPSYDAFLEK_	FALSE	1.55862e-66	7.31317e-68	68.3082	13.5053	0.340246	39.9025	68.5562	123.078	3.59799e-36	0.206097	0.176432	2.15879e-35	1.15953e-192	4.01199e-103	343237	TRUE	TRUE	1.03439	0.991223	13453.1
3	OF_20210407_OEF_04	1	11	9	Saccharomyces cerevisiae (strain ATCC 204508 / S288c)	NADPH dehydrogenase 2	OYE2_YEAST	Q03558	1.54723	1.54723	FALSE	5.23846e-154	9.70763e-249	0	0	11	243224	TRUE	0	FFISNPDLVDR	1	1	1.07502e+06	TRUE	_FFISNPDLVDR_	56.7968	FALSE	_FFISNPDLVDR_	FALSE	7.03121e-73	3.77515e-74	75.9786	10.2722	0.25405	57.1845	75.7908	41.5822	4.02694e-45	0.119462	0.0971164	2.41616e-44	2.21026e-129	5.73921e-112	1.07502e+06	TRUE	TRUE	1.05211	0.923483	151448
3	OF_20210407_OEF_04	1	11	9	Saccharomyces cerevisiae (strain ATCC 204508 / S288c)	NADPH dehydrogenase 2	OYE2_YEAST	Q03558	1.54723	1.54723	FALSE	5.23846e-154	9.70763e-249	0	0	11	243224	TRUE	0	AGNFALHPEVVR	2	1	701827	TRUE	_AGNFALHPEVVR_	23.5951	FALSE	_AGNFALHPEVVR_	FALSE	2.75576e-116	1.42233e-116	59.6868	11.1715	0.244216	23.9037	59.5095	151.213	2.38815e-40	0.213784	0.222261	1.43289e-39	6.71051e-207	2.16244e-198	701827	TRUE	TRUE	1.15588	0.999617	26832.7
3	OF_20210407_OEF_04	1	11	9	Saccharomyces cerevisiae (strain ATCC 204508 / S288c)	NADPH dehydrogenase 2	OYE2_YEAST	Q03558	1.54723	1.54723	FALSE	5.23846e-154	9.70763e-249	0	0	11	243224	TRUE	0	FTLEVVDAVVDAIGPEK	3	2	231141	TRUE	_FTLEVVDAVVDAIGPEK_	127.187	FALSE	_FTLEVVDAVVDAIGPEK_	FALSE	5.63256e-94	6.04839e-95	108.725	14.9762	0.116907	126.907	108.838	20.3394	6.1418e-49	0.079326	0.245594	3.68508e-48	9.97104e-164	1.78727e-133	258216	TRUE	TRUE	1.10573	0.996821	50883.5
3	OF_20210407_OEF_04	1	11	9	Saccharomyces cerevisiae (strain ATCC 204508 / S288c)	NADPH dehydrogenase 2	OYE2_YEAST	Q03558	1.54723	1.54723	FALSE	5.23846e-154	9.70763e-249	0	0	11	243224	TRUE	0	FTLEVVDAVVDAIGPEK	3	2	231141	TRUE	_FTLEVVDAVVDAIGPEK_	127.187	FALSE	_FTLEVVDAVVDAIGPEK_	FALSE	1.45954e-82	9.85344e-84	108.64	12.6227	0.0663517	126.698	108.838	83.3689	3.16639e-60	0.0743386	0.34333	1.89983e-59	9.37214e-201	2.22042e-111	204067	TRUE	TRUE	1.07762	0.998994	13348.6
3	OF_20210407_OEF_04	1	11	9	Saccharomyces cerevisiae (strain ATCC 204508 / S288c)	NADPH dehydrogenase 2	OYE2_YEAST	Q03558	1.54723	1.54723	FALSE	5.23846e-154	9.70763e-249	0	0	11	243224	TRUE	0	TDEYGGSIENR	4	1	453059	TRUE	_TDEYGGSIENR_	-15.1782	FALSE	_TDEYGGSIENR_	FALSE	1.17697e-106	2.54479e-107	39.9339	11.5175	0.262591	-14.835	39.751	97.2763	7.57185e-62	0.102713	0.101714	4.54311e-61	8.44751e-189	3.08395e-174	453059	TRUE	TRUE	1.13491	0.999882	23569.4
3	OF_20210407_OEF_04	1	11	9	Saccharomyces cerevisiae (strain ATCC 204508 / S288c)	NADPH dehydrogenase 2	OYE2_YEAST	Q03558	1.54723	1.54723	FALSE	5.23846e-154	9.70763e-249	0	0	11	243224	TRUE	0	AQHPGNIPNR	6	1	196627	TRUE	_AQHPGNIPNR_	-33.7022	FALSE	_AQHPGNIPNR_	FALSE	1.35887e-55	5.31588e-57	29.8919	10.1023	0.250843	-33.4147	29.7335	24.6773	5.02331e-48	0.189879	0.145694	3.01399e-47	3.59548e-175	2.86098e-139	196627	TRUE	TRUE	1.00154	0.996741	55119.1
3	OF_20210407_OEF_04	1	11	9	Saccharomyces cerevisiae (strain ATCC 204508 / S288c)	NADPH dehydrogenase 2	OYE2_YEAST	Q03558	1.54723	1.54723	FALSE	5.23846e-154	9.70763e-249	0	0	11	243224	TRUE	2	DFKPQALGDTNLFKPIK	7	2	100501	TRUE	_DFKPQALGDTNLFKPIK_	63.1747	FALSE	_DFKPQALGDTNLFKPIK_	FALSE	1.27353e-102	2.07923e-103	78.4582	8.30768	0.198237	62.8762	78.5754	93.1676	1.98e-50	0.0573685	0.115501	1.188e-49	2.19572e-170	9.71144e-115	138246	TRUE	TRUE	1.12583	0.998169	12908.5
3	OF_20210407_OEF_04	1	11	9	Saccharomyces cerevisiae (strain ATCC 204508 / S288c)	NADPH dehydrogenase 2	OYE2_YEAST	Q03558	1.54723	1.54723	FALSE	5.23846e-154	9.70763e-249	0	0	11	243224	TRUE	2	DFKPQALGDTNLFKPIK	7	2	100501	TRUE	_DFKPQALGDTNLFKPIK_	63.1747	FALSE	_DFKPQALGDTNLFKPIK_	FALSE	2.27467e-62	9.88987e-64	78.4737	7.37109	0.209508	62.9158	78.5754	19.2623	1.47121e-53	0.118365	0.185567	8.82724e-53	1.35215e-129	7.48866e-113	62756.3	TRUE	TRUE	1.02226	0.990532	35372.8
3	OF_20210407_OEF_04	1	11	9	Saccharomyces cerevisiae (strain ATCC 204508 / S288c)	NADPH dehydrogenase 2	OYE2_YEAST	Q03558	1.54723	1.54723	FALSE	5.23846e-154	9.70763e-249	0	0	11	243224	TRUE	1	FFISNPDLVDRLEK	8	1	128142	TRUE	_FFISNPDLVDRLEK_	68.2688	FALSE	_FFISNPDLVDRLEK_	FALSE	6.64581e-71	3.3864e-72	80.7167	9.60864	0.1434	68.4213	80.6503	4.38476	3.50585e-20	0.0689163	0.110217	2.10351e-19	3.20989e-97	3.3864e-72	128142	TRUE	TRUE	1.04668	0.824134	258424
3	OF_20210407_OEF_04	1	1	1	Saccharomyces cerevisiae (strain ATCC 204508 / S288c)	RuvB-like protein 1	RUVB1_YEAST	Q03940	1.4913	1.44665	TRUE	3.71771e-124	5.64541e-177	0	0	1	38956	TRUE	0	ENPGVNSSNSGAVTR	1	1	38956	TRUE	_ENPGVNSSNSGAVTR_	-26.3414	FALSE	_ENPGVNSSNSGAVTR_	FALSE	8.33194e-80	5.29012e-81	34.1216	8.61118	0.20749	-25.6578	33.7562	30.7766	8.76323e-56	0.0741113	0.250787	5.25794e-55	1.14589e-167	3.16213e-121	38956	TRUE	TRUE	1.07053	0.996632	7532.48
3	OF_20210407_OEF_04	1	1	1	Saccharomyces cerevisiae (strain ATCC 204508 / S288c)	Importin beta SMX1	SXM1_YEAST	Q04175	1.47914	1.37594	TRUE	4.21254e-118	6.09636e-134	0	0	1	87340.4	TRUE	0	DLASNLVEQFLR	1	1	87340.4	TRUE	_DLASNLVEQFLR_	126.788	FALSE	_DLASNLVEQFLR_	FALSE	1.75705e-58	7.18997e-60	108.628	11.1083	0.199931	126.67	108.676	50.3584	1.04879e-45	0.0894396	0.17359	6.29277e-45	5.45731e-168	1.14819e-140	87340.4	TRUE	TRUE	1.01053	0.99343	11464.6
3	OF_20210407_OEF_04	1	3	3	Saccharomyces cerevisiae (strain ATCC 204508 / S288c)	Hypoxanthine-guanine phosphoribosyltransferase	HPRT_YEAST	Q04178	1.49028	1.44652	FALSE	1.21604e-123	6.81367e-177	0	0	3	125742	TRUE	1	NFKPDLIIAIGGGGFIPAR	1	1	87474.4	TRUE	_NFKPDLIIAIGGGGFIPAR_	98.3882	FALSE	_NFKPDLIIAIGGGGFIPAR_	FALSE	4.2024e-72	2.21179e-73	95.6765	9.30743	0.243278	97.3974	96.1424	36.9567	7.86006e-34	0.213627	0.41066	4.71604e-33	5.87923e-175	4.58426e-100	87474.4	TRUE	TRUE	1.04999	0.996254	17692.8
3	OF_20210407_OEF_04	1	3	3	Saccharomyces cerevisiae (strain ATCC 204508 / S288c)	Hypoxanthine-guanine phosphoribosyltransferase	HPRT_YEAST	Q04178	1.49028	1.44652	FALSE	1.21604e-123	6.81367e-177	0	0	3	125742	TRUE	0	NVLIVDEVDDTR	2	1	134107	TRUE	_NVLIVDEVDDTR_	45.0533	FALSE	_NVLIVDEVDDTR_	FALSE	9.15576e-80	5.7902e-81	69.7799	10.7195	0.312869	43.8868	70.2534	43.9346	4.08378e-38	0.0742647	0.111852	2.45027e-37	1.61675e-170	6.70659e-123	134107	TRUE	TRUE	1.07042	0.949946	31526.1
3	OF_20210407_OEF_04	1	3	3	Saccharomyces cerevisiae (strain ATCC 204508 / S288c)	Hypoxanthine-guanine phosphoribosyltransferase	HPRT_YEAST	Q04178	1.49028	1.44652	FALSE	1.21604e-123	6.81367e-177	0	0	3	125742	TRUE	0	TNFGIFVLHDK	3	1	43898.7	TRUE	_TNFGIFVLHDK_	62.1906	FALSE	_TNFGIFVLHDK_	FALSE	2.45878e-69	1.19941e-70	78.2503	11.2993	0.24026	62.3468	78.189	35.3862	5.6868e-37	0.0665435	0.0909365	3.41208e-36	1.99942e-153	9.89757e-108	43898.7	TRUE	TRUE	1.04232	0.993232	7054.14
3	OF_20210407_OEF_04	1	2	2	Saccharomyces cerevisiae (strain ATCC 204508 / S288c)	Protein transport protein SEC13	SEC13_YEAST	Q04491	1.49197	1.4179	FALSE	1.69818e-124	9.75419e-159	0	0	2	71145.4	TRUE	0	TCIIWTQDNEQGPWK	1	1	81577.1	TRUE	_TC[+57]IIWTQDNEQGPWK_	57.174	FALSE	_TC[Carbamidomethyl (C)]IIWTQDNEQGPWK_	FALSE	1.05212e-70	5.32838e-72	76.1389	11.684	0.248991	57.5152	75.9735	47.9993	2.55247e-51	0.0813166	0.084806	1.53148e-50	6.19444e-167	7.67403e-107	81577.1	TRUE	TRUE	1.04613	0.998515	10168.9
3	OF_20210407_OEF_04	1	2	2	Saccharomyces cerevisiae (strain ATCC 204508 / S288c)	Protein transport protein SEC13	SEC13_YEAST	Q04491	1.49197	1.4179	FALSE	1.69818e-124	9.75419e-159	0	0	2	71145.4	TRUE	0	YNSDAQTYVLESTLEGHSDWVR	2	1	57418.9	TRUE	_YNSDAQTYVLESTLEGHSDWVR_	76.5558	FALSE	_YNSDAQTYVLESTLEGHSDWVR_	FALSE	1.24193e-69	6.11411e-71	84.7744	12.0394	0.275782	76.8676	84.5986	2.34493	2.19161e-22	0.143955	0.0981683	1.31496e-21	4.49168e-118	6.11411e-71	57418.9	TRUE	TRUE	1.04315	0.98312	172085
3	OF_20210407_OEF_04	1	3	3	Saccharomyces cerevisiae (strain ATCC 204508 / S288c)	FACT complex subunit POB3	POB3_YEAST	Q04636	1.46801	1.429	FALSE	1.05857e-112	1.16101e-165	0	0	3	27293.3	TRUE	0	ISTSGGSAANQAR	2	1	32601.3	TRUE	_ISTSGGSAANQAR_	-37.1305	FALSE	_ISTSGGSAANQAR_	FALSE	3.77162e-74	2.09535e-75	27.7069	9.54982	0.256046	-37.3763	27.8454	10.9675	2.11721e-43	0.0181744	0.164744	1.27033e-42	3.57536e-161	1.67833e-137	32601.3	TRUE	TRUE	1.05556	0.994393	21950.3
3	OF_20210407_OEF_04	1	3	3	Saccharomyces cerevisiae (strain ATCC 204508 / S288c)	FACT complex subunit POB3	POB3_YEAST	Q04636	1.46801	1.429	FALSE	1.05857e-112	1.16101e-165	0	0	3	27293.3	TRUE	0	YDQCAVSCSFK	3	1	13905.5	TRUE	_YDQC[+57]AVSC[+57]SFK_	6.37712	FALSE	_YDQC[Carbamidomethyl (C)]AVSC[Carbamidomethyl (C)]SFK_	FALSE	8.67234e-53	3.22692e-54	51.0961	7.62643	0.198741	6.94333	50.8332	17.4886	9.58337e-17	0.0954977	0.251509	5.75002e-16	1.00253e-109	3.25251e-59	13905.5	TRUE	TRUE	0.992565	0.960061	6294.32
3	OF_20210407_OEF_04	1	9	8	Saccharomyces cerevisiae (strain ATCC 204508 / S288c)	NADP-dependent 3-hydroxy acid dehydrogenase	YM71_YEAST	Q05016	1.51405	1.51405	FALSE	6.68966e-136	1.06676e-223	0	0	9	170746	TRUE	0	NSGDIVNLGSIAGR	1	1	338863	TRUE	_NSGDIVNLGSIAGR_	48.7894	FALSE	_NSGDIVNLGSIAGR_	FALSE	3.35419e-90	2.9815e-91	71.7286	9.31311	0.216551	48.6248	71.7988	8.57814	2.8292e-59	0.127712	0.090284	1.69752e-58	4.18195e-190	8.15682e-164	338863	TRUE	TRUE	1.09664	0.994711	237223
3	OF_20210407_OEF_04	1	9	8	Saccharomyces cerevisiae (strain ATCC 204508 / S288c)	NADP-dependent 3-hydroxy acid dehydrogenase	YM71_YEAST	Q05016	1.51405	1.51405	FALSE	6.68966e-136	1.06676e-223	0	0	9	170746	TRUE	0	TIDQEFPNAK	2	1	192883	TRUE	_TIDQEFPNAK_	9.74181	FALSE	_TIDQEFPNAK_	FALSE	3.69215e-90	3.26378e-91	51.826	10.8094	0.259172	8.51518	52.3856	83.6187	8.15638e-54	0.292846	0.230144	4.89383e-53	1.41439e-173	7.842e-160	192883	TRUE	TRUE	1.09654	0.999369	13830
3	OF_20210407_OEF_04	1	9	8	Saccharomyces cerevisiae (strain ATCC 204508 / S288c)	NADP-dependent 3-hydroxy acid dehydrogenase	YM71_YEAST	Q05016	1.51405	1.51405	FALSE	6.68966e-136	1.06676e-223	0	0	9	170746	TRUE	0	VILIAPGLVETEFSLVR	3	2	206135	TRUE	_VILIAPGLVETEFSLVR_	124.656	FALSE	_VILIAPGLVETEFSLVR_	FALSE	1.19844e-93	1.26987e-94	107.125	14.6347	0.349678	123.02	107.807	131.676	9.30277e-52	0.864096	0.496978	5.58075e-51	5.54757e-172	2.77511e-113	232526	TRUE	TRUE	1.10495	0.998319	5888.9
3	OF_20210407_OEF_04	1	9	8	Saccharomyces cerevisiae (strain ATCC 204508 / S288c)	NADP-dependent 3-hydroxy acid dehydrogenase	YM71_YEAST	Q05016	1.51405	1.51405	FALSE	6.68966e-136	1.06676e-223	0	0	9	170746	TRUE	0	VILIAPGLVETEFSLVR	3	2	206135	TRUE	_VILIAPGLVETEFSLVR_	124.656	FALSE	_VILIAPGLVETEFSLVR_	FALSE	1.02296e-61	4.39981e-63	107.137	14.2936	0.351186	123.047	107.807	39.2506	1.28345e-20	0.892879	0.52624	7.70068e-20	1.78278e-160	2.26935e-49	179745	TRUE	TRUE	1.02032	0.994548	21598.6
3	OF_20210407_OEF_04	1	9	8	Saccharomyces cerevisiae (strain ATCC 204508 / S288c)	NADP-dependent 3-hydroxy acid dehydrogenase	YM71_YEAST	Q05016	1.51405	1.51405	FALSE	6.68966e-136	1.06676e-223	0	0	9	170746	TRUE	0	FAVGAFTDSLR	4	1	212658	TRUE	_FAVGAFTDSLR_	61.9848	FALSE	_FAVGAFTDSLR_	FALSE	1.86869e-103	3.24989e-104	78.0995	10.3759	0.237567	61.9629	78.1082	26.3354	1.23829e-52	0.103581	0.161989	7.42976e-52	1.15846e-183	6.70684e-118	212658	TRUE	TRUE	1.12772	0.996459	73882
3	OF_20210407_OEF_04	1	9	8	Saccharomyces cerevisiae (strain ATCC 204508 / S288c)	NADP-dependent 3-hydroxy acid dehydrogenase	YM71_YEAST	Q05016	1.51405	1.51405	FALSE	6.68966e-136	1.06676e-223	0	0	9	170746	TRUE	1	IKPFIENLPQEFK	5	1	179975	TRUE	_IKPFIENLPQEFK_	69.1414	FALSE	_IKPFIENLPQEFK_	FALSE	1.66565e-90	1.49721e-91	80.939	11.4586	0.273837	68.9319	81.0301	52.5611	1.12912e-56	0.156885	0.14972	6.77474e-56	6.17383e-170	1.03179e-148	179975	TRUE	TRUE	1.09738	0.992828	21638.8
3	OF_20210407_OEF_04	1	9	8	Saccharomyces cerevisiae (strain ATCC 204508 / S288c)	NADP-dependent 3-hydroxy acid dehydrogenase	YM71_YEAST	Q05016	1.51405	1.51405	FALSE	6.68966e-136	1.06676e-223	0	0	9	170746	TRUE	0	DIDILVNNAGK	6	1	121940	TRUE	_DIDILVNNAGK_	39.1314	FALSE	_DIDILVNNAGK_	FALSE	2.26195e-36	7.11026e-38	67.2758	13.0873	0.318549	37.467	67.9915	13.3257	1.65218e-36	0.212811	0.254422	9.84199e-36	3.95431e-128	2.00931e-77	121940	TRUE	TRUE	0.933695	0.899262	55729.4
3	OF_20210407_OEF_04	1	2	2	Saccharomyces cerevisiae (strain ATCC 204508 / S288c)	Survival factor 1	SVF1_YEAST	Q05515	1.44665	1.39743	FALSE	1.06465e-102	2.26157e-146	0	0	2	97172.8	TRUE	0	NPEDLNIWTSTK	2	1	49199.3	TRUE	_NPEDLNIWTSTK_	48.1142	FALSE	_NPEDLNIWTSTK_	FALSE	1.38476e-64	6.31229e-66	71.4665	9.26001	0.225	47.9957	71.5159	17.1362	1.69344e-37	0.0795653	0.158502	1.01606e-36	1.57399e-142	5.17948e-134	49199.3	TRUE	TRUE	1.02877	0.977654	26913
3	OF_20210407_OEF_04	1	10	8	Saccharomyces cerevisiae (strain ATCC 204508 / S288c)	Protein HRI1	HRI1_YEAST	Q05905	1.53496	1.52504	FALSE	3.54438e-147	7.68187e-232	0	0	10	319500	TRUE	0	LLFQVGPHPNER	1	2	969643	TRUE	_LLFQVGPHPNER_	33.2643	FALSE	_LLFQVGPHPNER_	FALSE	2.99199e-85	2.16615e-86	65.5171	14.4168	0.312224	33.9095	65.1655	34.4378	1.20205e-54	0.507639	0.640421	7.21232e-54	1.33167e-180	5.68764e-160	314840	TRUE	TRUE	1.08442	0.999706	58379.2
3	OF_20210407_OEF_04	1	10	8	Saccharomyces cerevisiae (strain ATCC 204508 / S288c)	Protein HRI1	HRI1_YEAST	Q05905	1.53496	1.52504	FALSE	3.54438e-147	7.68187e-232	0	0	10	319500	TRUE	0	NNNTIEGLNFIR	2	1	1.33524e+06	TRUE	_NNNTIEGLNFIR_	62.2884	FALSE	_NNNTIEGLNFIR_	FALSE	4.70989e-87	3.64049e-88	78.2313	12.1476	0.283456	62.2983	78.2274	35.3568	1.24156e-63	0.106185	0.416283	7.44936e-63	1.81627e-194	2.19969e-138	1.33524e+06	TRUE	TRUE	1.08891	0.987976	190777
3	OF_20210407_OEF_04	1	10	8	Saccharomyces cerevisiae (strain ATCC 204508 / S288c)	Protein HRI1	HRI1_YEAST	Q05905	1.53496	1.52504	FALSE	3.54438e-147	7.68187e-232	0	0	10	319500	TRUE	1	TFTLSSVSTDGHYISLRPF	3	1	793678	TRUE	_TFTLSSVSTDGHYISLRPF_	88.1392	FALSE	_TFTLSSVSTDGHYISLRPF_	FALSE	5.36459e-106	1.12939e-106	91.3935	12.7839	0.273406	88.8093	91.0223	78.9564	1.48651e-64	0.0926883	0.265472	8.91908e-64	1.54997e-196	3.25313e-191	793678	TRUE	TRUE	1.13344	0.997207	48114.5
3	OF_20210407_OEF_04	1	10	8	Saccharomyces cerevisiae (strain ATCC 204508 / S288c)	Protein HRI1	HRI1_YEAST	Q05905	1.53496	1.52504	FALSE	3.54438e-147	7.68187e-232	0	0	10	319500	TRUE	1	NWDSGCVEETGAVYPFGADKESVSFR	4	1	291065	TRUE	_NWDSGC[+57]VEETGAVYPFGADKESVSFR_	65.9733	FALSE	_NWDSGC[Carbamidomethyl (C)]VEETGAVYPFGADKESVSFR_	FALSE	1.67902e-69	8.21662e-71	79.7521	11.8629	0.2116	66.1336	79.688	41.9068	2.27554e-49	0.0657884	0.16884	1.36532e-48	1.69966e-164	4.62861e-82	291065	TRUE	TRUE	1.04278	0.97569	49561
3	OF_20210407_OEF_04	1	10	8	Saccharomyces cerevisiae (strain ATCC 204508 / S288c)	Protein HRI1	HRI1_YEAST	Q05905	1.53496	1.52504	FALSE	3.54438e-147	7.68187e-232	0	0	10	319500	TRUE	1	VKPSGDELSFPFEWAFAGTNETVK	5	1	270961	TRUE	_VKPSGDELSFPFEWAFAGTNETVK_	114.743	FALSE	_VKPSGDELSFPFEWAFAGTNETVK_	FALSE	1.01391e-105	2.07981e-106	103.465	12.9778	0.25552	114.669	103.499	217.418	3.88753e-58	0.192388	0.287631	2.33252e-57	3.02902e-188	4.26274e-185	270961	TRUE	TRUE	1.13282	0.99835	6539.91
3	OF_20210407_OEF_04	1	10	8	Saccharomyces cerevisiae (strain ATCC 204508 / S288c)	Protein HRI1	HRI1_YEAST	Q05905	1.53496	1.52504	FALSE	3.54438e-147	7.68187e-232	0	0	10	319500	TRUE	0	WIQGFLSQK	6	1	291927	TRUE	_WIQGFLSQK_	55.5186	FALSE	_WIQGFLSQK_	FALSE	1.28736e-107	3.07429e-108	75.2913	12.826	0.292579	55.7659	75.1714	48.9903	8.24387e-34	0.169435	0.4738	4.94632e-33	3.62763e-189	1.0954e-125	291927	TRUE	TRUE	1.13705	0.987717	43593.1
3	OF_20210407_OEF_04	1	10	8	Saccharomyces cerevisiae (strain ATCC 204508 / S288c)	Protein HRI1	HRI1_YEAST	Q05905	1.53496	1.52504	FALSE	3.54438e-147	7.68187e-232	0	0	10	319500	TRUE	0	VTDEAYDGLVIVIGR	7	2	98414.4	TRUE	_VTDEAYDGLVIVIGR_	77.2795	FALSE	_VTDEAYDGLVIVIGR_	FALSE	1.30844e-66	6.15739e-68	85.1427	10.9114	0.21851	77.5209	85.0066	8.19703	6.93821e-50	0.256722	0.274056	4.16293e-49	2.01784e-176	3.87838e-87	99946.5	TRUE	TRUE	1.03461	0.997077	102949
3	OF_20210407_OEF_04	1	10	8	Saccharomyces cerevisiae (strain ATCC 204508 / S288c)	Protein HRI1	HRI1_YEAST	Q05905	1.53496	1.52504	FALSE	3.54438e-147	7.68187e-232	0	0	10	319500	TRUE	0	GEVNTTWK	8	1	28717.6	TRUE	_GEVNTTWK_	-8.41807	FALSE	_GEVNTTWK_	FALSE	2.36485e-77	1.40139e-78	43.3512	11.496	0.264805	-8.54575	43.4209	35.4353	9.91572e-09	0.467595	0.701055	5.94943e-08	1.07077e-163	4.91244e-109	28717.6	TRUE	TRUE	1.06411	0.997324	3914.82
3	OF_20210407_OEF_04	1	5	4	Saccharomyces cerevisiae (strain ATCC 204508 / S288c)	Importin subunit beta-1	IMB1_YEAST	Q06142	1.50968	1.49312	FALSE	1.33048e-133	1.35472e-208	0	0	5	113936	TRUE	0	DVVPNLLNLLTR	1	1	307144	TRUE	_DVVPNLLNLLTR_	125.553	FALSE	_DVVPNLLNLLTR_	FALSE	9.16211e-96	1.05463e-96	107.78	11.1839	0.255302	124.591	108.175	20.9236	5.08924e-57	0.333132	0.242918	3.05355e-56	2.22816e-187	2.49433e-120	307144	TRUE	TRUE	1.10996	0.999985	77956.3
3	OF_20210407_OEF_04	1	5	4	Saccharomyces cerevisiae (strain ATCC 204508 / S288c)	Importin subunit beta-1	IMB1_YEAST	Q06142	1.50968	1.49312	FALSE	1.33048e-133	1.35472e-208	0	0	5	113936	TRUE	0	STAEFAQLLENSILSPDQNIR	2	1	56768.1	TRUE	_[+42]STAEFAQLLENSILSPDQNIR_	148.415	FALSE	_[Acetyl (Protein N-term)]STAEFAQLLENSILSPDQNIR_	FALSE	6.07001e-74	3.36056e-75	116.838	9.28583	0.0999923	146.806	117.487	100.457	5.40362e-53	0.311808	0.380463	3.24217e-52	6.85284e-165	1.91612e-97	56768.1	TRUE	TRUE	1.055	0.997266	3879.43
3	OF_20210407_OEF_04	1	5	4	Saccharomyces cerevisiae (strain ATCC 204508 / S288c)	Importin subunit beta-1	IMB1_YEAST	Q06142	1.50968	1.49312	FALSE	1.33048e-133	1.35472e-208	0	0	5	113936	TRUE	0	LLENSILSPDQNIR	3	1	38905	TRUE	_LLENSILSPDQNIR_	148.191	FALSE	_LLENSILSPDQNIR_	FALSE	2.23993e-58	9.09615e-60	116.823	6.04889	0.100612	146.77	117.397	13.7507	5.64711e-13	0.396354	0.419054	3.38826e-12	9.09615e-60	2.28669e-32	38905	TRUE	TRUE	1.01021	0.991459	25015.4
3	OF_20210407_OEF_04	1	5	4	Saccharomyces cerevisiae (strain ATCC 204508 / S288c)	Importin subunit beta-1	IMB1_YEAST	Q06142	1.50968	1.49312	FALSE	1.33048e-133	1.35472e-208	0	0	5	113936	TRUE	0	LAALNALADSLIFIK	4	2	20689.8	TRUE	_LAALNALADSLIFIK_	139.166	FALSE	_LAALNALADSLIFIK_	FALSE	1.76879e-88	1.45131e-89	113.073	9.97046	0.276559	137.682	113.703	31.1153	9.99173e-17	1.04993	0.6075	5.99504e-16	4.06264e-133	1.45131e-89	31310.3	TRUE	TRUE	1.09243	0.992019	7603.53
3	OF_20210407_OEF_04	1	5	4	Saccharomyces cerevisiae (strain ATCC 204508 / S288c)	Importin subunit beta-1	IMB1_YEAST	Q06142	1.50968	1.49312	FALSE	1.33048e-133	1.35472e-208	0	0	5	113936	TRUE	0	LAALNALADSLIFIK	4	2	20689.8	TRUE	_LAALNALADSLIFIK_	139.166	FALSE	_LAALNALADSLIFIK_	FALSE	3.46916e-65	1.60889e-66	113.094	9.45099	0.28125	137.73	113.703	16.4067	0.000160409	1.18947	0.790934	0.000962456	2.63035e-103	3.01686e-46	10069.4	TRUE	TRUE	1.03051	0.984789	5900.12
3	OF_20210407_OEF_04	1	3	3	Saccharomyces cerevisiae (strain ATCC 204508 / S288c)	Methylthioribose-1-phosphate isomerase	MTNA_YEAST	Q06489	1.48053	1.38136	FALSE	8.66906e-119	5.06154e-137	0	0	3	25838.7	TRUE	0	SLEAIVFDR	1	1	128437	TRUE	_[+42]SLEAIVFDR_	94.5061	FALSE	_[Acetyl (Protein N-term)]SLEAIVFDR_	FALSE	5.45749e-60	2.26805e-61	94.7206	16.6681	0.0747626	95.3645	94.3071	12.986	4.08622e-45	0.143693	0.123317	2.45173e-44	7.46719e-169	2.96504e-139	128437	TRUE	TRUE	1.01513	0.996742	29431.5
3	OF_20210407_OEF_04	1	10	8	Saccharomyces cerevisiae (strain ATCC 204508 / S288c)	ATP-dependent RNA helicase SUB2	SUB2_YEAST	Q07478	1.50503	1.48509	FALSE	3.51468e-131	6.12719e-203	0	0	10	26434.6	TRUE	0	FLQNPLEIFVDDEAK	1	2	168649	TRUE	_FLQNPLEIFVDDEAK_	117.623	FALSE	_FLQNPLEIFVDDEAK_	FALSE	6.77775e-93	6.86355e-94	104.692	19.9871	0.378964	117.319	104.833	24.4041	8.7017e-59	0.0135691	0.213851	5.22102e-58	1.1548e-184	4.2822e-153	224382	TRUE	TRUE	1.10315	0.999077	22899
3	OF_20210407_OEF_04	1	10	8	Saccharomyces cerevisiae (strain ATCC 204508 / S288c)	ATP-dependent RNA helicase SUB2	SUB2_YEAST	Q07478	1.50503	1.48509	FALSE	3.51468e-131	6.12719e-203	0	0	10	26434.6	TRUE	0	FLQNPLEIFVDDEAK	1	2	168649	TRUE	_FLQNPLEIFVDDEAK_	117.623	FALSE	_FLQNPLEIFVDDEAK_	FALSE	2.54178e-85	1.85701e-86	104.675	18.8134	0.23318	117.281	104.833	38.6503	1.20242e-55	0.0110323	0.215181	7.2145e-55	1.47821e-172	2.49611e-141	112916	TRUE	TRUE	1.0846	0.997097	7245.16
3	OF_20210407_OEF_04	1	10	8	Saccharomyces cerevisiae (strain ATCC 204508 / S288c)	ATP-dependent RNA helicase SUB2	SUB2_YEAST	Q07478	1.50503	1.48509	FALSE	3.51468e-131	6.12719e-203	0	0	10	26434.6	TRUE	0	LLNASNFPAITVHGH	3	1	53028.9	TRUE	_LLNASNFPAITVHGH_	51.6967	FALSE	_LLNASNFPAITVHGH_	FALSE	1.4341e-46	4.93453e-48	73.345	9.80695	0.254653	51.8981	73.2436	11.939	3.69375e-24	0.0774033	0.292442	2.21625e-23	9.8288e-126	2.66728e-68	53028.9	TRUE	TRUE	0.971672	0.974152	27612.5
3	OF_20210407_OEF_04	1	10	8	Saccharomyces cerevisiae (strain ATCC 204508 / S288c)	ATP-dependent RNA helicase SUB2	SUB2_YEAST	Q07478	1.50503	1.48509	FALSE	3.51468e-131	6.12719e-203	0	0	10	26434.6	TRUE	0	AIIDCGFEHPSEVQQHTIPQSIHGTDVLCQAK	4	2	19332.6	TRUE	_AIIDC[+57]GFEHPSEVQQHTIPQSIHGTDVLC[+57]QAK_	49.9221	FALSE	_AIIDC[Carbamidomethyl (C)]GFEHPSEVQQHTIPQSIHGTDVLC[Carbamidomethyl (C)]QAK_	FALSE	1.00749e-68	4.87005e-70	72.2603	7.85834	0.0964146	49.7182	72.3616	5.94253	1.65918e-32	0.175471	0.218933	9.95505e-32	1.15342e-130	4.87005e-70	17541.7	TRUE	TRUE	1.0406	0.989236	30650.8
3	OF_20210407_OEF_04	1	10	8	Saccharomyces cerevisiae (strain ATCC 204508 / S288c)	ATP-dependent RNA helicase SUB2	SUB2_YEAST	Q07478	1.50503	1.48509	FALSE	3.51468e-131	6.12719e-203	0	0	10	26434.6	TRUE	0	EDEEVLAK	5	1	36522.1	TRUE	_EDEEVLAK_	-24.0362	FALSE	_EDEEVLAK_	FALSE	1.62196e-56	6.43955e-58	35.3307	7.28778	0.221207	-23.3963	34.9886	40.9794	7.22816e-28	0.374099	0.48633	4.33689e-27	5.69587e-124	2.20769e-87	36522.1	TRUE	TRUE	1.00444	0.992243	6372.22
3	OF_20210407_OEF_04	1	10	9	Saccharomyces cerevisiae (strain ATCC 204508 / S288c)	NADPH-dependent alpha-keto amide reductase	KAR_YEAST	Q07551	1.54329	1.52762	FALSE	8.50869e-152	8.91375e-234	0	0	10	78830.7	TRUE	0	NIGVSNFAVEDLQR	1	1	628058	TRUE	_NIGVSNFAVEDLQR_	57.5089	FALSE	_NIGVSNFAVEDLQR_	FALSE	1.31503e-108	3.33976e-109	76.2872	10.0611	0.22427	57.8213	76.1358	68.3288	1.89218e-67	0.118553	0.161239	1.13531e-66	1.4299e-214	5.90175e-190	628058	TRUE	TRUE	1.13924	0.999006	53064.9
3	OF_20210407_OEF_04	1	10	9	Saccharomyces cerevisiae (strain ATCC 204508 / S288c)	NADPH-dependent alpha-keto amide reductase	KAR_YEAST	Q07551	1.54329	1.52762	FALSE	8.50869e-152	8.91375e-234	0	0	10	78830.7	TRUE	0	LPGIIHIDAAEIYR	2	2	213393	TRUE	_LPGIIHIDAAEIYR_	69.1602	FALSE	_LPGIIHIDAAEIYR_	FALSE	1.856e-57	7.48012e-59	80.9259	10.2526	0.217099	68.902	81.0383	91.5165	9.04717e-39	0.164867	0.156924	5.4283e-38	3.43538e-177	1.18338e-119	417617	TRUE	TRUE	1.00738	0.913075	27023
3	OF_20210407_OEF_04	1	10	9	Saccharomyces cerevisiae (strain ATCC 204508 / S288c)	NADPH-dependent alpha-keto amide reductase	KAR_YEAST	Q07551	1.54329	1.52762	FALSE	8.50869e-152	8.91375e-234	0	0	10	78830.7	TRUE	1	VAEVKPQVNQIEFSPFLQNQTPGIYK	3	1	134326	TRUE	_VAEVKPQVNQIEFSPFLQNQTPGIYK_	76.9791	FALSE	_VAEVKPQVNQIEFSPFLQNQTPGIYK_	FALSE	1.57825e-99	2.19582e-100	84.9371	8.58142	0.202425	77.1562	84.8372	74.172	1.82334e-63	0.0684184	0.148556	1.094e-62	5.03913e-186	1.19102e-173	134326	TRUE	TRUE	1.11875	0.997634	12654.7
3	OF_20210407_OEF_04	1	10	9	Saccharomyces cerevisiae (strain ATCC 204508 / S288c)	NADPH-dependent alpha-keto amide reductase	KAR_YEAST	Q07551	1.54329	1.52762	FALSE	8.50869e-152	8.91375e-234	0	0	10	78830.7	TRUE	2	RGVLPVTTSSKPQR	4	1	134306	TRUE	_RGVLPVTTSSKPQR_	-8.33999	FALSE	_RGVLPVTTSSKPQR_	FALSE	2.35312e-91	2.20175e-92	43.3257	11.6232	0.311895	-8.59243	43.4635	17.0049	2.6978e-59	0.14053	0.111064	1.61868e-58	2.01649e-185	3.24141e-141	134306	TRUE	TRUE	1.09944	0.997161	41897.2
3	OF_20210407_OEF_04	1	10	9	Saccharomyces cerevisiae (strain ATCC 204508 / S288c)	NADPH-dependent alpha-keto amide reductase	KAR_YEAST	Q07551	1.54329	1.52762	FALSE	8.50869e-152	8.91375e-234	0	0	10	78830.7	TRUE	0	TAQDDSQPFFEYVK	5	1	78311.3	TRUE	_TAQDDSQPFFEYVK_	57.2809	FALSE	_TAQDDSQPFFEYVK_	FALSE	5.18744e-54	1.97147e-55	76.3633	10.084	0.240836	57.9855	76.0254	8.14476	8.46743e-25	0.105492	0.121089	5.08046e-24	8.26191e-139	8.90674e-68	78311.3	TRUE	TRUE	0.996512	0.986606	67015.1
3	OF_20210407_OEF_04	1	10	9	Saccharomyces cerevisiae (strain ATCC 204508 / S288c)	NADPH-dependent alpha-keto amide reductase	KAR_YEAST	Q07551	1.54329	1.52762	FALSE	8.50869e-152	8.91375e-234	0	0	10	78830.7	TRUE	0	ITELGLEHEPLR	7	1	89503.6	TRUE	_ITELGLEHEPLR_	28.3429	FALSE	_ITELGLEHEPLR_	FALSE	6.11467e-58	2.47057e-59	62.9132	10.8622	0.198009	29.3014	62.3374	24.101	1.75256e-11	0.226099	0.753062	1.05154e-10	9.72388e-144	2.47057e-59	89503.6	TRUE	TRUE	1.00887	0.987985	38751.4
3	OF_20210407_OEF_04	1	10	9	Saccharomyces cerevisiae (strain ATCC 204508 / S288c)	NADPH-dependent alpha-keto amide reductase	KAR_YEAST	Q07551	1.54329	1.52762	FALSE	8.50869e-152	8.91375e-234	0	0	10	78830.7	TRUE	0	NEETDATFSNSLVEQIVYALK	8	1	2922.36	TRUE	_NEETDATFSNSLVEQIVYALK_	143.694	FALSE	_NEETDATFSNSLVEQIVYALK_	FALSE	2.82321e-44	9.48977e-46	115.401	5.14911	0.129122	143.242	115.583	4.88702	3.66275e-46	0.695937	0.640238	1.24868e-45	1.46169e-87	1.84423e-77	2922.36	TRUE	TRUE	0.963573	0.994655	11059.7
3	OF_20210407_OEF_04	1	2	2	Saccharomyces cerevisiae (strain ATCC 204508 / S288c)	Metacaspase-1	MCA1_YEAST	Q08601	1.47891	1.45882	TRUE	5.41871e-118	5.31337e-185	0	0	2	101345	TRUE	0	AALIGSLGSIFK	1	1	101345	TRUE	_AALIGSLGSIFK_	93.3867	FALSE	_AALIGSLGSIFK_	FALSE	7.75815e-84	5.39698e-85	93.6513	13.3273	0.269073	93.1554	93.7636	62.7005	2.34147e-52	0.110436	0.159159	1.40488e-51	7.49086e-168	1.83233e-115	101345	TRUE	TRUE	1.08086	0.998545	7643.02
3	OF_20210407_OEF_04	1	3	2	Saccharomyces cerevisiae (strain ATCC 204508 / S288c)	[NU+] prion formation protein 1	NEW1_YEAST	Q08972	1.55088	1.55088	FALSE	4.54521e-156	1.41825e-251	0	0	3	631372	TRUE	0	LLVLDEPTNYLDR	1	1	924620	TRUE	_LLVLDEPTNYLDR_	65.4769	FALSE	_LLVLDEPTNYLDR_	FALSE	1.81858e-58	7.42278e-60	79.5847	9.99811	0.206869	65.715	79.4895	126.959	7.03578e-55	0.195332	0.146375	4.22146e-54	1.44447e-220	3.71486e-167	924620	TRUE	TRUE	1.01049	0.998631	44349.8
3	OF_20210407_OEF_04	1	3	2	Saccharomyces cerevisiae (strain ATCC 204508 / S288c)	[NU+] prion formation protein 1	NEW1_YEAST	Q08972	1.55088	1.55088	FALSE	4.54521e-156	1.41825e-251	0	0	3	631372	TRUE	0	PHLLVLDEPTNYLDR	2	2	268216	TRUE	_PHLLVLDEPTNYLDR_	63.1456	FALSE	_PHLLVLDEPTNYLDR_	FALSE	9.58434e-118	6.13398e-118	78.5441	8.302	0.188801	63.0951	78.5639	135.744	1.46092e-62	0.0775269	0.114234	8.76552e-62	1.45591e-215	5.70856e-201	454476	TRUE	TRUE	1.15897	0.999447	24783.9
3	OF_20210407_OEF_04	1	3	2	Saccharomyces cerevisiae (strain ATCC 204508 / S288c)	[NU+] prion formation protein 1	NEW1_YEAST	Q08972	1.55088	1.55088	FALSE	4.54521e-156	1.41825e-251	0	0	3	631372	TRUE	0	PHLLVLDEPTNYLDR	2	2	268216	TRUE	_PHLLVLDEPTNYLDR_	63.1456	FALSE	_PHLLVLDEPTNYLDR_	FALSE	9.55026e-91	8.68205e-92	78.5195	8.24506	0.134672	63.0323	78.5639	23.75	1.10669e-54	0.148608	0.222741	6.64012e-54	1.29505e-168	1.41332e-141	81955.2	TRUE	TRUE	1.09797	0.998666	24854.8
3	OF_20210407_OEF_04	1	1	1	Saccharomyces cerevisiae (strain ATCC 204508 / S288c)	Homocysteine S-methyltransferase 2	SAM4_YEAST	Q08985	1.5041	1.47259	TRUE	1.06691e-130	2.66013e-194	0	0	1	84701.5	TRUE	0	LDLIGFETIPNIHELK	1	1	84701.5	TRUE	_LDLIGFETIPNIHELK_	94.5175	FALSE	_LDLIGFETIPNIHELK_	FALSE	1.58948e-88	1.3315e-89	94.0898	11.9139	0.285394	94.0585	94.3127	42.7601	1.96872e-54	0.165274	0.131821	1.18123e-53	1.44773e-175	3.54291e-135	84701.5	TRUE	TRUE	1.09255	0.998497	14372.7
3	OF_20210407_OEF_04	1	1	1	Saccharomyces cerevisiae (strain ATCC 204508 / S288c)	Dehydrodolichyl diphosphate synthase complex subunit NUS1	UPPS_YEAST	Q12063	1.55625	1.49335	TRUE	3.93873e-159	9.28764e-209	0	0	1	291590	TRUE	0	TIVDLTK	1	1	291590	TRUE	_TIVDLTK_	8.96641	FALSE	_TIVDLTK_	FALSE	7.56372e-96	8.76954e-97	52.0565	20.4989	0.461616	9.01956	52.0323	74.4178	1.54023e-59	0.593971	0.448265	9.24138e-59	1.62903e-187	3.05495e-145	291590	TRUE	TRUE	1.11016	0.998986	11843.6
3	OF_20210407_OEF_04	1	1	1	Saccharomyces cerevisiae (strain ATCC 204508 / S288c)	Transposon Ty1-NL1 Gag-Pol polyprotein	YN11B_YEAST	Q12112	1.4788	1.33739	TRUE	6.19435e-118	4.6909e-113	0	0	1	52514.5	FALSE	0	FLQNSNLGDIIPTATR	1	1	52514.5	FALSE	_FLQNSNLGDIIPTATR_	69.2268	FALSE	_FLQNSNLGDIIPTATR_	FALSE	2.34775e-48	8.25582e-50	80.7998	6.81244	0.17648	68.6124	81.0674	9.82388	1.95632e-42	0.1065	0.450125	1.17379e-41	8.65418e-161	3.91634e-79	52514.5	TRUE	TRUE	0.977823	0.960149	38279.7
3	OF_20210407_OEF_04	1	6	5	Saccharomyces cerevisiae (strain ATCC 204508 / S288c)	RNA annealing protein YRA1	YRA1_YEAST	Q12159	1.50299	1.46924	FALSE	4.00613e-130	5.10337e-192	0	0	4	244582	TRUE	1	LNLIVDPNQRPVK	1	2	234291	TRUE	_LNLIVDPNQRPVK_	32.8241	FALSE	_LNLIVDPNQRPVK_	FALSE	2.67363e-78	1.62038e-79	65.3225	11.6849	0.297626	33.5524	64.9255	56.8946	6.83229e-34	0.139471	0.356906	4.09938e-33	5.57938e-146	1.32794e-113	353728	TRUE	TRUE	1.0666	0.998518	39744.3
3	OF_20210407_OEF_04	1	6	5	Saccharomyces cerevisiae (strain ATCC 204508 / S288c)	RNA annealing protein YRA1	YRA1_YEAST	Q12159	1.50299	1.46924	FALSE	4.00613e-130	5.10337e-192	0	0	4	244582	TRUE	1	LNLIVDPNQRPVK	1	2	234291	TRUE	_LNLIVDPNQRPVK_	32.8241	FALSE	_LNLIVDPNQRPVK_	FALSE	2.25844e-87	1.77132e-88	65.322	10.2612	0.160559	33.5515	64.9255	70.484	1.5487e-49	0.465281	0.639175	8.58934e-49	7.21795e-156	3.44156e-114	114854	TRUE	TRUE	1.0897	0.998087	14410.7
3	OF_20210407_OEF_04	1	6	5	Saccharomyces cerevisiae (strain ATCC 204508 / S288c)	RNA annealing protein YRA1	YRA1_YEAST	Q12159	1.50299	1.46924	FALSE	4.00613e-130	5.10337e-192	0	0	4	244582	TRUE	1	SANLDKSLDEIIGSNK	3	1	199758	TRUE	_[+42]SANLDKSLDEIIGSNK_	78.8455	FALSE	_[Acetyl (Protein N-term)]SANLDKSLDEIIGSNK_	FALSE	9.5388e-70	4.7251e-71	86.1792	15.8005	0.228722	79.3595	85.8894	37.6062	3.56406e-47	0.151697	0.229097	1.93318e-46	5.59757e-132	1.57557e-72	199758	TRUE	TRUE	1.04347	0.97947	21338.3
3	OF_20210407_OEF_04	1	1	1	Saccharomyces cerevisiae (strain ATCC 204508 / S288c)	Cytosine deaminase	FCY1_YEAST	Q12178	1.4722	1.26496	TRUE	1.01853e-114	9.91426e-79	0	0	1	24271.2	TRUE	0	GHEVVVVDDER	1	1	24271.2	TRUE	_GHEVVVVDDER_	-11.1704	FALSE	_GHEVVVVDDER_	FALSE	3.42949e-32	1.02373e-33	41.9171	9.83231	0.232715	-11.1756	41.9199	16.5445	1.70621e-34	0.297973	0.197528	1.02373e-33	1.8783e-139	1.73796e-76	24271.2	TRUE	TRUE	0.916364	0.955824	10117.2
3	OF_20210407_OEF_04	1	1	1	Saccharomyces cerevisiae (strain ATCC 204508 / S288c)	tRNA pseudouridine synthase 1	PUS1_YEAST	Q12211	1.45236	1.16137	TRUE	2.5084e-105	1.10415e-40	0	0	1	6773.74	TRUE	0	APALGLLLEAPVFEGYNK	1	1	6773.74	TRUE	_APALGLLLEAPVFEGYNK_	119.315	FALSE	_APALGLLLEAPVFEGYNK_	FALSE	1.54393e-15	3.97152e-17	105.135	8.68689	0.241984	118.307	105.564	14.9688	6.61919e-18	0.164385	0.578625	3.97152e-17	8.83203e-152	7.62978e-56	6773.74	TRUE	TRUE	0.828466	0.662769	4105.99
3	OF_20210407_OEF_04	1	2	1	Saccharomyces cerevisiae (strain ATCC 204508 / S288c)	Exosome complex component RRP42	RRP42_YEAST	Q12277	1.35526	1.35526	TRUE	2.42332e-65	1.64048e-122	0	0	2	9665.53	TRUE	0	DDALVVETITSLLNK	1	2	8092.28	TRUE	_DDALVVETITSLLNK_	137.439	FALSE	_DDALVVETITSLLNK_	FALSE	6.42878e-53	2.40328e-54	112.63	5.63306	0.0870381	136.638	112.97	23.7817	1.78488e-16	0.60058	0.830741	1.07016e-15	2.40328e-54	1.07536e-38	13186.4	TRUE	TRUE	0.992987	0.989131	6239.81
3	OF_20210407_OEF_04	1	2	1	Saccharomyces cerevisiae (strain ATCC 204508 / S288c)	Exosome complex component RRP42	RRP42_YEAST	Q12277	1.35526	1.35526	TRUE	2.42332e-65	1.64048e-122	0	0	2	9665.53	TRUE	0	DDALVVETITSLLNK	1	2	8092.28	TRUE	_DDALVVETITSLLNK_	137.439	FALSE	_DDALVVETITSLLNK_	FALSE	2.80169e-42	9.30022e-44	112.68	4.76202	0.0825571	136.756	112.97	8.32263	4.428e-06	0.739154	0.537009	2.65676e-05	1.78303e-61	3.26374e-36	2998.12	TRUE	TRUE	0.956331	0.897892	5269.85
3	OF_20210407_OEF_04	1	7	7	Saccharomyces cerevisiae (strain ATCC 204508 / S288c)	Transcriptional modulator WTM1	WTM1_YEAST	Q12363	1.51636	1.50418	FALSE	4.02592e-137	1.66185e-216	0	0	6	120070	TRUE	0	AAEAATTDLTYR	1	1	234820	TRUE	_AAEAATTDLTYR_	5.64894	FALSE	_AAEAATTDLTYR_	FALSE	3.20544e-98	4.10297e-99	50.555	11.4776	0.26728	5.77815	50.495	88.5125	1.18712e-58	0.2355	0.217412	7.1227e-58	1.36664e-198	6.39633e-171	234820	TRUE	TRUE	1.11572	0.999137	11853.8
3	OF_20210407_OEF_04	1	7	7	Saccharomyces cerevisiae (strain ATCC 204508 / S288c)	Transcriptional modulator WTM1	WTM1_YEAST	Q12363	1.51636	1.50418	FALSE	4.02592e-137	1.66185e-216	0	0	6	120070	TRUE	0	FFDNHIFASCSDDNILR	2	1	131520	TRUE	_FFDNHIFASC[+57]SDDNILR_	67.771	FALSE	_FFDNHIFASC[Carbamidomethyl (C)]SDDNILR_	FALSE	8.68387e-100	1.21879e-100	80.5519	8.09601	0.170373	68.043	80.4336	21.4325	2.19842e-53	0.231419	0.162836	1.31905e-52	3.0986e-175	3.05031e-164	131520	TRUE	TRUE	1.11935	0.991499	43650.6
3	OF_20210407_OEF_04	1	7	7	Saccharomyces cerevisiae (strain ATCC 204508 / S288c)	Transcriptional modulator WTM1	WTM1_YEAST	Q12363	1.51636	1.50418	FALSE	4.02592e-137	1.66185e-216	0	0	6	120070	TRUE	0	VDNVLHQR	3	1	103378	TRUE	_VDNVLHQR_	-26.1312	FALSE	_VDNVLHQR_	FALSE	2.01101e-83	1.38691e-84	34.1765	10.3761	0.21584	-25.5551	33.8685	63.6406	6.91852e-54	0.336605	0.280921	4.15111e-53	5.3415e-175	1.40248e-165	103378	TRUE	TRUE	1.07981	0.991388	8182.85
3	OF_20210407_OEF_04	1	7	7	Saccharomyces cerevisiae (strain ATCC 204508 / S288c)	Transcriptional modulator WTM1	WTM1_YEAST	Q12363	1.51636	1.50418	FALSE	4.02592e-137	1.66185e-216	0	0	6	120070	TRUE	0	FVYQGETVSK	4	1	116310	TRUE	_FVYQGETVSK_	2.2552	FALSE	_FVYQGETVSK_	FALSE	1.23696e-76	7.24956e-78	49.0136	9.41043	0.237907	2.58418	48.8533	192.756	3.11914e-56	0.191562	0.164231	1.87148e-55	9.69857e-180	4.45825e-154	116310	TRUE	TRUE	1.06221	0.978288	4399.13
3	OF_20210407_OEF_04	1	7	7	Saccharomyces cerevisiae (strain ATCC 204508 / S288c)	Transcriptional modulator WTM1	WTM1_YEAST	Q12363	1.51636	1.50418	FALSE	4.02592e-137	1.66185e-216	0	0	6	120070	TRUE	0	DYGDAFEGIENTSLSPK	6	1	21350.6	TRUE	_DYGDAFEGIENTSLSPK_	59.4149	FALSE	_DYGDAFEGIENTSLSPK_	FALSE	7.64026e-66	3.56397e-67	77.1829	10.7664	0.27002	59.8108	77.0052	13.6583	9.54214e-05	0.127202	0.804705	0.000341107	5.18362e-83	4.84278e-15	21350.6	TRUE	TRUE	1.03241	0.92404	13524
3	OF_20210407_OEF_04	1	7	7	Saccharomyces cerevisiae (strain ATCC 204508 / S288c)	Nucleolar protein 56	NOP56_YEAST	Q12460	1.52224	1.51021	FALSE	2.90774e-140	6.98923e-221	0	0	7	157651	TRUE	0	LIELVSFAPFK	1	1	376566	TRUE	_LIELVSFAPFK_	101.378	FALSE	_LIELVSFAPFK_	FALSE	5.11119e-102	8.01755e-103	97.201	13.7038	0.270846	100.9	97.4019	188.033	1.01e-61	0.10991	0.0906896	6.05998e-61	1.19107e-195	3.79302e-110	376566	TRUE	TRUE	1.12446	0.998401	8584.46
3	OF_20210407_OEF_04	1	7	7	Saccharomyces cerevisiae (strain ATCC 204508 / S288c)	Nucleolar protein 56	NOP56_YEAST	Q12460	1.52224	1.51021	FALSE	2.90774e-140	6.98923e-221	0	0	7	157651	TRUE	0	ASLNDDSLHDLAALLNEDSGIAQR	3	1	214984	TRUE	_ASLNDDSLHDLAALLNEDSGIAQR_	101.306	FALSE	_ASLNDDSLHDLAALLNEDSGIAQR_	FALSE	2.40948e-92	2.35071e-93	97.1575	10.8649	0.16897	100.797	97.3716	43.9216	1.96237e-57	0.164711	0.131604	1.17742e-56	6.7388e-201	1.30172e-170	214984	TRUE	TRUE	1.10183	0.997432	36567.5
3	OF_20210407_OEF_04	1	7	7	Saccharomyces cerevisiae (strain ATCC 204508 / S288c)	Nucleolar protein 56	NOP56_YEAST	Q12460	1.52224	1.51021	FALSE	2.90774e-140	6.98923e-221	0	0	7	157651	TRUE	0	IDNYSEEPSNVFGSVLK	4	1	200957	TRUE	_IDNYSEEPSNVFGSVLK_	70.7564	FALSE	_IDNYSEEPSNVFGSVLK_	FALSE	7.71512e-99	1.02868e-99	81.7425	7.96765	0.202725	70.7775	81.7333	83.556	1.764e-35	0.0560518	0.123067	1.0584e-34	1.49994e-175	5.4433e-112	200957	TRUE	TRUE	1.11715	0.996963	20679.1
3	OF_20210407_OEF_04	1	7	7	Saccharomyces cerevisiae (strain ATCC 204508 / S288c)	Nucleolar protein 56	NOP56_YEAST	Q12460	1.52224	1.51021	FALSE	2.90774e-140	6.98923e-221	0	0	7	157651	TRUE	0	GAAEALENANDISEGLVSESLK	5	1	89518.6	TRUE	_GAAEALENANDISEGLVSESLK_	83.9358	FALSE	_GAAEALENANDISEGLVSESLK_	FALSE	4.95043e-89	4.21313e-90	88.9378	10.8129	0.225332	84.3548	88.7083	18.1968	1.05799e-48	0.0516802	0.299017	6.34794e-48	1.40167e-160	5.19128e-105	89518.6	TRUE	TRUE	1.09379	0.995187	26052.6
3	OF_20210407_OEF_04	1	7	7	Saccharomyces cerevisiae (strain ATCC 204508 / S288c)	Nucleolar protein 56	NOP56_YEAST	Q12460	1.52224	1.51021	FALSE	2.90774e-140	6.98923e-221	0	0	7	157651	TRUE	1	DKPAAEVEETK	6	1	60142	TRUE	_DKPAAEVEETK_	-33.1866	FALSE	_DKPAAEVEETK_	FALSE	5.71421e-78	3.43712e-79	29.8876	11.9327	0.264654	-33.4225	30.0175	49.5337	8.54329e-26	0.0350428	0.261243	5.12597e-25	1.77218e-145	1.94495e-138	60142	TRUE	TRUE	1.06573	0.997313	6660.33
3	OF_20210407_OEF_04	1	4	4	Saccharomyces cerevisiae (strain ATCC 204508 / S288c)	RuvB-like protein 2	RUVB2_YEAST	Q12464	1.50312	1.48425	FALSE	3.4342e-130	2.3593e-202	0	0	4	90264.5	TRUE	0	TQGFLALFTGDTGEIR	1	1	136395	TRUE	_TQGFLALFTGDTGEIR_	107.105	FALSE	_TQGFLALFTGDTGEIR_	FALSE	1.34211e-92	1.34211e-93	100.015	14.2066	0.158393	107.274	99.936	59.4708	1.48501e-56	0.0840349	0.175514	8.91005e-56	3.66461e-183	2.58054e-163	136395	TRUE	TRUE	1.10244	0.99865	9331
3	OF_20210407_OEF_04	1	4	4	Saccharomyces cerevisiae (strain ATCC 204508 / S288c)	RuvB-like protein 2	RUVB2_YEAST	Q12464	1.50312	1.48425	FALSE	3.4342e-130	2.3593e-202	0	0	4	90264.5	TRUE	0	SPHGLPLDLLDR	2	1	113407	TRUE	_SPHGLPLDLLDR_	66.3879	FALSE	_SPHGLPLDLLDR_	FALSE	5.29664e-69	2.56807e-70	79.6783	16.3211	0.0955695	65.9489	79.8539	59.9789	1.63777e-29	0.0825333	0.148546	9.8266e-29	3.93823e-173	1.55085e-112	113407	TRUE	TRUE	1.04139	0.996769	5919.21
3	OF_20210407_OEF_04	1	4	4	Saccharomyces cerevisiae (strain ATCC 204508 / S288c)	RuvB-like protein 2	RUVB2_YEAST	Q12464	1.50312	1.48425	FALSE	3.4342e-130	2.3593e-202	0	0	4	90264.5	TRUE	0	FVQCPEGELQK	3	1	55903.7	TRUE	_FVQC[+57]PEGELQK_	6.63258	FALSE	_FVQC[Carbamidomethyl (C)]PEGELQK_	FALSE	1.70126e-53	6.41985e-55	51.3068	10.5885	0.272113	7.39717	50.9518	11.0675	5.36875e-30	0.210648	0.151604	3.22125e-29	8.07134e-138	2.26398e-103	55903.7	TRUE	TRUE	0.994854	0.985765	27676.2
3	OF_20210407_OEF_04	1	12	10	Saccharomyces cerevisiae (strain ATCC 204508 / S288c)	Nucleolar protein 58	NOP58_YEAST	Q12499	1.51652	1.51022	FALSE	3.28241e-137	6.79562e-221	0	0	12	198497	TRUE	0	AIAPNLTQLVGELVGAR	1	2	484555	TRUE	_AIAPNLTQLVGELVGAR_	139.439	FALSE	_AIAPNLTQLVGELVGAR_	FALSE	2.72233e-100	3.92408e-101	113.311	10.5386	0.273151	138.241	113.819	36.0045	5.31298e-58	0.788936	0.588231	3.18779e-57	1.76802e-128	7.37988e-81	482434	TRUE	TRUE	1.12051	0.998689	60147.2
3	OF_20210407_OEF_04	1	12	10	Saccharomyces cerevisiae (strain ATCC 204508 / S288c)	Nucleolar protein 58	NOP58_YEAST	Q12499	1.51652	1.51022	FALSE	3.28241e-137	6.79562e-221	0	0	12	198497	TRUE	0	AIAPNLTQLVGELVGAR	1	2	484555	TRUE	_AIAPNLTQLVGELVGAR_	139.439	FALSE	_AIAPNLTQLVGELVGAR_	FALSE	2.54564e-90	2.27543e-91	113.322	10.4121	0.270189	138.269	113.819	107.344	3.42169e-59	0.792349	0.736685	2.05302e-58	2.98234e-107	2.02305e-83	486675	TRUE	TRUE	1.09693	0.999341	23597.2
3	OF_20210407_OEF_04	1	12	10	Saccharomyces cerevisiae (strain ATCC 204508 / S288c)	Nucleolar protein 58	NOP58_YEAST	Q12499	1.51652	1.51022	FALSE	3.28241e-137	6.79562e-221	0	0	12	198497	TRUE	0	IVTDSVAYAR	2	1	370832	TRUE	_IVTDSVAYAR_	3.11709	FALSE	_IVTDSVAYAR_	FALSE	5.03849e-102	7.98176e-103	49.1476	9.85135	0.226918	2.85918	49.2733	116.777	1.63255e-60	0.23616	0.261793	9.79528e-60	8.48682e-183	4.39646e-145	370832	TRUE	TRUE	1.12447	0.998441	21550.7
3	OF_20210407_OEF_04	1	12	10	Saccharomyces cerevisiae (strain ATCC 204508 / S288c)	Nucleolar protein 58	NOP58_YEAST	Q12499	1.51652	1.51022	FALSE	3.28241e-137	6.79562e-221	0	0	12	198497	TRUE	0	AYVLTETSAGYALLK	4	1	235830	TRUE	_[+42]AYVLTETSAGYALLK_	103.573	FALSE	_[Acetyl (Protein N-term)]AYVLTETSAGYALLK_	FALSE	1.34637e-62	5.86971e-64	98.3943	12.3067	0.12786	103.731	98.3278	42.2688	4.78989e-43	0.274588	0.258821	2.87394e-42	5.11379e-177	6.30776e-66	235830	TRUE	TRUE	1.02294	0.976947	32953
3	OF_20210407_OEF_04	1	12	10	Saccharomyces cerevisiae (strain ATCC 204508 / S288c)	Nucleolar protein 58	NOP58_YEAST	Q12499	1.51652	1.51022	FALSE	3.28241e-137	6.79562e-221	0	0	12	198497	TRUE	2	SARMKAIAPNLTQLVGELVGAR	5	1	482475	TRUE	_S[+80]ARMK[+226]AIAPNLTQLVGELVGAR_	139.463	FALSE	_S[Phospho (STY)]ARMK[Biotin]AIAPNLTQLVGELVGAR_	FALSE	8.64093e-46	2.92913e-47	113.311	10.55	0.292959	138.241	113.83	36.0045	4.04599e-13	0.797526	0.722169	2.42759e-12	1.03414e-93	6.9147e-37	482475	TRUE	TRUE	0.968944	0.99357	60147.2
3	OF_20210407_OEF_04	1	12	10	Saccharomyces cerevisiae (strain ATCC 204508 / S288c)	Nucleolar protein 58	NOP58_YEAST	Q12499	1.51652	1.51022	FALSE	3.28241e-137	6.79562e-221	0	0	12	198497	TRUE	0	EQLSNYLSAR	6	1	204698	TRUE	_EQLSNYLSAR_	28.0215	FALSE	_EQLSNYLSAR_	FALSE	1.49663e-61	6.40269e-63	62.7615	13.1431	0.276023	29.0411	62.1423	25.0986	1.70401e-18	0.255688	0.260868	1.02241e-17	1.38123e-117	6.48825e-69	204698	TRUE	TRUE	1.01983	0.984113	61397.6
3	OF_20210407_OEF_04	1	12	10	Saccharomyces cerevisiae (strain ATCC 204508 / S288c)	Nucleolar protein 58	NOP58_YEAST	Q12499	1.51652	1.51022	FALSE	3.28241e-137	6.79562e-221	0	0	12	198497	TRUE	0	SSSLIQDLDSSDK	7	1	180539	TRUE	_SSSLIQDLDSSDK_	45.1976	FALSE	_SSSLIQDLDSSDK_	FALSE	1.88312e-86	1.43475e-87	70.037	10.3125	0.219207	44.52	70.312	25.0623	2.85512e-24	0.152826	0.120777	1.69373e-23	1.34993e-143	6.67961e-109	180539	TRUE	TRUE	1.08742	0.965221	35144.6
3	OF_20210407_OEF_04	1	12	10	Saccharomyces cerevisiae (strain ATCC 204508 / S288c)	Nucleolar protein 58	NOP58_YEAST	Q12499	1.51652	1.51022	FALSE	3.28241e-137	6.79562e-221	0	0	12	198497	TRUE	0	FNSAANALEEANSIIEGK	9	2	45171.5	TRUE	_FNSAANALEEANSIIEGK_	88.3351	FALSE	_FNSAANALEEANSIIEGK_	FALSE	7.85942e-51	2.85797e-52	91.6607	10.9294	0.303476	89.2917	91.1309	11.6557	9.285e-17	0.103317	0.115993	5.571e-16	8.31549e-153	2.97639e-95	22464.8	TRUE	TRUE	0.986143	0.955652	24685
3	OF_20210407_OEF_04	1	2	2	Saccharomyces cerevisiae (strain ATCC 204508 / S288c)	Eukaryotic translation initiation factor 6	IF6_YEAST	Q12522	1.49865	1.49865	FALSE	6.88087e-128	1.57632e-212	0	0	2	197078	TRUE	0	GLLVPTQTTDQELQHLR	1	1	232369	TRUE	_GLLVPTQTTDQELQHLR_	55.4238	FALSE	_GLLVPTQTTDQELQHLR_	FALSE	9.17571e-98	1.13807e-98	75.1319	9.41034	0.20001	55.437	75.1255	22.8974	8.43614e-35	0.10672	0.139099	5.06168e-34	9.65911e-104	1.13807e-98	232369	TRUE	TRUE	1.11465	0.993606	67110.5
3	OF_20210407_OEF_04	1	2	2	Saccharomyces cerevisiae (strain ATCC 204508 / S288c)	Eukaryotic translation initiation factor 6	IF6_YEAST	Q12522	1.49865	1.49865	FALSE	6.88087e-128	1.57632e-212	0	0	2	197078	TRUE	0	LQDAQPESISGNLR	2	1	140651	TRUE	_LQDAQPESISGNLR_	17.1233	FALSE	_LQDAQPESISGNLR_	FALSE	2.12939e-29	6.20586e-31	56.444	6.99911	0.185682	18.0442	55.9575	61.8094	1.03431e-31	0.290334	0.283954	6.20586e-31	1.55503e-185	3.03924e-72	140651	TRUE	TRUE	0.904038	0.985856	18344
3	OF_20210407_OEF_04	1	2	2	Saccharomyces cerevisiae (strain ATCC 204508 / S288c)	Nuclear polyadenylated RNA-binding protein 4	HRP1_YEAST	Q99383	1.49116	1.39783	FALSE	4.36437e-124	1.30842e-146	0	0	2	92315.7	TRUE	1	IFVGGIGPDVRPK	1	1	116175	TRUE	_IFVGGIGPDVRPK_	31.7429	FALSE	_IFVGGIGPDVRPK_	FALSE	1.05728e-64	4.83329e-66	64.7544	11.5042	0.313545	32.51	64.3222	17.1346	4.26005e-55	0.221226	0.183053	2.55603e-54	1.67162e-175	2.58562e-131	116175	TRUE	TRUE	1.02911	0.984522	41821.6
3	OF_20210407_OEF_05	2	8	6	Saccharomyces cerevisiae (strain ATCC 204508 / S288c)	40S ribosomal protein S9-A	RS9A_YEAST	O13516	1.55539	1.53356	FALSE	1.22183e-158	6.60135e-209	0	0	7	12514.7	FALSE	0	LFEGNALIR	1	1	1.74922e+06	FALSE	_LFEGNALIR_	41.0258	FALSE	_LFEGNALIR_	FALSE	7.7021e-130	2.2006e-130	68.4277	13.0836	0.322906	40.1675	68.7707	56.0226	9.45706e-65	0.228651	0.198663	5.67424e-64	5.76104e-223	2.60471e-193	1.74922e+06	TRUE	TRUE	1.06833	0.999906	146207
3	OF_20210407_OEF_05	2	8	6	Saccharomyces cerevisiae (strain ATCC 204508 / S288c)	40S ribosomal protein S9-A	RS9A_YEAST	O13516	1.55539	1.53356	FALSE	1.22183e-158	6.60135e-209	0	0	7	12514.7	FALSE	0	HIDFAPTSPFGGAR	2	2	562671	FALSE	_HIDFAPTSPFGGAR_	45.4081	FALSE	_HIDFAPTSPFGGAR_	FALSE	2.98282e-129	7.95418e-130	69.9269	10.8643	0.219783	44.1433	70.4242	72.7691	2.73744e-70	0.123677	0.264851	1.64246e-69	1.74761e-229	4.99035e-192	855088	TRUE	TRUE	1.06726	0.999615	58356.6
3	OF_20210407_OEF_05	2	8	6	Saccharomyces cerevisiae (strain ATCC 204508 / S288c)	40S ribosomal protein S9-A	RS9A_YEAST	O13516	1.55539	1.53356	FALSE	1.22183e-158	6.60135e-209	0	0	7	12514.7	FALSE	0	HIDFAPTSPFGGAR	2	2	562671	FALSE	_HIDFAPTSPFGGAR_	45.4081	FALSE	_HIDFAPTSPFGGAR_	FALSE	1.73558e-109	1.56888e-110	69.9605	11.1251	0.151214	44.2288	70.4242	36.2954	1.07327e-63	0.0878581	0.425284	6.43959e-63	7.16567e-220	1.35465e-171	270253	TRUE	TRUE	1.02987	0.998046	37070.4
3	OF_20210407_OEF_05	2	8	6	Saccharomyces cerevisiae (strain ATCC 204508 / S288c)	40S ribosomal protein S9-A	RS9A_YEAST	O13516	1.55539	1.53356	FALSE	1.22183e-158	6.60135e-209	0	0	7	12514.7	FALSE	0	LDYVLALK	3	2	207402	FALSE	_LDYVLALK_	53.796	FALSE	_LDYVLALK_	FALSE	2.95406e-129	7.89666e-130	74.2763	14.3669	0.321678	53.7018	74.3235	85.2675	2.67146e-63	0.102539	0.204139	1.60288e-62	8.51657e-199	3.74415e-192	388450	TRUE	TRUE	1.06727	0.999046	17774.8
3	OF_20210407_OEF_05	2	8	6	Saccharomyces cerevisiae (strain ATCC 204508 / S288c)	40S ribosomal protein S9-A	RS9A_YEAST	O13516	1.55539	1.53356	FALSE	1.22183e-158	6.60135e-209	0	0	7	12514.7	FALSE	0	LDYVLALK	3	2	207402	FALSE	_LDYVLALK_	53.796	FALSE	_LDYVLALK_	FALSE	6.84575e-38	2.07447e-39	74.2951	9.92277	0.206419	53.7394	74.3235	34.5202	3.58898e-40	0.253025	0.287437	2.07447e-39	4.49111e-100	1.81549e-52	26354.8	TRUE	TRUE	0.848637	0.949161	7379.18
3	OF_20210407_OEF_05	2	8	6	Saccharomyces cerevisiae (strain ATCC 204508 / S288c)	40S ribosomal protein S9-A	RS9A_YEAST	O13516	1.55539	1.53356	FALSE	1.22183e-158	6.60135e-209	0	0	7	12514.7	FALSE	1	RLQTQVYK	4	1	165620	FALSE	_RLQTQVYK_	-24.8918	FALSE	_RLQTQVYK_	FALSE	3.13335e-98	2.08024e-99	35.2284	9.79974	0.215665	-24.1477	34.8301	9.12615	3.77745e-57	0.224455	0.309364	2.26647e-56	3.27081e-185	1.21763e-142	165620	TRUE	TRUE	1.00698	0.998742	116311
3	OF_20210407_OEF_05	2	3	2	Saccharomyces cerevisiae (strain ATCC 204508 / S288c)	Transposon Ty1-H Gag-Pol polyprotein;Transposon Ty1-DR5 Gag-Pol polyprotein;Transposon Ty1-DR6 Gag-Pol polyprotein;Transposon Ty1-LR2 Gag-Pol polyprotein;Transposon Ty1-LR3 Gag-Pol polyprotein;Transposon Ty1-LR4 Gag-Pol polyprotein;Transposon Ty1-PR1 Gag-Pol polyprotein;Transposon Ty1-PR2 Gag-Pol polyprotein;Transposon Ty1-PR3 Gag-Pol polyprotein;Transposon Ty1-JR1 Gag-Pol polyprotein;Transposon …	YH11B_YEAST;YD14B_YEAST;YD15B_YEAST;YL12B_YEAST;YL13B_YEAST;YL14B_YEAST;YP12B_YEAST;YP13B_YEAST;YP14B_YEAST;YJ11B_YEAST;YJ12B_YEAST;YM12B_YEAST;YE11B_YEAST;YE12B_YEAST;YD11B_YEAST;YM14B_YEAST;YM11B_YEAST;YD13B_YEAST;YL11B_YEAST;YG11B_YEAST;YB12B_YEAST;YG12B_YEAST;YO11B_YEAST;YG13B_YEAST;YP11B_YEAST;YO12B_YEAST;YN12B_YEAST	O13535;P0C2I2;P0C2I3;P0C2I5;P0C2I6;P0C2I7;P0C2I9;P0C2J0;P0C2J1;P47098;P47100;Q03434;Q03612;Q03619;Q03855;Q04670;Q04711;Q07793;Q12088;Q12141;Q12193;Q12269;Q12273;Q12316;Q12414;Q92393;Q99337	1.54074	1.53742	FALSE	2.25536e-150	6.51742e-212	0	0	3	276393	FALSE	0	EVHTNQDPLDVSASK	1	2	521489	FALSE	_EVHTNQDPLDVSASK_	6.35169	FALSE	_EVHTNQDPLDVSASK_	FALSE	5.30377e-130	1.54292e-130	50.8229	13.3982	0.279599	6.09328	50.9425	55.6123	4.18997e-66	0.0699845	0.121546	2.51398e-65	1.07079e-206	4.7875e-163	600423	TRUE	TRUE	1.06862	0.998935	43203.3
3	OF_20210407_OEF_05	2	3	2	Saccharomyces cerevisiae (strain ATCC 204508 / S288c)	Transposon Ty1-H Gag-Pol polyprotein;Transposon Ty1-DR5 Gag-Pol polyprotein;Transposon Ty1-DR6 Gag-Pol polyprotein;Transposon Ty1-LR2 Gag-Pol polyprotein;Transposon Ty1-LR3 Gag-Pol polyprotein;Transposon Ty1-LR4 Gag-Pol polyprotein;Transposon Ty1-PR1 Gag-Pol polyprotein;Transposon Ty1-PR2 Gag-Pol polyprotein;Transposon Ty1-PR3 Gag-Pol polyprotein;Transposon Ty1-JR1 Gag-Pol polyprotein;Transposon …	YH11B_YEAST;YD14B_YEAST;YD15B_YEAST;YL12B_YEAST;YL13B_YEAST;YL14B_YEAST;YP12B_YEAST;YP13B_YEAST;YP14B_YEAST;YJ11B_YEAST;YJ12B_YEAST;YM12B_YEAST;YE11B_YEAST;YE12B_YEAST;YD11B_YEAST;YM14B_YEAST;YM11B_YEAST;YD13B_YEAST;YL11B_YEAST;YG11B_YEAST;YB12B_YEAST;YG12B_YEAST;YO11B_YEAST;YG13B_YEAST;YP11B_YEAST;YO12B_YEAST;YN12B_YEAST	O13535;P0C2I2;P0C2I3;P0C2I5;P0C2I6;P0C2I7;P0C2I9;P0C2J0;P0C2J1;P47098;P47100;Q03434;Q03612;Q03619;Q03855;Q04670;Q04711;Q07793;Q12088;Q12141;Q12193;Q12269;Q12273;Q12316;Q12414;Q92393;Q99337	1.54074	1.53742	FALSE	2.25536e-150	6.51742e-212	0	0	3	276393	FALSE	0	EVHTNQDPLDVSASK	1	2	521489	FALSE	_EVHTNQDPLDVSASK_	6.35169	FALSE	_EVHTNQDPLDVSASK_	FALSE	1.25863e-131	4.19542e-132	50.8039	12.6167	0.296899	6.05224	50.9425	94.8922	1.04758e-64	0.431542	0.288739	6.28547e-64	4.85521e-199	3.66797e-185	442554	TRUE	TRUE	1.07155	0.998617	20158.7
3	OF_20210407_OEF_05	2	3	2	Saccharomyces cerevisiae (strain ATCC 204508 / S288c)	Transposon Ty1-H Gag-Pol polyprotein;Transposon Ty1-DR5 Gag-Pol polyprotein;Transposon Ty1-DR6 Gag-Pol polyprotein;Transposon Ty1-LR2 Gag-Pol polyprotein;Transposon Ty1-LR3 Gag-Pol polyprotein;Transposon Ty1-LR4 Gag-Pol polyprotein;Transposon Ty1-PR1 Gag-Pol polyprotein;Transposon Ty1-PR2 Gag-Pol polyprotein;Transposon Ty1-PR3 Gag-Pol polyprotein;Transposon Ty1-JR1 Gag-Pol polyprotein;Transposon …	YH11B_YEAST;YD14B_YEAST;YD15B_YEAST;YL12B_YEAST;YL13B_YEAST;YL14B_YEAST;YP12B_YEAST;YP13B_YEAST;YP14B_YEAST;YJ11B_YEAST;YJ12B_YEAST;YM12B_YEAST;YE11B_YEAST;YE12B_YEAST;YD11B_YEAST;YM14B_YEAST;YM11B_YEAST;YD13B_YEAST;YL11B_YEAST;YG11B_YEAST;YB12B_YEAST;YG12B_YEAST;YO11B_YEAST;YG13B_YEAST;YP11B_YEAST;YO12B_YEAST;YN12B_YEAST	O13535;P0C2I2;P0C2I3;P0C2I5;P0C2I6;P0C2I7;P0C2I9;P0C2J0;P0C2J1;P47098;P47100;Q03434;Q03612;Q03619;Q03855;Q04670;Q04711;Q07793;Q12088;Q12141;Q12193;Q12269;Q12273;Q12316;Q12414;Q92393;Q99337	1.54074	1.53742	FALSE	2.25536e-150	6.51742e-212	0	0	3	276393	FALSE	0	AHNVSTSNNSPSTDNDSISK	2	1	84224.5	FALSE	_AHNVSTSNNSPSTDNDSISK_	-26.3414	FALSE	_AHNVSTSNNSPSTDNDSISK_	FALSE	3.51155e-68	1.47855e-69	34.275	9.00032	0.212847	-25.9285	34.054	14.4565	8.98517e-30	0.0720135	0.202431	5.3911e-29	4.64166e-180	8.30949e-100	84224.5	TRUE	TRUE	0.937999	0.977001	35553.8
3	OF_20210407_OEF_05	2	2	1	Saccharomyces cerevisiae (strain ATCC 204508 / S288c)	Multiprotein-bridging factor 1	MBF1_YEAST	O14467	1.49602	1.38954	TRUE	1.51215e-126	1.23012e-112	0	0	2	30166.9	TRUE	1	INEKPTVVNDYEAAR	1	2	27463.6	TRUE	_INEKPTVVNDYEAAR_	8.03602	FALSE	_INEKPTVVNDYEAAR_	FALSE	2.26976e-72	1.01159e-73	51.8121	8.7347	0.199574	8.23013	51.7223	9.21958	4.46017e-55	0.105168	0.340403	2.62492e-54	1.35798e-178	1.54938e-81	27164.8	TRUE	TRUE	0.948477	0.991158	24093
3	OF_20210407_OEF_05	2	2	1	Saccharomyces cerevisiae (strain ATCC 204508 / S288c)	Multiprotein-bridging factor 1	MBF1_YEAST	O14467	1.49602	1.38954	TRUE	1.51215e-126	1.23012e-112	0	0	2	30166.9	TRUE	1	INEKPTVVNDYEAAR	1	2	27463.6	TRUE	_INEKPTVVNDYEAAR_	8.03602	FALSE	_INEKPTVVNDYEAAR_	FALSE	4.69292e-32	1.36027e-33	51.8011	6.95828	0.0781654	8.20636	51.7223	19.286	2.26327e-18	0.542035	0.392565	1.3579e-17	6.09638e-133	2.09854e-47	27762.3	TRUE	TRUE	0.827134	0.998104	12713.3
3	OF_20210407_OEF_05	2	7	5	Saccharomyces cerevisiae (strain ATCC 204508 / S288c)	Histone H2B.1;Histone H2B.2	H2B1_YEAST;H2B2_YEAST	P02293;P02294	1.56139	1.54234	FALSE	4.36351e-162	9.24907e-216	0	0	7	128352	FALSE	0	LILPGELAK	1	1	2.18898e+06	FALSE	_LILPGELAK_	47.4116	FALSE	_LILPGELAK_	FALSE	6.49941e-134	2.7366e-134	70.9112	12.0864	0.279264	46.6107	71.2512	178.523	1.96039e-71	0.0815031	0.235987	1.17623e-70	1.01382e-211	2.02741e-183	2.18898e+06	TRUE	TRUE	1.07564	0.999838	68239.1
3	OF_20210407_OEF_05	2	7	5	Saccharomyces cerevisiae (strain ATCC 204508 / S288c)	Histone H2B.1;Histone H2B.2	H2B1_YEAST;H2B2_YEAST	P02293;P02294	1.56139	1.54234	FALSE	4.36351e-162	9.24907e-216	0	0	7	128352	FALSE	0	QTHPDTGISQK	2	2	133741	FALSE	_QTHPDTGISQK_	-40.0179	FALSE	_QTHPDTGISQK_	FALSE	1.87245e-122	3.29222e-123	26.0581	10.7663	0.217439	-40.9293	26.5738	97.0874	2.49993e-53	0.0258209	0.375821	1.49996e-52	1.71761e-170	3.29222e-123	187313	TRUE	TRUE	1.05476	0.999666	11922
3	OF_20210407_OEF_05	2	7	5	Saccharomyces cerevisiae (strain ATCC 204508 / S288c)	Histone H2B.1;Histone H2B.2	H2B1_YEAST;H2B2_YEAST	P02293;P02294	1.56139	1.54234	FALSE	4.36351e-162	9.24907e-216	0	0	7	128352	FALSE	0	QTHPDTGISQK	2	2	133741	FALSE	_QTHPDTGISQK_	-40.0179	FALSE	_QTHPDTGISQK_	FALSE	4.83976e-62	1.87497e-63	26.0482	9.86448	0.200924	-40.9465	26.5738	15.0906	6.21613e-17	0.128529	0.537654	3.72968e-16	1.86061e-161	1.33374e-79	80169.5	TRUE	TRUE	0.921999	0.988575	40116.2
3	OF_20210407_OEF_05	2	7	5	Saccharomyces cerevisiae (strain ATCC 204508 / S288c)	Histone H2B.1;Histone H2B.2	H2B1_YEAST;H2B2_YEAST	P02293;P02294	1.56139	1.54234	FALSE	4.36351e-162	9.24907e-216	0	0	7	128352	FALSE	0	SMSILNSFVNDIFER	3	2	94710.5	FALSE	_SM[+16]SILNSFVNDIFER_	130.755	FALSE	_SM[Oxidation (M)]SILNSFVNDIFER_	FALSE	4.3841e-89	2.46125e-90	109.905	16.3591	0.359684	130.256	110.101	71.5988	6.19673e-43	0.180379	0.477266	3.71804e-42	7.8073e-144	1.38303e-119	149702	TRUE	TRUE	0.987346	0.996552	8194.33
3	OF_20210407_OEF_05	2	7	5	Saccharomyces cerevisiae (strain ATCC 204508 / S288c)	Histone H2B.1;Histone H2B.2	H2B1_YEAST;H2B2_YEAST	P02293;P02294	1.56139	1.54234	FALSE	4.36351e-162	9.24907e-216	0	0	7	128352	FALSE	0	SMSILNSFVNDIFER	3	2	94710.5	FALSE	_SMSILNSFVNDIFER_	143.909	FALSE	_SMSILNSFVNDIFER_	FALSE	4.49808e-44	1.44807e-45	114.611	12.5065	0.0697428	142.582	114.939	22.077	1.80381e-37	0.431731	0.272581	1.08228e-36	1.53842e-143	3.16938e-69	39719	TRUE	TRUE	0.869442	0.959026	8316.31
3	OF_20210407_OEF_05	2	7	5	Saccharomyces cerevisiae (strain ATCC 204508 / S288c)	Histone H2B.1;Histone H2B.2	H2B1_YEAST;H2B2_YEAST	P02293;P02294	1.56139	1.54234	FALSE	4.36351e-162	9.24907e-216	0	0	7	128352	FALSE	0	EIQTAVR	4	1	77675.6	FALSE	_EIQTAVR_	-27.8204	FALSE	_EIQTAVR_	FALSE	3.59034e-108	3.17378e-109	33.2375	13.8543	0.297286	-27.8543	33.2561	43.2174	2.7583e-53	0.373002	0.436928	1.65498e-52	1.92439e-167	3.20004e-119	77675.6	TRUE	TRUE	1.02726	0.997665	8734.98
3	OF_20210407_OEF_05	2	7	5	Saccharomyces cerevisiae (strain ATCC 204508 / S288c)	Histone H2B.1;Histone H2B.2	H2B1_YEAST;H2B2_YEAST	P02293;P02294	1.56139	1.54234	FALSE	4.36351e-162	9.24907e-216	0	0	7	128352	FALSE	1	KETYSSYIYK	5	1	33320	FALSE	_KETYSSYIYK_	9.91061	FALSE	_KETYSSYIYK_	FALSE	1.15951e-79	5.67343e-81	51.9547	10.5613	0.241744	8.53799	52.577	2.91856	1.50938e-08	0.171996	0.44822	9.05628e-08	2.48712e-82	9.19687e-80	33320	TRUE	TRUE	0.965965	0.767111	209941
3	OF_20210407_OEF_05	2	3	3	Saccharomyces cerevisiae (strain ATCC 204508 / S288c)	Histone H4	H4_YEAST	P02309	1.52352	1.51036	FALSE	5.97102e-141	2.37376e-191	0	0	3	184312	TRUE	0	ISGLIYEEVR	1	1	990352	TRUE	_ISGLIYEEVR_	42.8406	FALSE	_ISGLIYEEVR_	FALSE	2.13813e-119	3.13854e-120	69.0551	15.8012	0.278536	41.8036	69.4342	51.1594	2.7317e-57	0.154839	0.0990156	1.63902e-56	1.80171e-190	1.01062e-163	990352	TRUE	TRUE	1.04902	0.998221	71103.9
3	OF_20210407_OEF_05	2	3	3	Saccharomyces cerevisiae (strain ATCC 204508 / S288c)	Histone H4	H4_YEAST	P02309	1.52352	1.51036	FALSE	5.97102e-141	2.37376e-191	0	0	3	184312	TRUE	0	TVTSLDVVYALK	2	1	186616	TRUE	_TVTSLDVVYALK_	67.4629	FALSE	_TVTSLDVVYALK_	FALSE	1.50847e-82	7.68649e-84	80.2304	9.5512	0.210157	67.2032	80.341	30.6235	2.3966e-45	0.0908897	0.118999	1.43796e-44	2.06851e-142	1.62437e-115	186616	TRUE	TRUE	0.972649	0.974178	43304.1
3	OF_20210407_OEF_05	2	3	3	Saccharomyces cerevisiae (strain ATCC 204508 / S288c)	Histone H4	H4_YEAST	P02309	1.52352	1.51036	FALSE	5.97102e-141	2.37376e-191	0	0	3	184312	TRUE	0	DSVTYTEHAK	3	1	66495	TRUE	_DSVTYTEHAK_	-35.2077	FALSE	_DSVTYTEHAK_	FALSE	6.26575e-72	2.76177e-73	29.1777	9.63329	0.235975	-35.2987	29.2273	14.2367	5.25114e-36	0.0676286	0.0997588	3.15068e-35	3.23192e-107	7.13595e-77	66495	TRUE	TRUE	0.947389	0.970986	25292.8
3	OF_20210407_OEF_05	2	3	3	Saccharomyces cerevisiae (strain ATCC 204508 / S288c)	DNA-directed RNA polymerase II subunit RPB1	RPB1_YEAST	P04050	1.43598	1.43363	FALSE	6.95536e-98	6.93705e-139	0	0	3	12909	TRUE	0	VLSTEEILNIFK	1	1	21465.6	TRUE	_VLSTEEILNIFK_	113.105	FALSE	_VLSTEEILNIFK_	FALSE	4.25379e-88	2.36322e-89	102.383	10.0896	0.154807	112.638	102.597	5.04068	1.22114e-19	0.0743659	0.108516	7.32684e-19	4.10117e-131	2.36322e-89	21465.6	TRUE	TRUE	0.985164	0.984212	29386.6
3	OF_20210407_OEF_05	2	3	3	Saccharomyces cerevisiae (strain ATCC 204508 / S288c)	DNA-directed RNA polymerase II subunit RPB1	RPB1_YEAST	P04050	1.43598	1.43363	FALSE	6.95536e-98	6.93705e-139	0	0	3	12909	TRUE	0	TVISGDPNLELDQVGVPK	2	1	14781.9	TRUE	_TVISGDPNLELDQVGVPK_	57.2709	FALSE	_TVISGDPNLELDQVGVPK_	FALSE	3.03438e-73	1.36377e-74	76.1283	8.46752	0.171661	57.4299	76.0496	37.5532	8.05219e-14	0.174815	0.131811	4.83131e-13	6.2073e-133	1.36377e-74	14781.9	TRUE	TRUE	0.950621	0.957075	4797.79
3	OF_20210407_OEF_05	2	23	19	Saccharomyces cerevisiae (strain ATCC 204508 / S288c)	Polyadenylate-binding protein, cytoplasmic and nuclear	PABP_YEAST	P04147	1.54623	1.54094	FALSE	1.90291e-153	1.1698e-214	0	0	23	163440	TRUE	0	FGPIVSASLEK	1	1	1345059	TRUE	_FGPIVSASLEK_	40.5063	FALSE	_FGPIVSASLEK_	FALSE	7.00039e-127	1.55564e-127	68.2544	13.8857	0.308434	39.7491	68.5681	76.7845	1.39016e-65	0.185743	0.145706	8.34095e-65	8.66802e-218	3.95555e-187	1345059	TRUE	TRUE	1.06294	0.999809	79808.8
3	OF_20210407_OEF_05	2	23	19	Saccharomyces cerevisiae (strain ATCC 204508 / S288c)	Polyadenylate-binding protein, cytoplasmic and nuclear	PABP_YEAST	P04147	1.54623	1.54094	FALSE	1.90291e-153	1.1698e-214	0	0	23	163440	TRUE	1	NQQIVAGKPLYVAIAQR	2	2	479044	TRUE	_NQQIVAGKPLYVAIAQR_	45.8501	FALSE	_NQQIVAGKPLYVAIAQR_	FALSE	9.29557e-124	1.79192e-124	70.1379	10.4145	0.250296	44.6799	70.598	73.3269	4.02866e-66	0.0244707	0.171145	2.4172e-65	5.72165e-230	1.13228e-198	848546	TRUE	TRUE	1.05719	0.999897	70179.7
3	OF_20210407_OEF_05	2	23	19	Saccharomyces cerevisiae (strain ATCC 204508 / S288c)	Polyadenylate-binding protein, cytoplasmic and nuclear	PABP_YEAST	P04147	1.54623	1.54094	FALSE	1.90291e-153	1.1698e-214	0	0	23	163440	TRUE	1	NQQIVAGKPLYVAIAQR	2	2	479044	TRUE	_NQQIVAGKPLYVAIAQR_	45.8501	FALSE	_NQQIVAGKPLYVAIAQR_	FALSE	3.17699e-104	2.50403e-105	70.1545	9.85318	0.215422	44.7221	70.598	31.5638	4.1252e-53	0.125146	0.39585	2.47512e-52	2.34009e-179	1.07e-157	109542	TRUE	TRUE	1.01933	0.99718	18980.6
3	OF_20210407_OEF_05	2	23	19	Saccharomyces cerevisiae (strain ATCC 204508 / S288c)	Polyadenylate-binding protein, cytoplasmic and nuclear	PABP_YEAST	P04147	1.54623	1.54094	FALSE	1.90291e-153	1.1698e-214	0	0	23	163440	TRUE	0	SQLAQQIQAR	3	1	745327	TRUE	_SQLAQQIQAR_	-5.60297	FALSE	_SQLAQQIQAR_	FALSE	8.95577e-87	4.92413e-88	45.2874	14.6902	0.20962	-5.27883	45.1232	37.686	1.78119e-46	0.107148	0.106167	1.06872e-45	2.72779e-180	2.93419e-148	745327	TRUE	TRUE	0.982219	0.99656	90213.5
3	OF_20210407_OEF_05	2	23	19	Saccharomyces cerevisiae (strain ATCC 204508 / S288c)	Polyadenylate-binding protein, cytoplasmic and nuclear	PABP_YEAST	P04147	1.54623	1.54094	FALSE	1.90291e-153	1.1698e-214	0	0	23	163440	TRUE	0	GFGFVCFSTPEEATK	4	1	570468	TRUE	_GFGFVC[+57]FSTPEEATK_	71.011	FALSE	_GFGFVC[Carbamidomethyl (C)]FSTPEEATK_	FALSE	2.93627e-133	1.14586e-133	81.999	8.08119	0.179339	71.2369	81.8986	92.6661	8.47032e-66	0.12477	0.159755	3.30723e-65	3.24606e-199	1.14586e-133	570468	TRUE	TRUE	1.07447	0.999391	45463.5
3	OF_20210407_OEF_05	2	23	19	Saccharomyces cerevisiae (strain ATCC 204508 / S288c)	Polyadenylate-binding protein, cytoplasmic and nuclear	PABP_YEAST	P04147	1.54623	1.54094	FALSE	1.90291e-153	1.1698e-214	0	0	23	163440	TRUE	0	ALYDTFSVFGDILSSK	5	2	141111	TRUE	_ALYDTFSVFGDILSSK_	124.444	FALSE	_ALYDTFSVFGDILSSK_	FALSE	1.49587e-114	1.73434e-115	107.195	13.4863	0.242392	123.722	107.494	39.7627	6.87122e-63	0.289429	0.221114	4.12273e-62	1.20012e-221	8.91835e-161	241501	TRUE	TRUE	1.03977	0.997767	24034.7
3	OF_20210407_OEF_05	2	23	19	Saccharomyces cerevisiae (strain ATCC 204508 / S288c)	Polyadenylate-binding protein, cytoplasmic and nuclear	PABP_YEAST	P04147	1.54623	1.54094	FALSE	1.90291e-153	1.1698e-214	0	0	23	163440	TRUE	0	ALYDTFSVFGDILSSK	5	2	141111	TRUE	_ALYDTFSVFGDILSSK_	124.444	FALSE	_ALYDTFSVFGDILSSK_	FALSE	3.22714e-96	2.06537e-97	107.169	11.33	0.225089	123.659	107.494	22.2844	8.63912e-50	0.397181	0.281318	5.18347e-49	3.88411e-158	6.58321e-119	40721.7	TRUE	TRUE	1.00275	0.99191	8605.97
3	OF_20210407_OEF_05	2	23	19	Saccharomyces cerevisiae (strain ATCC 204508 / S288c)	Polyadenylate-binding protein, cytoplasmic and nuclear	PABP_YEAST	P04147	1.54623	1.54094	FALSE	1.90291e-153	1.1698e-214	0	0	23	163440	TRUE	0	GFGFVNYEK	6	1	428745	TRUE	_GFGFVNYEK_	39.3262	FALSE	_GFGFVNYEK_	FALSE	2.71692e-70	1.18127e-71	67.8764	11.541	0.210751	38.8365	68.0792	86.5073	1.96539e-37	0.204941	0.20566	1.17923e-36	1.54017e-130	3.51932e-91	428745	TRUE	TRUE	0.943322	0.986229	24682.1
3	OF_20210407_OEF_05	2	23	19	Saccharomyces cerevisiae (strain ATCC 204508 / S288c)	Polyadenylate-binding protein, cytoplasmic and nuclear	PABP_YEAST	P04147	1.54623	1.54094	FALSE	1.90291e-153	1.1698e-214	0	0	23	163440	TRUE	0	TSLGYAYVNFNDHEAGR	7	2	152407	TRUE	_TSLGYAYVNFNDHEAGR_	41.1648	FALSE	_TSLGYAYVNFNDHEAGR_	FALSE	7.91323e-112	7.81554e-113	68.405	11.1589	0.316618	40.1125	68.8216	30.6542	1.36632e-58	0.0986708	0.164962	8.19794e-58	5.90987e-166	2.95503e-147	156771	TRUE	TRUE	1.03448	0.996526	44349.7
3	OF_20210407_OEF_05	2	23	19	Saccharomyces cerevisiae (strain ATCC 204508 / S288c)	Polyadenylate-binding protein, cytoplasmic and nuclear	PABP_YEAST	P04147	1.54623	1.54094	FALSE	1.90291e-153	1.1698e-214	0	0	23	163440	TRUE	0	TSLGYAYVNFNDHEAGR	7	2	152407	TRUE	_TSLGYAYVNFNDHEAGR_	41.1648	FALSE	_TSLGYAYVNFNDHEAGR_	FALSE	2.40041e-99	1.64131e-100	68.4292	14.8609	0.369122	40.1711	68.8216	15.1155	4.59038e-44	0.426316	0.272442	2.75423e-43	7.34612e-144	5.12653e-81	148043	TRUE	TRUE	1.00931	0.996622	37188.8
3	OF_20210407_OEF_05	2	23	19	Saccharomyces cerevisiae (strain ATCC 204508 / S288c)	Polyadenylate-binding protein, cytoplasmic and nuclear	PABP_YEAST	P04147	1.54623	1.54094	FALSE	1.90291e-153	1.1698e-214	0	0	23	163440	TRUE	0	YQGVNLFVK	8	1	247199	TRUE	_YQGVNLFVK_	48.4906	FALSE	_YQGVNLFVK_	FALSE	3.05759e-115	3.65085e-116	71.5767	10.9826	0.251991	48.1784	71.7093	44.3307	2.98168e-59	0.0276813	0.0660294	1.78901e-58	1.57158e-177	3.16378e-167	247199	TRUE	TRUE	1.0411	0.996329	30780.5
3	OF_20210407_OEF_05	2	23	19	Saccharomyces cerevisiae (strain ATCC 204508 / S288c)	Polyadenylate-binding protein, cytoplasmic and nuclear	PABP_YEAST	P04147	1.54623	1.54094	FALSE	1.90291e-153	1.1698e-214	0	0	23	163440	TRUE	0	QALGEQLYK	9	1	339762	TRUE	_QALGEQLYK_	11.5167	FALSE	_QALGEQLYK_	FALSE	6.56361e-85	3.45453e-86	53.8937	11.0539	0.249096	12.7947	53.3005	81.9563	5.17854e-49	0.219189	0.231103	3.10712e-48	3.93922e-168	5.93432e-100	339762	TRUE	TRUE	0.978027	0.991654	25833.3
3	OF_20210407_OEF_05	2	23	19	Saccharomyces cerevisiae (strain ATCC 204508 / S288c)	Polyadenylate-binding protein, cytoplasmic and nuclear	PABP_YEAST	P04147	1.54623	1.54094	FALSE	1.90291e-153	1.1698e-214	0	0	23	163440	TRUE	0	LEEEFAPYGTITSAK	10	1	430207	TRUE	_LEEEFAPYGTITSAK_	46.6596	FALSE	_LEEEFAPYGTITSAK_	FALSE	4.1897e-131	1.36806e-131	70.7066	13.6054	0.308531	46.1263	70.932	38.8466	2.84808e-10	0.0740246	0.890752	1.70885e-09	5.53497e-185	1.06055e-107	430207	TRUE	TRUE	1.07061	0.999544	73515.5
3	OF_20210407_OEF_05	2	23	19	Saccharomyces cerevisiae (strain ATCC 204508 / S288c)	Polyadenylate-binding protein, cytoplasmic and nuclear	PABP_YEAST	P04147	1.54623	1.54094	FALSE	1.90291e-153	1.1698e-214	0	0	23	163440	TRUE	0	NLHPDIDNK	12	1	205030	TRUE	_NLHPDIDNK_	-23.6577	FALSE	_NLHPDIDNK_	FALSE	4.42844e-124	8.64086e-125	35.8924	6.4756	0.148654	-22.9075	35.4907	157.883	3.64873e-61	0.167885	0.145696	2.18924e-60	3.49676e-202	4.12406e-181	205030	TRUE	TRUE	1.05779	0.999408	11856.1
3	OF_20210407_OEF_05	2	23	19	Saccharomyces cerevisiae (strain ATCC 204508 / S288c)	Polyadenylate-binding protein, cytoplasmic and nuclear	PABP_YEAST	P04147	1.54623	1.54094	FALSE	1.90291e-153	1.1698e-214	0	0	23	163440	TRUE	0	GFGFVHFEEEGAAK	13	1	133433	TRUE	_GFGFVHFEEEGAAK_	50.9227	FALSE	_GFGFVHFEEEGAAK_	FALSE	7.35152e-113	7.58866e-114	73.0713	10.6386	0.235125	51.2891	72.8907	11.2116	9.42553e-61	0.098241	0.142601	5.65532e-60	3.64962e-175	4.56607e-131	133433	TRUE	TRUE	1.03649	0.988985	75845
3	OF_20210407_OEF_05	2	23	19	Saccharomyces cerevisiae (strain ATCC 204508 / S288c)	Polyadenylate-binding protein, cytoplasmic and nuclear	PABP_YEAST	P04147	1.54623	1.54094	FALSE	1.90291e-153	1.1698e-214	0	0	23	163440	TRUE	0	NANDNNQFYQQK	14	1	113926	TRUE	_NANDNNQFYQQK_	-15.9277	FALSE	_NANDNNQFYQQK_	FALSE	1.48192e-119	2.19544e-120	39.8507	14.8516	0.296289	-15.498	39.6228	45.52	3.9756e-58	0.164489	0.117761	2.38536e-57	7.23819e-190	7.56719e-159	113926	TRUE	TRUE	1.04932	0.995223	9176.43
3	OF_20210407_OEF_05	2	23	19	Saccharomyces cerevisiae (strain ATCC 204508 / S288c)	Polyadenylate-binding protein, cytoplasmic and nuclear	PABP_YEAST	P04147	1.54623	1.54094	FALSE	1.90291e-153	1.1698e-214	0	0	23	163440	TRUE	1	RSQLAQQIQAR	15	2	43885.8	TRUE	_RSQLAQQIQAR_	-10.1288	FALSE	_RSQLAQQIQAR_	FALSE	2.51823e-65	1.01491e-66	43.0744	6.95349	0.192202	-9.5017	42.744	350820	4.1801e-27	0.517665	0.457601	2.50806e-26	1.05598e-97	5.16565e-55	31625.9	TRUE	TRUE	0.930658	0.955189	0.635356
3	OF_20210407_OEF_05	2	23	19	Saccharomyces cerevisiae (strain ATCC 204508 / S288c)	Polyadenylate-binding protein, cytoplasmic and nuclear	PABP_YEAST	P04147	1.54623	1.54094	FALSE	1.90291e-153	1.1698e-214	0	0	23	163440	TRUE	0	NLDDSVDDEK	17	1	96275.6	TRUE	_NLDDSVDDEK_	-18.6044	FALSE	_NLDDSVDDEK_	FALSE	6.71929e-112	6.67755e-113	38.2261	14.363	0.361905	-18.556	38.2002	14.0561	7.50476e-08	0.0756099	0.950142	4.50286e-07	1.43052e-169	2.34282e-93	96275.6	TRUE	TRUE	1.03462	0.998352	45231.9
3	OF_20210407_OEF_05	2	23	19	Saccharomyces cerevisiae (strain ATCC 204508 / S288c)	Polyadenylate-binding protein, cytoplasmic and nuclear	PABP_YEAST	P04147	1.54623	1.54094	FALSE	1.90291e-153	1.1698e-214	0	0	23	163440	TRUE	0	AHYTNLYVK	18	1	47164.4	TRUE	_AHYTNLYVK_	-5.58838	FALSE	_AHYTNLYVK_	FALSE	7.11104e-94	4.39292e-95	45.2925	4.58336	0.121557	-5.26859	45.1306	68.5234	3.87493e-46	0.163604	0.122837	2.31838e-45	7.20074e-144	4.39292e-95	47164.4	TRUE	TRUE	0.997756	0.999208	16779.8
3	OF_20210407_OEF_05	2	1	1	Saccharomyces cerevisiae (strain ATCC 204508 / S288c)	Histone H2A.1;Histone H2A.2	H2A1_YEAST;H2A2_YEAST	P04911;P04912	1.50693	1.48571	TRUE	3.63556e-132	1.47106e-173	0	0	1	624413	FALSE	0	AGLTFPVGR	1	1	624413	FALSE	_AGLTFPVGR_	36.7376	FALSE	_AGLTFPVGR_	FALSE	8.46559e-109	7.56701e-110	66.827	13.6679	0.292355	36.5664	66.9111	62.6384	1.26504e-31	0.245604	0.246748	7.59027e-31	6.57279e-135	3.74221e-102	624413	TRUE	TRUE	1.02851	0.99891	43305.9
3	OF_20210407_OEF_05	2	1	1	Saccharomyces cerevisiae (strain ATCC 204508 / S288c)	40S ribosomal protein S9-B	RS9B_YEAST	P05755	1.50444	1.43585	TRUE	7.16005e-131	2.77103e-140	0	0	1	33097.4	TRUE	1	KAEASGEAAEEAEDEE	1	1	33097.4	TRUE	_KAEASGEAAEEAEDEE_	-17.2026	FALSE	_KAEASGEAAEEAEDEE_	FALSE	6.19943e-89	3.46821e-90	39.11	9.45245	0.230661	-16.8947	38.9467	13.1227	1.18562e-58	0.275655	0.541829	7.1137e-58	2.85855e-188	1.42157e-140	33097.4	TRUE	TRUE	0.987014	0.966623	15986.8
3	OF_20210407_OEF_05	2	3	2	Saccharomyces cerevisiae (strain ATCC 204508 / S288c)	Ubiquitin-40S ribosomal protein S31	RS31_YEAST	P05759	1.55671	1.55671	FALSE	2.16065e-159	3.26242e-227	0	0	3	158482	TRUE	0	LAVLSYYK	1	2	231100	TRUE	_LAVLSYYK_	37.052	FALSE	_LAVLSYYK_	FALSE	1.02138e-140	8.60109e-141	67.1101	11.8734	0.285004	37.1423	67.0657	179.376	2.42338e-52	0.232927	0.210549	1.45403e-51	2.31475e-205	5.56028e-192	418481	TRUE	TRUE	1.0876	0.995189	18745.9
3	OF_20210407_OEF_05	2	3	2	Saccharomyces cerevisiae (strain ATCC 204508 / S288c)	Ubiquitin-40S ribosomal protein S31	RS31_YEAST	P05759	1.55671	1.55671	FALSE	2.16065e-159	3.26242e-227	0	0	3	158482	TRUE	0	LAVLSYYK	1	2	231100	TRUE	_LAVLSYYK_	37.052	FALSE	_LAVLSYYK_	FALSE	1.99859e-34	5.89988e-36	67.1432	8.40698	0.170602	37.2097	67.0657	35.0251	1.29985e-07	0.578033	0.48857	7.79912e-07	1.16033e-76	2.17508e-50	43718.3	TRUE	TRUE	0.836121	0.536391	6390.52
3	OF_20210407_OEF_05	2	3	2	Saccharomyces cerevisiae (strain ATCC 204508 / S288c)	Ubiquitin-40S ribosomal protein S31	RS31_YEAST	P05759	1.55671	1.55671	FALSE	2.16065e-159	3.26242e-227	0	0	3	158482	TRUE	0	ECSNPTCGAGVFLANHK	2	1	82645.3	TRUE	_EC[+57]SNPTC[+57]GAGVFLANHK_	25.4729	FALSE	_EC[Carbamidomethyl (C)]SNPTC[Carbamidomethyl (C)]GAGVFLANHK_	FALSE	3.0035e-101	2.12637e-102	61.1628	11.3214	0.305714	26.3814	60.6219	21.9691	3.46648e-41	0.13952	0.126667	2.07989e-40	3.66752e-165	3.59298e-139	82645.3	TRUE	TRUE	1.01325	0.993687	29734.3
3	OF_20210407_OEF_05	2	11	11	Saccharomyces cerevisiae (strain ATCC 204508 / S288c)	Protein SCP160	SC160_YEAST	P06105	1.48774	1.44498	FALSE	2.28034e-122	4.20034e-146	0	0	11	78691.7	TRUE	0	SGDIVILGPR	1	1	390386	TRUE	_SGDIVILGPR_	32.3695	FALSE	_SGDIVILGPR_	FALSE	6.46803e-90	3.66981e-91	65.0213	12.3569	0.340457	33.0077	64.6915	5.52709	3.62064e-41	0.257764	0.315506	2.17239e-40	1.16298e-168	3.66981e-91	390386	TRUE	TRUE	0.989173	0.99704	353073
3	OF_20210407_OEF_05	2	11	11	Saccharomyces cerevisiae (strain ATCC 204508 / S288c)	Protein SCP160	SC160_YEAST	P06105	1.48774	1.44498	FALSE	2.28034e-122	4.20034e-146	0	0	11	78691.7	TRUE	0	YNVFINFPR	2	1	201981	TRUE	_YNVFINFPR_	71.5172	FALSE	_YNVFINFPR_	FALSE	4.91039e-60	1.85298e-61	82.2131	7.7052	0.049929	71.6742	82.1362	160.667	1.0536e-28	0.166362	0.123265	6.32161e-28	3.07585e-139	1.85298e-61	201981	TRUE	TRUE	0.916586	0.989733	9262.98
3	OF_20210407_OEF_05	2	11	11	Saccharomyces cerevisiae (strain ATCC 204508 / S288c)	Protein SCP160	SC160_YEAST	P06105	1.48774	1.44498	FALSE	2.28034e-122	4.20034e-146	0	0	11	78691.7	TRUE	0	TVEVTLTGLEYNLTHAK	3	1	78126	TRUE	_TVEVTLTGLEYNLTHAK_	94.5361	FALSE	_TVEVTLTGLEYNLTHAK_	FALSE	8.06989e-79	3.90085e-80	94.2719	14.9565	0.279882	94.6437	94.2203	17.0442	5.03954e-55	0.185436	0.217955	3.02373e-54	1.42644e-171	3.40296e-130	78126	TRUE	TRUE	0.963989	0.997167	17830.9
3	OF_20210407_OEF_05	2	11	11	Saccharomyces cerevisiae (strain ATCC 204508 / S288c)	Protein SCP160	SC160_YEAST	P06105	1.48774	1.44498	FALSE	2.28034e-122	4.20034e-146	0	0	11	78691.7	TRUE	0	ITITGAPENVEK	4	1	124445	TRUE	_ITITGAPENVEK_	16.4999	FALSE	_ITITGAPENVEK_	FALSE	2.72219e-30	7.76382e-32	55.3162	8.33887	0.14661	15.5982	55.7738	28.9411	1.52961e-05	0.310535	0.263715	7.77586e-05	1.54951e-47	1.10259e-26	124445	TRUE	TRUE	0.820195	0.99348	27094.9
3	OF_20210407_OEF_05	2	11	11	Saccharomyces cerevisiae (strain ATCC 204508 / S288c)	Protein SCP160	SC160_YEAST	P06105	1.48774	1.44498	FALSE	2.28034e-122	4.20034e-146	0	0	11	78691.7	TRUE	0	IFESILNSPSSK	5	1	84011.6	TRUE	_IFESILNSPSSK_	46.4024	FALSE	_IFESILNSPSSK_	FALSE	1.10197e-42	3.47761e-44	70.2575	10.6916	0.268971	44.9842	70.8228	10.9696	9.64196e-12	0.160065	0.210553	5.78518e-11	2.65503e-142	1.97802e-44	84011.6	TRUE	TRUE	0.864918	0.92212	75759.2
3	OF_20210407_OEF_05	2	11	11	Saccharomyces cerevisiae (strain ATCC 204508 / S288c)	Protein SCP160	SC160_YEAST	P06105	1.48774	1.44498	FALSE	2.28034e-122	4.20034e-146	0	0	11	78691.7	TRUE	1	ENFDREVDVPASIYEYVSER	6	1	81656.5	TRUE	_ENFDREVDVPASIYEYVSER_	86.9965	FALSE	_ENFDREVDVPASIYEYVSER_	FALSE	2.05779e-92	1.20603e-93	90.5555	12.4325	0.25875	87.4119	90.3302	4.07202	2.13599e-34	0.154646	0.157082	1.2816e-33	1.70807e-127	1.07949e-71	81656.5	TRUE	TRUE	0.99461	0.987836	135649
3	OF_20210407_OEF_05	2	11	11	Saccharomyces cerevisiae (strain ATCC 204508 / S288c)	Protein SCP160	SC160_YEAST	P06105	1.48774	1.44498	FALSE	2.28034e-122	4.20034e-146	0	0	11	78691.7	TRUE	1	LTYEPIDLSSILSDGEEKEVTK	7	1	48814.8	TRUE	_LTYEPIDLSSILSDGEEKEVTK_	92.432	FALSE	_LTYEPIDLSSILSDGEEKEVTK_	FALSE	4.68956e-81	2.33747e-82	93.1402	9.53514	0.248157	92.2829	93.2117	28.2593	1.79876e-11	0.112268	0.106174	9.54286e-11	1.30284e-84	2.32011e-47	48814.8	TRUE	TRUE	0.969208	0.956977	13621.2
3	OF_20210407_OEF_05	2	11	11	Saccharomyces cerevisiae (strain ATCC 204508 / S288c)	Protein SCP160	SC160_YEAST	P06105	1.48774	1.44498	FALSE	2.28034e-122	4.20034e-146	0	0	11	78691.7	TRUE	1	TYEFSEEVQDSLFKPSSATWK	8	1	46800.3	TRUE	_TYEFSEEVQDSLFKPSSATWK_	77.1981	FALSE	_TYEFSEEVQDSLFKPSSATWK_	FALSE	7.40206e-79	3.58888e-80	85.1139	4.65128	0.110557	77.4362	84.9827	10.587	2.70043e-26	0.082762	0.106358	1.62026e-25	6.07723e-99	3.58888e-80	46800.3	TRUE	TRUE	0.964077	0.966201	70123.2
3	OF_20210407_OEF_05	2	11	11	Saccharomyces cerevisiae (strain ATCC 204508 / S288c)	Protein SCP160	SC160_YEAST	P06105	1.48774	1.44498	FALSE	2.28034e-122	4.20034e-146	0	0	11	78691.7	TRUE	1	RVESIVAEASDFVTEVLK	9	1	43347.2	TRUE	_RVESIVAEASDFVTEVLK_	147.66	FALSE	_RVESIVAEASDFVTEVLK_	FALSE	8.13507e-69	3.46173e-70	116.27	19.4858	0.381281	149.295	115.866	6.74185	1.69471e-30	0.718903	0.837696	1.00987e-29	6.7407e-75	1.6334e-47	43347.2	TRUE	TRUE	0.93961	0.986323	19330.6
3	OF_20210407_OEF_05	2	11	11	Saccharomyces cerevisiae (strain ATCC 204508 / S288c)	Protein SCP160	SC160_YEAST	P06105	1.48774	1.44498	FALSE	2.28034e-122	4.20034e-146	0	0	11	78691.7	TRUE	1	KEEALDTAVK	10	1	18965.9	TRUE	_KEEALDTAVK_	-22.4487	FALSE	_KEEALDTAVK_	FALSE	2.60149e-68	1.10116e-69	36.1411	4.64981	0.114958	-22.4434	36.1382	9.38155	1.25958e-16	0.0909045	0.328561	7.55749e-16	3.13885e-72	1.92529e-62	18965.9	TRUE	TRUE	0.93833	0.977071	31616.2
3	OF_20210407_OEF_05	2	58	38	Saccharomyces cerevisiae (strain ATCC 204508 / S288c)	Pyruvate decarboxylase isozyme 1	PDC1_YEAST	P06169	1.6019	1.6019	FALSE	2.22855e-186	3.31416e-265	0	0	57	187142	FALSE	0	SEITLGK	1	1	10280626	FALSE	_[+42]SEITLGK_	15.0898	FALSE	_[Acetyl (Protein N-term)]SEITLGK_	FALSE	7.20925e-147	1.04862e-146	55.1183	14.4467	0.287363	15.2081	55.0583	282.563	2.28117e-80	0.393786	0.261474	1.3687e-79	8.31478e-254	2.36009e-228	10280626	TRUE	TRUE	1.09815	0.99996	136674
3	OF_20210407_OEF_05	2	58	38	Saccharomyces cerevisiae (strain ATCC 204508 / S288c)	Pyruvate decarboxylase isozyme 1	PDC1_YEAST	P06169	1.6019	1.6019	FALSE	2.22855e-186	3.31416e-265	0	0	57	187142	TRUE	0	LLTTIADAAK	2	1	8555003	TRUE	_LLTTIADAAK_	23.3802	FALSE	_LLTTIADAAK_	FALSE	2.93528e-163	4.69645e-162	59.5842	14.2552	0.303896	23.6251	59.4467	270.787	1.62563e-81	0.2366	0.189215	9.75378e-81	3.76392e-282	1.3603e-239	8555003	TRUE	TRUE	1.12521	0.999432	120101
3	OF_20210407_OEF_05	2	58	38	Saccharomyces cerevisiae (strain ATCC 204508 / S288c)	Pyruvate decarboxylase isozyme 1	PDC1_YEAST	P06169	1.6019	1.6019	FALSE	2.22855e-186	3.31416e-265	0	0	57	187142	TRUE	1	TTYVTQRPVYLGLPANLVDLNVPAK	3	2	2.53266e+06	TRUE	_TTYVTQRPVYLGLPANLVDLNVPAK_	93.46	FALSE	_TTYVTQRPVYLGLPANLVDLNVPAK_	FALSE	3.72636e-114	4.19872e-115	93.7303	17.5693	0.368704	93.5139	93.7044	214.434	9.33406e-81	0.396858	0.431827	5.60043e-80	1.71854e-244	2.50344e-212	4.79096e+06	TRUE	TRUE	1.039	0.999559	77604.5
3	OF_20210407_OEF_05	2	58	38	Saccharomyces cerevisiae (strain ATCC 204508 / S288c)	Pyruvate decarboxylase isozyme 1	PDC1_YEAST	P06169	1.6019	1.6019	FALSE	2.22855e-186	3.31416e-265	0	0	57	187142	TRUE	1	TTYVTQRPVYLGLPANLVDLNVPAK	3	2	2.53266e+06	TRUE	_TTYVTQRPVYLGLPANLVDLNVPAK_	93.46	FALSE	_TTYVTQRPVYLGLPANLVDLNVPAK_	FALSE	2.91996e-54	1.03821e-55	93.8562	15.2	0.193668	93.7766	93.7044	54.8843	7.95667e-36	0.34212	0.30738	4.774e-35	1.09567e-178	3.98101e-96	274346	TRUE	TRUE	0.900433	0.99124	27142.7
3	OF_20210407_OEF_05	2	58	38	Saccharomyces cerevisiae (strain ATCC 204508 / S288c)	Pyruvate decarboxylase isozyme 1	PDC1_YEAST	P06169	1.6019	1.6019	FALSE	2.22855e-186	3.31416e-265	0	0	57	187142	TRUE	0	NPVILADACCSR	4	1	6603947	TRUE	_NPVILADAC[+57]C[+57]SR_	17.2842	FALSE	_NPVILADAC[Carbamidomethyl (C)]C[Carbamidomethyl (C)]SR_	FALSE	2.03423e-149	4.06846e-149	56.4214	13.6341	0.323826	17.7508	56.179	399.301	4.59755e-77	0.211608	0.190858	2.75853e-76	2.52499e-273	4.37743e-230	6603947	TRUE	TRUE	1.10246	0.999748	59685.2
3	OF_20210407_OEF_05	2	58	38	Saccharomyces cerevisiae (strain ATCC 204508 / S288c)	Pyruvate decarboxylase isozyme 1	PDC1_YEAST	P06169	1.6019	1.6019	FALSE	2.22855e-186	3.31416e-265	0	0	57	187142	TRUE	1	YGGVYVGTLSKPEVK	5	2	1.79473e+06	TRUE	_YGGVYVGTLSKPEVK_	26.9492	FALSE	_YGGVYVGTLSKPEVK_	FALSE	7.0136e-150	1.87029e-149	61.7952	10.8022	0.243724	27.4434	61.5009	80.5463	4.53312e-78	0.18365	0.173315	2.71987e-77	1.31666e-265	7.93122e-219	2.54814e+06	TRUE	TRUE	1.10324	0.999466	188371
3	OF_20210407_OEF_05	2	58	38	Saccharomyces cerevisiae (strain ATCC 204508 / S288c)	Pyruvate decarboxylase isozyme 1	PDC1_YEAST	P06169	1.6019	1.6019	FALSE	2.22855e-186	3.31416e-265	0	0	57	187142	TRUE	1	YGGVYVGTLSKPEVK	5	2	1.79473e+06	TRUE	_YGGVYVGTLSKPEVK_	26.9492	FALSE	_YGGVYVGTLSKPEVK_	FALSE	5.46769e-141	4.86017e-141	61.8287	11.5546	0.240929	27.4998	61.5009	69.1389	4.63915e-74	0.684589	0.408312	2.78349e-73	9.69903e-238	6.11601e-208	1041317	TRUE	TRUE	1.08807	0.999404	67181.8
3	OF_20210407_OEF_05	2	58	38	Saccharomyces cerevisiae (strain ATCC 204508 / S288c)	Pyruvate decarboxylase isozyme 1	PDC1_YEAST	P06169	1.6019	1.6019	FALSE	2.22855e-186	3.31416e-265	0	0	57	187142	TRUE	0	AQYNEIQGWDHLSLLPTFGAK	6	3	62102.7	TRUE	_AQYNEIQGWDHLSLLPTFGAK_	100.285	FALSE	_AQYNEIQGWDHLSLLPTFGAK_	FALSE	2.47685e-113	2.65971e-114	96.5888	11.5441	0.255736	99.6649	96.8527	196.3	2.00089e-63	0.144051	0.232507	1.20053e-62	7.50717e-190	8.72381e-171	3.7591e+06	TRUE	TRUE	1.03741	0.99911	122441
3	OF_20210407_OEF_05	2	58	38	Saccharomyces cerevisiae (strain ATCC 204508 / S288c)	Pyruvate decarboxylase isozyme 1	PDC1_YEAST	P06169	1.6019	1.6019	FALSE	2.22855e-186	3.31416e-265	0	0	57	187142	TRUE	1	GYKPVAVPAR	7	1	5360853	TRUE	_GYKPVAVPAR_	-9.34962	FALSE	_GYKPVAVPAR_	FALSE	6.52108e-156	5.21686e-155	43.1885	9.71936	0.225147	-9.28519	43.1546	267.221	3.86865e-78	0.424523	0.270347	2.32119e-77	5.11328e-254	3.93805e-205	5360853	TRUE	TRUE	1.11326	0.999993	147039
3	OF_20210407_OEF_05	2	58	38	Saccharomyces cerevisiae (strain ATCC 204508 / S288c)	Pyruvate decarboxylase isozyme 1	PDC1_YEAST	P06169	1.6019	1.6019	FALSE	2.22855e-186	3.31416e-265	0	0	57	187142	TRUE	0	TPANAAVPASTPLK	8	2	2969531	TRUE	_TPANAAVPASTPLK_	9.25741	FALSE	_TPANAAVPASTPLK_	FALSE	2.35239e-148	4.18203e-148	52.2401	10.8705	0.254274	9.16286	52.2827	329.161	1.62563e-81	0.299957	0.453858	9.75378e-81	6.07104e-277	1.95932e-225	2969531	TRUE	TRUE	1.10067	0.999773	48747.8
3	OF_20210407_OEF_05	2	58	38	Saccharomyces cerevisiae (strain ATCC 204508 / S288c)	Pyruvate decarboxylase isozyme 1	PDC1_YEAST	P06169	1.6019	1.6019	FALSE	2.22855e-186	3.31416e-265	0	0	57	187142	TRUE	0	VATTGEWDK	9	1	3.03214e+06	TRUE	_VATTGEWDK_	-11.3169	FALSE	_VATTGEWDK_	FALSE	6.31555e-152	2.52622e-151	42.2699	11.0099	0.253035	-11.0036	42.1	144.93	9.93392e-77	0.109847	0.151929	5.96035e-76	1.56045e-264	7.30012e-210	3.03214e+06	TRUE	TRUE	1.10666	0.99973	100408
3	OF_20210407_OEF_05	2	58	38	Saccharomyces cerevisiae (strain ATCC 204508 / S288c)	Pyruvate decarboxylase isozyme 1	PDC1_YEAST	P06169	1.6019	1.6019	FALSE	2.22855e-186	3.31416e-265	0	0	57	187142	TRUE	0	LFVLNNDGYTIEK	10	1	1.94056e+06	TRUE	_LFVLNNDGYTIEK_	57.2678	FALSE	_LFVLNNDGYTIEK_	FALSE	5.74046e-152	2.49977e-151	76.093	12.1426	0.290073	57.3585	76.0481	36.6113	1.68521e-74	0.114321	0.111979	1.01112e-73	1.75788e-258	7.88878e-220	1.94056e+06	TRUE	TRUE	1.10673	0.999435	238226
3	OF_20210407_OEF_05	2	58	38	Saccharomyces cerevisiae (strain ATCC 204508 / S288c)	Pyruvate decarboxylase isozyme 1	PDC1_YEAST	P06169	1.6019	1.6019	FALSE	2.22855e-186	3.31416e-265	0	0	57	187142	TRUE	0	NAAVPASTPLK	11	1	2.87677e+06	TRUE	_NAAVPASTPLK_	-3.41647	FALSE	_NAAVPASTPLK_	FALSE	1.01734e-83	5.33686e-85	45.4003	19.2607	0.249426	-5.05577	46.2303	66.3284	3.39635e-08	0.188335	1.01146	2.03781e-07	1.06736e-176	5.33686e-85	2.87677e+06	TRUE	TRUE	0.975326	0.997441	193930
3	OF_20210407_OEF_05	2	58	38	Saccharomyces cerevisiae (strain ATCC 204508 / S288c)	Pyruvate decarboxylase isozyme 1	PDC1_YEAST	P06169	1.6019	1.6019	FALSE	2.22855e-186	3.31416e-265	0	0	57	187142	FALSE	0	WAGNANELNAAYAADGYAR	12	2	739818	FALSE	_WAGNANELNAAYAADGYAR_	42.7126	FALSE	_WAGNANELNAAYAADGYAR_	FALSE	1.42883e-119	2.13657e-120	68.98	12.1235	0.265699	41.5982	69.3874	65.5789	2.38444e-61	0.222336	0.252541	1.43066e-60	9.68513e-206	7.33989e-176	871749	TRUE	TRUE	1.04935	0.996014	53681.6
3	OF_20210407_OEF_05	2	58	38	Saccharomyces cerevisiae (strain ATCC 204508 / S288c)	Pyruvate decarboxylase isozyme 1	PDC1_YEAST	P06169	1.6019	1.6019	FALSE	2.22855e-186	3.31416e-265	0	0	57	187142	FALSE	0	WAGNANELNAAYAADGYAR	12	2	739818	FALSE	_WAGNANELNAAYAADGYAR_	42.7126	FALSE	_WAGNANELNAAYAADGYAR_	FALSE	1.04985e-76	4.86887e-78	68.9955	12.0226	0.281014	41.6407	69.3874	56.7491	8.42895e-55	0.30323	0.264356	5.05737e-54	3.48572e-197	1.54356e-107	607886	TRUE	TRUE	0.958981	0.907551	51862.3
3	OF_20210407_OEF_05	2	58	38	Saccharomyces cerevisiae (strain ATCC 204508 / S288c)	Pyruvate decarboxylase isozyme 1	PDC1_YEAST	P06169	1.6019	1.6019	FALSE	2.22855e-186	3.31416e-265	0	0	57	187142	FALSE	0	GLPGDFNLSLLDK	13	1	1.64536e+06	FALSE	_GLPGDFNLSLLDK_	85.6383	FALSE	_GLPGDFNLSLLDK_	FALSE	1.86224e-93	1.13725e-94	89.7127	15.3316	0.35768	85.857	89.5942	34.0971	1.70512e-13	0.0731256	0.424629	1.02307e-12	2.01062e-124	1.13725e-94	1.64536e+06	TRUE	TRUE	0.996859	0.999649	256387
3	OF_20210407_OEF_05	2	58	38	Saccharomyces cerevisiae (strain ATCC 204508 / S288c)	Pyruvate decarboxylase isozyme 1	PDC1_YEAST	P06169	1.6019	1.6019	FALSE	2.22855e-186	3.31416e-265	0	0	57	187142	TRUE	0	LIDLTQFPAFVTPMGK	14	5	131238	TRUE	_LIDLTQFPAFVTPMGK_	108.964	FALSE	_LIDLTQFPAFVTPMGK_	FALSE	1.96821e-134	8.74759e-135	100.566	12.9056	0.30627	108.743	100.67	404.476	3.73251e-65	0.259762	0.49011	2.23951e-64	6.2424e-221	5.58818e-181	467003	TRUE	TRUE	1.07656	0.998761	4894.6
3	OF_20210407_OEF_05	2	58	38	Saccharomyces cerevisiae (strain ATCC 204508 / S288c)	Pyruvate decarboxylase isozyme 1	PDC1_YEAST	P06169	1.6019	1.6019	FALSE	2.22855e-186	3.31416e-265	0	0	57	187142	TRUE	0	LIDLTQFPAFVTPMGK	14	5	131238	TRUE	_LIDLTQFPAFVTPM[+16]GK_	98.1481	FALSE	_LIDLTQFPAFVTPM[Oxidation (M)]GK_	FALSE	2.23797e-118	3.16881e-119	95.5124	11.9493	0.254414	97.2748	95.9211	64.7001	4.86933e-59	0.0731985	0.21434	2.9216e-58	9.96295e-185	2.21923e-163	206326	TRUE	TRUE	1.04709	0.997269	15354.1
3	OF_20210407_OEF_05	2	58	38	Saccharomyces cerevisiae (strain ATCC 204508 / S288c)	Pyruvate decarboxylase isozyme 1	PDC1_YEAST	P06169	1.6019	1.6019	FALSE	2.22855e-186	3.31416e-265	0	0	57	187142	TRUE	0	LIDLTQFPAFVTPMGK	14	5	131238	TRUE	_LIDLTQFPAFVTPMGK_	108.964	FALSE	_LIDLTQFPAFVTPMGK_	FALSE	2.07276e-107	1.79265e-108	100.563	13.0815	0.326832	108.737	100.67	108.968	6.91163e-54	0.353812	0.484828	4.14698e-53	9.553e-177	2.98333e-124	131238	TRUE	TRUE	1.02575	0.997297	6010.07
3	OF_20210407_OEF_05	2	58	38	Saccharomyces cerevisiae (strain ATCC 204508 / S288c)	Pyruvate decarboxylase isozyme 1	PDC1_YEAST	P06169	1.6019	1.6019	FALSE	2.22855e-186	3.31416e-265	0	0	57	187142	TRUE	0	LIDLTQFPAFVTPMGK	14	5	131238	TRUE	_LIDLT[+80]QFPAFVTPMGK_	98.4872	FALSE	_LIDLT[Phospho (STY)]QFPAFVTPMGK_	FALSE	1.55872e-46	5.13158e-48	95.6088	11.2543	0.15602	97.4809	96.0799	38.9182	1.89587e-14	0.384939	0.753649	1.13752e-13	1.48923e-104	5.13158e-48	71323.4	TRUE	TRUE	0.877262	0.994479	9902.46
3	OF_20210407_OEF_05	2	58	38	Saccharomyces cerevisiae (strain ATCC 204508 / S288c)	Pyruvate decarboxylase isozyme 1	PDC1_YEAST	P06169	1.6019	1.6019	FALSE	2.22855e-186	3.31416e-265	0	0	57	187142	TRUE	0	LIDLTQFPAFVTPMGK	14	5	131238	TRUE	_LIDLTQFPAFVTPM[+16]GK_	98.1481	FALSE	_LIDLTQFPAFVTPM[Oxidation (M)]GK_	FALSE	2.06797e-103	1.58313e-104	95.5516	12.8582	0.263528	97.3586	95.9211	19.6573	3.02404e-52	0.150284	0.236956	1.81442e-51	4.31046e-165	4.6166e-125	50704.2	TRUE	TRUE	1.01768	0.997683	17503.5
3	OF_20210407_OEF_05	2	58	38	Saccharomyces cerevisiae (strain ATCC 204508 / S288c)	Pyruvate decarboxylase isozyme 1	PDC1_YEAST	P06169	1.6019	1.6019	FALSE	2.22855e-186	3.31416e-265	0	0	57	187142	FALSE	0	PVYLGLPANLVDLNVPAK	15	2	300300	FALSE	_PVYLGLPANLVDLNVPAK_	101.999	FALSE	_PVYLGLPANLVDLNVPAK_	FALSE	2.72224e-76	1.25161e-77	97.2397	14.1672	0.159955	101.195	97.5791	170.928	7.50234e-56	0.33948	0.39945	4.5014e-55	5.36198e-199	8.29764e-129	393192	TRUE	TRUE	0.957992	0.999727	12101.5
3	OF_20210407_OEF_05	2	58	38	Saccharomyces cerevisiae (strain ATCC 204508 / S288c)	Pyruvate decarboxylase isozyme 1	PDC1_YEAST	P06169	1.6019	1.6019	FALSE	2.22855e-186	3.31416e-265	0	0	57	187142	FALSE	0	PVYLGLPANLVDLNVPAK	15	2	300300	FALSE	_PVYLGLPANLVDLNVPAK_	101.999	FALSE	_PVYLGLPANLVDLNVPAK_	FALSE	6.32929e-67	2.60331e-68	97.1671	11.201	0.122492	101.025	97.5791	60.8213	3.72086e-34	0.218404	0.331058	2.23252e-33	1.1947e-144	4.24062e-99	207409	TRUE	TRUE	0.934792	0.989655	27247.5
3	OF_20210407_OEF_05	2	58	38	Saccharomyces cerevisiae (strain ATCC 204508 / S288c)	Pyruvate decarboxylase isozyme 1	PDC1_YEAST	P06169	1.6019	1.6019	FALSE	2.22855e-186	3.31416e-265	0	0	57	187142	TRUE	0	VLNNDGYTIEK	16	1	661694	TRUE	_VLNNDGYTIEK_	7.09891	FALSE	_VLNNDGYTIEK_	FALSE	1.23328e-137	7.04731e-138	51.3693	10.809	0.241271	7.27354	51.2884	145.189	7.12979e-70	0.216391	0.270333	4.27788e-69	3.9945e-247	3.1255e-186	661694	TRUE	TRUE	1.08222	0.999836	27693
3	OF_20210407_OEF_05	2	58	38	Saccharomyces cerevisiae (strain ATCC 204508 / S288c)	Pyruvate decarboxylase isozyme 1	PDC1_YEAST	P06169	1.6019	1.6019	FALSE	2.22855e-186	3.31416e-265	0	0	57	187142	FALSE	0	LTAATNAK	17	1	419454	FALSE	_LTAATNAK_	-51.0857	FALSE	_LTAATNAK_	FALSE	2.02162e-52	7.09342e-54	19.7856	66.6937	0.796648	-51.9696	20.2877	10.9481	1.36032e-28	0.157446	0.294472	8.16195e-28	1.58541e-127	1.64443e-96	419454	TRUE	TRUE	0.895089	0.993366	34673.3
3	OF_20210407_OEF_05	2	58	38	Saccharomyces cerevisiae (strain ATCC 204508 / S288c)	Pyruvate decarboxylase isozyme 1	PDC1_YEAST	P06169	1.6019	1.6019	FALSE	2.22855e-186	3.31416e-265	0	0	57	187142	TRUE	0	QVNVNTVFGLPGDFNLSLLDK	18	1	154551	TRUE	_QVNVNTVFGLPGDFNLSLLDK_	127.24	FALSE	_QVNVNTVFGLPGDFNLSLLDK_	FALSE	8.77011e-79	4.22656e-80	108.38	12.6732	0.0839875	126.576	108.656	74.3213	8.20712e-52	0.0620341	0.815113	4.92427e-51	6.60287e-207	1.32788e-134	154551	TRUE	TRUE	0.963904	0.999654	10969
3	OF_20210407_OEF_05	2	58	38	Saccharomyces cerevisiae (strain ATCC 204508 / S288c)	Pyruvate decarboxylase isozyme 1	PDC1_YEAST	P06169	1.6019	1.6019	FALSE	2.22855e-186	3.31416e-265	0	0	57	187142	TRUE	0	EVIDTILALVK	19	1	409386	TRUE	_EVIDTILALVK_	115.263	FALSE	_EVIDTILALVK_	FALSE	2.37812e-86	1.29421e-87	103.809	13.6842	0.0492632	115.752	103.586	40.3835	1.61969e-64	0.270656	0.42322	5.78158e-64	1.36444e-212	1.16938e-163	409386	TRUE	TRUE	0.98127	0.999365	44999
3	OF_20210407_OEF_05	2	58	38	Saccharomyces cerevisiae (strain ATCC 204508 / S288c)	Pyruvate decarboxylase isozyme 1	PDC1_YEAST	P06169	1.6019	1.6019	FALSE	2.22855e-186	3.31416e-265	0	0	57	187142	FALSE	0	QLLLHHTLGNGDFTVFHR	20	2	223849	FALSE	_QLLLHHTLGNGDFTVFHR_	51.1847	FALSE	_QLLLHHTLGNGDFTVFHR_	FALSE	2.9691e-116	3.8311e-117	73.1574	10.5666	0.172346	51.4638	73.0198	24.5442	1.48325e-39	0.125865	0.112673	8.8995e-39	5.92288e-183	2.99647e-123	408461	TRUE	TRUE	1.04304	0.994767	91491.2
3	OF_20210407_OEF_05	2	58	38	Saccharomyces cerevisiae (strain ATCC 204508 / S288c)	Pyruvate decarboxylase isozyme 1	PDC1_YEAST	P06169	1.6019	1.6019	FALSE	2.22855e-186	3.31416e-265	0	0	57	187142	FALSE	0	QLLLHHTLGNGDFTVFHR	20	2	223849	FALSE	_QLLLHHTLGNGDFTVFHR_	51.1847	FALSE	_QLLLHHTLGNGDFTVFHR_	FALSE	3.17589e-94	1.97721e-95	73.174	9.82808	0.0706491	51.4973	73.0198	14.3185	2.88995e-53	0.275817	0.318099	1.73397e-52	5.69972e-145	1.97721e-95	39237.9	TRUE	TRUE	0.998506	0.995655	25330.9
3	OF_20210407_OEF_05	2	58	38	Saccharomyces cerevisiae (strain ATCC 204508 / S288c)	Pyruvate decarboxylase isozyme 1	PDC1_YEAST	P06169	1.6019	1.6019	FALSE	2.22855e-186	3.31416e-265	0	0	57	187142	TRUE	1	VTQRPVYLGLPANLVDLNVPAK	21	1	243512	TRUE	_VTQRPVYLGLPANLVDLNVPAK_	89.1016	FALSE	_VTQRPVYLGLPANLVDLNVPAK_	FALSE	4.55475e-99	3.08797e-100	91.5216	17.6304	0.403706	89.1938	91.4716	126.47	7.57872e-55	0.0906361	0.415343	4.54723e-54	4.45176e-179	8.32768e-149	243512	TRUE	TRUE	1.00873	0.998489	5845.07
3	OF_20210407_OEF_05	2	58	38	Saccharomyces cerevisiae (strain ATCC 204508 / S288c)	Pyruvate decarboxylase isozyme 1	PDC1_YEAST	P06169	1.6019	1.6019	FALSE	2.22855e-186	3.31416e-265	0	0	57	187142	TRUE	2	SKIRMIEIMLPVFDAPQNLVEQAK	22	1	345204	TRUE	_S[+80]K[+226]IRM[+16]IEIM[+16]LPVFDAPQNLVEQAK_	102.582	FALSE	_S[Phospho (STY)]K[Biotin]IRM[Oxidation (M)]IEIM[Oxidation (M)]LPVFDAPQNLVEQAK_	FALSE	1.06914e-23	2.92416e-25	97.7892	18.0484	0.282023	102.501	97.8233	28.6361	6.85589e-22	0.325607	0.32034	3.65814e-21	3.73144e-71	2.22914e-51	345204	TRUE	TRUE	0.791856	0.958733	47060.3
3	OF_20210407_OEF_05	2	58	38	Saccharomyces cerevisiae (strain ATCC 204508 / S288c)	Pyruvate decarboxylase isozyme 1	PDC1_YEAST	P06169	1.6019	1.6019	FALSE	2.22855e-186	3.31416e-265	0	0	57	187142	TRUE	2	LLQTPIDMSLKPNDAESEKEVIDTILALVK	23	3	21979	TRUE	_LLQTPIDM[+16]S[+80]LKPNDAESEKEVIDTILALVK_	131.914	FALSE	_LLQTPIDM[Oxidation (M)]S[Phospho (STY)]LKPNDAESEKEVIDTILALVK_	FALSE	6.10154e-17	1.58739e-18	110.023	5.79846	0.127171	130.557	110.555	51.3585	5.88902e-19	0.499876	0.550877	1.94602e-18	3.53907e-57	3.09061e-26	117916	TRUE	TRUE	0.757117	0.917283	24453.6
3	OF_20210407_OEF_05	2	58	38	Saccharomyces cerevisiae (strain ATCC 204508 / S288c)	Pyruvate decarboxylase isozyme 1	PDC1_YEAST	P06169	1.6019	1.6019	FALSE	2.22855e-186	3.31416e-265	0	0	57	187142	TRUE	2	LLQTPIDMSLKPNDAESEKEVIDTILALVK	23	3	21979	TRUE	_LLQTPIDM[+16]S[+80]LKPNDAES[+80]EKEVIDTILALVK_	130.75	FALSE	_LLQTPIDM[Oxidation (M)]S[Phospho (STY)]LKPNDAES[Phospho (STY)]EKEVIDTILALVK_	FALSE	3.22989e-35	9.5878e-37	109.298	7.1053	0.0947831	128.784	110.099	5.02432	5.21591e-09	0.556551	0.939516	3.12954e-08	4.92634e-58	1.68776e-25	9197.64	TRUE	TRUE	0.839042	0.931934	27394.9
3	OF_20210407_OEF_05	2	58	38	Saccharomyces cerevisiae (strain ATCC 204508 / S288c)	Pyruvate decarboxylase isozyme 1	PDC1_YEAST	P06169	1.6019	1.6019	FALSE	2.22855e-186	3.31416e-265	0	0	57	187142	TRUE	2	LLQTPIDMSLKPNDAESEKEVIDTILALVK	23	3	21979	TRUE	_LLQTPIDM[+16]SLKPNDAESEKEVIDTILALVK_	144.968	FALSE	_LLQTPIDM[Oxidation (M)]SLKPNDAESEKEVIDTILALVK_	FALSE	5.547e-34	1.62549e-35	115.184	9.08753	0.126941	144.901	115.201	12.5279	7.79369e-20	0.522958	0.558456	4.67621e-19	1.18272e-85	6.05766e-64	21979	TRUE	TRUE	0.834469	0.997074	14876.3
3	OF_20210407_OEF_05	2	58	38	Saccharomyces cerevisiae (strain ATCC 204508 / S288c)	Pyruvate decarboxylase isozyme 1	PDC1_YEAST	P06169	1.6019	1.6019	FALSE	2.22855e-186	3.31416e-265	0	0	57	187142	FALSE	0	TVFGLPGDFNLSLLDK	24	1	243774	FALSE	_TVFGLPGDFNLSLLDK_	116.834	FALSE	_TVFGLPGDFNLSLLDK_	FALSE	1.75024e-114	2.01466e-115	104.295	14.0482	0.359421	116.816	104.303	171.486	1.36852e-61	0.104044	0.26279	8.21112e-61	1.38208e-185	7.06151e-160	243774	TRUE	TRUE	1.03964	0.998925	7153.26
3	OF_20210407_OEF_05	2	58	38	Saccharomyces cerevisiae (strain ATCC 204508 / S288c)	Pyruvate decarboxylase isozyme 1	PDC1_YEAST	P06169	1.6019	1.6019	FALSE	2.22855e-186	3.31416e-265	0	0	57	187142	TRUE	1	KLIDLTQFPAFVTPMGK	25	2	58890.1	TRUE	_KLIDLTQFPAFVTPMGK_	98.4035	FALSE	_KLIDLTQFPAFVTPMGK_	FALSE	2.28593e-78	1.09179e-79	95.6088	11.2355	0.242307	97.4809	96.0407	40.4738	2.26529e-60	0.376783	0.75464	1.35917e-59	2.90405e-187	4.57122e-150	80723.8	TRUE	TRUE	0.962924	0.99756	9902.98
3	OF_20210407_OEF_05	2	58	38	Saccharomyces cerevisiae (strain ATCC 204508 / S288c)	Pyruvate decarboxylase isozyme 1	PDC1_YEAST	P06169	1.6019	1.6019	FALSE	2.22855e-186	3.31416e-265	0	0	57	187142	TRUE	1	KLIDLTQFPAFVTPMGK	25	2	58890.1	TRUE	_KLIDLTQFPAFVTPM[+16]GK_	87.1163	FALSE	_KLIDLTQFPAFVTPM[Oxidation (M)]GK_	FALSE	2.8105e-60	1.07322e-61	90.1482	11.9445	0.439195	86.6608	90.3952	11.1663	7.52756e-23	0.171659	0.311323	4.51654e-22	1.72363e-146	1.16234e-95	37056.4	TRUE	TRUE	0.917245	0.978224	23296.7
3	OF_20210407_OEF_05	2	58	38	Saccharomyces cerevisiae (strain ATCC 204508 / S288c)	Pyruvate decarboxylase isozyme 1	PDC1_YEAST	P06169	1.6019	1.6019	FALSE	2.22855e-186	3.31416e-265	0	0	57	187142	TRUE	1	VATTGEWDKLTQDK	26	2	26085.9	TRUE	_VATTGEWDKLTQDK_	26.0881	FALSE	_VATTGEWDKLTQDK_	FALSE	2.88349e-93	1.74098e-94	61.6387	8.64094	0.217117	27.1807	60.9882	5.3261	1.41634e-62	0.394394	0.918859	8.498e-62	4.79214e-207	1.74098e-94	41607	TRUE	TRUE	0.99645	0.997145	105488
3	OF_20210407_OEF_05	2	58	38	Saccharomyces cerevisiae (strain ATCC 204508 / S288c)	Pyruvate decarboxylase isozyme 1	PDC1_YEAST	P06169	1.6019	1.6019	FALSE	2.22855e-186	3.31416e-265	0	0	57	187142	TRUE	1	LLTTIADAAKG	27	1	212284	TRUE	_LLTTIADAAKG_	23.2077	FALSE	_LLTTIADAAKG_	FALSE	2.07682e-123	3.86385e-124	59.4397	12.4409	0.143119	23.3677	59.3498	9.66701	1.01894e-46	0.56071	0.385133	6.11361e-46	3.45187e-143	3.86385e-124	212284	TRUE	TRUE	1.05654	0.983976	160781
3	OF_20210407_OEF_05	2	58	38	Saccharomyces cerevisiae (strain ATCC 204508 / S288c)	Pyruvate decarboxylase isozyme 1	PDC1_YEAST	P06169	1.6019	1.6019	FALSE	2.22855e-186	3.31416e-265	0	0	57	187142	TRUE	0	MIEIMLPVFDAPQNLVEQAK	28	3	27570.7	TRUE	_MIEIM[+16]LPVFDAPQNLVEQAK_	120.224	FALSE	_MIEIM[Oxidation (M)]LPVFDAPQNLVEQAK_	FALSE	6.82754e-46	2.23854e-47	104.441	13.7573	0.251154	117.136	105.749	2.6027	2.04199e-09	0.38729	0.353344	1.22502e-08	1.7049e-79	2.23854e-47	49749.2	TRUE	TRUE	0.875246	0.82108	63737.4
3	OF_20210407_OEF_05	2	58	38	Saccharomyces cerevisiae (strain ATCC 204508 / S288c)	Pyruvate decarboxylase isozyme 1	PDC1_YEAST	P06169	1.6019	1.6019	FALSE	2.22855e-186	3.31416e-265	0	0	57	187142	TRUE	0	MIEIMLPVFDAPQNLVEQAK	28	3	27570.7	TRUE	_M[+16]IEIMLPVFDAPQNLVEQAK_	118.029	FALSE	_M[Oxidation (M)]IEIMLPVFDAPQNLVEQAK_	FALSE	3.11203e-83	1.61141e-84	104.456	13.3846	0.251531	117.168	104.845	2.41779	1.48109e-38	0.433071	0.540969	8.88655e-38	3.36829e-104	1.61141e-84	27570.7	TRUE	TRUE	0.974219	0.961812	100706
3	OF_20210407_OEF_05	2	58	38	Saccharomyces cerevisiae (strain ATCC 204508 / S288c)	Pyruvate decarboxylase isozyme 1	PDC1_YEAST	P06169	1.6019	1.6019	FALSE	2.22855e-186	3.31416e-265	0	0	57	187142	TRUE	0	TTGATLGAAFAAEEIDPK	32	1	51861.2	TRUE	_TTGATLGAAFAAEEIDPK_	60.9681	FALSE	_TTGATLGAAFAAEEIDPK_	FALSE	5.5011e-102	3.96475e-103	77.7071	9.61451	0.156856	60.9627	77.7095	38.2927	1.36692e-28	0.0454146	0.135867	8.20151e-28	8.50432e-142	3.96475e-103	51861.2	TRUE	TRUE	1.01477	0.98864	13037.9
3	OF_20210407_OEF_05	2	58	38	Saccharomyces cerevisiae (strain ATCC 204508 / S288c)	Pyruvate decarboxylase isozyme 1	PDC1_YEAST	P06169	1.6019	1.6019	FALSE	2.22855e-186	3.31416e-265	0	0	57	187142	TRUE	0	SFNDNSK	33	1	62344.3	TRUE	_SFNDNSK_	-55.7778	FALSE	_SFNDNSK_	FALSE	1.19686e-34	3.53969e-36	14.8369	31.1146	0.846495	-60.6797	17.622	10.9104	2.78687e-05	0.861768	0.770893	0.000146935	2.36423e-67	1.14811e-42	62344.3	TRUE	TRUE	0.836947	0.97618	12570.6
3	OF_20210407_OEF_05	2	58	38	Saccharomyces cerevisiae (strain ATCC 204508 / S288c)	Pyruvate decarboxylase isozyme 1	PDC1_YEAST	P06169	1.6019	1.6019	FALSE	2.22855e-186	3.31416e-265	0	0	57	187142	TRUE	2	SLKPNDAESEKEVIDTILALVK	34	2	9716.36	TRUE	_SLKPNDAESEKEVIDTILALVK_	132.131	FALSE	_SLKPNDAESEKEVIDTILALVK_	FALSE	2.9354e-61	1.129e-62	110.106	8.9502	0.0645275	130.768	110.64	14.6587	3.95135e-42	0.0712262	0.282153	2.37081e-41	2.78506e-103	1.06912e-81	16265.6	TRUE	TRUE	0.919899	0.932831	13590.1
3	OF_20210407_OEF_05	2	58	38	Saccharomyces cerevisiae (strain ATCC 204508 / S288c)	Pyruvate decarboxylase isozyme 1	PDC1_YEAST	P06169	1.6019	1.6019	FALSE	2.22855e-186	3.31416e-265	0	0	57	187142	TRUE	2	LKPNDAESEKEVIDTILALVK	35	1	12388.2	TRUE	_LKPNDAESEKEVIDTILALVK_	131.697	FALSE	_LKPNDAESEKEVIDTILALVK_	FALSE	1.16923e-11	2.93224e-13	110.017	8.54615	0.0604572	130.541	110.47	6.71053	1.62274e-05	0.207649	0.451249	9.73624e-05	7.94541e-31	2.93224e-13	12388.2	TRUE	TRUE	0.722533	0.971074	13433.1
3	OF_20210407_OEF_05	2	6	5	Saccharomyces cerevisiae (strain ATCC 204508 / S288c)	40S ribosomal protein S14-A;40S ribosomal protein S14-B	RS14A_YEAST;RS14B_YEAST	P06367;P39516	1.56503	1.53459	FALSE	3.36532e-164	1.04966e-209	0	0	6	215997	FALSE	0	IEDVTPVPSDSTR	1	1	2.13102e+06	FALSE	_IEDVTPVPSDSTR_	4.37436	FALSE	_IEDVTPVPSDSTR_	FALSE	2.58132e-130	7.79266e-131	49.5643	15.2443	0.361748	3.4296	50.0127	43.8249	8.11237e-71	0.258891	0.18174	4.86742e-70	1.17214e-247	7.84143e-192	2.13102e+06	TRUE	TRUE	1.06919	0.999618	176956
3	OF_20210407_OEF_05	2	6	5	Saccharomyces cerevisiae (strain ATCC 204508 / S288c)	40S ribosomal protein S14-A;40S ribosomal protein S14-B	RS14A_YEAST;RS14B_YEAST	P06367;P39516	1.56503	1.53459	FALSE	3.36532e-164	1.04966e-209	0	0	6	215997	FALSE	0	TPGPGGQAALR	2	1	1.22748e+06	FALSE	_TPGPGGQAALR_	-17.4513	FALSE	_TPGPGGQAALR_	FALSE	5.81262e-127	1.30989e-127	39.0838	17.4535	0.410304	-16.9442	38.8148	58.5971	2.01328e-62	0.211575	0.164953	1.20797e-61	2.2545e-203	1.41936e-189	1.22748e+06	TRUE	TRUE	1.06309	0.999763	66492.4
3	OF_20210407_OEF_05	2	6	5	Saccharomyces cerevisiae (strain ATCC 204508 / S288c)	40S ribosomal protein S14-A;40S ribosomal protein S14-B	RS14A_YEAST;RS14B_YEAST	P06367;P39516	1.56503	1.53459	FALSE	3.36532e-164	1.04966e-209	0	0	6	215997	FALSE	0	DNSQVFGVAR	3	1	1145104	FALSE	_DNSQVFGVAR_	10.5332	FALSE	_DNSQVFGVAR_	FALSE	2.62952e-106	2.20274e-107	53.2285	9.84681	0.164361	11.3569	52.8575	129.893	5.55754e-59	0.198278	0.140073	3.33452e-58	9.01703e-232	1.15073e-159	1145104	TRUE	TRUE	1.02354	0.9868	49291.5
3	OF_20210407_OEF_05	2	2	1	Saccharomyces cerevisiae (strain ATCC 204508 / S288c)	C-1-tetrahydrofolate synthase, cytoplasmic	C1TC_YEAST	P07245	1.47684	1.36812	TRUE	5.6272e-117	6.60336e-101	0	0	2	28493.4	TRUE	0	SPVTVEDVGCTGALTALLR	1	2	26272.9	TRUE	_SPVTVEDVGC[+57]TGALTALLR_	92.4643	FALSE	_SPVTVEDVGC[Carbamidomethyl (C)]TGALTALLR_	FALSE	2.53986e-65	1.02105e-66	92.9402	10.2977	0.168063	91.8657	93.2271	43.5851	4.84396e-42	0.193841	0.247677	2.90638e-41	9.68667e-148	2.72018e-119	34022.2	TRUE	TRUE	0.930649	0.994748	5720.89
3	OF_20210407_OEF_05	2	2	2	Saccharomyces cerevisiae (strain ATCC 204508 / S288c)	DNA-directed RNA polymerases I and III subunit RPAC1	RPAC1_YEAST	P07703	1.47903	1.47176	FALSE	4.77662e-118	6.96154e-164	0	0	2	74500.4	TRUE	0	LLPQINILQPIK	1	1	122400	TRUE	_LLPQINILQPIK_	86.907	FALSE	_LLPQINILQPIK_	FALSE	4.97698e-103	3.75621e-104	90.5168	14.6697	0.275924	87.3406	90.2817	30.9567	3.23014e-19	0.128827	0.126852	1.93809e-18	3.71816e-159	3.75621e-104	122400	TRUE	TRUE	1.0169	0.983275	17262.8
3	OF_20210407_OEF_05	2	4	4	Saccharomyces cerevisiae (strain ATCC 204508 / S288c)	Fumarate hydratase, mitochondrial	FUMH_YEAST	P08417	1.51069	1.38146	FALSE	3.96187e-134	3.94483e-108	0	0	4	21494.4	TRUE	0	AIQQAADEVASGK	1	1	114525	TRUE	_AIQQAADEVASGK_	2.17536	FALSE	_AIQQAADEVASGK_	FALSE	1.15369e-69	4.97549e-71	49.1909	10.7677	0.26624	2.64316	48.9689	10.8116	1.22293e-37	0.228802	0.23792	7.33466e-37	4.79413e-175	4.97549e-71	114525	TRUE	TRUE	0.941748	0.9931	72550.1
3	OF_20210407_OEF_05	2	4	4	Saccharomyces cerevisiae (strain ATCC 204508 / S288c)	Fumarate hydratase, mitochondrial	FUMH_YEAST	P08417	1.51069	1.38146	FALSE	3.96187e-134	3.94483e-108	0	0	4	21494.4	TRUE	0	FEALAAHDAIVECSGALNTLACSLFK	2	1	24164.6	TRUE	_FEALAAHDAIVEC[+57]SGALNTLAC[+57]SLFK_	121.327	FALSE	_FEALAAHDAIVEC[Carbamidomethyl (C)]SGALNTLAC[Carbamidomethyl (C)]SLFK_	FALSE	7.6176e-65	3.04704e-66	106.216	10.6489	0.106608	121.36	106.203	39.8929	2.89045e-59	0.0533505	0.780725	1.20876e-58	4.96476e-188	1.20541e-64	24164.6	TRUE	TRUE	0.929406	0.999393	5521.29
3	OF_20210407_OEF_05	2	10	8	Saccharomyces cerevisiae (strain ATCC 204508 / S288c)	Ribonucleoside-diphosphate reductase small chain 1	RIR2_YEAST	P09938	1.52995	1.50816	FALSE	1.9609e-144	9.9111e-190	0	0	9	181854	TRUE	0	ESEFLFNAIHTIPEIGEK	1	1	414463	TRUE	_ESEFLFNAIHTIPEIGEK_	97.1393	FALSE	_ESEFLFNAIHTIPEIGEK_	FALSE	1.97139e-118	2.81627e-119	95.2797	14.4177	0.343533	96.7778	95.4489	74.0163	6.26937e-64	0.17429	0.162283	3.76162e-63	2.24137e-203	8.71822e-191	414463	TRUE	TRUE	1.0472	0.996204	24191.5
3	OF_20210407_OEF_05	2	10	8	Saccharomyces cerevisiae (strain ATCC 204508 / S288c)	Ribonucleoside-diphosphate reductase small chain 1	RIR2_YEAST	P09938	1.52995	1.50816	FALSE	1.9609e-144	9.9111e-190	0	0	9	181854	TRUE	0	WIQDADALFGER	2	1	263543	TRUE	_WIQDADALFGER_	68.963	FALSE	_WIQDADALFGER_	FALSE	4.65379e-80	2.28407e-81	81.1331	11.8302	0.248822	69.2673	80.9995	16.187	1.32754e-55	0.21268	0.158323	7.96526e-55	1.68387e-176	2.66906e-165	263543	TRUE	TRUE	0.966891	0.99711	108437
3	OF_20210407_OEF_05	2	10	8	Saccharomyces cerevisiae (strain ATCC 204508 / S288c)	Ribonucleoside-diphosphate reductase small chain 1	RIR2_YEAST	P09938	1.52995	1.50816	FALSE	1.9609e-144	9.9111e-190	0	0	9	181854	TRUE	0	AAADALSDLEIK	3	1	258605	TRUE	_AAADALSDLEIK_	51.0648	FALSE	_AAADALSDLEIK_	FALSE	1.06817e-112	1.09555e-113	73.235	11.5735	0.224925	51.6212	72.9607	35.6038	1.05184e-40	0.0397893	0.160671	6.31103e-40	6.23219e-153	8.58887e-118	258605	TRUE	TRUE	1.03617	0.996486	41130.1
3	OF_20210407_OEF_05	2	10	8	Saccharomyces cerevisiae (strain ATCC 204508 / S288c)	Ribonucleoside-diphosphate reductase small chain 1	RIR2_YEAST	P09938	1.52995	1.50816	FALSE	1.9609e-144	9.9111e-190	0	0	9	181854	TRUE	0	LLVAFGNK	4	1	270234	TRUE	_LLVAFGNK_	32.8241	FALSE	_LLVAFGNK_	FALSE	1.01112e-27	2.83326e-29	65.2883	13.9967	0.305039	33.5242	64.9264	42.6142	9.0273e-18	0.248876	0.297347	5.41638e-17	1.17979e-151	6.39624e-65	270234	TRUE	TRUE	0.80964	0.938859	23917.6
3	OF_20210407_OEF_05	2	10	8	Saccharomyces cerevisiae (strain ATCC 204508 / S288c)	Ribonucleoside-diphosphate reductase small chain 1	RIR2_YEAST	P09938	1.52995	1.50816	FALSE	1.9609e-144	9.9111e-190	0	0	9	181854	TRUE	0	DEGLHTDFACLLFAHLK	5	2	47673.4	TRUE	_DEGLHTDFAC[+57]LLFAHLK_	104.056	FALSE	_DEGLHTDFAC[Carbamidomethyl (C)]LLFAHLK_	FALSE	3.01215e-106	2.48425e-107	98.4289	10.3986	0.196174	104.028	98.4406	15.33	3.16958e-56	0.1432	0.116166	1.90175e-55	7.78014e-175	3.01095e-133	61854.7	TRUE	TRUE	1.02342	0.998304	18653.8
3	OF_20210407_OEF_05	2	10	8	Saccharomyces cerevisiae (strain ATCC 204508 / S288c)	Ribonucleoside-diphosphate reductase small chain 1	RIR2_YEAST	P09938	1.52995	1.50816	FALSE	1.9609e-144	9.9111e-190	0	0	9	181854	TRUE	0	DEGLHTDFACLLFAHLK	5	2	47673.4	TRUE	_DEGLHTDFAC[+57]LLFAHLK_	104.056	FALSE	_DEGLHTDFAC[Carbamidomethyl (C)]LLFAHLK_	FALSE	1.82603e-74	8.25326e-76	98.3538	7.5112	0.135777	103.848	98.4406	15.1201	1.81678e-40	0.202483	0.389695	1.09006e-39	7.31236e-154	8.25326e-76	33492	TRUE	TRUE	0.953593	0.983135	20590
3	OF_20210407_OEF_05	2	10	8	Saccharomyces cerevisiae (strain ATCC 204508 / S288c)	Ribonucleoside-diphosphate reductase small chain 1	RIR2_YEAST	P09938	1.52995	1.50816	FALSE	1.9609e-144	9.9111e-190	0	0	9	181854	TRUE	1	EEPLLNEDKER	6	1	104087	TRUE	_EEPLLNEDKER_	-5.71299	FALSE	_EEPLLNEDKER_	FALSE	1.79169e-66	7.33171e-68	44.9686	9.85124	0.210471	-5.90726	45.0675	36.52	1.21767e-11	0.426174	0.910904	7.28882e-11	1.91287e-109	1.42583e-51	104087	TRUE	TRUE	0.93363	0.986085	27373.3
3	OF_20210407_OEF_05	2	6	4	Saccharomyces cerevisiae (strain ATCC 204508 / S288c)	60S ribosomal protein L11-A;60S ribosomal protein L11-B	RL11A_YEAST;RL11B_YEAST	P0C0W9;Q3E757	1.57495	1.55351	FALSE	5.01734e-170	1.21202e-224	0	0	6	504210	FALSE	0	VLEQLSGQTPVQSK	1	1	1.63596e+06	FALSE	_VLEQLSGQTPVQSK_	13.6542	FALSE	_VLEQLSGQTPVQSK_	FALSE	3.43206e-139	2.19652e-139	54.324	13.8344	0.305407	13.6427	54.3298	71.9727	5.71576e-75	0.21256	0.153417	3.42946e-74	2.42852e-240	3.70176e-205	1.63596e+06	TRUE	TRUE	1.08494	0.998779	91129.4
3	OF_20210407_OEF_05	2	6	4	Saccharomyces cerevisiae (strain ATCC 204508 / S288c)	60S ribosomal protein L11-A;60S ribosomal protein L11-B	RL11A_YEAST;RL11B_YEAST	P0C0W9;Q3E757	1.57495	1.55351	FALSE	5.01734e-170	1.21202e-224	0	0	6	504210	FALSE	0	AEEILER	2	2	672897	FALSE	_AEEILER_	-7.97664	FALSE	_AEEILER_	FALSE	2.81897e-106	2.33697e-107	44.0785	14.1833	0.356395	-7.59636	43.8781	34.1773	1.16296e-67	0.170884	0.176986	6.97775e-67	1.19093e-195	1.38085e-163	1.12535e+06	TRUE	TRUE	1.02348	0.998335	122809
3	OF_20210407_OEF_05	2	6	4	Saccharomyces cerevisiae (strain ATCC 204508 / S288c)	60S ribosomal protein L11-A;60S ribosomal protein L11-B	RL11A_YEAST;RL11B_YEAST	P0C0W9;Q3E757	1.57495	1.55351	FALSE	5.01734e-170	1.21202e-224	0	0	6	504210	FALSE	0	AEEILER	2	2	672897	FALSE	_AEEILER_	-7.97664	FALSE	_AEEILER_	FALSE	6.05448e-91	3.50984e-92	44.055	13.936	0.34279	-7.64099	43.8781	85.4885	5.91472e-60	0.519179	0.385661	3.54883e-59	3.78827e-189	4.45415e-130	220444	TRUE	TRUE	0.991422	0.990559	8809.03
3	OF_20210407_OEF_05	2	6	4	Saccharomyces cerevisiae (strain ATCC 204508 / S288c)	60S ribosomal protein L11-A;60S ribosomal protein L11-B	RL11A_YEAST;RL11B_YEAST	P0C0W9;Q3E757	1.57495	1.55351	FALSE	5.01734e-170	1.21202e-224	0	0	6	504210	FALSE	0	YDADVLDK	3	2	509929	FALSE	_YDADVLDK_	3.97883	FALSE	_YDADVLDK_	FALSE	6.83654e-134	2.80474e-134	49.9239	16.6093	0.416164	4.18714	49.825	59.2432	1.18908e-66	0.153884	0.166557	7.13449e-66	4.89671e-217	9.04336e-193	660752	TRUE	TRUE	1.0756	0.999026	35419
3	OF_20210407_OEF_05	2	6	4	Saccharomyces cerevisiae (strain ATCC 204508 / S288c)	60S ribosomal protein L11-A;60S ribosomal protein L11-B	RL11A_YEAST;RL11B_YEAST	P0C0W9;Q3E757	1.57495	1.55351	FALSE	5.01734e-170	1.21202e-224	0	0	6	504210	FALSE	0	YDADVLDK	3	2	509929	FALSE	_YDADVLDK_	3.97883	FALSE	_YDADVLDK_	FALSE	2.65993e-117	3.63752e-118	49.9277	17.2087	0.406228	4.19519	49.825	79.7162	3.25587e-59	0.611022	0.486749	1.95352e-58	3.66376e-182	5.14211e-163	359106	TRUE	TRUE	1.04505	0.998368	15263.7
3	OF_20210407_OEF_05	2	6	4	Saccharomyces cerevisiae (strain ATCC 204508 / S288c)	60S ribosomal protein L11-A;60S ribosomal protein L11-B	RL11A_YEAST;RL11B_YEAST	P0C0W9;Q3E757	1.57495	1.55351	FALSE	5.01734e-170	1.21202e-224	0	0	6	504210	FALSE	0	LVLNISVGESGDR	4	1	235384	FALSE	_LVLNISVGESGDR_	50.0387	FALSE	_LVLNISVGESGDR_	FALSE	1.01274e-43	3.24728e-45	72.337	13.0369	0.0734633	49.7997	72.4549	25.2637	8.96155e-25	0.350271	0.345646	5.37693e-24	5.4396e-188	1.39239e-87	235384	TRUE	TRUE	0.868302	0.98834	72878.8
3	OF_20210407_OEF_05	2	3	3	Saccharomyces cerevisiae (strain ATCC 204508 / S288c)	Transposon Ty2-LR1 Gag-Pol polyprotein;Transposon Ty2-LR2 Gag-Pol polyprotein;Transposon Ty2-C Gag-Pol polyprotein;Transposon Ty2-DR2 Gag-Pol polyprotein;Transposon Ty2-DR3 Gag-Pol polyprotein;Transposon Ty2-OR1 Gag-Pol polyprotein;Transposon Ty2-GR1 Gag-Pol polyprotein;Transposon Ty2-DR1 Gag-Pol polyprotein;Transposon Ty2-OR2 Gag-Pol polyprotein	YL21B_YEAST;YL22B_YEAST;YC21B_YEAST;YD22B_YEAST;YD23B_YEAST;YO21B_YEAST;YG21B_YEAST;YD21B_YEAST;YO22B_YEAST	P0C2J3;P0C2J5;P25384;Q03494;Q07791;Q12113;Q12337;Q12472;Q12501	1.49273	1.49273	FALSE	7.04705e-125	1.55173e-178	0	0	3	139830	FALSE	1	EVPSNQDPLAVSASNLPEFDRDSTK	2	1	149382	FALSE	_EVPSNQDPLAVSASNLPEFDRDSTK_	60.0177	FALSE	_EVPSNQDPLAVSASNLPEFDRDSTK_	FALSE	9.15808e-112	8.98952e-113	77.3042	13.3861	0.35102	60.0443	77.2925	93.6816	5.45195e-55	0.0285756	0.0614859	3.27117e-54	1.39841e-173	1.47799e-153	149382	TRUE	TRUE	1.03435	0.996968	9814.49
3	OF_20210407_OEF_05	2	3	3	Saccharomyces cerevisiae (strain ATCC 204508 / S288c)	Transposon Ty2-LR1 Gag-Pol polyprotein;Transposon Ty2-LR2 Gag-Pol polyprotein;Transposon Ty2-C Gag-Pol polyprotein;Transposon Ty2-DR2 Gag-Pol polyprotein;Transposon Ty2-DR3 Gag-Pol polyprotein;Transposon Ty2-OR1 Gag-Pol polyprotein;Transposon Ty2-GR1 Gag-Pol polyprotein;Transposon Ty2-DR1 Gag-Pol polyprotein;Transposon Ty2-OR2 Gag-Pol polyprotein	YL21B_YEAST;YL22B_YEAST;YC21B_YEAST;YD22B_YEAST;YD23B_YEAST;YO21B_YEAST;YG21B_YEAST;YD21B_YEAST;YO22B_YEAST	P0C2J3;P0C2J5;P25384;Q03494;Q07791;Q12113;Q12337;Q12472;Q12501	1.49273	1.49273	FALSE	7.04705e-125	1.55173e-178	0	0	3	139830	FALSE	1	LKENNINVSDR	3	1	111790	FALSE	_LKENNINVSDR_	-13.9297	FALSE	_LKENNINVSDR_	FALSE	2.05287e-111	1.95511e-112	41.0858	10.4624	0.275982	-13.1868	40.6829	58.3374	8.99096e-55	0.369831	0.237376	5.39457e-54	3.8375e-172	5.37686e-113	111790	TRUE	TRUE	1.03367	0.991938	10450.7
3	OF_20210407_OEF_05	2	5	5	Saccharomyces cerevisiae (strain ATCC 204508 / S288c)	Ubiquitin-60S ribosomal protein L40	RL40A_YEAST;RL40B_YEAST	P0CH08;P0CH09	1.52826	1.51374	FALSE	1.64272e-143	7.29863e-194	0	0	5	339896	FALSE	0	ESTLHLVLR	1	1	1.71368e+06	FALSE	_ESTLHLVLR_	29.6389	FALSE	_ESTLHLVLR_	FALSE	6.83647e-121	1.07239e-121	63.8312	13.4669	0.224059	30.8851	63.0992	28.8907	1.19866e-61	0.353776	0.278153	7.19198e-61	2.77226e-200	3.85751e-180	1.71368e+06	TRUE	TRUE	1.05184	0.999403	259025
3	OF_20210407_OEF_05	2	5	5	Saccharomyces cerevisiae (strain ATCC 204508 / S288c)	Ubiquitin-60S ribosomal protein L40	RL40A_YEAST;RL40B_YEAST	P0CH08;P0CH09	1.52826	1.51374	FALSE	1.64272e-143	7.29863e-194	0	0	5	339896	FALSE	0	TLSDYNIQK	2	1	1.01579e+06	FALSE	_TLSDYNIQK_	0.903149	FALSE	_TLSDYNIQK_	FALSE	8.99584e-114	9.72523e-115	48.6112	18.4647	0.407806	1.42889	48.3559	50.0805	6.12037e-60	0.187936	0.184779	3.67222e-59	1.15114e-199	2.35087e-139	1.01579e+06	TRUE	TRUE	1.03826	0.996386	77982.9
3	OF_20210407_OEF_05	2	5	5	Saccharomyces cerevisiae (strain ATCC 204508 / S288c)	Ubiquitin-60S ribosomal protein L40	RL40A_YEAST;RL40B_YEAST	P0CH08;P0CH09	1.52826	1.51374	FALSE	1.64272e-143	7.29863e-194	0	0	5	339896	FALSE	0	TITLEVESSDTIDNVK	3	1	636306	FALSE	_TITLEVESSDTIDNVK_	50.2341	FALSE	_TITLEVESSDTIDNVK_	FALSE	9.16829e-121	1.4242e-121	72.4472	21.6031	0.234373	50.0232	72.5512	15.8327	8.2602e-63	0.0262824	0.159906	4.95612e-62	1.2685e-180	1.98907e-162	636306	TRUE	TRUE	1.0516	0.998786	107893
3	OF_20210407_OEF_05	2	5	5	Saccharomyces cerevisiae (strain ATCC 204508 / S288c)	Ubiquitin-60S ribosomal protein L40	RL40A_YEAST;RL40B_YEAST	P0CH08;P0CH09	1.52826	1.51374	FALSE	1.64272e-143	7.29863e-194	0	0	5	339896	FALSE	1	CGHTNQLRPK	4	1	88507.9	FALSE	_C[+57]GHTNQLRPK_	-50.7801	FALSE	_C[Carbamidomethyl (C)]GHTNQLRPK_	FALSE	7.97726e-57	2.92074e-58	19.9878	16.7208	0.118359	-51.6136	20.4614	24.6269	3.24211e-41	0.147071	0.13366	1.94526e-40	1.11442e-134	2.3874e-110	88507.9	TRUE	TRUE	0.907715	0.998047	19619.5
3	OF_20210407_OEF_05	2	7	5	Saccharomyces cerevisiae (strain ATCC 204508 / S288c)	40S ribosomal protein S6-A;40S ribosomal protein S6-B	RS6A_YEAST;RS6B_YEAST	P0CX37;P0CX38	1.54013	1.53827	FALSE	4.90729e-150	1.43423e-212	0	0	7	71108.8	FALSE	1	KGEQELEGLTDTTVPK	1	2	304564	FALSE	_KGEQELEGLTDTTVPK_	28.2255	FALSE	_KGEQELEGLTDTTVPK_	FALSE	2.53989e-128	6.15732e-129	62.7106	12.0602	0.280692	28.9807	62.2608	98.8671	6.89326e-64	0.118306	0.0783524	4.13596e-63	9.22616e-215	5.03063e-183	511184	TRUE	TRUE	1.06557	0.997526	21908
3	OF_20210407_OEF_05	2	7	5	Saccharomyces cerevisiae (strain ATCC 204508 / S288c)	40S ribosomal protein S6-A;40S ribosomal protein S6-B	RS6A_YEAST;RS6B_YEAST	P0CX37;P0CX38	1.54013	1.53827	FALSE	4.90729e-150	1.43423e-212	0	0	7	71108.8	FALSE	1	KGEQELEGLTDTTVPK	1	2	304564	FALSE	_KGEQELEGLTDTTVPK_	28.2255	FALSE	_KGEQELEGLTDTTVPK_	FALSE	2.96954e-59	1.11011e-60	62.7519	11.8999	0.252263	29.0502	62.2608	33.3357	3.5601e-32	0.503432	0.314865	2.13606e-31	9.8099e-164	3.75195e-84	97944.3	TRUE	TRUE	0.914451	0.944478	12945.9
3	OF_20210407_OEF_05	2	7	5	Saccharomyces cerevisiae (strain ATCC 204508 / S288c)	40S ribosomal protein S6-A;40S ribosomal protein S6-B	RS6A_YEAST;RS6B_YEAST	P0CX37;P0CX38	1.54013	1.53827	FALSE	4.90729e-150	1.43423e-212	0	0	7	71108.8	FALSE	0	IGQEVDGEAVGDEFK	2	1	485897	FALSE	_IGQEVDGEAVGDEFK_	27.7737	FALSE	_IGQEVDGEAVGDEFK_	FALSE	1.1902e-128	3.02273e-129	62.4723	12.5391	0.288939	28.5807	61.9918	19.1172	2.7995e-65	0.265067	0.212161	1.6797e-64	2.83678e-216	2.39542e-193	485897	TRUE	TRUE	1.06617	0.999343	112078
3	OF_20210407_OEF_05	2	7	5	Saccharomyces cerevisiae (strain ATCC 204508 / S288c)	40S ribosomal protein S6-A;40S ribosomal protein S6-B	RS6A_YEAST;RS6B_YEAST	P0CX37;P0CX38	1.54013	1.53827	FALSE	4.90729e-150	1.43423e-212	0	0	7	71108.8	FALSE	0	TFEIDDEHR	3	1	436314	FALSE	_TFEIDDEHR_	-5.60297	FALSE	_TFEIDDEHR_	FALSE	5.11802e-132	1.81974e-132	45.2618	4.93508	0.11595	-5.3294	45.1232	338.551	2.15954e-65	0.296723	0.190599	1.29572e-64	7.0205e-219	5.20236e-185	436314	TRUE	TRUE	1.07225	0.99778	14079.8
3	OF_20210407_OEF_05	2	7	5	Saccharomyces cerevisiae (strain ATCC 204508 / S288c)	40S ribosomal protein S6-A;40S ribosomal protein S6-B	RS6A_YEAST;RS6B_YEAST	P0CX37;P0CX38	1.54013	1.53827	FALSE	4.90729e-150	1.43423e-212	0	0	7	71108.8	FALSE	0	GAIVGPDLAVLALVIVK	4	2	15254.5	FALSE	_GAIVGPDLAVLALVIVK_	150.854	FALSE	_GAIVGPDLAVLALVIVK_	FALSE	2.29224e-66	9.35608e-68	117.108	6.20639	0.0588745	152.687	116.655	19.8001	3.90454e-23	0.0769686	0.689449	2.34272e-22	8.79628e-95	2.28527e-77	27292.5	TRUE	TRUE	0.933354	0.996903	25522.8
3	OF_20210407_OEF_05	2	7	5	Saccharomyces cerevisiae (strain ATCC 204508 / S288c)	40S ribosomal protein S6-A;40S ribosomal protein S6-B	RS6A_YEAST;RS6B_YEAST	P0CX37;P0CX38	1.54013	1.53827	FALSE	4.90729e-150	1.43423e-212	0	0	7	71108.8	FALSE	0	GAIVGPDLAVLALVIVK	4	2	15254.5	FALSE	_GAIVGPDLAVLALVIVK_	150.854	FALSE	_GAIVGPDLAVLALVIVK_	FALSE	4.58817e-38	1.39564e-39	117.092	2.8302	0.0562061	152.622	116.655	13.6495	1.84004e-05	0.883077	0.957273	0.000110402	9.96421e-94	1.39564e-39	3216.55	TRUE	TRUE	0.849247	0.928825	9230.68
3	OF_20210407_OEF_05	2	15	12	Saccharomyces cerevisiae (strain ATCC 204508 / S288c)	60S ribosomal protein L4-A;60S ribosomal protein L4-B	RL4A_YEAST;RL4B_YEAST	P10664;P49626	1.56265	1.53465	FALSE	8.09795e-163	9.29596e-210	0	0	15	89099.6	FALSE	0	NVPGVETANVASLNLLQLAPGAHLGR	1	1	786355	FALSE	_NVPGVETANVASLNLLQLAPGAHLGR_	98.5493	FALSE	_NVPGVETANVASLNLLQLAPGAHLGR_	FALSE	2.40149e-130	7.38919e-131	95.6703	11.3944	0.316419	97.6123	96.1089	228.981	3.40571e-71	0.234065	0.476923	2.04343e-70	2.94628e-242	1.70531e-198	786355	TRUE	TRUE	1.06924	0.999815	18330.2
3	OF_20210407_OEF_05	2	15	12	Saccharomyces cerevisiae (strain ATCC 204508 / S288c)	60S ribosomal protein L4-A;60S ribosomal protein L4-B	RL4A_YEAST;RL4B_YEAST	P10664;P49626	1.56265	1.53465	FALSE	8.09795e-163	9.29596e-210	0	0	15	89099.6	FALSE	0	IPEIPLVVSTDLESIQK	2	2	390027	FALSE	_IPEIPLVVSTDLESIQK_	105.706	FALSE	_IPEIPLVVSTDLESIQK_	FALSE	1.78e-74	8.06798e-76	99.1044	22.6953	0.477333	105.564	99.1687	119.164	8.831e-51	0.144163	0.391768	5.2986e-50	7.72133e-192	3.26755e-105	492398	TRUE	TRUE	0.95362	0.979975	12114.4
3	OF_20210407_OEF_05	2	15	12	Saccharomyces cerevisiae (strain ATCC 204508 / S288c)	60S ribosomal protein L4-A;60S ribosomal protein L4-B	RL4A_YEAST;RL4B_YEAST	P10664;P49626	1.56265	1.53465	FALSE	8.09795e-163	9.29596e-210	0	0	15	89099.6	FALSE	0	IPEIPLVVSTDLESIQK	2	2	390027	FALSE	_IPEIPLVVSTDLESIQK_	105.706	FALSE	_IPEIPLVVSTDLESIQK_	FALSE	9.76564e-101	6.76408e-102	99.0517	18.2476	0.448255	105.448	99.1687	37.5057	8.97594e-63	0.129502	0.377879	5.37228e-62	1.19071e-186	6.76408e-102	287657	TRUE	TRUE	1.01219	0.998021	24038.9
3	OF_20210407_OEF_05	2	15	12	Saccharomyces cerevisiae (strain ATCC 204508 / S288c)	60S ribosomal protein L4-A;60S ribosomal protein L4-B	RL4A_YEAST;RL4B_YEAST	P10664;P49626	1.56265	1.53465	FALSE	8.09795e-163	9.29596e-210	0	0	15	89099.6	FALSE	0	YATASAIAATAVASLVLAR	3	2	89371.3	FALSE	_YATASAIAATAVASLVLAR_	124.176	FALSE	_YATASAIAATAVASLVLAR_	FALSE	2.78118e-80	1.3692e-81	107.047	23.0322	0.380881	123.364	107.383	10.7299	5.53253e-38	0.142056	0.590273	3.31952e-37	3.4643e-193	7.7598e-128	132747	TRUE	TRUE	0.967412	0.987292	40611.6
3	OF_20210407_OEF_05	2	15	12	Saccharomyces cerevisiae (strain ATCC 204508 / S288c)	60S ribosomal protein L4-A;60S ribosomal protein L4-B	RL4A_YEAST;RL4B_YEAST	P10664;P49626	1.56265	1.53465	FALSE	8.09795e-163	9.29596e-210	0	0	15	89099.6	FALSE	0	YATASAIAATAVASLVLAR	3	2	89371.3	FALSE	_YATASAIAATAVASLVLAR_	124.176	FALSE	_YATASAIAATAVASLVLAR_	FALSE	5.77261e-54	2.04793e-55	106.979	18.8292	0.410415	123.2	107.383	9.43816	4.19123e-40	0.237993	0.689415	2.04083e-39	7.06997e-176	2.10068e-56	45995.6	TRUE	TRUE	0.899581	0.989958	22804.6
3	OF_20210407_OEF_05	2	15	12	Saccharomyces cerevisiae (strain ATCC 204508 / S288c)	60S ribosomal protein L4-A;60S ribosomal protein L4-B	RL4A_YEAST;RL4B_YEAST	P10664;P49626	1.56265	1.53465	FALSE	8.09795e-163	9.29596e-210	0	0	15	89099.6	FALSE	1	IINSSEIQSAIRPAGQATQK	4	1	222204	FALSE	_IINSSEIQSAIRPAGQATQK_	33.408	FALSE	_IINSSEIQSAIRPAGQATQK_	FALSE	1.17375e-122	2.11011e-123	65.5516	12.53	0.318388	34.0336	65.2282	25.6601	2.54251e-63	0.192732	0.240762	1.52551e-62	3.17281e-204	1.86322e-176	222204	TRUE	TRUE	1.05514	0.997274	44045.7
3	OF_20210407_OEF_05	2	15	12	Saccharomyces cerevisiae (strain ATCC 204508 / S288c)	60S ribosomal protein L4-A;60S ribosomal protein L4-B	RL4A_YEAST;RL4B_YEAST	P10664;P49626	1.56265	1.53465	FALSE	8.09795e-163	9.29596e-210	0	0	15	89099.6	FALSE	0	AGHQTSAESWGTGR	5	2	66782.9	FALSE	_AGHQTSAESWGTGR_	-20.904	FALSE	_AGHQTSAESWGTGR_	FALSE	7.88497e-60	2.96149e-61	37.2989	17.5701	0.107278	-20.2848	36.9668	18.3074	6.47994e-56	0.0883072	0.404884	3.88796e-55	2.72935e-168	3.29792e-131	87047	TRUE	TRUE	0.916026	0.996899	14482.5
3	OF_20210407_OEF_05	2	15	12	Saccharomyces cerevisiae (strain ATCC 204508 / S288c)	60S ribosomal protein L4-A;60S ribosomal protein L4-B	RL4A_YEAST;RL4B_YEAST	P10664;P49626	1.56265	1.53465	FALSE	8.09795e-163	9.29596e-210	0	0	15	89099.6	FALSE	0	FVIWTEAAFTK	6	1	129122	FALSE	_FVIWTEAAFTK_	78.0566	FALSE	_FVIWTEAAFTK_	FALSE	2.62897e-91	1.52958e-92	85.4025	7.44438	0.102549	77.9596	85.456	23.9629	1.32142e-48	0.170197	0.244983	7.92854e-48	2.5123e-156	1.52958e-92	129122	TRUE	TRUE	0.992211	0.99596	43315.9
3	OF_20210407_OEF_05	2	15	12	Saccharomyces cerevisiae (strain ATCC 204508 / S288c)	60S ribosomal protein L4-A;60S ribosomal protein L4-B	RL4A_YEAST;RL4B_YEAST	P10664;P49626	1.56265	1.53465	FALSE	8.09795e-163	9.29596e-210	0	0	15	89099.6	FALSE	0	VGYTLPSHIISTSDVTR	7	1	103025	FALSE	_VGYTLPSHIISTSDVTR_	48.3625	FALSE	_VGYTLPSHIISTSDVTR_	FALSE	1.68434e-106	1.43348e-107	71.5904	9.54714	0.1289	48.2107	71.6549	89.0276	2.85844e-56	0.128713	0.275123	1.71506e-55	1.18658e-162	5.00714e-151	103025	TRUE	TRUE	1.02392	0.999146	7794.42
3	OF_20210407_OEF_05	2	15	12	Saccharomyces cerevisiae (strain ATCC 204508 / S288c)	60S ribosomal protein L4-A;60S ribosomal protein L4-B	RL4A_YEAST;RL4B_YEAST	P10664;P49626	1.56265	1.53465	FALSE	8.09795e-163	9.29596e-210	0	0	15	89099.6	FALSE	2	VNHNEKRYATASAIAATAVASLVLAR	8	1	48205.4	FALSE	_VNHNEKRY[+80]ATASAIAATAVASLVLAR_	123.883	FALSE	_VNHNEKRY[Phospho (STY)]ATASAIAATAVASLVLAR_	FALSE	2.89138e-41	9.10672e-43	106.979	21.0278	0.0110077	123.2	107.262	13.2197	1.51779e-43	0.241684	0.663124	9.10672e-43	3.57436e-188	2.1251e-67	48205.4	TRUE	TRUE	0.860211	0.993324	16281.2
3	OF_20210407_OEF_05	2	15	12	Saccharomyces cerevisiae (strain ATCC 204508 / S288c)	60S ribosomal protein L4-A;60S ribosomal protein L4-B	RL4A_YEAST;RL4B_YEAST	P10664;P49626	1.56265	1.53465	FALSE	8.09795e-163	9.29596e-210	0	0	15	89099.6	FALSE	0	AVGAHSDLLK	9	1	80711.5	FALSE	_AVGAHSDLLK_	-8.7497	FALSE	_AVGAHSDLLK_	FALSE	4.13853e-104	3.23007e-105	43.5064	13.0185	0.314283	-8.68195	43.4707	22.9294	4.70604e-55	0.57909	0.383851	2.82362e-54	4.84883e-167	1.2754e-131	80711.5	TRUE	TRUE	1.0191	0.996934	22452.3
3	OF_20210407_OEF_05	2	15	12	Saccharomyces cerevisiae (strain ATCC 204508 / S288c)	60S ribosomal protein L4-A;60S ribosomal protein L4-B	RL4A_YEAST;RL4B_YEAST	P10664;P49626	1.56265	1.53465	FALSE	8.09795e-163	9.29596e-210	0	0	15	89099.6	FALSE	1	SRPQVTVHSLTGEATANALPLPAVF	10	1	32141.2	FALSE	_[+42]SRPQVTVHSLTGEATANALPLPAVF_	104.495	FALSE	_[Acetyl (Protein N-term)]SRPQVTVHSLTGEATANALPLPAVF_	FALSE	2.9741e-44	9.6327e-46	98.5468	8.33721	0.279463	104.309	98.6247	27.9928	3.30154e-35	0.148215	0.565341	1.93709e-34	3.27366e-151	3.90466e-50	32141.2	TRUE	TRUE	0.870021	0.847834	9475.88
3	OF_20210407_OEF_05	2	15	12	Saccharomyces cerevisiae (strain ATCC 204508 / S288c)	60S ribosomal protein L4-A;60S ribosomal protein L4-B	RL4A_YEAST;RL4B_YEAST	P10664;P49626	1.56265	1.53465	FALSE	8.09795e-163	9.29596e-210	0	0	15	89099.6	FALSE	2	SRPQVTVHSLTGEATANALPLPAVFSAPIRPDIVHTVFTSVNK	11	1	27540	FALSE	_[+42]SRPQVTVHSLTGEATANALPLPAVFSAPIRPDIVHTVFTSVNK_	116.022	FALSE	_[Acetyl (Protein N-term)]SRPQVTVHSLTGEATANALPLPAVFSAPIRPDIVHTVFTSVNK_	FALSE	5.36433e-61	2.05333e-62	103.22	10.2692	0.0619712	114.462	103.932	31.7737	2.64457e-41	0.202118	0.653135	1.58674e-40	4.05491e-162	3.84041e-68	27540	TRUE	TRUE	0.919193	0.976147	5465.05
3	OF_20210407_OEF_05	2	1	1	Saccharomyces cerevisiae (strain ATCC 204508 / S288c)	5'-AMP-activated protein kinase subunit gamma	AAKG_YEAST	P12904	1.46101	1.39955	TRUE	2.28656e-109	2.40755e-118	0	0	1	27379.2	TRUE	0	LVGVLTLSDILK	1	1	27379.2	TRUE	_LVGVLTLSDILK_	111.184	FALSE	_LVGVLTLSDILK_	FALSE	8.5253e-76	3.90845e-77	101.273	11.1416	0.0584618	110.238	101.716	25.1648	1.94278e-49	0.217377	0.463686	1.16566e-48	7.00494e-157	3.90845e-77	27379.2	TRUE	TRUE	0.956804	0.99272	5072.13
3	OF_20210407_OEF_05	2	14	10	Saccharomyces cerevisiae (strain ATCC 204508 / S288c)	Peptidyl-prolyl cis-trans isomerase	CYPH_YEAST	P14832	1.59272	1.57706	FALSE	1.00914e-180	5.92107e-244	0	0	14	551386	TRUE	0	HVVFGEVVDGYDIVK	1	2	1.66514e+06	TRUE	_HVVFGEVVDGYDIVK_	61.3555	FALSE	_HVVFGEVVDGYDIVK_	FALSE	1.17862e-150	3.77159e-150	77.8665	10.4335	0.257773	61.3362	77.874	322.233	7.73758e-78	0.0752205	0.136873	4.64255e-77	1.37966e-255	8.62503e-218	2870795	TRUE	TRUE	1.10453	0.999976	50690.4
3	OF_20210407_OEF_05	2	14	10	Saccharomyces cerevisiae (strain ATCC 204508 / S288c)	Peptidyl-prolyl cis-trans isomerase	CYPH_YEAST	P14832	1.59272	1.57706	FALSE	1.00914e-180	5.92107e-244	0	0	14	551386	TRUE	0	HVVFGEVVDGYDIVK	1	2	1.66514e+06	TRUE	_HVVFGEVVDGYDIVK_	61.3555	FALSE	_HVVFGEVVDGYDIVK_	FALSE	2.48421e-128	6.11497e-129	77.9206	10.6041	0.262348	61.4738	77.874	153.752	6.81088e-62	0.132203	0.231085	4.08653e-61	4.46817e-225	6.60621e-192	459489	TRUE	TRUE	1.06559	0.9861	14651.4
3	OF_20210407_OEF_05	2	14	10	Saccharomyces cerevisiae (strain ATCC 204508 / S288c)	Peptidyl-prolyl cis-trans isomerase	CYPH_YEAST	P14832	1.59272	1.57706	FALSE	1.00914e-180	5.92107e-244	0	0	14	551386	TRUE	0	SQVYFDVEADGQPIGR	2	1	2.39992e+06	TRUE	_[+42]SQVYFDVEADGQPIGR_	64.8028	FALSE	_[Acetyl (Protein N-term)]SQVYFDVEADGQPIGR_	FALSE	1.41506e-127	3.28129e-128	79.5456	16.0466	0.109052	65.5424	79.2407	66.2793	2.34453e-70	0.124035	0.168474	1.40672e-69	3.07244e-215	1.30876e-200	2.39992e+06	TRUE	TRUE	1.06421	0.999876	165246
3	OF_20210407_OEF_05	2	14	10	Saccharomyces cerevisiae (strain ATCC 204508 / S288c)	Peptidyl-prolyl cis-trans isomerase	CYPH_YEAST	P14832	1.59272	1.57706	FALSE	1.00914e-180	5.92107e-244	0	0	14	551386	TRUE	0	VESLGSPSGATK	3	1	2285812	TRUE	_VESLGSPSGATK_	-19.3433	FALSE	_VESLGSPSGATK_	FALSE	1.758e-134	8.03657e-135	38.0797	18.8976	0.423604	-18.829	37.8039	30.9717	2.09233e-60	0.0815582	0.382313	1.2554e-59	9.73232e-199	2.01693e-166	2285812	TRUE	TRUE	1.07665	0.997461	211573
3	OF_20210407_OEF_05	2	14	10	Saccharomyces cerevisiae (strain ATCC 204508 / S288c)	Peptidyl-prolyl cis-trans isomerase	CYPH_YEAST	P14832	1.59272	1.57706	FALSE	1.00914e-180	5.92107e-244	0	0	14	551386	TRUE	0	GFGYAGSPFHR	4	1	1.29393e+06	TRUE	_GFGYAGSPFHR_	24.5186	FALSE	_GFGYAGSPFHR_	FALSE	3.13339e-116	4.01074e-117	60.6329	7.94589	0.186212	25.4915	60.0859	322.146	3.29403e-71	0.376546	0.28032	1.97642e-70	1.54313e-249	2.08254e-207	1.29393e+06	TRUE	TRUE	1.043	0.999531	30176
3	OF_20210407_OEF_05	2	14	10	Saccharomyces cerevisiae (strain ATCC 204508 / S288c)	Peptidyl-prolyl cis-trans isomerase	CYPH_YEAST	P14832	1.59272	1.57706	FALSE	1.00914e-180	5.92107e-244	0	0	14	551386	TRUE	0	LYNDIVPK	5	2	590459	TRUE	_LYNDIVPK_	17.147	FALSE	_LYNDIVPK_	FALSE	1.14311e-147	1.82897e-147	56.3032	14.1811	0.299663	17.5234	56.1077	35.1213	7.22868e-70	0.125878	0.16356	4.33721e-69	2.01365e-234	2.21151e-192	620174	TRUE	TRUE	1.09951	0.9981	69131.9
3	OF_20210407_OEF_05	2	14	10	Saccharomyces cerevisiae (strain ATCC 204508 / S288c)	Peptidyl-prolyl cis-trans isomerase	CYPH_YEAST	P14832	1.59272	1.57706	FALSE	1.00914e-180	5.92107e-244	0	0	14	551386	TRUE	0	LYNDIVPK	5	2	590459	TRUE	_LYNDIVPK_	17.147	FALSE	_LYNDIVPK_	FALSE	1.5384e-120	2.36677e-121	56.2803	14.5665	0.285148	17.4793	56.1077	141.87	6.04125e-62	0.586597	0.406273	3.62475e-61	1.85784e-173	3.88923e-156	560743	TRUE	TRUE	1.05118	0.99972	16640.3
3	OF_20210407_OEF_05	2	14	10	Saccharomyces cerevisiae (strain ATCC 204508 / S288c)	Peptidyl-prolyl cis-trans isomerase	CYPH_YEAST	P14832	1.59272	1.57706	FALSE	1.00914e-180	5.92107e-244	0	0	14	551386	TRUE	1	ITTVPCPWLDGKHVVFGEVVDGYDIVK	6	2	303705	TRUE	_ITT[+80]VPC[+57]PWLDGK[+226]HVVFGEVVDGYDIVK_	62.3903	FALSE	_ITT[Phospho (STY)]VPC[Carbamidomethyl (C)]PWLDGK[Biotin]HVVFGEVVDGYDIVK_	FALSE	4.13415e-114	4.62562e-115	77.9206	10.4697	0.232689	61.4738	78.2814	64.8674	9.81665e-53	0.122137	0.238633	5.88999e-52	6.24799e-198	3.78085e-155	335163	TRUE	TRUE	1.03892	0.995858	27758.9
3	OF_20210407_OEF_05	2	14	10	Saccharomyces cerevisiae (strain ATCC 204508 / S288c)	Peptidyl-prolyl cis-trans isomerase	CYPH_YEAST	P14832	1.59272	1.57706	FALSE	1.00914e-180	5.92107e-244	0	0	14	551386	TRUE	1	ITTVPCPWLDGKHVVFGEVVDGYDIVK	6	2	303705	TRUE	_IT[+80]TVPC[+57]PWLDGK[+226]HVVFGEVVDGYDIVK_	60.8509	FALSE	_IT[Phospho (STY)]TVPC[Carbamidomethyl (C)]PWLDGK[Biotin]HVVFGEVVDGYDIVK_	FALSE	4.76992e-108	4.19334e-109	77.9206	9.92535	0.233066	61.4738	77.658	42.5403	7.70763e-58	0.133184	0.238094	4.62458e-57	4.68721e-183	1.86078e-118	272247	TRUE	TRUE	1.02702	0.998894	47113.5
3	OF_20210407_OEF_05	2	14	10	Saccharomyces cerevisiae (strain ATCC 204508 / S288c)	Peptidyl-prolyl cis-trans isomerase	CYPH_YEAST	P14832	1.59272	1.57706	FALSE	1.00914e-180	5.92107e-244	0	0	14	551386	TRUE	1	HVVFGEVVDGYDIVKK	7	1	918830	TRUE	_HVVFGEVVDGYDIVKK_	50.1446	FALSE	_HVVFGEVVDGYDIVKK_	FALSE	1.66079e-128	4.15198e-129	72.5845	15.1673	0.373277	50.3016	72.5071	55.7247	4.02958e-66	0.0581408	0.338676	2.41775e-65	1.16071e-215	1.26431e-186	918830	TRUE	TRUE	1.06591	0.998688	66853.5
3	OF_20210407_OEF_05	2	14	10	Saccharomyces cerevisiae (strain ATCC 204508 / S288c)	Peptidyl-prolyl cis-trans isomerase	CYPH_YEAST	P14832	1.59272	1.57706	FALSE	1.00914e-180	5.92107e-244	0	0	14	551386	TRUE	0	VPCPWLDGK	8	1	431874	TRUE	_VPC[+57]PWLDGK_	31.3333	FALSE	_VPC[Carbamidomethyl (C)]PWLDGK_	FALSE	1.47362e-81	7.43785e-83	64.5518	13.8632	0.361008	32.1119	64.0945	49.3603	2.06914e-57	0.102098	0.171882	1.24148e-56	1.7092e-173	3.02015e-109	431874	TRUE	TRUE	0.970371	0.998645	41960
3	OF_20210407_OEF_05	2	14	10	Saccharomyces cerevisiae (strain ATCC 204508 / S288c)	Peptidyl-prolyl cis-trans isomerase	CYPH_YEAST	P14832	1.59272	1.57706	FALSE	1.00914e-180	5.92107e-244	0	0	14	551386	TRUE	0	ALCTGEK	9	1	317052	TRUE	_ALC[+57]TGEK_	-50.8567	FALSE	_ALC[Carbamidomethyl (C)]TGEK_	FALSE	5.5354e-57	2.03134e-58	19.3133	71.9577	1.40618	-52.8009	20.4178	14.1764	1.34162e-32	0.0344583	0.168847	8.04972e-32	6.05771e-108	1.31125e-79	317052	TRUE	TRUE	0.90816	0.993779	21094.7
3	OF_20210407_OEF_05	2	4	2	Saccharomyces cerevisiae (strain ATCC 204508 / S288c)	Protein translocation protein SEC63	SEC63_YEAST	P14906	1.49781	1.47301	FALSE	1.83378e-127	9.7483e-165	0	0	4	98548.1	TRUE	0	IPLGQPAPETVGDFFFR	1	2	115272	TRUE	_IPLGQPAPETVGDFFFR_	101.985	FALSE	_IPLGQPAPETVGDFFFR_	FALSE	1.54047e-103	1.18498e-104	97.2433	14.9475	0.326053	101.204	97.5734	61.9273	3.35763e-57	0.111109	0.162867	2.01458e-56	1.12191e-169	5.90425e-162	163669	TRUE	TRUE	1.01794	0.999126	13209.7
3	OF_20210407_OEF_05	2	4	2	Saccharomyces cerevisiae (strain ATCC 204508 / S288c)	Protein translocation protein SEC63	SEC63_YEAST	P14906	1.49781	1.47301	FALSE	1.83378e-127	9.7483e-165	0	0	4	98548.1	TRUE	0	IPLGQPAPETVGDFFFR	1	2	115272	TRUE	_IPLGQPAPETVGDFFFR_	101.985	FALSE	_IPLGQPAPETVGDFFFR_	FALSE	4.25338e-72	1.88516e-73	97.3097	11.6141	0.21631	101.36	97.5734	56.5536	2.59661e-24	0.0828062	0.147343	1.55796e-23	5.84637e-140	1.88516e-73	66875.7	TRUE	TRUE	0.947805	0.981688	5089.21
3	OF_20210407_OEF_05	2	4	2	Saccharomyces cerevisiae (strain ATCC 204508 / S288c)	Protein translocation protein SEC63	SEC63_YEAST	P14906	1.49781	1.47301	FALSE	1.83378e-127	9.7483e-165	0	0	4	98548.1	TRUE	0	LFDPYEILGISTSASDR	2	2	78768.6	TRUE	_LFDPYEILGISTSASDR_	106.407	FALSE	_LFDPYEILGISTSASDR_	FALSE	1.66224e-69	7.13024e-71	99.5336	13.6655	0.188744	106.513	99.4856	22.1351	1.4117e-39	0.117052	0.192456	8.47021e-39	5.6029e-114	5.54619e-82	98829.2	TRUE	TRUE	0.941349	0.984169	20073
3	OF_20210407_OEF_05	2	4	2	Saccharomyces cerevisiae (strain ATCC 204508 / S288c)	Protein translocation protein SEC63	SEC63_YEAST	P14906	1.49781	1.47301	FALSE	1.83378e-127	9.7483e-165	0	0	4	98548.1	TRUE	0	LFDPYEILGISTSASDR	2	2	78768.6	TRUE	_LFDPYEILGISTSASDR_	106.407	FALSE	_LFDPYEILGISTSASDR_	FALSE	2.45297e-102	1.78397e-103	99.5075	11.2861	0.236328	106.455	99.4856	30.4369	1.76602e-46	0.0111329	0.180711	1.05961e-45	5.37731e-149	1.78397e-103	58708.1	TRUE	TRUE	1.01548	0.998389	9260.29
3	OF_20210407_OEF_05	2	3	2	Saccharomyces cerevisiae (strain ATCC 204508 / S288c)	rRNA 2'-O-methyltransferase fibrillarin	FBRL_YEAST	P15646	1.5081	1.43993	FALSE	8.95698e-133	7.20273e-143	0	0	3	53978.3	TRUE	1	IKPLEQLTLEPYER	1	2	55281.1	TRUE	_IKPLEQLTLEPYER_	56.9545	FALSE	_IKPLEQLTLEPYER_	FALSE	1.76444e-90	1.01187e-91	75.8918	8.14136	0.239159	56.952	75.8931	35.733	1.33072e-57	0.131037	0.410097	7.98415e-57	2.30971e-186	2.45152e-130	100072	TRUE	TRUE	0.990408	0.988338	20607.7
3	OF_20210407_OEF_05	2	3	3	Saccharomyces cerevisiae (strain ATCC 204508 / S288c)	Proliferating cell nuclear antigen	PCNA_YEAST	P15873	1.45434	1.44756	FALSE	3.03269e-106	8.9836e-148	0	0	3	58526.7	TRUE	0	EDGIIAQAVDDSR	1	1	203033	TRUE	_EDGIIAQAVDDSR_	33.2356	FALSE	_EDGIIAQAVDDSR_	FALSE	2.068e-93	1.25333e-94	65.7178	9.86868	0.232778	34.3553	65.1391	33.1749	4.72842e-37	0.19354	0.176259	2.83705e-36	1.3988e-131	7.87255e-94	203033	TRUE	TRUE	0.996761	0.988986	48601.4
3	OF_20210407_OEF_05	2	3	3	Saccharomyces cerevisiae (strain ATCC 204508 / S288c)	Proliferating cell nuclear antigen	PCNA_YEAST	P15873	1.45434	1.44756	FALSE	3.03269e-106	8.9836e-148	0	0	3	58526.7	TRUE	0	DCVQLVNFQCK	2	1	61633.1	TRUE	_DC[+57]VQLVNFQC[+57]K_	37.8231	FALSE	_DC[Carbamidomethyl (C)]VQLVNFQC[Carbamidomethyl (C)]K_	FALSE	1.17822e-67	4.89649e-69	67.3412	8.73313	0.277667	37.6124	67.4448	6.80793	5.48941e-11	0.240257	0.243855	3.29364e-10	1.67016e-136	4.89649e-69	61633.1	TRUE	TRUE	0.936661	0.980597	95464.5
3	OF_20210407_OEF_05	2	3	3	Saccharomyces cerevisiae (strain ATCC 204508 / S288c)	Proliferating cell nuclear antigen	PCNA_YEAST	P15873	1.45434	1.44756	FALSE	3.03269e-106	8.9836e-148	0	0	3	58526.7	TRUE	0	SGFLQFFLAPK	3	1	17079.2	TRUE	_SGFLQFFLAPK_	113.646	FALSE	_SGFLQFFLAPK_	FALSE	4.81762e-49	1.62278e-50	103.254	10.1492	0.211685	114.536	102.846	3.41912	9.52577e-20	0.226884	0.280344	5.71546e-19	7.12639e-76	1.62278e-50	17079.2	TRUE	TRUE	0.885007	0.938837	24856.3
3	OF_20210407_OEF_05	2	5	4	Saccharomyces cerevisiae (strain ATCC 204508 / S288c)	Protein APA1	APA1_YEAST	P16550	1.47956	1.4751	FALSE	2.61889e-118	3.59706e-166	0	0	5	33701.2	TRUE	0	SIPADIASLISDK	1	1	190685	TRUE	_[+42]SIPADIASLISDK_	123.592	FALSE	_[Acetyl (Protein N-term)]SIPADIASLISDK_	FALSE	2.40213e-86	1.30285e-87	107.196	20.1226	0.166872	123.725	107.141	16.3113	2.65834e-53	0.324515	0.205537	1.59501e-52	1.60092e-166	2.19038e-120	190685	TRUE	TRUE	0.98126	0.991142	37856.2
3	OF_20210407_OEF_05	2	5	4	Saccharomyces cerevisiae (strain ATCC 204508 / S288c)	Protein APA1	APA1_YEAST	P16550	1.47956	1.4751	FALSE	2.61889e-118	3.59706e-166	0	0	5	33701.2	TRUE	1	LLCALDNEESDKR	2	2	27250.4	TRUE	_LLC[+57]ALDNEESDKR_	8.60746	FALSE	_LLC[Carbamidomethyl (C)]ALDNEESDKR_	FALSE	9.28785e-83	4.763e-84	52.2452	9.74861	0.172084	9.17417	51.9868	11.4036	2.96626e-43	0.502049	0.330125	1.77976e-42	2.66539e-121	1.06751e-89	36825	TRUE	TRUE	0.973132	0.906523	28284.2
3	OF_20210407_OEF_05	2	5	4	Saccharomyces cerevisiae (strain ATCC 204508 / S288c)	Protein APA1	APA1_YEAST	P16550	1.47956	1.4751	FALSE	2.61889e-118	3.59706e-166	0	0	5	33701.2	TRUE	1	ALTFFQDWLNENPELKK	3	1	42773.4	TRUE	_ALTFFQDWLNENPELKK_	106.844	FALSE	_ALTFFQDWLNENPELKK_	FALSE	2.15234e-104	1.70483e-105	99.9209	11.1711	0.241088	107.369	99.6833	32.8084	7.50165e-46	0.0982339	0.131516	4.50099e-45	2.682e-158	1.70483e-105	42773.4	TRUE	TRUE	1.01968	0.996411	7812.63
3	OF_20210407_OEF_05	2	1	1	Saccharomyces cerevisiae (strain ATCC 204508 / S288c)	DNA-directed RNA polymerases I, II, and III subunit RPABC3	RPAB3_YEAST	P20436	1.4777	1.44261	TRUE	2.13792e-117	1.39275e-144	0	0	1	42375.7	TRUE	0	IEAASTTQDQCK	1	1	42375.7	TRUE	_IEAASTTQDQC[+57]K_	-36.5631	FALSE	_IEAASTTQDQC[Carbamidomethyl (C)]K_	FALSE	1.66811e-91	9.74079e-93	28.1388	10.3084	0.271269	-37.2072	28.4894	52.3694	6.46371e-53	0.0125325	0.10267	3.87823e-52	1.76338e-157	2.77797e-138	42375.7	TRUE	TRUE	0.99264	0.991283	3699.59
3	OF_20210407_OEF_05	2	3	3	Saccharomyces cerevisiae (strain ATCC 204508 / S288c)	ATP-dependent RNA helicase DBP5	DBP5_YEAST	P20449	1.48864	1.4644	FALSE	8.07263e-123	6.84527e-159	0	0	3	66635.8	TRUE	0	LADIQADPNSPLYSAK	1	1	91318.5	TRUE	_LADIQADPNSPLYSAK_	33.5815	FALSE	_LADIQADPNSPLYSAK_	FALSE	4.74366e-100	3.27149e-101	65.4057	9.4602	0.258372	33.7514	65.3179	35.928	3.28989e-55	0.178899	0.21765	1.97393e-54	7.30296e-174	3.27149e-101	91318.5	TRUE	TRUE	1.01077	0.992244	15421.4
3	OF_20210407_OEF_05	2	3	3	Saccharomyces cerevisiae (strain ATCC 204508 / S288c)	ATP-dependent RNA helicase DBP5	DBP5_YEAST	P20449	1.48864	1.4644	FALSE	8.07263e-123	6.84527e-159	0	0	3	66635.8	TRUE	0	VNPEDASPQAICLAPSR	2	1	65353.2	TRUE	_VNPEDASPQAIC[+57]LAPSR_	30.7236	FALSE	_VNPEDASPQAIC[Carbamidomethyl (C)]LAPSR_	FALSE	3.6248e-63	1.41456e-64	64.2512	8.87009	0.267807	31.6001	63.7364	33.2898	9.68555e-43	0.111231	0.220414	5.81133e-42	4.63029e-165	1.80819e-94	65353.2	TRUE	TRUE	0.924995	0.989381	14446.7
3	OF_20210407_OEF_05	2	3	2	Saccharomyces cerevisiae (strain ATCC 204508 / S288c)	Probable proteasome subunit alpha type-7	PSA7_YEAST	P21242	1.51883	1.49794	FALSE	1.95201e-138	2.84101e-182	0	0	3	316923	TRUE	0	TPIPIPAFADR	1	1	576239	TRUE	_TPIPIPAFADR_	63.0536	FALSE	_TPIPIPAFADR_	FALSE	1.16758e-98	7.81645e-100	78.4114	17.9988	0.402683	62.7204	78.5426	207.188	7.57088e-62	0.0951176	0.072486	4.54253e-61	1.09732e-186	4.07701e-127	576239	TRUE	TRUE	1.00788	0.999655	10783
3	OF_20210407_OEF_05	2	3	2	Saccharomyces cerevisiae (strain ATCC 204508 / S288c)	Probable proteasome subunit alpha type-7	PSA7_YEAST	P21242	1.51883	1.49794	FALSE	1.95201e-138	2.84101e-182	0	0	3	316923	TRUE	0	GDLLQEAIDFAQK	2	2	77275.5	TRUE	_GDLLQEAIDFAQK_	103.149	FALSE	_GDLLQEAIDFAQK_	FALSE	5.43725e-114	5.95863e-115	98.007	12.913	0.269479	103.021	98.0606	58.3826	3.37832e-52	0.147144	0.218246	2.02699e-51	2.32076e-173	5.7023e-168	124217	TRUE	TRUE	1.03869	0.993401	9975.17
3	OF_20210407_OEF_05	2	3	2	Saccharomyces cerevisiae (strain ATCC 204508 / S288c)	Probable proteasome subunit alpha type-7	PSA7_YEAST	P21242	1.51883	1.49794	FALSE	1.95201e-138	2.84101e-182	0	0	3	316923	TRUE	0	GDLLQEAIDFAQK	2	2	77275.5	TRUE	_GDLLQEAIDFAQK_	103.149	FALSE	_GDLLQEAIDFAQK_	FALSE	4.61344e-75	2.09702e-76	97.9928	9.29906	0.266806	102.987	98.0606	39.9837	8.77842e-48	0.181128	0.24812	5.07412e-47	1.30849e-130	2.09702e-76	30334.1	TRUE	TRUE	0.955038	0.99791	4897.8
3	OF_20210407_OEF_05	2	3	2	Saccharomyces cerevisiae (strain ATCC 204508 / S288c)	Proteasome subunit alpha type-1	PSA1_YEAST	P21243	1.41327	1.26614	FALSE	4.93964e-88	2.98401e-54	0	0	3	96965.1	TRUE	0	LLDPTTVSYIFCISR	2	2	34726.3	TRUE	_LLDPTTVSYIFC[+57]ISR_	104.923	FALSE	_LLDPTTVSYIFC[Carbamidomethyl (C)]ISR_	FALSE	2.32276e-35	6.92071e-37	98.7355	11.2999	0.217954	104.749	98.8143	38.2902	3.28133e-28	0.174112	0.266711	1.9688e-27	1.89025e-107	7.91286e-52	63027.7	TRUE	TRUE	0.839566	0.856806	9622.45
3	OF_20210407_OEF_05	2	2	2	Saccharomyces cerevisiae (strain ATCC 204508 / S288c)	Proteasome subunit beta type-4	PSB4_YEAST	P22141	1.45216	1.41263	FALSE	3.12498e-105	4.99257e-126	0	0	2	70288.7	TRUE	0	VQDSVILASSK	1	1	98352.5	TRUE	_VQDSVILASSK_	8.37402	FALSE	_VQDSVILASSK_	FALSE	2.11394e-80	1.04392e-81	51.626	12.6265	0.342235	7.8281	51.8788	20.0726	1.37435e-43	0.205762	0.145531	8.24607e-43	1.16693e-151	5.65637e-100	98352.5	TRUE	TRUE	0.967689	0.981266	19938.8
3	OF_20210407_OEF_05	2	2	2	Saccharomyces cerevisiae (strain ATCC 204508 / S288c)	Proteasome subunit beta type-4	PSB4_YEAST	P22141	1.45216	1.41263	FALSE	3.12498e-105	4.99257e-126	0	0	2	70288.7	TRUE	0	MDIILGIR	2	1	21711.3	TRUE	_[+42]MDIILGIR_	120.221	FALSE	_[Acetyl (Protein N-term)]MDIILGIR_	FALSE	7.72679e-32	2.2356e-33	105.534	12.8829	0.107738	119.703	105.747	13.547	5.07361e-30	0.140301	0.776445	3.04394e-29	9.01616e-137	6.87192e-59	21711.3	TRUE	TRUE	0.826294	0.984595	8218.33
3	OF_20210407_OEF_05	2	2	2	Saccharomyces cerevisiae (strain ATCC 204508 / S288c)	Thioredoxin-1	TRX1_YEAST	P22217	1.51428	1.47223	FALSE	5.08828e-136	3.30749e-164	0	0	2	176528	TRUE	0	FSEQYPQADFYK	1	1	187772	TRUE	_FSEQYPQADFYK_	34.4496	FALSE	_FSEQYPQADFYK_	FALSE	1.82971e-56	6.66865e-58	65.9005	9.4471	0.242422	34.7088	65.7665	37.3522	1.29473e-58	0.219995	0.286107	6.66865e-58	3.59827e-158	2.70565e-104	187772	TRUE	TRUE	0.906702	0.943768	31820.1
3	OF_20210407_OEF_05	2	2	2	Saccharomyces cerevisiae (strain ATCC 204508 / S288c)	Thioredoxin-1	TRX1_YEAST	P22217	1.51428	1.47223	FALSE	5.08828e-136	3.30749e-164	0	0	2	176528	TRUE	0	LDVDELGDVAQK	2	1	157516	TRUE	_LDVDELGDVAQK_	37.6542	FALSE	_LDVDELGDVAQK_	FALSE	3.19268e-103	2.43252e-104	67.3066	8.51828	0.238524	37.5419	67.3618	11.8062	7.80765e-25	0.217364	0.310596	4.68459e-24	3.98451e-171	2.43252e-104	157516	TRUE	TRUE	1.01729	0.990265	127868
3	OF_20210407_OEF_05	2	7	7	Saccharomyces cerevisiae (strain ATCC 204508 / S288c)	Ubiquitin-activating enzyme E1 1	UBA1_YEAST	P22515	1.50269	1.38544	FALSE	5.71941e-130	2.45173e-110	0	0	7	12632.1	TRUE	0	HGLEDGNFVR	1	1	148808	TRUE	_HGLEDGNFVR_	4.20506	FALSE	_HGLEDGNFVR_	FALSE	5.45371e-71	2.37764e-72	50.0272	13.8768	0.301342	4.40483	49.9324	34.1619	4.31346e-46	0.187201	0.164161	2.58808e-45	6.7012e-140	4.13626e-90	148808	TRUE	TRUE	0.945061	0.994565	18427
3	OF_20210407_OEF_05	2	7	7	Saccharomyces cerevisiae (strain ATCC 204508 / S288c)	Ubiquitin-activating enzyme E1 1	UBA1_YEAST	P22515	1.50269	1.38544	FALSE	5.71941e-130	2.45173e-110	0	0	7	12632.1	TRUE	0	IIPAIATTTSLVTGLVNLELYK	2	1	23494.4	TRUE	_IIPAIATTTSLVTGLVNLELYK_	172.239	FALSE	_IIPAIATTTSLVTGLVNLELYK_	FALSE	1.25149e-50	4.3248e-52	126.219	3.21191	0.0863431	189.564	121.938	22.0727	4.8551e-31	0.251671	0.698985	2.91306e-30	3.39599e-112	5.52513e-56	23494.4	TRUE	TRUE	0.889786	0.998708	28236.1
3	OF_20210407_OEF_05	2	7	7	Saccharomyces cerevisiae (strain ATCC 204508 / S288c)	Ubiquitin-activating enzyme E1 1	UBA1_YEAST	P22515	1.50269	1.38544	FALSE	5.71941e-130	2.45173e-110	0	0	7	12632.1	TRUE	0	GDIPGVVAFFGGLVAQEVLK	5	1	1246.13	TRUE	_GDIPGVVAFFGGLVAQEVLK_	175.36	FALSE	_GDIPGVVAFFGGLVAQEVLK_	FALSE	3.96978e-05	9.5227e-07	127.32	2.68622	0.0550627	194.021	122.709	3.28158	4.2702e-05	1.03591	0.879491	0.00025526	3.89258e-165	1.05877e-53	1246.13	TRUE	TRUE	0.658495	0.813412	12465.7
3	OF_20210407_OEF_05	2	2	2	Saccharomyces cerevisiae (strain ATCC 204508 / S288c)	Thioredoxin-2	TRX2_YEAST	P22803	1.4075	1.31128	FALSE	1.29537e-85	4.96904e-73	0	0	2	63935.8	TRUE	0	FAEQYSDAAFYK	2	1	48577	TRUE	_FAEQYSDAAFYK_	31.2017	FALSE	_FAEQYSDAAFYK_	FALSE	1.69371e-48	5.68119e-50	64.6134	9.90726	0.237279	32.2185	64.0172	16.0482	1.30719e-08	0.125616	0.178694	7.84313e-08	4.78385e-101	3.65542e-50	48577	TRUE	TRUE	0.883341	0.936747	19049.6
3	OF_20210407_OEF_05	2	2	2	Saccharomyces cerevisiae (strain ATCC 204508 / S288c)	Proteasome subunit alpha type-3	PSA3_YEAST	P23638	1.50919	1.48952	TRUE	2.41756e-133	2.98862e-176	0	0	1	223095	TRUE	0	TYNEDIPVEILVR	1	1	223095	TRUE	_TYNEDIPVEILVR_	72.366	FALSE	_TYNEDIPVEILVR_	FALSE	2.10454e-110	1.95771e-111	82.7816	6.8504	0.159359	72.8357	82.5517	14.1696	1.69303e-58	0.0699128	0.118321	1.01582e-57	5.92808e-166	1.12235e-115	223095	TRUE	TRUE	1.03168	0.997929	150227
3	OF_20210407_OEF_05	2	6	6	Saccharomyces cerevisiae (strain ATCC 204508 / S288c)	Protein SIS1	SIS1_YEAST	P25294	1.53858	1.45564	FALSE	3.56463e-149	4.65944e-153	0	0	6	67546.6	TRUE	0	DGDDLIYTLPLSFK	1	1	60669.1	TRUE	_DGDDLIYTLPLSFK_	103.635	FALSE	_DGDDLIYTLPLSFK_	FALSE	1.44035e-96	9.25525e-98	98.0323	11.3274	0.290842	103.081	98.2644	57.6615	6.62038e-43	0.133195	0.798216	3.97223e-42	5.09559e-199	3.19064e-148	60669.1	TRUE	TRUE	1.00349	0.996924	6309.3
3	OF_20210407_OEF_05	2	6	6	Saccharomyces cerevisiae (strain ATCC 204508 / S288c)	Protein SIS1	SIS1_YEAST	P25294	1.53858	1.45564	FALSE	3.56463e-149	4.65944e-153	0	0	6	67546.6	TRUE	1	RDGDDLIYTLPLSFK	2	1	205394	TRUE	_RDGDDLIYTLPLSFK_	87.9306	FALSE	_RDGDDLIYTLPLSFK_	FALSE	1.74627e-49	5.93212e-51	90.9634	14.3011	0.333043	88.1643	90.8367	120.707	7.43444e-30	0.22794	0.154041	4.46066e-29	2.7189e-98	2.77665e-63	205394	TRUE	TRUE	0.886344	0.915285	7034.56
3	OF_20210407_OEF_05	2	6	6	Saccharomyces cerevisiae (strain ATCC 204508 / S288c)	Protein SIS1	SIS1_YEAST	P25294	1.53858	1.45564	FALSE	3.56463e-149	4.65944e-153	0	0	6	67546.6	TRUE	0	NQGDYNPQTGR	5	1	48605.5	TRUE	_NQGDYNPQTGR_	-35.4735	FALSE	_NQGDYNPQTGR_	FALSE	8.4065e-41	2.62703e-42	29.3193	12.5897	0.218032	-35.0387	29.0826	13.9613	8.20322e-38	0.115404	0.416766	4.92191e-37	3.90431e-166	5.15208e-99	48605.5	TRUE	TRUE	0.858654	0.962477	17341.3
3	OF_20210407_OEF_05	2	12	9	Saccharomyces cerevisiae (strain ATCC 204508 / S288c)	40S ribosomal protein S2	RS2_YEAST	P25443	1.54818	1.50341	FALSE	1.52304e-154	3.04801e-186	0	0	12	125064	TRUE	0	ITTIEEIFLHSLPVK	1	2	263728	TRUE	_ITTIEEIFLHSLPVK_	120.112	FALSE	_ITTIEEIFLHSLPVK_	FALSE	1.55052e-115	1.87942e-116	105.091	14.0768	0.230421	118.625	105.703	40.8764	2.03641e-65	0.0385915	0.345196	1.22185e-64	3.50267e-213	8.29061e-162	507489	TRUE	TRUE	1.04167	0.999686	45478.4
3	OF_20210407_OEF_05	2	12	9	Saccharomyces cerevisiae (strain ATCC 204508 / S288c)	40S ribosomal protein S2	RS2_YEAST	P25443	1.54818	1.50341	FALSE	1.52304e-154	3.04801e-186	0	0	12	125064	TRUE	0	ITTIEEIFLHSLPVK	1	2	263728	TRUE	_ITTIEEIFLHSLPVK_	120.112	FALSE	_ITTIEEIFLHSLPVK_	FALSE	3.1577e-79	1.53566e-80	105.028	10.2419	0.0625173	118.473	105.703	18.1517	7.50296e-54	0.124697	0.631211	4.50178e-53	4.91454e-171	2.52405e-128	19967.1	TRUE	TRUE	0.964946	0.986877	8267.04
3	OF_20210407_OEF_05	2	12	9	Saccharomyces cerevisiae (strain ATCC 204508 / S288c)	40S ribosomal protein S2	RS2_YEAST	P25443	1.54818	1.50341	FALSE	1.52304e-154	3.04801e-186	0	0	12	125064	TRUE	0	GSGIVASPAVK	2	2	361094	TRUE	_GSGIVASPAVK_	-5.63439	FALSE	_GSGIVASPAVK_	FALSE	9.03037e-66	3.67649e-67	45.1159	6.63268	0.174052	-5.6174	45.1073	120.558	1.12823e-63	0.261406	0.230768	6.76703e-63	6.4066e-212	8.46414e-102	632377	TRUE	TRUE	0.931815	0.994246	46193.3
3	OF_20210407_OEF_05	2	12	9	Saccharomyces cerevisiae (strain ATCC 204508 / S288c)	40S ribosomal protein S2	RS2_YEAST	P25443	1.54818	1.50341	FALSE	1.52304e-154	3.04801e-186	0	0	12	125064	TRUE	0	GSGIVASPAVK	2	2	361094	TRUE	_GSGIVASPAVK_	-5.63439	FALSE	_GSGIVASPAVK_	FALSE	6.44018e-96	4.07284e-97	45.1106	6.68566	0.156171	-5.62784	45.1073	141.207	1.0434e-37	0.648247	0.480361	6.26039e-37	1.2104e-174	9.59188e-95	89810.3	TRUE	TRUE	1.00211	0.997391	6509.13
3	OF_20210407_OEF_05	2	12	9	Saccharomyces cerevisiae (strain ATCC 204508 / S288c)	40S ribosomal protein S2	RS2_YEAST	P25443	1.54818	1.50341	FALSE	1.52304e-154	3.04801e-186	0	0	12	125064	TRUE	0	EIFLHSLPVK	3	1	477615	TRUE	_EIFLHSLPVK_	117.897	FALSE	_EIFLHSLPVK_	FALSE	1.33434e-50	4.59128e-52	105.091	14.2329	0.344956	118.625	104.789	36.564	8.29848e-20	0.0343937	0.346677	4.97909e-19	7.44097e-61	3.83097e-42	477615	TRUE	TRUE	0.889703	0.985683	48514
3	OF_20210407_OEF_05	2	12	9	Saccharomyces cerevisiae (strain ATCC 204508 / S288c)	40S ribosomal protein S2	RS2_YEAST	P25443	1.54818	1.50341	FALSE	1.52304e-154	3.04801e-186	0	0	12	125064	TRUE	0	GYWGTNLGQPHSLATK	4	2	92993.6	TRUE	_GYWGTNLGQPHSLATK_	33.9982	FALSE	_GYWGTNLGQPHSLATK_	FALSE	2.92743e-28	8.23179e-30	65.7242	10.5343	0.249027	34.3676	65.5332	52.4735	1.37197e-30	0.155776	0.308344	8.23179e-30	1.283e-193	1.12842e-59	130579	TRUE	TRUE	0.811898	0.84537	20130.5
3	OF_20210407_OEF_05	2	12	9	Saccharomyces cerevisiae (strain ATCC 204508 / S288c)	40S ribosomal protein S2	RS2_YEAST	P25443	1.54818	1.50341	FALSE	1.52304e-154	3.04801e-186	0	0	12	125064	TRUE	0	GYWGTNLGQPHSLATK	4	2	92993.6	TRUE	_GYWGTNLGQPHSLATK_	33.9982	FALSE	_GYWGTNLGQPHSLATK_	FALSE	2.35173e-116	3.05916e-117	65.7265	9.35259	0.245531	34.3722	65.5332	26.1237	6.75732e-39	0.509377	0.519004	4.05439e-38	4.21402e-168	3.05916e-117	55408.6	TRUE	TRUE	1.04324	0.997699	18045.1
3	OF_20210407_OEF_05	2	12	9	Saccharomyces cerevisiae (strain ATCC 204508 / S288c)	40S ribosomal protein S2	RS2_YEAST	P25443	1.54818	1.50341	FALSE	1.52304e-154	3.04801e-186	0	0	12	125064	TRUE	0	LWAEQPLPVSPLDIYSDEASAQK	5	1	155150	TRUE	_LWAEQPLPVSPLDIYSDEASAQK_	96.595	FALSE	_LWAEQPLPVSPLDIYSDEASAQK_	FALSE	3.39668e-110	3.14144e-111	95.0123	13.0496	0.214698	96.2064	95.1942	20.7975	3.04226e-34	0.23096	0.200153	1.82536e-33	4.41159e-181	3.14144e-111	155150	TRUE	TRUE	1.03127	0.999131	33937.1
3	OF_20210407_OEF_05	2	12	9	Saccharomyces cerevisiae (strain ATCC 204508 / S288c)	40S ribosomal protein S2	RS2_YEAST	P25443	1.54818	1.50341	FALSE	1.52304e-154	3.04801e-186	0	0	12	125064	TRUE	0	TLENTLK	7	1	72253.5	TRUE	_TLENTLK_	-11.4216	FALSE	_TLENTLK_	FALSE	5.18018e-67	2.13616e-68	42.26	21.3468	0.47263	-11.0218	42.0432	25.3934	4.63089e-44	0.603459	0.375684	2.77854e-43	3.15226e-143	5.11009e-94	72253.5	TRUE	TRUE	0.935015	0.97529	11405.4
3	OF_20210407_OEF_05	2	12	9	Saccharomyces cerevisiae (strain ATCC 204508 / S288c)	40S ribosomal protein S2	RS2_YEAST	P25443	1.54818	1.50341	FALSE	1.52304e-154	3.04801e-186	0	0	12	125064	TRUE	1	EFQIIDTLLPGLQDEVMNIKPVQK	9	1	25659.6	TRUE	_EFQIIDTLLPGLQDEVMNIKPVQK_	131.367	FALSE	_EFQIIDTLLPGLQDEVMNIKPVQK_	FALSE	1.0177e-32	2.96598e-34	109.675	11.1848	0.0685669	129.69	110.341	37.1252	3.97604e-21	0.38438	0.621384	2.38562e-20	3.003e-76	2.55513e-53	25659.6	TRUE	TRUE	0.829689	0.992143	3841.53
3	OF_20210407_OEF_05	2	2	2	Saccharomyces cerevisiae (strain ATCC 204508 / S288c)	Proteasome subunit beta type-3	PSB3_YEAST	P25451	1.50541	1.50048	FALSE	2.2473e-131	4.12872e-184	0	0	2	181533	TRUE	0	AIEPETFTQLVSSSLYER	1	1	280514	TRUE	_AIEPETFTQLVSSSLYER_	104.22	FALSE	_AIEPETFTQLVSSSLYER_	FALSE	4.37403e-115	5.18403e-116	98.642	13.1513	0.225656	104.536	98.5093	74.1323	7.27461e-59	0.178253	0.120628	4.36476e-58	5.38221e-191	4.10945e-169	280514	TRUE	TRUE	1.0408	0.998524	19719.1
3	OF_20210407_OEF_05	2	1	1	Saccharomyces cerevisiae (strain ATCC 204508 / S288c)	Single-strand telomeric DNA-binding protein GBP2	GBP2_YEAST	P25555	1.44478	1.35126	TRUE	7.611e-102	3.80821e-92	0	0	1	37551.5	TRUE	0	SDLFDLFGPIGK	1	1	37551.5	TRUE	_SDLFDLFGPIGK_	114.8	FALSE	_SDLFDLFGPIGK_	FALSE	4.78622e-60	1.81039e-61	103.067	11.3012	0.0724735	114.128	103.374	18.9044	2.53625e-41	0.0741953	0.196157	1.52175e-40	2.486e-147	4.56218e-112	37551.5	TRUE	TRUE	0.916617	0.979014	9185.36
3	OF_20210407_OEF_05	2	12	11	Saccharomyces cerevisiae (strain ATCC 204508 / S288c)	60S ribosomal protein L5	RL5_YEAST	P26321	1.56696	1.5474	FALSE	2.52571e-165	9.24947e-220	0	0	12	294671	TRUE	0	VFLDIGLQR	1	1	2.22681e+06	TRUE	_VFLDIGLQR_	63.4209	FALSE	_VFLDIGLQR_	FALSE	2.46975e-132	8.98091e-133	78.8547	11.898	0.277418	63.8463	78.6872	118.652	1.1703e-65	0.125725	0.154822	7.02182e-65	5.75228e-178	2.1737e-168	2.22681e+06	TRUE	TRUE	1.07282	0.998833	94394.3
3	OF_20210407_OEF_05	2	12	11	Saccharomyces cerevisiae (strain ATCC 204508 / S288c)	60S ribosomal protein L5	RL5_YEAST	P26321	1.56696	1.5474	FALSE	2.52571e-165	9.24947e-220	0	0	12	294671	TRUE	0	GYLADDIDADSLEDIYTSAHEAIR	2	1	1052865	TRUE	_GYLADDIDADSLEDIYTSAHEAIR_	94.7964	FALSE	_GYLADDIDADSLEDIYTSAHEAIR_	FALSE	6.30013e-132	2.14472e-132	94.3958	9.15177	0.236943	94.9023	94.3451	429.606	4.74522e-73	0.251272	0.337201	2.84713e-72	3.36782e-225	2.99333e-200	1052865	TRUE	TRUE	1.07209	0.99984	15301.8
3	OF_20210407_OEF_05	2	12	11	Saccharomyces cerevisiae (strain ATCC 204508 / S288c)	60S ribosomal protein L5	RL5_YEAST	P26321	1.56696	1.5474	FALSE	2.52571e-165	9.24947e-220	0	0	12	294671	TRUE	0	GASDGGLYVPHSENR	3	2	709482	TRUE	_GASDGGLYVPHSENR_	0.617065	FALSE	_GASDGGLYVPHSENR_	FALSE	7.24779e-115	8.46458e-116	48.287	16.632	0.403903	0.761414	48.2169	68.6506	2.1432e-62	0.110704	0.113756	1.28592e-61	2.34041e-200	1.02253e-129	657185	TRUE	TRUE	1.04038	0.999625	44510.3
3	OF_20210407_OEF_05	2	12	11	Saccharomyces cerevisiae (strain ATCC 204508 / S288c)	60S ribosomal protein L5	RL5_YEAST	P26321	1.56696	1.5474	FALSE	2.52571e-165	9.24947e-220	0	0	12	294671	TRUE	0	GASDGGLYVPHSENR	3	2	709482	TRUE	_GASDGGLYVPHSENR_	0.617065	FALSE	_GASDGGLYVPHSENR_	FALSE	3.27692e-77	1.54208e-78	48.2829	15.3936	0.320469	0.752916	48.2169	91.9032	4.28822e-58	0.476424	0.350927	2.57293e-57	3.99203e-151	1.54208e-78	761779	TRUE	TRUE	0.960185	0.995786	33473.6
3	OF_20210407_OEF_05	2	12	11	Saccharomyces cerevisiae (strain ATCC 204508 / S288c)	60S ribosomal protein L5	RL5_YEAST	P26321	1.56696	1.5474	FALSE	2.52571e-165	9.24947e-220	0	0	12	294671	TRUE	1	GVEEVEGEYELTEAVEDGPRPFK	4	1	617876	TRUE	_GVEEVEGEYELTEAVEDGPRPFK_	75.4524	FALSE	_GVEEVEGEYELTEAVEDGPRPFK_	FALSE	1.4853e-115	1.82806e-116	84.3686	25.7514	0.602877	76.0783	84.0623	83.9216	4.70588e-54	0.140767	0.0968748	2.82353e-53	5.50071e-179	7.84178e-169	617876	TRUE	TRUE	1.0417	0.997705	15865.5
3	OF_20210407_OEF_05	2	12	11	Saccharomyces cerevisiae (strain ATCC 204508 / S288c)	60S ribosomal protein L5	RL5_YEAST	P26321	1.56696	1.5474	FALSE	2.52571e-165	9.24947e-220	0	0	12	294671	TRUE	1	ADPAFKPTEK	5	1	683606	TRUE	_ADPAFKPTEK_	-24.34	FALSE	_ADPAFKPTEK_	FALSE	2.72941e-136	1.40873e-136	35.468	9.74446	0.252015	-23.7002	35.1255	151.613	1.77655e-65	0.206869	0.155422	1.06593e-64	2.43044e-228	1.06437e-194	683606	TRUE	TRUE	1.07985	0.999517	27233.5
3	OF_20210407_OEF_05	2	12	11	Saccharomyces cerevisiae (strain ATCC 204508 / S288c)	60S ribosomal protein L5	RL5_YEAST	P26321	1.56696	1.5474	FALSE	2.52571e-165	9.24947e-220	0	0	12	294671	TRUE	2	LGLDETYKGVEEVEGEYELTEAVEDGPRPFK	6	1	223199	TRUE	_LGLDETYKGVEEVEGEYELTEAVEDGPRPFK_	93.2684	FALSE	_LGLDETYKGVEEVEGEYELTEAVEDGPRPFK_	FALSE	1.3101e-101	9.35783e-103	93.5957	13.1338	0.234079	93.2333	93.6126	28.8134	2.38795e-59	0.259416	0.432774	1.43277e-58	7.83226e-186	1.29369e-164	223199	TRUE	TRUE	1.01399	0.997523	40609.4
3	OF_20210407_OEF_05	2	12	11	Saccharomyces cerevisiae (strain ATCC 204508 / S288c)	60S ribosomal protein L5	RL5_YEAST	P26321	1.56696	1.5474	FALSE	2.52571e-165	9.24947e-220	0	0	12	294671	TRUE	0	IAALAGQQ	7	1	209351	TRUE	_IAALAGQQ_	-10.6908	FALSE	_IAALAGQQ_	FALSE	5.15632e-86	2.77782e-87	42.3384	12.3479	0.341447	-10.8774	42.4396	23.4721	6.34126e-62	0.215583	0.224434	3.80475e-61	6.15582e-192	1.28952e-117	209351	TRUE	TRUE	0.980516	0.972293	55425.2
3	OF_20210407_OEF_05	2	12	11	Saccharomyces cerevisiae (strain ATCC 204508 / S288c)	60S ribosomal protein L5	RL5_YEAST	P26321	1.56696	1.5474	FALSE	2.52571e-165	9.24947e-220	0	0	12	294671	TRUE	0	GWDFETEEIDPELLR	9	1	49610.1	TRUE	_GWDFETEEIDPELLR_	90.5318	FALSE	_GWDFETEEIDPELLR_	FALSE	9.00306e-93	5.33515e-94	92.4936	9.38914	0.277894	90.9865	92.247	47.1701	6.8788e-45	0.238132	0.257927	4.12728e-44	2.31326e-147	2.14828e-99	49610.1	TRUE	TRUE	0.995385	0.995794	9935.97
3	OF_20210407_OEF_05	2	12	11	Saccharomyces cerevisiae (strain ATCC 204508 / S288c)	60S ribosomal protein L5	RL5_YEAST	P26321	1.56696	1.5474	FALSE	2.52571e-165	9.24947e-220	0	0	12	294671	TRUE	0	LGLDETYK	10	1	66271.1	TRUE	_LGLDETYK_	12.259	FALSE	_LGLDETYK_	FALSE	1.65125e-76	7.61381e-78	53.0828	7.85665	0.17895	11.0335	53.6349	57.6858	2.96244e-21	0.516389	0.523039	1.40503e-20	5.91509e-162	7.61381e-78	66271.1	TRUE	TRUE	0.958511	0.986937	12651
3	OF_20210407_OEF_05	2	3	3	Saccharomyces cerevisiae (strain ATCC 204508 / S288c)	Replication factor A protein 2	RFA2_YEAST	P26754	1.42791	1.35523	FALSE	2.5574e-94	3.58624e-94	0	0	3	26271.6	TRUE	0	DDNDTSSGSSPLQR	1	1	31869.5	TRUE	_DDNDTSSGSSPLQR_	-22.5734	FALSE	_DDNDTSSGSSPLQR_	FALSE	9.75471e-55	3.48382e-56	35.7693	9.33626	0.24723	-23.1375	36.0714	2.49628	4.61145e-19	0.045341	0.27257	2.76687e-18	1.06758e-87	4.31487e-65	31869.5	TRUE	TRUE	0.9018	0.941787	120168
3	OF_20210407_OEF_05	2	1	1	Saccharomyces cerevisiae (strain ATCC 204508 / S288c)	Replication factor A protein 3	RFA3_YEAST	P26755	1.3787	1.34242	TRUE	4.4027e-74	1.02654e-87	0	0	1	13783.8	TRUE	0	SQPTESQLILQSPTISSK	1	1	13783.8	TRUE	_SQPTESQLILQSPTISSK_	45.8334	FALSE	_SQPTESQLILQSPTISSK_	FALSE	2.24743e-57	8.28544e-59	69.7734	9.21231	0.0440178	43.7529	70.5914	13.9339	3.00978e-27	0.10253	0.283179	1.80587e-26	2.02728e-72	8.28544e-59	13783.8	TRUE	TRUE	0.909254	0.974992	8437.03
3	OF_20210407_OEF_05	2	12	10	Saccharomyces cerevisiae (strain ATCC 204508 / S288c)	40S ribosomal protein S7-A	RS7A_YEAST	P26786	1.57076	1.55364	FALSE	1.48029e-167	9.69733e-225	0	0	12	215252	TRUE	0	ILEDLVFPTEIVGK	1	2	626268	TRUE	_ILEDLVFPTEIVGK_	95.4098	FALSE	_ILEDLVFPTEIVGK_	FALSE	3.00625e-139	2.00417e-139	94.3766	14.3059	0.290177	94.8621	94.6391	361.564	3.16462e-69	0.248934	0.226193	1.89877e-68	1.89434e-241	2.42596e-205	1.22316e+06	TRUE	TRUE	1.08504	0.999901	13065.3
3	OF_20210407_OEF_05	2	12	10	Saccharomyces cerevisiae (strain ATCC 204508 / S288c)	40S ribosomal protein S7-A	RS7A_YEAST	P26786	1.57076	1.55364	FALSE	1.48029e-167	9.69733e-225	0	0	12	215252	TRUE	0	ILEDLVFPTEIVGK	1	2	626268	TRUE	_ILEDLVFPTEIVGK_	95.4098	FALSE	_ILEDLVFPTEIVGK_	FALSE	2.11979e-83	1.10119e-84	94.3273	10.4625	0.107269	94.7594	94.6391	26.7952	2.4846e-28	0.213645	0.23491	1.49076e-27	1.22197e-92	8.46439e-70	29374.1	TRUE	TRUE	0.9746	0.981033	6171.57
3	OF_20210407_OEF_05	2	12	10	Saccharomyces cerevisiae (strain ATCC 204508 / S288c)	40S ribosomal protein S7-A	RS7A_YEAST	P26786	1.57076	1.55364	FALSE	1.48029e-167	9.69733e-225	0	0	12	215252	TRUE	0	ALAIFVPVPSLAGFHK	2	1	870559	TRUE	_ALAIFVPVPSLAGFHK_	99.159	FALSE	_ALAIFVPVPSLAGFHK_	FALSE	7.9285e-117	1.05713e-117	96.1551	13.9647	0.260558	98.648	96.3737	148.816	1.75264e-67	0.147352	0.332248	1.05159e-66	5.3585e-217	1.89807e-186	870559	TRUE	TRUE	1.04414	0.99994	28690.5
3	OF_20210407_OEF_05	2	12	10	Saccharomyces cerevisiae (strain ATCC 204508 / S288c)	40S ribosomal protein S7-A	RS7A_YEAST	P26786	1.57076	1.55364	FALSE	1.48029e-167	9.69733e-225	0	0	12	215252	TRUE	0	QIVFEIPSETH	3	1	634625	TRUE	_QIVFEIPSETH_	57.0154	FALSE	_QIVFEIPSETH_	FALSE	2.27421e-122	3.95515e-123	75.7842	12.1211	0.274699	56.7344	75.9232	18.9381	7.85205e-59	0.117393	0.160044	4.71123e-58	1.3365e-193	2.27428e-158	634625	TRUE	TRUE	1.05461	0.992854	201308
3	OF_20210407_OEF_05	2	12	10	Saccharomyces cerevisiae (strain ATCC 204508 / S288c)	40S ribosomal protein S7-A	RS7A_YEAST	P26786	1.57076	1.55364	FALSE	1.48029e-167	9.69733e-225	0	0	12	215252	FALSE	0	LESFQAVYNK	4	1	440678	FALSE	_LESFQAVYNK_	24.3806	FALSE	_LESFQAVYNK_	FALSE	4.1518e-127	9.48983e-128	60.3465	11.0478	0.275083	24.9826	60.0084	57.5242	6.95721e-60	0.232966	0.156475	4.17433e-59	2.4313e-217	9.48983e-128	440678	TRUE	TRUE	1.06336	0.997499	40428.4
3	OF_20210407_OEF_05	2	12	10	Saccharomyces cerevisiae (strain ATCC 204508 / S288c)	40S ribosomal protein S7-A	RS7A_YEAST	P26786	1.57076	1.55364	FALSE	1.48029e-167	9.69733e-225	0	0	12	215252	FALSE	0	TLTAVHDK	5	2	206066	FALSE	_TLTAVHDK_	-41.3417	FALSE	_TLTAVHDK_	FALSE	1.35345e-112	1.37059e-113	25.0856	21.4226	0.357541	-42.641	25.8237	139.553	8.4228e-60	0.253296	0.173084	5.05368e-59	1.0195e-184	1.27637e-178	348355	TRUE	TRUE	1.03597	0.998286	7511.18
3	OF_20210407_OEF_05	2	12	10	Saccharomyces cerevisiae (strain ATCC 204508 / S288c)	40S ribosomal protein S7-A	RS7A_YEAST	P26786	1.57076	1.55364	FALSE	1.48029e-167	9.69733e-225	0	0	12	215252	FALSE	0	TLTAVHDK	5	2	206066	FALSE	_TLTAVHDK_	-41.3417	FALSE	_TLTAVHDK_	FALSE	2.03429e-55	7.31431e-57	25.0529	14.673	0.244419	-42.6985	25.8237	9.89528	4.58407e-31	0.496209	0.314891	2.75044e-30	1.54588e-158	1.11281e-108	63776.3	TRUE	TRUE	0.903742	0.998559	38981.2
3	OF_20210407_OEF_05	2	12	10	Saccharomyces cerevisiae (strain ATCC 204508 / S288c)	40S ribosomal protein S7-A	RS7A_YEAST	P26786	1.57076	1.55364	FALSE	1.48029e-167	9.69733e-225	0	0	12	215252	TRUE	1	AELRPLQFK	6	1	148087	TRUE	_AELRPLQFK_	25.6891	FALSE	_AELRPLQFK_	FALSE	4.2374e-60	1.61041e-61	61.1592	9.52573	0.214881	26.3753	60.7506	20.1833	2.39003e-55	0.518885	0.321411	1.43402e-54	1.09594e-186	2.18403e-138	148087	TRUE	TRUE	0.916761	0.974	66985.6
3	OF_20210407_OEF_05	2	12	10	Saccharomyces cerevisiae (strain ATCC 204508 / S288c)	40S ribosomal protein S7-A	RS7A_YEAST	P26786	1.57076	1.55364	FALSE	1.48029e-167	9.69733e-225	0	0	12	215252	FALSE	0	YLVGGNK	7	1	263001	FALSE	_YLVGGNK_	-25.6342	FALSE	_YLVGGNK_	FALSE	4.59037e-114	5.10041e-115	34.673	12.7747	0.293546	-25.1852	34.4326	177.304	1.08952e-50	0.440175	0.301252	6.5371e-50	3.70511e-176	3.82321e-117	263001	TRUE	TRUE	1.03883	0.999348	7550.19
3	OF_20210407_OEF_05	2	12	10	Saccharomyces cerevisiae (strain ATCC 204508 / S288c)	40S ribosomal protein S7-A	RS7A_YEAST	P26786	1.57076	1.55364	FALSE	1.48029e-167	9.69733e-225	0	0	12	215252	TRUE	0	EIDVAGGK	8	1	242509	TRUE	_EIDVAGGK_	-28.6231	FALSE	_EIDVAGGK_	FALSE	4.79193e-114	5.28764e-115	32.5955	13.7593	0.29858	-29.0296	32.8176	76.5357	9.90818e-56	0.389596	0.34113	5.94491e-55	1.77381e-171	4.32341e-156	242509	TRUE	TRUE	1.03879	0.999822	12808.9
3	OF_20210407_OEF_05	2	1	1	Saccharomyces cerevisiae (strain ATCC 204508 / S288c)	Transcription elongation factor SPT5	SPT5_YEAST	P27692	1.45948	1.36419	TRUE	1.20113e-108	7.98706e-99	0	0	1	18062.5	TRUE	1	LLIPVQELPLLLKPNK	1	1	18062.5	TRUE	_LLIPVQELPLLLKPNK_	112.926	FALSE	_LLIPVQELPLLLKPNK_	FALSE	4.54923e-64	1.80615e-65	101.936	9.50949	0.212945	111.663	102.515	9.2111	1.55568e-38	0.259547	0.410156	9.33403e-38	5.11426e-156	1.65679e-108	18062.5	TRUE	TRUE	0.927373	0.973407	10151.3
3	OF_20210407_OEF_05	2	3	3	Saccharomyces cerevisiae (strain ATCC 204508 / S288c)	Elongation factor 1-gamma 1	EF1G1_YEAST	P29547	1.50322	1.46928	FALSE	3.05054e-130	3.40361e-162	0	0	3	47834.9	TRUE	1	STFVLDDWKR	1	1	187732	TRUE	_STFVLDDWKR_	45.9965	FALSE	_STFVLDDWKR_	FALSE	3.64833e-101	2.54905e-102	70.2854	10.8793	0.272855	45.0551	70.6556	33.4729	1.18544e-56	0.072989	0.294197	7.11266e-56	3.90232e-167	7.20711e-149	187732	TRUE	TRUE	1.01308	0.997267	27506.3
3	OF_20210407_OEF_05	2	3	3	Saccharomyces cerevisiae (strain ATCC 204508 / S288c)	Elongation factor 1-gamma 1	EF1G1_YEAST	P29547	1.50322	1.46928	FALSE	3.05054e-130	3.40361e-162	0	0	3	47834.9	TRUE	0	TQLLGADDDLNAQAQIIR	2	1	50956.1	TRUE	_TQLLGADDDLNAQAQIIR_	57.7019	FALSE	_TQLLGADDDLNAQAQIIR_	FALSE	5.06734e-102	3.66866e-103	76.2224	9.28467	0.224177	57.6201	76.2629	77.0333	2.19935e-58	0.112465	0.23889	1.31961e-57	3.3746e-175	9.5054e-154	50956.1	TRUE	TRUE	1.01484	0.989028	6616.87
3	OF_20210407_OEF_05	2	3	3	Saccharomyces cerevisiae (strain ATCC 204508 / S288c)	Elongation factor 1-gamma 1	EF1G1_YEAST	P29547	1.50322	1.46928	FALSE	3.05054e-130	3.40361e-162	0	0	3	47834.9	TRUE	2	KEEAKPAATETETSSK	3	1	7314.98	TRUE	_KEEAKPAATETETSSK_	-48.0299	FALSE	_KEEAKPAATETETSSK_	FALSE	4.3882e-55	1.57424e-56	21.7679	7.20696	0.124561	-48.4804	22.0239	17.5441	3.48996e-20	0.140567	0.176978	2.09398e-19	1.40642e-85	1.57424e-56	7314.98	TRUE	TRUE	0.902791	0.983689	7573.25
3	OF_20210407_OEF_05	2	47	39	Saccharomyces cerevisiae (strain ATCC 204508 / S288c)	Heat shock protein 104	HS104_YEAST	P31539	1.57951	1.55396	FALSE	9.63595e-173	5.31402e-225	0	0	44	180607	TRUE	0	TAIIEGVAQR	1	1	1.68907e+06	TRUE	_TAIIEGVAQR_	9.96133	FALSE	_TAIIEGVAQR_	FALSE	2.10313e-139	1.46305e-139	52.675	10.1573	0.23251	10.1283	52.5998	327.293	7.79841e-72	0.295986	0.251568	4.67904e-71	4.76139e-244	1.54081e-194	1.68907e+06	TRUE	TRUE	1.08531	0.999437	28420.9
3	OF_20210407_OEF_05	2	47	39	Saccharomyces cerevisiae (strain ATCC 204508 / S288c)	Heat shock protein 104	HS104_YEAST	P31539	1.57951	1.55396	FALSE	9.63595e-173	5.31402e-225	0	0	44	180607	TRUE	0	IEVAEPSVR	2	1	1622868	TRUE	_IEVAEPSVR_	8.45344	FALSE	_IEVAEPSVR_	FALSE	4.31594e-139	2.65597e-139	51.7885	13.9067	0.317621	8.17905	51.9155	286.815	2.22549e-72	0.271193	0.284707	1.33529e-71	3.37984e-224	5.95881e-191	1622868	TRUE	TRUE	1.08477	0.998291	23271.3
3	OF_20210407_OEF_05	2	47	39	Saccharomyces cerevisiae (strain ATCC 204508 / S288c)	Heat shock protein 104	HS104_YEAST	P31539	1.57951	1.55396	FALSE	9.63595e-173	5.31402e-225	0	0	44	180607	TRUE	1	RLPDSALDLVDISCAGVAVAR	3	1	931126	TRUE	_RLPDSALDLVDISC[+57]AGVAVAR_	85.4489	FALSE	_RLPDSALDLVDISC[Carbamidomethyl (C)]AGVAVAR_	FALSE	1.18226e-95	7.4181e-97	89.2654	16.8451	0.120238	85.0314	89.4916	116.171	7.73707e-70	0.112489	0.760032	4.64224e-69	7.4896e-217	1.38891e-98	931126	TRUE	TRUE	1.00155	0.999726	30658.9
3	OF_20210407_OEF_05	2	47	39	Saccharomyces cerevisiae (strain ATCC 204508 / S288c)	Heat shock protein 104	HS104_YEAST	P31539	1.57951	1.55396	FALSE	9.63595e-173	5.31402e-225	0	0	44	180607	TRUE	1	DDAANILKPALSR	4	2	683568	TRUE	_DDAANILKPALSR_	34.78	FALSE	_DDAANILKPALSR_	FALSE	5.79823e-103	4.35548e-104	65.709	11.2855	0.262969	34.3383	65.9373	110.911	1.4264e-54	0.28991	0.322607	8.55843e-54	3.94013e-187	3.02785e-105	742786	TRUE	TRUE	1.01677	0.995634	40553.5
3	OF_20210407_OEF_05	2	47	39	Saccharomyces cerevisiae (strain ATCC 204508 / S288c)	Heat shock protein 104	HS104_YEAST	P31539	1.57951	1.55396	FALSE	9.63595e-173	5.31402e-225	0	0	44	180607	TRUE	1	DDAANILKPALSR	4	2	683568	TRUE	_DDAANILKPALSR_	34.78	FALSE	_DDAANILKPALSR_	FALSE	3.99353e-122	6.66351e-123	65.6665	11.7092	0.219918	34.2561	65.9373	150.168	1.4693e-66	0.430501	0.335385	8.81578e-66	5.6113e-203	5.06191e-194	624349	TRUE	TRUE	1.05415	0.995676	22357.2
3	OF_20210407_OEF_05	2	47	39	Saccharomyces cerevisiae (strain ATCC 204508 / S288c)	Heat shock protein 104	HS104_YEAST	P31539	1.57951	1.55396	FALSE	9.63595e-173	5.31402e-225	0	0	44	180607	TRUE	0	EASLQEELEPLR	5	1	1.01949e+06	TRUE	_EASLQEELEPLR_	51.7499	FALSE	_EASLQEELEPLR_	FALSE	1.47881e-134	6.95912e-135	73.6114	16.0952	0.372837	52.3748	73.2985	88.5864	1.33401e-67	0.0552582	0.359263	8.00404e-67	7.82301e-226	2.79736e-186	1.01949e+06	TRUE	TRUE	1.07678	0.998411	44991.3
3	OF_20210407_OEF_05	2	47	39	Saccharomyces cerevisiae (strain ATCC 204508 / S288c)	Heat shock protein 104	HS104_YEAST	P31539	1.57951	1.55396	FALSE	9.63595e-173	5.31402e-225	0	0	44	180607	TRUE	0	LFSLDLAALTAGAK	6	2	287544	TRUE	_LFSLDLAALTAGAK_	103.149	FALSE	_LFSLDLAALTAGAK_	FALSE	1.71679e-90	9.88081e-92	97.835	12.4194	0.247017	102.61	98.0606	168.276	1.16705e-73	0.0636313	0.624774	7.00228e-73	8.89697e-228	8.30148e-162	538500	TRUE	TRUE	0.990434	0.999681	20786.4
3	OF_20210407_OEF_05	2	47	39	Saccharomyces cerevisiae (strain ATCC 204508 / S288c)	Heat shock protein 104	HS104_YEAST	P31539	1.57951	1.55396	FALSE	9.63595e-173	5.31402e-225	0	0	44	180607	TRUE	0	LFSLDLAALTAGAK	6	2	287544	TRUE	_LFSLDLAALTAGAK_	103.149	FALSE	_LFSLDLAALTAGAK_	FALSE	1.13103e-67	4.71263e-69	97.9057	9.56098	0.287767	102.779	98.0606	7.24864	3.70781e-24	0.119042	0.492233	2.22468e-23	1.03251e-181	1.55682e-130	36587	TRUE	TRUE	0.936706	0.994418	34973.3
3	OF_20210407_OEF_05	2	47	39	Saccharomyces cerevisiae (strain ATCC 204508 / S288c)	Heat shock protein 104	HS104_YEAST	P31539	1.57951	1.55396	FALSE	9.63595e-173	5.31402e-225	0	0	44	180607	TRUE	0	ILDSALVTAAQLAK	7	1	683567	TRUE	_ILDSALVTAAQLAK_	68.9398	FALSE	_ILDSALVTAAQLAK_	FALSE	2.6698e-135	1.29445e-135	80.9609	9.70828	0.215397	68.8749	80.9894	69.8905	3.79612e-76	0.13095	0.496012	2.27767e-75	2.82752e-237	1.36299e-191	683567	TRUE	TRUE	1.0781	0.997219	57960.6
3	OF_20210407_OEF_05	2	47	39	Saccharomyces cerevisiae (strain ATCC 204508 / S288c)	Heat shock protein 104	HS104_YEAST	P31539	1.57951	1.55396	FALSE	9.63595e-173	5.31402e-225	0	0	44	180607	TRUE	0	IIDDDVPTILQGAK	8	1	623930	TRUE	_IIDDDVPTILQGAK_	58.421	FALSE	_IIDDDVPTILQGAK_	FALSE	7.3934e-90	4.18001e-91	76.5499	13.8795	0.353891	58.3249	76.5921	45.9507	6.2012e-69	0.0857482	0.442678	3.72072e-68	1.76232e-206	9.81717e-142	623930	TRUE	TRUE	0.989046	0.979148	75971.8
3	OF_20210407_OEF_05	2	47	39	Saccharomyces cerevisiae (strain ATCC 204508 / S288c)	Heat shock protein 104	HS104_YEAST	P31539	1.57951	1.55396	FALSE	9.63595e-173	5.31402e-225	0	0	44	180607	TRUE	0	ALTILTLAQK	9	1	636445	TRUE	_ALTILTLAQK_	65.5448	FALSE	_ALTILTLAQK_	FALSE	1.27273e-127	2.99466e-128	79.5713	11.6161	0.188163	65.6045	79.5466	35.4137	3.35963e-71	0.148772	0.40397	2.01578e-70	1.93635e-241	1.88058e-181	636445	TRUE	TRUE	1.0643	0.999625	96715.8
3	OF_20210407_OEF_05	2	47	39	Saccharomyces cerevisiae (strain ATCC 204508 / S288c)	Heat shock protein 104	HS104_YEAST	P31539	1.57951	1.55396	FALSE	9.63595e-173	5.31402e-225	0	0	44	180607	TRUE	0	VIGATTNNEYR	10	1	584531	TRUE	_VIGATTNNEYR_	-14.1385	FALSE	_VIGATTNNEYR_	FALSE	1.14607e-122	2.08376e-123	40.6005	12.6023	0.295059	-14.084	40.5716	64.5378	2.59568e-66	0.085	0.343298	1.55741e-65	8.39319e-229	5.3491e-182	584531	TRUE	TRUE	1.05516	0.999905	46222.4
3	OF_20210407_OEF_05	2	47	39	Saccharomyces cerevisiae (strain ATCC 204508 / S288c)	Heat shock protein 104	HS104_YEAST	P31539	1.57951	1.55396	FALSE	9.63595e-173	5.31402e-225	0	0	44	180607	TRUE	0	SVLLFDEVEK	11	1	547988	TRUE	_SVLLFDEVEK_	62.2809	FALSE	_SVLLFDEVEK_	FALSE	1.60463e-124	3.20925e-125	78.1233	12.0702	0.317213	61.9886	78.2384	69.6339	1.12405e-68	0.0940024	0.297266	6.74432e-68	6.27623e-220	1.28132e-191	547988	TRUE	TRUE	1.0586	0.999649	34400.7
3	OF_20210407_OEF_05	2	47	39	Saccharomyces cerevisiae (strain ATCC 204508 / S288c)	Heat shock protein 104	HS104_YEAST	P31539	1.57951	1.55396	FALSE	9.63595e-173	5.31402e-225	0	0	44	180607	TRUE	0	SNPCLIGEPGIGK	12	1	406215	TRUE	_SNPC[+57]LIGEPGIGK_	25.2932	FALSE	_SNPC[Carbamidomethyl (C)]LIGEPGIGK_	FALSE	2.11028e-65	8.52639e-67	60.8445	11.629	0.309847	25.8469	60.521	10.8239	6.96463e-49	0.321224	0.469532	4.17878e-48	3.78025e-212	2.81174e-147	406215	TRUE	TRUE	0.930858	0.995189	199081
3	OF_20210407_OEF_05	2	47	39	Saccharomyces cerevisiae (strain ATCC 204508 / S288c)	Heat shock protein 104	HS104_YEAST	P31539	1.57951	1.55396	FALSE	9.63595e-173	5.31402e-225	0	0	44	180607	TRUE	0	GADTNTPLEYLSK	13	1	330791	TRUE	_GADTNTPLEYLSK_	49.5225	FALSE	_GADTNTPLEYLSK_	FALSE	1.10055e-124	2.28686e-125	72.2858	13.6875	0.330499	49.6957	72.2004	86.3751	1.34635e-68	0.131064	0.477522	8.07812e-68	1.99148e-215	7.75766e-188	330791	TRUE	TRUE	1.0589	0.998315	16649.2
3	OF_20210407_OEF_05	2	47	39	Saccharomyces cerevisiae (strain ATCC 204508 / S288c)	Heat shock protein 104	HS104_YEAST	P31539	1.57951	1.55396	FALSE	9.63595e-173	5.31402e-225	0	0	44	180607	TRUE	0	LIQNEILNK	14	1	432707	TRUE	_LIQNEILNK_	20.054	FALSE	_LIQNEILNK_	FALSE	2.77648e-54	9.89391e-56	58.0793	10.42	0.244405	20.942	57.618	52.3981	1.64899e-56	0.270969	0.388518	9.89391e-56	3.76677e-157	1.22758e-97	432707	TRUE	TRUE	0.900496	0.956628	42257.2
3	OF_20210407_OEF_05	2	47	39	Saccharomyces cerevisiae (strain ATCC 204508 / S288c)	Heat shock protein 104	HS104_YEAST	P31539	1.57951	1.55396	FALSE	9.63595e-173	5.31402e-225	0	0	44	180607	TRUE	0	LNLTQEAK	15	2	184702	TRUE	_LNLTQEAK_	-5.6826	FALSE	_LNLTQEAK_	FALSE	4.34434e-133	1.65499e-133	45.1791	3.70272	0.0799909	-5.49269	45.0829	120.886	1.00719e-67	0.199634	0.317458	6.04315e-67	1.22702e-249	2.6744e-198	317006	TRUE	TRUE	1.07417	0.998273	39762.6
3	OF_20210407_OEF_05	2	47	39	Saccharomyces cerevisiae (strain ATCC 204508 / S288c)	Heat shock protein 104	HS104_YEAST	P31539	1.57951	1.55396	FALSE	9.63595e-173	5.31402e-225	0	0	44	180607	TRUE	0	LNLTQEAK	15	2	184702	TRUE	_LNLTQEAK_	-5.6826	FALSE	_LNLTQEAK_	FALSE	1.32811e-116	1.75618e-117	45.1709	4.05767	0.0935469	-5.50883	45.0829	148.201	2.65302e-60	0.542166	0.388394	1.59181e-59	2.50066e-183	7.63124e-177	52398.4	TRUE	TRUE	1.04371	0.999389	6176.84
3	OF_20210407_OEF_05	2	47	39	Saccharomyces cerevisiae (strain ATCC 204508 / S288c)	Heat shock protein 104	HS104_YEAST	P31539	1.57951	1.55396	FALSE	9.63595e-173	5.31402e-225	0	0	44	180607	TRUE	0	IPQQQPAPAEITPSYALGK	16	1	257177	TRUE	_IPQQQPAPAEITPSYALGK_	38.9417	FALSE	_IPQQQPAPAEITPSYALGK_	FALSE	1.43362e-102	1.06194e-103	67.7469	12.3421	0.321817	38.5241	67.9199	38.3562	1.67662e-62	0.30088	0.456536	1.00597e-61	1.99148e-215	8.83043e-145	257177	TRUE	TRUE	1.01596	0.997715	35047
3	OF_20210407_OEF_05	2	47	39	Saccharomyces cerevisiae (strain ATCC 204508 / S288c)	Heat shock protein 104	HS104_YEAST	P31539	1.57951	1.55396	FALSE	9.63595e-173	5.31402e-225	0	0	44	180607	TRUE	0	VDCSELSEK	17	1	222115	TRUE	_VDC[+57]SELSEK_	-21.0594	FALSE	_VDC[Carbamidomethyl (C)]SELSEK_	FALSE	7.51579e-97	4.88832e-98	37.3995	13.9784	0.337623	-20.0973	36.8834	26.4955	2.86433e-53	0.0358869	0.406202	1.7186e-52	6.74095e-204	6.51405e-166	222115	TRUE	TRUE	1.00408	0.997699	30717.2
3	OF_20210407_OEF_05	2	47	39	Saccharomyces cerevisiae (strain ATCC 204508 / S288c)	Heat shock protein 104	HS104_YEAST	P31539	1.57951	1.55396	FALSE	9.63595e-173	5.31402e-225	0	0	44	180607	TRUE	0	YDTATAADLR	18	1	242615	TRUE	_YDTATAADLR_	-1.39637	FALSE	_YDTATAADLR_	FALSE	1.64624e-102	1.21382e-103	47.3878	13.9952	0.238093	-1.09004	47.239	56.5443	4.42224e-62	0.159204	0.332962	2.65334e-61	7.99869e-197	4.99821e-136	242615	TRUE	TRUE	1.01584	0.99569	17963.3
3	OF_20210407_OEF_05	2	47	39	Saccharomyces cerevisiae (strain ATCC 204508 / S288c)	Heat shock protein 104	HS104_YEAST	P31539	1.57951	1.55396	FALSE	9.63595e-173	5.31402e-225	0	0	44	180607	TRUE	1	RYDTATAADLR	19	2	111844	TRUE	_RYDTATAADLR_	-7.8046	FALSE	_RYDTATAADLR_	FALSE	4.28445e-88	2.37201e-89	44.2218	9.72656	0.27449	-7.32438	43.9688	72.5098	1.40896e-62	0.31749	0.465805	8.45378e-62	1.29584e-190	6.54209e-91	123847	TRUE	TRUE	0.985157	0.99884	12989.5
3	OF_20210407_OEF_05	2	47	39	Saccharomyces cerevisiae (strain ATCC 204508 / S288c)	Heat shock protein 104	HS104_YEAST	P31539	1.57951	1.55396	FALSE	9.63595e-173	5.31402e-225	0	0	44	180607	TRUE	1	RYDTATAADLR	19	2	111844	TRUE	_RYDTATAADLR_	-7.8046	FALSE	_RYDTATAADLR_	FALSE	2.81995e-74	1.27096e-75	44.1982	9.11836	0.26379	-7.3691	43.9688	4.79159	1.1358e-57	0.102608	0.379071	6.81478e-57	6.74279e-183	1.89224e-102	99839.7	TRUE	TRUE	0.953135	0.953403	157470
3	OF_20210407_OEF_05	2	47	39	Saccharomyces cerevisiae (strain ATCC 204508 / S288c)	Heat shock protein 104	HS104_YEAST	P31539	1.57951	1.55396	FALSE	9.63595e-173	5.31402e-225	0	0	44	180607	TRUE	0	ISSIVIFNK	20	1	190061	TRUE	_ISSIVIFNK_	48.986	FALSE	_ISSIVIFNK_	FALSE	2.47517e-89	1.39446e-90	71.8102	11.1366	0.213182	48.7284	71.9359	21.047	9.94048e-65	0.0637914	0.423794	3.63857e-64	4.64883e-207	2.2517e-96	190061	TRUE	TRUE	0.987893	0.990569	94046.9
3	OF_20210407_OEF_05	2	47	39	Saccharomyces cerevisiae (strain ATCC 204508 / S288c)	Heat shock protein 104	HS104_YEAST	P31539	1.57951	1.55396	FALSE	9.63595e-173	5.31402e-225	0	0	44	180607	TRUE	0	SFLFLGLSGSGK	21	1	413705	TRUE	_SFLFLGLSGSGK_	82.7069	FALSE	_SFLFLGLSGSGK_	FALSE	1.08129e-30	3.10047e-32	88.05	17.1097	0.294193	82.788	88.0061	42.3923	1.41714e-06	0.0738115	0.722346	8.4884e-06	5.18498e-52	7.06399e-27	413705	TRUE	TRUE	0.821793	0.852133	42648.9
3	OF_20210407_OEF_05	2	47	39	Saccharomyces cerevisiae (strain ATCC 204508 / S288c)	Heat shock protein 104	HS104_YEAST	P31539	1.57951	1.55396	FALSE	9.63595e-173	5.31402e-225	0	0	44	180607	TRUE	1	DSKPEELDSK	22	1	158850	TRUE	_DSKPEELDSK_	-35.6522	FALSE	_DSKPEELDSK_	FALSE	1.69657e-63	6.63697e-65	28.8758	11.6722	0.277146	-35.8533	28.9853	48.639	3.68955e-35	0.0531216	0.370218	2.21373e-34	1.48053e-127	8.14978e-92	158850	TRUE	TRUE	0.925867	0.99128	18584.1
3	OF_20210407_OEF_05	2	47	39	Saccharomyces cerevisiae (strain ATCC 204508 / S288c)	Heat shock protein 104	HS104_YEAST	P31539	1.57951	1.55396	FALSE	9.63595e-173	5.31402e-225	0	0	44	180607	TRUE	1	ALERDEDADSTTK	23	2	73621.8	TRUE	_ALERDEDADSTTK_	-39.7642	FALSE	_ALERDEDADSTTK_	FALSE	2.30332e-114	2.63237e-115	26.1998	10.6358	0.252289	-40.6798	26.7151	28.8393	3.88144e-61	0.0850057	0.389329	2.32887e-60	1.32216e-195	1.36821e-158	128333	TRUE	TRUE	1.03941	0.999024	23709.3
3	OF_20210407_OEF_05	2	47	39	Saccharomyces cerevisiae (strain ATCC 204508 / S288c)	Heat shock protein 104	HS104_YEAST	P31539	1.57951	1.55396	FALSE	9.63595e-173	5.31402e-225	0	0	44	180607	TRUE	1	ALERDEDADSTTK	23	2	73621.8	TRUE	_ALERDEDADSTTK_	-39.7642	FALSE	_ALERDEDADSTTK_	FALSE	2.99678e-93	1.80257e-94	26.2139	8.43019	0.250968	-40.6549	26.7151	6.23588	2.11188e-55	0.23844	0.300984	1.26713e-54	1.6457e-171	3.98713e-144	18910.1	TRUE	TRUE	0.996414	0.988274	33921.4
3	OF_20210407_OEF_05	2	47	39	Saccharomyces cerevisiae (strain ATCC 204508 / S288c)	Heat shock protein 104	HS104_YEAST	P31539	1.57951	1.55396	FALSE	9.63595e-173	5.31402e-225	0	0	44	180607	TRUE	0	LEDQVAEEER	24	1	118697	TRUE	_LEDQVAEEER_	-15.2594	FALSE	_LEDQVAEEER_	FALSE	3.25388e-83	1.67942e-84	40.1949	10.581	0.233103	-14.8489	39.9772	49.2749	2.08894e-60	0.162375	0.330904	1.25337e-59	1.83712e-186	8.34594e-125	118697	TRUE	TRUE	0.974175	0.998648	12103.7
3	OF_20210407_OEF_05	2	47	39	Saccharomyces cerevisiae (strain ATCC 204508 / S288c)	Heat shock protein 104	HS104_YEAST	P31539	1.57951	1.55396	FALSE	9.63595e-173	5.31402e-225	0	0	44	180607	TRUE	0	QLQLIQVEIK	25	1	106390	TRUE	_QLQLIQVEIK_	65.9733	FALSE	_QLQLIQVEIK_	FALSE	6.09415e-36	1.82596e-37	79.2541	10.5876	0.149531	64.8353	79.7233	9.57563	3.125e-19	0.459002	0.598803	1.875e-18	2.36653e-80	1.26221e-42	106390	TRUE	TRUE	0.841681	0.961996	68545.1
3	OF_20210407_OEF_05	2	47	39	Saccharomyces cerevisiae (strain ATCC 204508 / S288c)	Heat shock protein 104	HS104_YEAST	P31539	1.57951	1.55396	FALSE	9.63595e-173	5.31402e-225	0	0	44	180607	TRUE	1	LEDQVAEEERR	26	2	54679.4	TRUE	_LEDQVAEEERR_	-19.8358	FALSE	_LEDQVAEEERR_	FALSE	2.48679e-56	9.02238e-58	38.1646	11.6811	0.302799	-18.6707	37.5397	33.5484	2.20647e-42	0.00425567	0.321153	1.32388e-41	2.53737e-194	2.03656e-107	105387	TRUE	TRUE	0.906326	0.959622	15544.3
3	OF_20210407_OEF_05	2	47	39	Saccharomyces cerevisiae (strain ATCC 204508 / S288c)	Heat shock protein 104	HS104_YEAST	P31539	1.57951	1.55396	FALSE	9.63595e-173	5.31402e-225	0	0	44	180607	TRUE	0	LDELENK	27	1	100437	TRUE	_LDELENK_	-25.6869	FALSE	_LDELENK_	FALSE	8.0083e-93	4.7633e-94	34.7415	10.0251	0.248353	-25.0572	34.4044	78.6541	3.81119e-58	0.417352	0.32509	2.28671e-57	5.42044e-188	4.26096e-168	100437	TRUE	TRUE	0.995495	0.999199	8400.05
3	OF_20210407_OEF_05	2	47	39	Saccharomyces cerevisiae (strain ATCC 204508 / S288c)	Heat shock protein 104	HS104_YEAST	P31539	1.57951	1.55396	FALSE	9.63595e-173	5.31402e-225	0	0	44	180607	TRUE	0	LPDSALDLVDISCAGVAVAR	28	1	39409.5	TRUE	_LPDSALDLVDISC[+57]AGVAVAR_	91.6961	FALSE	_LPDSALDLVDISC[Carbamidomethyl (C)]AGVAVAR_	FALSE	1.72415e-47	5.75915e-49	92.7455	7.58393	0.223979	91.4596	92.8589	16.171	4.70331e-43	0.176252	0.667252	2.82197e-42	9.59408e-169	9.91067e-110	39409.5	TRUE	TRUE	0.880239	0.956399	27433.8
3	OF_20210407_OEF_05	2	47	39	Saccharomyces cerevisiae (strain ATCC 204508 / S288c)	Heat shock protein 104	HS104_YEAST	P31539	1.57951	1.55396	FALSE	9.63595e-173	5.31402e-225	0	0	44	180607	TRUE	1	DKETVNVVLK	30	1	43591.4	TRUE	_DKETVNVVLK_	8.29363	FALSE	_DKETVNVVLK_	FALSE	2.79041e-68	1.17801e-69	51.5794	14.9908	0.409088	7.72735	51.8415	8.57961	5.23039e-46	0.374889	0.352503	3.13823e-45	2.43573e-167	1.54201e-87	43591.4	TRUE	TRUE	0.938253	0.955649	25477.8
3	OF_20210407_OEF_05	2	47	39	Saccharomyces cerevisiae (strain ATCC 204508 / S288c)	Heat shock protein 104	HS104_YEAST	P31539	1.57951	1.55396	FALSE	9.63595e-173	5.31402e-225	0	0	44	180607	TRUE	0	HGHEELTQAK	32	1	12389.6	TRUE	_HGHEELTQAK_	-51.4364	FALSE	_HGHEELTQAK_	FALSE	6.53426e-29	1.84714e-30	19.2017	15.0918	0.649563	-52.9973	20.0885	2.17931	3.07857e-31	0.374175	0.687673	1.84714e-30	6.15938e-149	2.253e-80	12389.6	TRUE	TRUE	0.814595	0.852074	23672
3	OF_20210407_OEF_05	2	47	39	Saccharomyces cerevisiae (strain ATCC 204508 / S288c)	Heat shock protein 104	HS104_YEAST	P31539	1.57951	1.55396	FALSE	9.63595e-173	5.31402e-225	0	0	44	180607	TRUE	0	AHPDVLTVMLQMLDDGR	33	1	12286.3	TRUE	_AHPDVLTVMLQMLDDGR_	144.052	FALSE	_AHPDVLTVMLQMLDDGR_	FALSE	5.15364e-38	1.56467e-39	115.003	6.12407	0.0670605	144.17	114.974	15.0116	4.46777e-13	0.532797	0.893679	2.68066e-12	3.523e-112	6.19718e-53	12286.3	TRUE	TRUE	0.84907	0.996511	16126.9
3	OF_20210407_OEF_05	2	47	39	Saccharomyces cerevisiae (strain ATCC 204508 / S288c)	Heat shock protein 104	HS104_YEAST	P31539	1.57951	1.55396	FALSE	9.63595e-173	5.31402e-225	0	0	44	180607	TRUE	2	ALERDEDADSTTKDR	34	1	10438.9	TRUE	_ALERDEDADSTTKDR_	-37.2445	FALSE	_ALERDEDADSTTKDR_	FALSE	2.01016e-83	1.04764e-84	28.0699	6.29868	0.18502	-37.333	28.1185	21.7501	5.41833e-49	0.310393	0.506588	3.25075e-48	3.75703e-165	1.04764e-84	10438.9	TRUE	TRUE	0.974652	0.985604	4470.73
3	OF_20210407_OEF_05	2	3	3	Saccharomyces cerevisiae (strain ATCC 204508 / S288c)	3'(2'),5'-bisphosphate nucleotidase	MET22_YEAST	P32179	1.4886	1.4886	FALSE	8.47684e-123	1.34469e-175	0	0	3	37051	TRUE	0	GLGAFYSPSSDAESWTK	1	1	69234	TRUE	_GLGAFYSPSSDAESWTK_	58.0009	FALSE	_GLGAFYSPSSDAESWTK_	FALSE	5.15698e-110	4.71495e-111	76.6621	10.6661	0.253224	58.5807	76.4078	32.2901	9.2698e-38	0.0946384	0.15062	5.56188e-37	5.87627e-158	4.71495e-111	69234	TRUE	TRUE	1.03091	0.995907	12261.3
3	OF_20210407_OEF_05	2	3	3	Saccharomyces cerevisiae (strain ATCC 204508 / S288c)	3'(2'),5'-bisphosphate nucleotidase	MET22_YEAST	P32179	1.4886	1.4886	FALSE	8.47684e-123	1.34469e-175	0	0	3	37051	TRUE	0	NDNSPVTTGDYAAQTIIINAIK	2	1	32075.5	TRUE	_NDNSPVTTGDYAAQTIIINAIK_	92.5903	FALSE	_NDNSPVTTGDYAAQTIIINAIK_	FALSE	1.06912e-32	3.11017e-34	93.303	12.4349	0.203749	92.6227	93.2875	23.3781	6.51003e-31	0.110855	0.173697	3.90571e-30	1.6871e-87	2.6189e-60	32075.5	TRUE	TRUE	0.829607	0.908939	5264.79
3	OF_20210407_OEF_05	2	3	3	Saccharomyces cerevisiae (strain ATCC 204508 / S288c)	3'(2'),5'-bisphosphate nucleotidase	MET22_YEAST	P32179	1.4886	1.4886	FALSE	8.47684e-123	1.34469e-175	0	0	3	37051	TRUE	0	VVGEESSSGLSDAFVSGILNEIK	3	1	23942.5	TRUE	_VVGEESSSGLSDAFVSGILNEIK_	122.864	FALSE	_VVGEESSSGLSDAFVSGILNEIK_	FALSE	8.72693e-76	3.98945e-77	106.868	8.13103	0.0992984	122.934	106.84	50.9493	8.33272e-13	0.282645	0.662252	4.86055e-12	1.87858e-86	2.83074e-75	23942.5	TRUE	TRUE	0.956779	0.977925	5249.07
3	OF_20210407_OEF_05	2	3	2	Saccharomyces cerevisiae (strain ATCC 204508 / S288c)	Importin subunit beta-3	IMB3_YEAST	P32337	1.4588	1.44517	FALSE	2.49635e-108	3.14028e-146	0	0	3	98042.9	TRUE	0	LGILLPSLLNSLPR	1	1	160656	TRUE	_LGILLPSLLNSLPR_	129.792	FALSE	_LGILLPSLLNSLPR_	FALSE	1.72946e-92	1.02108e-93	109.13	12.4019	0.273311	128.379	109.717	89.2289	3.21574e-16	0.212621	0.289518	1.92944e-15	1.47802e-134	4.15722e-67	160656	TRUE	TRUE	0.994773	0.999501	11769.6
3	OF_20210407_OEF_05	2	3	2	Saccharomyces cerevisiae (strain ATCC 204508 / S288c)	Importin subunit beta-3	IMB3_YEAST	P32337	1.4588	1.44517	FALSE	2.49635e-108	3.14028e-146	0	0	3	98042.9	TRUE	0	TLLQIVQAFASPDNQIR	2	2	40943.8	TRUE	_TLLQIVQAFASPDNQIR_	131.311	FALSE	_TLLQIVQAFASPDNQIR_	FALSE	2.48529e-90	1.42017e-91	109.977	12.6031	0.108693	130.438	110.319	36.5769	9.26344e-49	0.194608	0.14943	5.55806e-48	1.04117e-139	1.42017e-91	71677	TRUE	TRUE	0.990083	0.992781	10759.2
3	OF_20210407_OEF_05	2	3	2	Saccharomyces cerevisiae (strain ATCC 204508 / S288c)	Importin subunit beta-3	IMB3_YEAST	P32337	1.4588	1.44517	FALSE	2.49635e-108	3.14028e-146	0	0	3	98042.9	TRUE	0	TLLQIVQAFASPDNQIR	2	2	40943.8	TRUE	_TLLQIVQAFASPDNQIR_	131.311	FALSE	_TLLQIVQAFASPDNQIR_	FALSE	1.60835e-47	5.38361e-49	110.098	11.0908	0.0959131	130.749	110.319	5.75577	5.42067e-07	0.258087	0.30598	3.23543e-06	1.31161e-53	2.41785e-31	10210.6	TRUE	TRUE	0.880333	0.855513	17833.2
3	OF_20210407_OEF_05	2	2	2	Saccharomyces cerevisiae (strain ATCC 204508 / S288c)	Proteasome subunit alpha type-5	PSA5_YEAST	P32379	1.42693	1.42693	FALSE	6.8516e-94	1.03052e-134	0	0	2	102959	TRUE	0	LGSTAIGIATK	1	1	168292	TRUE	_LGSTAIGIATK_	14.9652	FALSE	_LGSTAIGIATK_	FALSE	1.33259e-85	7.08356e-87	54.305	10.9272	0.0875201	13.6053	54.995	7.89857	7.60716e-37	0.288689	0.24685	4.5643e-36	2.1861e-130	2.36253e-83	168292	TRUE	TRUE	0.979589	0.990781	125730
3	OF_20210407_OEF_05	2	3	2	Saccharomyces cerevisiae (strain ATCC 204508 / S288c)	FACT complex subunit SPT16	SPT16_YEAST	P32558	1.45825	1.29128	FALSE	4.53553e-108	2.40662e-64	0	0	3	8786.19	TRUE	0	LFDDVIALINSAGK	1	2	7780.26	TRUE	_LFDDVIALINSAGK_	114.053	FALSE	_LFDDVIALINSAGK_	FALSE	3.15111e-43	1.00434e-44	102.899	6.89008	0.0507518	113.762	103.032	14.6423	7.8277e-34	0.292218	0.409195	4.69662e-33	2.58934e-139	8.51815e-69	12622.4	TRUE	TRUE	0.866698	0.988368	11765.7
3	OF_20210407_OEF_05	2	2	2	Saccharomyces cerevisiae (strain ATCC 204508 / S288c)	Nuclear and cytoplasmic polyadenylated RNA-binding protein PUB1	PUB1_YEAST	P32588	1.51352	1.50552	FALSE	1.28207e-135	8.61365e-188	0	0	2	94753	TRUE	0	QYFQVGGPIANIK	1	1	143654	TRUE	_QYFQVGGPIANIK_	57.3493	FALSE	_QYFQVGGPIANIK_	FALSE	2.81308e-117	3.81435e-118	76.1167	11.6973	0.237629	57.4065	76.0884	60.0708	3.01974e-60	0.0540143	0.185459	1.81184e-59	2.88476e-186	6.53047e-167	143654	TRUE	TRUE	1.045	0.996854	13446
3	OF_20210407_OEF_05	2	2	2	Saccharomyces cerevisiae (strain ATCC 204508 / S288c)	Serine/threonine-protein phosphatase PP1-2	PP12_YEAST	P32598	1.47981	1.37631	FALSE	1.95643e-118	2.59506e-105	0	0	2	80458.8	TRUE	0	GVSFTFGPDVVNR	1	1	122674	TRUE	_GVSFTFGPDVVNR_	61.3092	FALSE	_GVSFTFGPDVVNR_	FALSE	5.69612e-68	2.39207e-69	77.7497	8.36065	0.193931	61.0599	77.8558	9.1508	4.04398e-36	0.106577	0.104445	2.42639e-35	3.02063e-81	2.9161e-61	122674	TRUE	TRUE	0.937465	0.945755	99072.9
3	OF_20210407_OEF_05	2	2	2	Saccharomyces cerevisiae (strain ATCC 204508 / S288c)	Serine/threonine-protein phosphatase PP1-2	PP12_YEAST	P32598	1.47981	1.37631	FALSE	1.95643e-118	2.59506e-105	0	0	2	80458.8	TRUE	0	TFTDCFNCLPIAAIIDEK	2	1	23039.2	TRUE	_TFTDC[+57]FNC[+57]LPIAAIIDEK_	117.623	FALSE	_TFTDC[Carbamidomethyl (C)]FNC[Carbamidomethyl (C)]LPIAAIIDEK_	FALSE	2.65324e-38	8.11699e-40	104.437	10.9439	0.145471	117.127	104.663	6.63499	1.70388e-15	0.0770142	0.296964	1.02233e-14	7.80877e-121	7.38427e-62	23039.2	TRUE	TRUE	0.85008	0.956756	22703.7
3	OF_20210407_OEF_05	2	1	1	Saccharomyces cerevisiae (strain ATCC 204508 / S288c)	Transcription initiation factor IIA subunit 2	T2AG_YEAST	P32774	1.42214	1.32089	TRUE	8.19694e-92	2.05487e-77	0	0	1	2666.03	TRUE	0	STIGNSLVDALDTLISDGR	1	1	2666.03	TRUE	_STIGNSLVDALDTLISDGR_	155.614	FALSE	_STIGNSLVDALDTLISDGR_	FALSE	3.75893e-51	1.3103e-52	119.959	3.33448	0.0598371	164.226	117.831	4.42982	4.61076e-06	0.899834	0.793294	2.76646e-05	6.60851e-102	7.70012e-60	2666.03	TRUE	TRUE	0.891343	0.991739	14263.4
3	OF_20210407_OEF_05	2	9	8	Saccharomyces cerevisiae (strain ATCC 204508 / S288c)	GTP-binding nuclear protein GSP1/CNR1	GSP1_YEAST	P32835	1.5605	1.5605	FALSE	1.41521e-161	2.73619e-230	0	0	9	97426.9	FALSE	0	LVLVGDGGTGK	1	1	918946	FALSE	_LVLVGDGGTGK_	10.941	FALSE	_LVLVGDGGTGK_	FALSE	1.52169e-142	1.62314e-142	53.3028	10.4078	0.249921	11.5218	53.0411	149.239	4.91709e-58	0.210427	0.139792	2.95025e-57	4.56711e-209	1.62314e-142	918946	TRUE	TRUE	1.09075	0.999212	48403.5
3	OF_20210407_OEF_05	2	9	8	Saccharomyces cerevisiae (strain ATCC 204508 / S288c)	GTP-binding nuclear protein GSP1/CNR1	GSP1_YEAST	P32835	1.5605	1.5605	FALSE	1.41521e-161	2.73619e-230	0	0	9	97426.9	FALSE	0	VCENIPIVLCGNK	2	1	714876	FALSE	_VC[+57]ENIPIVLC[+57]GNK_	47.3963	FALSE	_VC[Carbamidomethyl (C)]ENIPIVLC[Carbamidomethyl (C)]GNK_	FALSE	9.89136e-128	2.36212e-128	71.0041	11.6872	0.271531	46.8295	71.2447	142.327	6.18519e-65	0.073896	0.158212	3.71111e-64	2.63187e-225	3.84941e-175	714876	TRUE	TRUE	1.0645	0.999888	31217.1
3	OF_20210407_OEF_05	2	9	8	Saccharomyces cerevisiae (strain ATCC 204508 / S288c)	GTP-binding nuclear protein GSP1/CNR1	GSP1_YEAST	P32835	1.5605	1.5605	FALSE	1.41521e-161	2.73619e-230	0	0	9	97426.9	FALSE	0	FDVWDTAGQEK	3	1	578806	FALSE	_FDVWDTAGQEK_	37.2255	FALSE	_FDVWDTAGQEK_	FALSE	3.00241e-35	8.92911e-37	67.0751	11.9236	0.201262	37.0711	67.151	41.1474	1.25834e-21	0.176785	0.205759	7.55001e-21	3.84228e-80	8.92911e-37	578806	TRUE	TRUE	0.839158	0.741205	47098
3	OF_20210407_OEF_05	2	9	8	Saccharomyces cerevisiae (strain ATCC 204508 / S288c)	GTP-binding nuclear protein GSP1/CNR1	GSP1_YEAST	P32835	1.5605	1.5605	FALSE	1.41521e-161	2.73619e-230	0	0	9	97426.9	FALSE	0	NLQYYDISAK	4	1	499557	FALSE	_NLQYYDISAK_	24.199	FALSE	_NLQYYDISAK_	FALSE	9.47142e-127	2.07593e-127	60.2892	11.503	0.283044	24.8806	59.9065	97.0614	1.4618e-35	0.183022	0.154	8.77082e-35	1.47287e-187	2.07593e-127	499557	TRUE	TRUE	1.0627	0.998203	24749.6
3	OF_20210407_OEF_05	2	9	8	Saccharomyces cerevisiae (strain ATCC 204508 / S288c)	GTP-binding nuclear protein GSP1/CNR1	GSP1_YEAST	P32835	1.5605	1.5605	FALSE	1.41521e-161	2.73619e-230	0	0	9	97426.9	FALSE	1	SNYNFEKPFLWLAR	5	1	149092	FALSE	_SNYNFEKPFLWLAR_	91.0238	FALSE	_SNYNFEKPFLWLAR_	FALSE	1.41543e-94	8.84643e-96	92.8452	15.9274	0.285619	91.6676	92.5138	52.9119	1.06384e-50	0.102539	0.328243	6.38121e-50	2.33229e-179	2.03194e-118	149092	TRUE	TRUE	0.999256	0.999509	13070.8
3	OF_20210407_OEF_05	2	9	8	Saccharomyces cerevisiae (strain ATCC 204508 / S288c)	GTP-binding nuclear protein GSP1/CNR1	GSP1_YEAST	P32835	1.5605	1.5605	FALSE	1.41521e-161	2.73619e-230	0	0	9	97426.9	FALSE	0	HLTGEFEK	6	2	97372.5	FALSE	_HLTGEFEK_	-23.3564	FALSE	_HLTGEFEK_	FALSE	2.23649e-121	3.54296e-122	36.0708	5.11957	0.144187	-22.5745	35.6521	99.4602	2.65653e-62	0.202772	0.185126	1.59392e-61	5.67343e-212	1.95687e-165	163420	TRUE	TRUE	1.05275	0.997168	17128.1
3	OF_20210407_OEF_05	2	9	8	Saccharomyces cerevisiae (strain ATCC 204508 / S288c)	GTP-binding nuclear protein GSP1/CNR1	GSP1_YEAST	P32835	1.5605	1.5605	FALSE	1.41521e-161	2.73619e-230	0	0	9	97426.9	FALSE	0	HLTGEFEK	6	2	97372.5	FALSE	_HLTGEFEK_	-23.3564	FALSE	_HLTGEFEK_	FALSE	6.25095e-86	3.35622e-87	36.1042	5.04601	0.125029	-22.5122	35.6521	87.8213	1.11134e-27	0.705295	0.451118	6.66805e-27	1.0315e-124	2.45479e-71	31325.4	TRUE	TRUE	0.980328	0.992681	4553.51
3	OF_20210407_OEF_05	2	9	8	Saccharomyces cerevisiae (strain ATCC 204508 / S288c)	GTP-binding nuclear protein GSP1/CNR1	GSP1_YEAST	P32835	1.5605	1.5605	FALSE	1.41521e-161	2.73619e-230	0	0	9	97426.9	FALSE	1	SNYNFEKPFLWLA	8	1	7171.79	FALSE	_SNYNFEKPFLWLA_	111.077	FALSE	_SNYNFEKPFLWLA_	FALSE	3.10438e-53	1.09647e-54	101.862	10.9956	0.247753	111.501	101.667	6.54471	4.5038e-34	0.225132	0.402492	2.70228e-33	7.12762e-141	2.32807e-60	7171.79	TRUE	TRUE	0.897465	0.912794	11881.4
3	OF_20210407_OEF_05	2	3	3	Saccharomyces cerevisiae (strain ATCC 204508 / S288c)	26S proteasome regulatory subunit 6A	PRS6A_YEAST	P33297	1.43808	1.29809	FALSE	8.03953e-99	3.08889e-67	0	0	3	53987.5	TRUE	0	DSYLILDTLPSEFDSR	1	1	65950.7	TRUE	_DSYLILDTLPSEFDSR_	99.2429	FALSE	_DSYLILDTLPSEFDSR_	FALSE	5.52275e-45	1.79968e-46	95.9129	13.0045	0.271689	98.1305	96.4094	3.78921	9.59494e-36	0.196822	0.383078	5.75696e-35	2.73004e-113	6.99959e-50	65950.7	TRUE	TRUE	0.872365	0.923658	161498
3	OF_20210407_OEF_05	2	3	3	Saccharomyces cerevisiae (strain ATCC 204508 / S288c)	26S proteasome regulatory subunit 6A	PRS6A_YEAST	P33297	1.43808	1.29809	FALSE	8.03953e-99	3.08889e-67	0	0	3	53987.5	TRUE	1	EKAPTIIFIDELDAIGTK	2	1	31522.4	TRUE	_EKAPTIIFIDELDAIGTK_	107.455	FALSE	_EKAPTIIFIDELDAIGTK_	FALSE	5.138e-43	1.63111e-44	100.126	12.9951	0.119864	107.813	99.9597	15.3009	1.88098e-32	0.0304181	0.359597	1.12859e-31	1.83405e-143	1.48852e-104	31522.4	TRUE	TRUE	0.866005	0.937649	9921.38
3	OF_20210407_OEF_05	2	1	1	Saccharomyces cerevisiae (strain ATCC 204508 / S288c)	26S proteasome regulatory subunit 6B homolog	PRS6B_YEAST	P33298	1.44603	1.36258	TRUE	2.0423e-102	5.5495e-98	0	0	1	20393.1	TRUE	0	ENAPSIIFIDEVDSIATK	1	1	20393.1	TRUE	_ENAPSIIFIDEVDSIATK_	114.116	FALSE	_ENAPSIIFIDEVDSIATK_	FALSE	1.46098e-63	5.74341e-65	103.282	11.301	0.0672661	114.599	103.061	12.7056	1.95726e-46	0.169054	0.39765	1.17435e-45	1.39087e-144	1.29077e-112	20393.1	TRUE	TRUE	0.926038	0.979763	10282.3
3	OF_20210407_OEF_05	2	4	3	Saccharomyces cerevisiae (strain ATCC 204508 / S288c)	H/ACA ribonucleoprotein complex subunit CBF5	CBF5_YEAST	P33322	1.50512	1.43071	FALSE	3.18078e-131	4.62598e-137	0	0	4	58431.4	TRUE	0	SIIQPLETLLVGYK	1	2	54267.2	TRUE	_SIIQPLETLLVGYK_	119.204	FALSE	_SIIQPLETLLVGYK_	FALSE	5.24671e-87	2.89474e-88	105.242	11.9043	0.0745157	118.992	105.329	45.8652	2.33189e-54	0.0699634	0.23518	1.39914e-53	1.89041e-184	6.76041e-119	98193.3	TRUE	TRUE	0.982738	0.996186	10452
3	OF_20210407_OEF_05	2	4	3	Saccharomyces cerevisiae (strain ATCC 204508 / S288c)	H/ACA ribonucleoprotein complex subunit CBF5	CBF5_YEAST	P33322	1.50512	1.43071	FALSE	3.18078e-131	4.62598e-137	0	0	4	58431.4	TRUE	0	SIIQPLETLLVGYK	1	2	54267.2	TRUE	_SIIQPLETLLVGYK_	119.204	FALSE	_SIIQPLETLLVGYK_	FALSE	7.50071e-45	2.43925e-46	105.182	7.61217	0.135483	118.848	105.329	7.31299	3.70687e-07	0.477764	0.345252	2.04405e-06	3.20064e-105	1.49918e-26	10341.1	TRUE	TRUE	0.87194	0.971216	11471.4
3	OF_20210407_OEF_05	2	4	3	Saccharomyces cerevisiae (strain ATCC 204508 / S288c)	H/ACA ribonucleoprotein complex subunit CBF5	CBF5_YEAST	P33322	1.50512	1.43071	FALSE	3.18078e-131	4.62598e-137	0	0	4	58431.4	TRUE	1	EDFVIKPEAAGASTDTSEWPLLLK	2	1	91888.5	TRUE	_EDFVIKPEAAGASTDTSEWPLLLK_	92.8152	FALSE	_EDFVIKPEAAGASTDTSEWPLLLK_	FALSE	3.91114e-77	1.82977e-78	93.274	16.2897	0.444989	92.5621	93.3953	30.7214	6.38446e-54	0.071559	0.127659	3.83068e-53	3.82374e-158	5.95956e-120	91888.5	TRUE	TRUE	0.960002	0.963302	14427.4
3	OF_20210407_OEF_05	2	4	3	Saccharomyces cerevisiae (strain ATCC 204508 / S288c)	H/ACA ribonucleoprotein complex subunit CBF5	CBF5_YEAST	P33322	1.50512	1.43071	FALSE	3.18078e-131	4.62598e-137	0	0	4	58431.4	TRUE	1	SLENLTGALFQRPPLISAVK	3	1	21836.1	TRUE	_SLENLTGALFQRPPLISAVK_	102.582	FALSE	_SLENLTGALFQRPPLISAVK_	FALSE	3.71871e-85	1.96368e-86	97.5882	10.8555	0.2991	102.021	97.8233	6.88925	6.72863e-27	0.101767	0.284603	4.03718e-26	6.64004e-110	1.96368e-86	21836.1	TRUE	TRUE	0.978585	0.982372	22000.4
3	OF_20210407_OEF_05	2	19	15	Saccharomyces cerevisiae (strain ATCC 204508 / S288c)	Protein BMH2	BMH2_YEAST	P34730	1.58455	1.57494	FALSE	9.1167e-176	3.49706e-242	0	0	19	646744	TRUE	0	TASEIATTELPPTHPIR	1	2	3.19244e+06	TRUE	_TASEIATTELPPTHPIR_	25.1353	FALSE	_TASEIATTELPPTHPIR_	FALSE	1.43647e-56	5.24739e-58	60.8126	54.8475	0.187434	25.7933	60.4323	10.9287	4.43315e-46	0.221748	0.1466	2.65989e-45	2.76804e-161	3.98142e-123	5211727	TRUE	TRUE	0.906997	0.999507	733273
3	OF_20210407_OEF_05	2	19	15	Saccharomyces cerevisiae (strain ATCC 204508 / S288c)	Protein BMH2	BMH2_YEAST	P34730	1.58455	1.57494	FALSE	9.1167e-176	3.49706e-242	0	0	19	646744	TRUE	0	TASEIATTELPPTHPIR	1	2	3.19244e+06	TRUE	_TASEIATTELPPTHPIR_	25.1353	FALSE	_TASEIATTELPPTHPIR_	FALSE	5.16981e-56	1.8672e-57	60.8227	39.7509	0.147189	25.8102	60.4323	7.11405	9.79489e-44	0.478954	0.304896	5.87693e-43	3.82085e-141	1.98221e-115	1.17314e+06	TRUE	TRUE	0.905429	0.997549	361450
3	OF_20210407_OEF_05	2	19	15	Saccharomyces cerevisiae (strain ATCC 204508 / S288c)	Protein BMH2	BMH2_YEAST	P34730	1.58455	1.57494	FALSE	9.1167e-176	3.49706e-242	0	0	19	646744	TRUE	0	ISDDILSVLDSHLIPSATTGESK	2	2	2.57477e+06	TRUE	_ISDDILSVLDSHLIPSATTGESK_	108.134	FALSE	_ISDDILSVLDSHLIPSATTGESK_	FALSE	1.27642e-14	3.26764e-16	100.539	13.0898	0.239612	108.687	100.278	800.542	5.44607e-17	0.112565	0.244055	3.26764e-16	2.96696e-263	5.7602e-209	5.11231e+06	TRUE	TRUE	0.743058	0.265457	30347.6
3	OF_20210407_OEF_05	2	19	15	Saccharomyces cerevisiae (strain ATCC 204508 / S288c)	Protein BMH2	BMH2_YEAST	P34730	1.58455	1.57494	FALSE	9.1167e-176	3.49706e-242	0	0	19	646744	TRUE	0	ISDDILSVLDSHLIPSATTGESK	2	2	2.57477e+06	TRUE	_ISDDILSVLDSHLIPSATTGESK_	108.134	FALSE	_ISDDILSVLDSHLIPSATTGESK_	FALSE	7.39844e-55	2.64821e-56	100.464	8.7132	0.155884	108.528	100.278	36.09	4.84345e-42	0.0848239	0.304452	2.90607e-41	2.38799e-164	3.84507e-65	37225.1	TRUE	TRUE	0.902143	0.947772	7847.48
3	OF_20210407_OEF_05	2	19	15	Saccharomyces cerevisiae (strain ATCC 204508 / S288c)	Protein BMH2	BMH2_YEAST	P34730	1.58455	1.57494	FALSE	9.1167e-176	3.49706e-242	0	0	19	646744	TRUE	0	YLAEFSSGDAR	3	1	3574176	TRUE	_YLAEFSSGDAR_	15.6037	FALSE	_YLAEFSSGDAR_	FALSE	1.32569e-149	3.03014e-149	55.5995	13.9905	0.326378	16.1563	55.319	46.1876	1.93999e-72	0.220201	0.160877	1.16399e-71	1.90788e-245	1.15588e-220	3574176	TRUE	TRUE	1.10277	0.999658	339736
3	OF_20210407_OEF_05	2	19	15	Saccharomyces cerevisiae (strain ATCC 204508 / S288c)	Protein BMH2	BMH2_YEAST	P34730	1.58455	1.57494	FALSE	9.1167e-176	3.49706e-242	0	0	19	646744	TRUE	0	NLLSVAYK	4	2	1.2239e+06	TRUE	_NLLSVAYK_	33.9252	FALSE	_NLLSVAYK_	FALSE	2.12565e-132	7.9094e-133	65.718	12.843	0.272599	34.3556	65.4955	102.424	2.06147e-38	0.222004	0.176012	1.23688e-37	1.54271e-215	1.00729e-196	1568277	TRUE	TRUE	1.07293	0.99249	67564.1
3	OF_20210407_OEF_05	2	19	15	Saccharomyces cerevisiae (strain ATCC 204508 / S288c)	Protein BMH2	BMH2_YEAST	P34730	1.58455	1.57494	FALSE	9.1167e-176	3.49706e-242	0	0	19	646744	TRUE	0	NLLSVAYK	4	2	1.2239e+06	TRUE	_NLLSVAYK_	33.9252	FALSE	_NLLSVAYK_	FALSE	2.23431e-143	2.55349e-143	65.6716	14.7077	0.31531	34.266	65.4955	69.5806	1.03226e-54	0.542842	0.436052	6.19355e-54	3.86828e-195	5.9103e-179	879532	TRUE	TRUE	1.09219	0.999784	43789.2
3	OF_20210407_OEF_05	2	19	15	Saccharomyces cerevisiae (strain ATCC 204508 / S288c)	Protein BMH2	BMH2_YEAST	P34730	1.58455	1.57494	FALSE	9.1167e-176	3.49706e-242	0	0	19	646744	TRUE	0	EDSVYLAK	5	2	939522	TRUE	_EDSVYLAK_	-7.95043	FALSE	_EDSVYLAK_	FALSE	6.4482e-139	3.82115e-139	43.8571	13.2823	0.311113	-8.01649	43.8919	71.0672	6.55524e-69	0.16335	0.168383	3.93314e-68	8.34666e-234	3.92739e-205	1.09884e+06	TRUE	TRUE	1.08446	0.998025	71387.6
3	OF_20210407_OEF_05	2	19	15	Saccharomyces cerevisiae (strain ATCC 204508 / S288c)	Protein BMH2	BMH2_YEAST	P34730	1.58455	1.57494	FALSE	9.1167e-176	3.49706e-242	0	0	19	646744	TRUE	0	EDSVYLAK	5	2	939522	TRUE	_EDSVYLAK_	-7.95043	FALSE	_EDSVYLAK_	FALSE	3.59369e-129	9.42606e-130	43.8769	13.9341	0.317717	-7.97891	43.8919	94.9801	6.26861e-65	0.4845	0.346434	3.76117e-64	1.15601e-202	5.46571e-177	780209	TRUE	TRUE	1.06712	0.999826	30500
3	OF_20210407_OEF_05	2	19	15	Saccharomyces cerevisiae (strain ATCC 204508 / S288c)	Protein BMH2	BMH2_YEAST	P34730	1.58455	1.57494	FALSE	9.1167e-176	3.49706e-242	0	0	19	646744	TRUE	0	DSTLIMQLLR	6	1	1.05212e+06	TRUE	_DSTLIMQLLR_	98.7459	FALSE	_DSTLIMQLLR_	FALSE	2.06382e-105	1.65106e-106	96.0338	12.3951	0.199913	98.3888	96.198	142.807	6.35444e-56	0.116222	0.337743	3.81266e-55	7.0366e-234	1.37405e-185	1.05212e+06	TRUE	TRUE	1.02174	0.99983	42230.1
3	OF_20210407_OEF_05	2	19	15	Saccharomyces cerevisiae (strain ATCC 204508 / S288c)	Protein BMH2	BMH2_YEAST	P34730	1.58455	1.57494	FALSE	9.1167e-176	3.49706e-242	0	0	19	646744	TRUE	0	QAFDDAIAELDTLSEESYK	7	1	1177347	TRUE	_QAFDDAIAELDTLSEESYK_	103.726	FALSE	_QAFDDAIAELDTLSEESYK_	FALSE	2.13363e-146	2.84484e-146	98.3864	11.0039	0.156835	103.926	98.3026	281.452	4.64471e-69	0.131966	0.108943	2.78682e-68	2.40415e-220	4.8119e-201	1177347	TRUE	TRUE	1.09735	0.998766	22096.7
[truncated: 2,411 more rows]
[truncated: 1 more columns]
