# Supplementary material for: Adaptive partitioning of a gene locus to the nuclear envelope in Saccharomyces cerevisiae is driven by polymer-polymer phase separation
Source: Nat Commun. 2023 Feb 28;14:1135. doi: 10.1038/s41467-023-36391-6 (PMC9975218; doi:10.1038/s41467-023-36391-6)
Supplement: Supplementary file 4 — Supplementary Data 1-6 [file 41467_2023_36391_MOESM4_ESM.zip › Michnick Supplementary Data 2.xlsx]

## Sheet: Table S5
R.Condition	R.FileName	R.Replicate	PG.NrOfPrecursorsMeasured	PG.NrOfStrippedSequencesMeasured	PG.Organisms	PG.ProteinDescriptions	PG.ProteinNames	PG.UniProtIds	PG.Cscore	PG.Cscore (Run-Wise)	PG.IsSingleHit	PG.Pvalue	PG.PValue (Run-Wise)	PG.Qvalue	PG.QValue (Run-Wise)	PG.RunEvidenceCount	PG.MS2Quantity	PEP.IsProteotypic	PEP.NrOfMissedCleavages	PEP.StrippedSequence	PEP.Rank	PEP.RunEvidenceCount	PEP.MS2Quantity	PEP.UsedForProteinGroupQuantity	EG.IntPIMID	EG.iRTPredicted	EG.IsDecoy	EG.ModifiedPeptide	EG.IsUserPeak	EG.Pvalue	EG.Qvalue	EG.ApexRT	EG.DatapointsPerPeak	EG.FWHM	EG.iRTEmpirical	EG.RTPredicted	EG.SignalToNoise	EG.AvgProfileQvalue	EG.ConditionCV	EG.GlobalCV	EG.MaxProfileQvalue	EG.MinProfileQvalue	EG.PercentileQvalue	EG.TotalQuantity (Settings)	EG.UsedForPeptideQuantity	EG.UsedForProteinGroupQuantity	EG.Cscore	EG.IntCorrScore	EG.Noise
2	OF_20210406_OEF_04	1	4	3	Saccharomyces cerevisiae (strain ATCC 204508 / S288c)	Transposon Ty1-H Gag-Pol polyprotein;Transposon Ty1-DR5 Gag-Pol polyprotein;Transposon Ty1-DR6 Gag-Pol polyprotein;Transposon Ty1-LR2 Gag-Pol polyprotein;Transposon Ty1-LR3 Gag-Pol polyprotein;Transposon Ty1-LR4 Gag-Pol polyprotein;Transposon Ty1-PR1 Gag-Pol polyprotein;Transposon Ty1-PR2 Gag-Pol polyprotein;Transposon Ty1-PR3 Gag-Pol polyprotein;Transposon Ty1-JR1 Gag-Pol polyprotein;Transposon …	YH11B_YEAST;YD14B_YEAST;YD15B_YEAST;YL12B_YEAST;YL13B_YEAST;YL14B_YEAST;YP12B_YEAST;YP13B_YEAST;YP14B_YEAST;YJ11B_YEAST;YJ12B_YEAST;YM12B_YEAST;YE11B_YEAST;YE12B_YEAST;YD11B_YEAST;YM14B_YEAST;YM11B_YEAST;YD13B_YEAST;YL11B_YEAST;YG11B_YEAST;YB12B_YEAST;YG12B_YEAST;YO11B_YEAST;YG13B_YEAST;YP11B_YEAST;YO12B_YEAST	O13535;P0C2I2;P0C2I3;P0C2I5;P0C2I6;P0C2I7;P0C2I9;P0C2J0;P0C2J1;P47098;P47100;Q03434;Q03612;Q03619;Q03855;Q04670;Q04711;Q07793;Q12088;Q12141;Q12193;Q12269;Q12273;Q12316;Q12414;Q92393	1.49905	1.48086	FALSE	8.2224e-176	1.47358e-246	0	0	4	166533	FALSE	0	EVHTNQDPLDVSASK	1	2	302023	FALSE	_EVHTNQDPLDVSASK_	7.08107	FALSE	_EVHTNQDPLDVSASK_	FALSE	1.80211e-195	4.00468e-196	51.9196	14.3242	0.321054	7.44732	51.7509	54.739	1.57603e-97	0.169625	0.160896	9.45619e-97	2.89383387995535E-314	4.00468e-196	422530	TRUE	TRUE	1.21659	0.999072	28017.5
2	OF_20210406_OEF_04	1	4	3	Saccharomyces cerevisiae (strain ATCC 204508 / S288c)	Transposon Ty1-H Gag-Pol polyprotein;Transposon Ty1-DR5 Gag-Pol polyprotein;Transposon Ty1-DR6 Gag-Pol polyprotein;Transposon Ty1-LR2 Gag-Pol polyprotein;Transposon Ty1-LR3 Gag-Pol polyprotein;Transposon Ty1-LR4 Gag-Pol polyprotein;Transposon Ty1-PR1 Gag-Pol polyprotein;Transposon Ty1-PR2 Gag-Pol polyprotein;Transposon Ty1-PR3 Gag-Pol polyprotein;Transposon Ty1-JR1 Gag-Pol polyprotein;Transposon …	YH11B_YEAST;YD14B_YEAST;YD15B_YEAST;YL12B_YEAST;YL13B_YEAST;YL14B_YEAST;YP12B_YEAST;YP13B_YEAST;YP14B_YEAST;YJ11B_YEAST;YJ12B_YEAST;YM12B_YEAST;YE11B_YEAST;YE12B_YEAST;YD11B_YEAST;YM14B_YEAST;YM11B_YEAST;YD13B_YEAST;YL11B_YEAST;YG11B_YEAST;YB12B_YEAST;YG12B_YEAST;YO11B_YEAST;YG13B_YEAST;YP11B_YEAST;YO12B_YEAST	O13535;P0C2I2;P0C2I3;P0C2I5;P0C2I6;P0C2I7;P0C2I9;P0C2J0;P0C2J1;P47098;P47100;Q03434;Q03612;Q03619;Q03855;Q04670;Q04711;Q07793;Q12088;Q12141;Q12193;Q12269;Q12273;Q12316;Q12414;Q92393	1.49905	1.48086	FALSE	8.2224e-176	1.47358e-246	0	0	4	166533	FALSE	0	EVHTNQDPLDVSASK	1	2	302023	FALSE	_EVHTNQDPLDVSASK_	7.08107	FALSE	_EVHTNQDPLDVSASK_	FALSE	2.43079e-175	2.18498e-176	51.9074	13.003	0.29866	7.42084	51.7509	78.3742	2.24789e-84	0.462851	0.459989	1.34873e-83	5.42637e-260	2.18498e-176	181515	TRUE	TRUE	1.18842	0.998107	9684.81
2	OF_20210406_OEF_04	1	4	3	Saccharomyces cerevisiae (strain ATCC 204508 / S288c)	Transposon Ty1-H Gag-Pol polyprotein;Transposon Ty1-DR5 Gag-Pol polyprotein;Transposon Ty1-DR6 Gag-Pol polyprotein;Transposon Ty1-LR2 Gag-Pol polyprotein;Transposon Ty1-LR3 Gag-Pol polyprotein;Transposon Ty1-LR4 Gag-Pol polyprotein;Transposon Ty1-PR1 Gag-Pol polyprotein;Transposon Ty1-PR2 Gag-Pol polyprotein;Transposon Ty1-PR3 Gag-Pol polyprotein;Transposon Ty1-JR1 Gag-Pol polyprotein;Transposon …	YH11B_YEAST;YD14B_YEAST;YD15B_YEAST;YL12B_YEAST;YL13B_YEAST;YL14B_YEAST;YP12B_YEAST;YP13B_YEAST;YP14B_YEAST;YJ11B_YEAST;YJ12B_YEAST;YM12B_YEAST;YE11B_YEAST;YE12B_YEAST;YD11B_YEAST;YM14B_YEAST;YM11B_YEAST;YD13B_YEAST;YL11B_YEAST;YG11B_YEAST;YB12B_YEAST;YG12B_YEAST;YO11B_YEAST;YG13B_YEAST;YP11B_YEAST;YO12B_YEAST	O13535;P0C2I2;P0C2I3;P0C2I5;P0C2I6;P0C2I7;P0C2I9;P0C2J0;P0C2J1;P47098;P47100;Q03434;Q03612;Q03619;Q03855;Q04670;Q04711;Q07793;Q12088;Q12141;Q12193;Q12269;Q12273;Q12316;Q12414;Q92393	1.49905	1.48086	FALSE	8.2224e-176	1.47358e-246	0	0	4	166533	FALSE	0	AHNVSTSNNSPSTDNDSISK	2	1	57235.6	FALSE	_AHNVSTSNNSPSTDNDSISK_	-24.9853	FALSE	_AHNVSTSNNSPSTDNDSISK_	FALSE	8.66972e-162	5.97912e-163	35.2022	8.56593	0.213387	-25.3483	35.391	23.0595	3.07546e-85	0.148334	0.251979	1.84528e-84	3.81181e-277	5.97912e-163	57235.6	TRUE	TRUE	1.16851	0.998113	15523.9
2	OF_20210406_OEF_04	1	2	1	Saccharomyces cerevisiae (strain ATCC 204508 / S288c)	Multiprotein-bridging factor 1	MBF1_YEAST	O14467	1.42638	1.39771	TRUE	3.16561e-129	1.20032e-184	0	0	2	16666.7	TRUE	1	INEKPTVVNDYEAAR	1	2	13137.6	TRUE	_INEKPTVVNDYEAAR_	9.6804	FALSE	_INEKPTVVNDYEAAR_	FALSE	3.29023e-138	1.37811e-139	52.8655	8.70335	0.225651	9.51137	52.943	10.8873	4.59041e-79	0.183105	0.267354	2.75424e-78	2.55426e-187	2.83745e-128	20133.5	TRUE	TRUE	1.1317	0.997558	16944.7
2	OF_20210406_OEF_04	1	7	6	Saccharomyces cerevisiae (strain ATCC 204508 / S288c)	Histone H2B.1;Histone H2B.2	H2B1_YEAST;H2B2_YEAST	P02293;P02294	1.51259	1.49472	FALSE	2.64804e-185	9.35917e-258	0	0	7	63855.7	FALSE	0	LILPGELAK	1	1	1.53122e+06	FALSE	_LILPGELAK_	46.7518	FALSE	_LILPGELAK_	FALSE	5.29252e-206	2.82268e-206	72.0605	13.3399	0.310365	46.5954	72.1317	145.696	8.35291e-93	0.105371	0.124836	5.01175e-92	2.20309e-277	2.82268e-206	1.53122e+06	TRUE	TRUE	1.23073	0.999796	55041.8
2	OF_20210406_OEF_04	1	7	6	Saccharomyces cerevisiae (strain ATCC 204508 / S288c)	Histone H2B.1;Histone H2B.2	H2B1_YEAST;H2B2_YEAST	P02293;P02294	1.51259	1.49472	FALSE	2.64804e-185	9.35917e-258	0	0	7	63855.7	FALSE	0	SMSILNSFVNDIFER	2	2	77244.5	FALSE	_SM[+16]SILNSFVNDIFER_	133.506	FALSE	_SM[Oxidation (M)]SILNSFVNDIFER_	FALSE	1.85857e-125	6.43662e-127	111.13	15.711	0.284697	133.729	111.054	24.2855	3.63092e-39	0.100085	0.36182	2.17855e-38	6.43662e-127	3.84875e-97	141199	TRUE	TRUE	1.11042	0.773751	19946.5
2	OF_20210406_OEF_04	1	7	6	Saccharomyces cerevisiae (strain ATCC 204508 / S288c)	Histone H2B.1;Histone H2B.2	H2B1_YEAST;H2B2_YEAST	P02293;P02294	1.51259	1.49472	FALSE	2.64804e-185	9.35917e-258	0	0	7	63855.7	FALSE	0	SMSILNSFVNDIFER	2	2	77244.5	FALSE	_SMSILNSFVNDIFER_	147.335	FALSE	_SMSILNSFVNDIFER_	FALSE	2.72788e-45	4.87121e-47	116.095	11.7461	0.106441	148.214	115.793	7.85844	3.13195e-32	0.232899	0.421866	1.87917e-31	7.20914e-177	4.87121e-47	13289.6	TRUE	TRUE	0.936679	0.923081	10730.2
2	OF_20210406_OEF_04	1	7	6	Saccharomyces cerevisiae (strain ATCC 204508 / S288c)	Histone H2B.1;Histone H2B.2	H2B1_YEAST;H2B2_YEAST	P02293;P02294	1.51259	1.49472	FALSE	2.64804e-185	9.35917e-258	0	0	7	63855.7	FALSE	0	QTHPDTGISQK	3	1	122307	FALSE	_QTHPDTGISQK_	-40.0267	FALSE	_QTHPDTGISQK_	FALSE	5.7316e-172	4.72709e-173	27.3926	11.2307	0.251143	-40.4245	27.6007	45.132	3.43771e-41	0.143208	0.105163	2.06262e-40	2.11659e-270	4.72709e-173	122307	TRUE	TRUE	1.18354	0.999572	15561.1
2	OF_20210406_OEF_04	1	7	6	Saccharomyces cerevisiae (strain ATCC 204508 / S288c)	Histone H2B.1;Histone H2B.2	H2B1_YEAST;H2B2_YEAST	P02293;P02294	1.51259	1.49472	FALSE	2.64804e-185	9.35917e-258	0	0	7	63855.7	FALSE	0	EIQTAVR	4	1	26758.6	FALSE	_EIQTAVR_	-26.0715	FALSE	_EIQTAVR_	FALSE	3.3977e-145	1.59892e-146	34.4247	11.02	0.282018	-26.8427	34.8259	37.0992	2.29144e-43	0.164925	0.323917	1.37486e-42	6.23157e-227	6.99582e-137	26758.6	TRUE	TRUE	1.14292	0.996296	5224.59
2	OF_20210406_OEF_04	1	7	6	Saccharomyces cerevisiae (strain ATCC 204508 / S288c)	Histone H2B.1;Histone H2B.2	H2B1_YEAST;H2B2_YEAST	P02293;P02294	1.51259	1.49472	FALSE	2.64804e-185	9.35917e-258	0	0	7	63855.7	FALSE	0	ETYSSYIYK	5	1	30138.1	FALSE	_ETYSSYIYK_	18.7224	FALSE	_ETYSSYIYK_	FALSE	1.96416e-40	3.42337e-42	57.207	8.9956	0.0838468	17.9817	57.6117	48.3402	1.39074e-14	0.120189	0.289336	8.34444e-14	5.82797e-51	1.07261e-31	30138.1	TRUE	TRUE	0.921881	0.968002	7577.78
2	OF_20210406_OEF_04	1	7	6	Saccharomyces cerevisiae (strain ATCC 204508 / S288c)	Histone H2B.1;Histone H2B.2	H2B1_YEAST;H2B2_YEAST	P02293;P02294	1.51259	1.49472	FALSE	2.64804e-185	9.35917e-258	0	0	7	63855.7	FALSE	1	KETYSSYIYK	6	1	19331.6	FALSE	_KETYSSYIYK_	9.70416	FALSE	_KETYSSYIYK_	FALSE	1.04606e-57	1.98777e-59	53.2313	8.93907	0.25376	10.3096	52.9539	2.2304	2.95626e-28	0.309188	0.227875	1.77375e-27	1.24435e-208	1.98777e-59	19331.6	TRUE	TRUE	0.970901	0.892875	203828
2	OF_20210406_OEF_04	1	3	3	Saccharomyces cerevisiae (strain ATCC 204508 / S288c)	Histone H4	H4_YEAST	P02309	1.45118	1.45118	FALSE	2.68511e-144	2.06686e-223	0	0	3	204462	TRUE	0	ISGLIYEEVR	1	1	601511	TRUE	_ISGLIYEEVR_	42.292	FALSE	_ISGLIYEEVR_	FALSE	7.44871e-174	6.47714e-175	70.1977	15.4374	0.378933	42.2024	70.2352	31.0895	1.62691e-82	0.286269	0.185641	9.76148e-82	2.44125e-259	6.47714e-175	601511	TRUE	TRUE	1.18628	0.998455	69478
2	OF_20210406_OEF_04	1	3	3	Saccharomyces cerevisiae (strain ATCC 204508 / S288c)	Histone H4	H4_YEAST	P02309	1.45118	1.45118	FALSE	2.68511e-144	2.06686e-223	0	0	3	204462	TRUE	0	TVTSLDVVYALK	2	1	211122	TRUE	_TVTSLDVVYALK_	67.8649	FALSE	_TVTSLDVVYALK_	FALSE	1.00892e-96	2.55422e-98	81.3627	12.4833	0.110446	67.3965	81.5614	18.9349	8.83137e-48	0.106357	0.124529	5.29882e-47	6.4133e-157	2.55422e-98	211122	TRUE	TRUE	1.0579	0.9771	48072.9
2	OF_20210406_OEF_04	1	3	3	Saccharomyces cerevisiae (strain ATCC 204508 / S288c)	Histone H4	H4_YEAST	P02309	1.45118	1.45118	FALSE	2.68511e-144	2.06686e-223	0	0	3	204462	TRUE	1	TVTSLDVVYALKR	3	1	135523	TRUE	_TVTSLDVVYALKR_	55.9665	FALSE	_TVTSLDVVYALKR_	FALSE	2.36657e-148	1.15442e-149	76.5767	12.0882	0.201194	56.1003	76.5111	26.0926	6.20114e-54	0.0938602	0.240812	3.72068e-53	1.5534e-233	1.15442e-149	135523	TRUE	TRUE	1.1479	0.997568	23924
2	OF_20210406_OEF_04	1	2	2	Saccharomyces cerevisiae (strain ATCC 204508 / S288c)	DNA-directed RNA polymerase II subunit RPB1	RPB1_YEAST	P04050	1.37507	1.30945	FALSE	9.48713e-101	7.34414e-129	0	0	2	19968.1	TRUE	0	VLSTEEILNIFK	1	1	22764.9	TRUE	_VLSTEEILNIFK_	112.664	FALSE	_VLSTEEILNIFK_	FALSE	1.36938e-88	3.22206e-90	103.643	10.9759	0.204664	113.174	103.429	35.8308	4.66334e-21	0.123397	0.426174	2.798e-20	3.22206e-90	1.30779e-70	22764.9	TRUE	TRUE	1.04158	0.938972	3814.85
2	OF_20210406_OEF_04	1	2	2	Saccharomyces cerevisiae (strain ATCC 204508 / S288c)	DNA-directed RNA polymerase II subunit RPB1	RPB1_YEAST	P04050	1.37507	1.30945	FALSE	9.48713e-101	7.34414e-129	0	0	2	19968.1	TRUE	0	TVISGDPNLELDQVGVPK	2	1	15036.8	TRUE	_TVISGDPNLELDQVGVPK_	56.2557	FALSE	_TVISGDPNLELDQVGVPK_	FALSE	1.02667e-78	2.21983e-80	76.9051	7.61711	0.228747	56.7752	76.6528	3.33594	1.17577e-37	0.0891147	0.150562	7.05464e-37	1.31033e-84	5.40926e-72	15036.8	TRUE	TRUE	1.02067	0.981683	48981.6
2	OF_20210406_OEF_04	1	23	20	Saccharomyces cerevisiae (strain ATCC 204508 / S288c)	Polyadenylate-binding protein, cytoplasmic and nuclear	PABP_YEAST	P04147	1.50264	1.49799	FALSE	2.64333e-178	1.94632e-260	0	0	23	180682	TRUE	0	FGPIVSASLEK	1	1	1.19043e+06	TRUE	_FGPIVSASLEK_	39.9913	FALSE	_FGPIVSASLEK_	FALSE	1.56376e-208	9.62313e-209	69.3363	14.5857	0.33772	40.1596	69.2654	64.3194	9.37103e-98	0.304011	0.219526	5.62262e-97	2.53278e-304	9.62313e-209	1.19043e+06	TRUE	TRUE	1.23407	0.999781	76147.3
2	OF_20210406_OEF_04	1	23	20	Saccharomyces cerevisiae (strain ATCC 204508 / S288c)	Polyadenylate-binding protein, cytoplasmic and nuclear	PABP_YEAST	P04147	1.50264	1.49799	FALSE	2.64333e-178	1.94632e-260	0	0	23	180682	TRUE	1	NQQIVAGKPLYVAIAQR	2	2	538051	TRUE	_NQQIVAGKPLYVAIAQR_	44.9843	FALSE	_NQQIVAGKPLYVAIAQR_	FALSE	3.94817e-157	2.42964e-158	71.3423	10.054	0.245343	44.9638	71.3508	63.25	1.29782e-59	0.0522507	0.0710689	7.78693e-59	5.73813e-227	2.42964e-158	896794	TRUE	TRUE	1.16147	0.989505	85315.6
2	OF_20210406_OEF_04	1	23	20	Saccharomyces cerevisiae (strain ATCC 204508 / S288c)	Polyadenylate-binding protein, cytoplasmic and nuclear	PABP_YEAST	P04147	1.50264	1.49799	FALSE	2.64333e-178	1.94632e-260	0	0	23	180682	TRUE	1	NQQIVAGKPLYVAIAQR	2	2	538051	TRUE	_NQQIVAGKPLYVAIAQR_	44.9843	FALSE	_NQQIVAGKPLYVAIAQR_	FALSE	2.56615e-147	1.2367e-148	71.2797	10.4536	0.210456	44.8127	71.3508	15.8408	5.11189e-83	0.430525	0.460671	3.06714e-82	2.53262e-274	1.2367e-148	179308	TRUE	TRUE	1.14628	0.997442	67143.7
2	OF_20210406_OEF_04	1	23	20	Saccharomyces cerevisiae (strain ATCC 204508 / S288c)	Polyadenylate-binding protein, cytoplasmic and nuclear	PABP_YEAST	P04147	1.50264	1.49799	FALSE	2.64333e-178	1.94632e-260	0	0	23	180682	TRUE	0	SQLAQQIQAR	3	1	573686	TRUE	_SQLAQQIQAR_	-4.7508	FALSE	_SQLAQQIQAR_	FALSE	3.28679e-159	2.07042e-160	46.0422	10.09	0.130684	-5.00688	46.1706	68.7048	1.6758e-34	0.0767755	0.177451	1.00548e-33	1.15904e-163	8.54478e-126	573686	TRUE	TRUE	1.16463	0.999192	63408.7
2	OF_20210406_OEF_04	1	23	20	Saccharomyces cerevisiae (strain ATCC 204508 / S288c)	Polyadenylate-binding protein, cytoplasmic and nuclear	PABP_YEAST	P04147	1.50264	1.49799	FALSE	2.64333e-178	1.94632e-260	0	0	23	180682	TRUE	0	GFGFVCFSTPEEATK	4	1	569459	TRUE	_GFGFVC[+57]FSTPEEATK_	71.4583	FALSE	_GFGFVC[Carbamidomethyl (C)]FSTPEEATK_	FALSE	7.29604e-203	3.24269e-203	82.731	6.49076	0.142877	70.5541	83.1404	252.233	2.8573e-96	0.0861482	0.132843	1.71438e-95	2.89383387995535E-314	3.24269e-203	569459	TRUE	TRUE	1.22656	0.999604	20408.4
2	OF_20210406_OEF_04	1	23	20	Saccharomyces cerevisiae (strain ATCC 204508 / S288c)	Polyadenylate-binding protein, cytoplasmic and nuclear	PABP_YEAST	P04147	1.50264	1.49799	FALSE	2.64333e-178	1.94632e-260	0	0	23	180682	TRUE	0	GFGFVNYEK	5	1	403197	TRUE	_GFGFVNYEK_	39.0318	FALSE	_GFGFVNYEK_	FALSE	2.43427e-133	9.2734e-135	69.0423	10.9938	0.223177	39.4624	68.8608	75.3007	1.41387e-50	0.268066	0.211153	8.4832e-50	4.63441e-152	9.2734e-135	403197	TRUE	TRUE	1.1237	0.98513	27620.4
2	OF_20210406_OEF_04	1	23	20	Saccharomyces cerevisiae (strain ATCC 204508 / S288c)	Polyadenylate-binding protein, cytoplasmic and nuclear	PABP_YEAST	P04147	1.50264	1.49799	FALSE	2.64333e-178	1.94632e-260	0	0	23	180682	TRUE	0	ADITDK	6	1	367489	TRUE	_[+42]ADITDK_	-21.9394	FALSE	_[Acetyl (Protein N-term)]ADITDK_	FALSE	7.84963e-165	5.65739e-166	36.5876	9.84602	0.21798	-22.6955	36.9887	123.052	7.46385e-91	0.0319526	0.146505	4.47831e-90	4.98111e-284	5.65739e-166	367489	TRUE	TRUE	1.17306	0.999772	18313
2	OF_20210406_OEF_04	1	23	20	Saccharomyces cerevisiae (strain ATCC 204508 / S288c)	Polyadenylate-binding protein, cytoplasmic and nuclear	PABP_YEAST	P04147	1.50264	1.49799	FALSE	2.64333e-178	1.94632e-260	0	0	23	180682	TRUE	0	ALYDTFSVFGDILSSK	7	2	139162	TRUE	_ALYDTFSVFGDILSSK_	125.525	FALSE	_ALYDTFSVFGDILSSK_	FALSE	2.96586e-189	4.94309e-190	108.418	13.2958	0.165988	125.562	108.405	37.7357	6.65582e-98	0.112227	0.411093	3.99349e-97	3.05428e-303	4.94309e-190	255283	TRUE	TRUE	1.20806	0.998694	29793.3
2	OF_20210406_OEF_04	1	23	20	Saccharomyces cerevisiae (strain ATCC 204508 / S288c)	Polyadenylate-binding protein, cytoplasmic and nuclear	PABP_YEAST	P04147	1.50264	1.49799	FALSE	2.64333e-178	1.94632e-260	0	0	23	180682	TRUE	0	ALYDTFSVFGDILSSK	7	2	139162	TRUE	_ALYDTFSVFGDILSSK_	125.525	FALSE	_ALYDTFSVFGDILSSK_	FALSE	2.42022e-94	5.99436e-96	108.384	10.3484	0.158471	125.461	108.405	16.2093	2.58081e-77	0.112166	0.529651	1.54848e-76	8.31813e-207	5.99436e-96	23040.4	TRUE	TRUE	1.0532	0.990087	9291.36
2	OF_20210406_OEF_04	1	23	20	Saccharomyces cerevisiae (strain ATCC 204508 / S288c)	Polyadenylate-binding protein, cytoplasmic and nuclear	PABP_YEAST	P04147	1.50264	1.49799	FALSE	2.64333e-178	1.94632e-260	0	0	23	180682	TRUE	0	TSLGYAYVNFNDHEAGR	8	2	108899	TRUE	_TSLGYAYVNFNDHEAGR_	40.7385	FALSE	_TSLGYAYVNFNDHEAGR_	FALSE	1.42607e-153	7.76094e-155	69.4913	12.6332	0.257406	40.527	69.5804	41.1025	4.386e-84	0.158723	0.185267	2.6316e-83	3.54852e-273	2.51288e-142	156792	TRUE	TRUE	1.15602	0.983544	26376.1
2	OF_20210406_OEF_04	1	23	20	Saccharomyces cerevisiae (strain ATCC 204508 / S288c)	Polyadenylate-binding protein, cytoplasmic and nuclear	PABP_YEAST	P04147	1.50264	1.49799	FALSE	2.64333e-178	1.94632e-260	0	0	23	180682	TRUE	0	TSLGYAYVNFNDHEAGR	8	2	108899	TRUE	_TSLGYAYVNFNDHEAGR_	40.7385	FALSE	_TSLGYAYVNFNDHEAGR_	FALSE	1.8938e-118	5.84957e-120	69.5895	12.1006	0.163673	40.76	69.5804	22.3182	4.14806e-56	0.644404	0.453085	2.48884e-55	5.84957e-120	6.61642e-89	61006.1	TRUE	TRUE	1.09825	0.99318	14184.2
2	OF_20210406_OEF_04	1	23	20	Saccharomyces cerevisiae (strain ATCC 204508 / S288c)	Polyadenylate-binding protein, cytoplasmic and nuclear	PABP_YEAST	P04147	1.50264	1.49799	FALSE	2.64333e-178	1.94632e-260	0	0	23	180682	TRUE	0	LEEEFAPYGTITSAK	9	1	486638	TRUE	_LEEEFAPYGTITSAK_	45.8433	FALSE	_LEEEFAPYGTITSAK_	FALSE	9.19241e-195	1.88562e-195	71.6664	12.7393	0.254219	45.7283	71.7186	44.6348	6.79733e-60	0.0777472	0.660498	4.0784e-59	9.55445e-250	1.77789e-189	486638	TRUE	TRUE	1.21563	0.999433	73599.4
2	OF_20210406_OEF_04	1	23	20	Saccharomyces cerevisiae (strain ATCC 204508 / S288c)	Polyadenylate-binding protein, cytoplasmic and nuclear	PABP_YEAST	P04147	1.50264	1.49799	FALSE	2.64333e-178	1.94632e-260	0	0	23	180682	TRUE	0	QALGEQLYK	10	1	243876	TRUE	_QALGEQLYK_	13.7852	FALSE	_QALGEQLYK_	FALSE	8.33324e-176	7.57567e-177	54.7807	11.3008	0.22159	13.442	54.9622	103.588	1.44164e-78	0.262983	0.195632	8.64983e-78	6.51708e-187	1.24379e-144	243876	TRUE	TRUE	1.18909	0.99884	12878.2
2	OF_20210406_OEF_04	1	23	20	Saccharomyces cerevisiae (strain ATCC 204508 / S288c)	Polyadenylate-binding protein, cytoplasmic and nuclear	PABP_YEAST	P04147	1.50264	1.49799	FALSE	2.64333e-178	1.94632e-260	0	0	23	180682	TRUE	0	YQGVNLFVK	11	1	246332	TRUE	_YQGVNLFVK_	47.8849	FALSE	_YQGVNLFVK_	FALSE	5.17007e-169	4.01559e-170	72.7156	12.3788	0.264165	48.0363	72.6468	62.1973	3.40313e-82	0.0877765	0.140596	2.04187e-81	2.9535e-253	4.01559e-170	246332	TRUE	TRUE	1.17923	0.990582	19899.6
2	OF_20210406_OEF_04	1	23	20	Saccharomyces cerevisiae (strain ATCC 204508 / S288c)	Polyadenylate-binding protein, cytoplasmic and nuclear	PABP_YEAST	P04147	1.50264	1.49799	FALSE	2.64333e-178	1.94632e-260	0	0	23	180682	TRUE	1	NLDDSVDDEKLEEEFAPYGTITSAK	12	1	132673	TRUE	_NLDDSVDDEKLEEEFAPYGTITSAK_	71.7659	FALSE	_NLDDSVDDEKLEEEFAPYGTITSAK_	FALSE	1.68044e-124	5.62492e-126	82.7426	6.65545	0.219991	70.5797	83.2797	33.3401	8.89869e-84	0.11697	0.457237	5.33922e-83	2.73671e-294	7.28906e-167	132673	TRUE	TRUE	1.10878	0.978237	43984.7
2	OF_20210406_OEF_04	1	23	20	Saccharomyces cerevisiae (strain ATCC 204508 / S288c)	Polyadenylate-binding protein, cytoplasmic and nuclear	PABP_YEAST	P04147	1.50264	1.49799	FALSE	2.64333e-178	1.94632e-260	0	0	23	180682	TRUE	0	GFGFVHFEEEGAAK	13	1	218762	TRUE	_GFGFVHFEEEGAAK_	51.4184	FALSE	_GFGFVHFEEEGAAK_	FALSE	1.61932e-145	7.66543e-147	74.304	18.2383	0.357595	51.414	74.3061	25.1515	1.24428e-69	0.153484	0.129292	7.46567e-69	5.56606e-232	7.66543e-147	218762	TRUE	TRUE	1.14343	0.985429	26815.5
2	OF_20210406_OEF_04	1	23	20	Saccharomyces cerevisiae (strain ATCC 204508 / S288c)	Polyadenylate-binding protein, cytoplasmic and nuclear	PABP_YEAST	P04147	1.50264	1.49799	FALSE	2.64333e-178	1.94632e-260	0	0	23	180682	TRUE	0	NLHPDIDNK	14	1	136088	TRUE	_NLHPDIDNK_	-22.2888	FALSE	_NLHPDIDNK_	FALSE	7.02542e-168	5.3527e-169	36.7508	5.96369	0.139066	-22.3879	36.8034	120.125	6.4496e-89	0.0665468	0.1754	3.86976e-88	1.00819e-292	5.3527e-169	136088	TRUE	TRUE	1.17756	0.999245	12160.5
2	OF_20210406_OEF_04	1	23	20	Saccharomyces cerevisiae (strain ATCC 204508 / S288c)	Polyadenylate-binding protein, cytoplasmic and nuclear	PABP_YEAST	P04147	1.50264	1.49799	FALSE	2.64333e-178	1.94632e-260	0	0	23	180682	TRUE	0	NANDNNQFYQQK	15	1	159439	TRUE	_NANDNNQFYQQK_	-14.8773	FALSE	_NANDNNQFYQQK_	FALSE	1.10821e-173	9.43154e-175	40.7939	15.9734	0.366494	-14.8709	40.7904	44.561	2.68985e-82	0.107798	0.133867	1.61391e-81	1.01194e-272	9.43154e-175	159439	TRUE	TRUE	1.18603	0.998897	11507
2	OF_20210406_OEF_04	1	23	20	Saccharomyces cerevisiae (strain ATCC 204508 / S288c)	Polyadenylate-binding protein, cytoplasmic and nuclear	PABP_YEAST	P04147	1.50264	1.49799	FALSE	2.64333e-178	1.94632e-260	0	0	23	180682	TRUE	0	NLDDSVDDEK	16	1	161979	TRUE	_NLDDSVDDEK_	-17.7915	FALSE	_NLDDSVDDEK_	FALSE	7.00961e-174	6.16229e-175	39.1619	15.3408	0.360962	-17.8432	39.1893	14.468	1.87263e-55	0.0537253	0.720948	1.12358e-54	5.01562e-207	3.19048e-155	161979	TRUE	TRUE	1.18632	0.999165	43767.1
2	OF_20210406_OEF_04	1	23	20	Saccharomyces cerevisiae (strain ATCC 204508 / S288c)	Polyadenylate-binding protein, cytoplasmic and nuclear	PABP_YEAST	P04147	1.50264	1.49799	FALSE	2.64333e-178	1.94632e-260	0	0	23	180682	TRUE	0	AHYTNLYVK	17	1	45491.8	TRUE	_AHYTNLYVK_	-4.98501	FALSE	_AHYTNLYVK_	FALSE	2.94882e-77	6.25744e-79	46.1739	5.89603	0.119995	-4.74401	46.0535	64.8849	6.02204e-47	0.0371372	0.281346	3.61322e-46	6.04702e-185	1.57034e-115	45491.8	TRUE	TRUE	1.01746	0.916592	9383.71
2	OF_20210406_OEF_04	1	23	20	Saccharomyces cerevisiae (strain ATCC 204508 / S288c)	Polyadenylate-binding protein, cytoplasmic and nuclear	PABP_YEAST	P04147	1.50264	1.49799	FALSE	2.64333e-178	1.94632e-260	0	0	23	180682	TRUE	0	NQQIVAGK	18	1	30370.2	TRUE	_NQQIVAGK_	-39.9296	FALSE	_NQQIVAGK_	FALSE	5.14555e-78	1.1036e-79	27.7054	14.5404	0.386949	-39.8266	27.6515	13.7446	1.35078e-18	0.237111	0.559862	8.10466e-18	9.01665e-123	1.1036e-79	30370.2	TRUE	TRUE	1.01913	0.942255	11442.8
2	OF_20210406_OEF_04	1	23	20	Saccharomyces cerevisiae (strain ATCC 204508 / S288c)	Polyadenylate-binding protein, cytoplasmic and nuclear	PABP_YEAST	P04147	1.50264	1.49799	FALSE	2.64333e-178	1.94632e-260	0	0	23	180682	TRUE	0	DSQLEETK	19	1	32813.1	TRUE	_DSQLEETK_	-42.4517	FALSE	_DSQLEETK_	FALSE	4.94997e-73	1.02061e-74	26.2998	30.0673	0.488711	-42.5135	26.3321	13.8956	9.53294e-42	0.419228	0.349145	5.71949e-41	4.07376e-163	1.02061e-74	32813.1	TRUE	TRUE	1.00799	0.949018	7138.75
2	OF_20210406_OEF_04	1	23	20	Saccharomyces cerevisiae (strain ATCC 204508 / S288c)	Polyadenylate-binding protein, cytoplasmic and nuclear	PABP_YEAST	P04147	1.50264	1.49799	FALSE	2.64333e-178	1.94632e-260	0	0	23	180682	TRUE	1	RSQLAQQIQAR	20	1	11008.5	TRUE	_RSQLAQQIQAR_	-8.94809	FALSE	_RSQLAQQIQAR_	FALSE	2.21731e-75	4.63146e-77	44.0847	7.77232	0.250604	-8.79964	44.0081	13.2958	1.39685e-32	0.0996203	0.471117	8.38112e-32	4.06606e-187	9.05856e-105	11008.5	TRUE	TRUE	1.01329	0.949394	7647.18
2	OF_20210406_OEF_04	1	2	2	Saccharomyces cerevisiae (strain ATCC 204508 / S288c)	Histone H2A.1;Histone H2A.2	H2A1_YEAST;H2A2_YEAST	P04911;P04912	1.465	1.42442	TRUE	4.55372e-153	1.51927e-203	0	0	1	548935	FALSE	0	AGLTFPVGR	1	1	548935	FALSE	_AGLTFPVGR_	36.5429	FALSE	_AGLTFPVGR_	FALSE	1.72187e-155	9.98188e-157	67.8896	12.1178	0.223838	36.7203	67.8151	34.1281	1.51643e-62	0.251752	0.17873	9.0986e-62	4.09306e-269	9.98188e-157	548935	TRUE	TRUE	1.15897	0.999266	94767.9
2	OF_20210406_OEF_04	1	7	5	Saccharomyces cerevisiae (strain ATCC 204508 / S288c)	40S ribosomal protein S9-B	RS9B_YEAST	P05755	1.4894	1.48389	FALSE	3.35966e-169	5.5008e-249	0	0	7	31815.5	FALSE	0	HIDFAPTSPFGGAR	1	2	364365	FALSE	_HIDFAPTSPFGGAR_	44.2956	FALSE	_HIDFAPTSPFGGAR_	FALSE	9.46211e-198	2.80359e-198	71.0189	11.5863	0.256511	44.1834	71.0654	50.9394	1.78827e-101	0.180786	0.38724	1.07296e-100	2.89383387995535E-314	2.80359e-198	538594	TRUE	TRUE	1.21968	0.999228	44872.3
2	OF_20210406_OEF_04	1	7	5	Saccharomyces cerevisiae (strain ATCC 204508 / S288c)	40S ribosomal protein S9-B	RS9B_YEAST	P05755	1.4894	1.48389	FALSE	3.35966e-169	5.5008e-249	0	0	7	31815.5	FALSE	0	HIDFAPTSPFGGAR	1	2	364365	FALSE	_HIDFAPTSPFGGAR_	44.2956	FALSE	_HIDFAPTSPFGGAR_	FALSE	1.18859e-126	4.17048e-128	70.9999	10.9975	0.299443	44.1374	71.0654	44.5444	7.80457e-87	0.227611	0.65139	4.68274e-86	7.1502e-278	1.273e-150	190137	TRUE	TRUE	1.11246	0.9965	24004.4
2	OF_20210406_OEF_04	1	7	5	Saccharomyces cerevisiae (strain ATCC 204508 / S288c)	40S ribosomal protein S9-B	RS9B_YEAST	P05755	1.4894	1.48389	FALSE	3.35966e-169	5.5008e-249	0	0	7	31815.5	FALSE	0	LDYVLALK	2	2	129086	FALSE	_LDYVLALK_	53.8419	FALSE	_LDYVLALK_	FALSE	1.3101e-171	1.06947e-172	75.4722	13.2483	0.276313	53.8452	75.4706	56.1025	3.82209e-81	0.10475	0.329796	2.29325e-80	1.14931e-278	1.06947e-172	244034	TRUE	TRUE	1.18302	0.999093	17125.6
2	OF_20210406_OEF_04	1	7	5	Saccharomyces cerevisiae (strain ATCC 204508 / S288c)	40S ribosomal protein S9-B	RS9B_YEAST	P05755	1.4894	1.48389	FALSE	3.35966e-169	5.5008e-249	0	0	7	31815.5	FALSE	0	LDYVLALK	2	2	129086	FALSE	_LDYVLALK_	53.8419	FALSE	_LDYVLALK_	FALSE	2.34279e-36	3.99622e-38	75.4716	7.92679	0.0810435	53.8438	75.4706	24.4815	4.85048e-12	0.27906	0.778318	2.91029e-11	4.46208e-111	3.14964e-54	14138.4	TRUE	TRUE	0.908666	0.802244	4760.56
2	OF_20210406_OEF_04	1	7	5	Saccharomyces cerevisiae (strain ATCC 204508 / S288c)	40S ribosomal protein S9-B	RS9B_YEAST	P05755	1.4894	1.48389	FALSE	3.35966e-169	5.5008e-249	0	0	7	31815.5	FALSE	1	RLQTQVYK	3	1	69341.5	FALSE	_RLQTQVYK_	-23.2978	FALSE	_RLQTQVYK_	FALSE	7.5509e-143	3.33741e-144	36.2903	7.36434	0.191798	-23.2568	36.269	11.7947	6.07268e-54	0.093212	0.442355	3.64361e-53	2.53731e-173	1.59148e-126	69341.5	TRUE	TRUE	1.13918	0.996128	48853.6
2	OF_20210406_OEF_04	1	7	5	Saccharomyces cerevisiae (strain ATCC 204508 / S288c)	40S ribosomal protein S9-B	RS9B_YEAST	P05755	1.4894	1.48389	FALSE	3.35966e-169	5.5008e-249	0	0	7	31815.5	TRUE	1	KAEASGEAAEEAEDEE	4	1	28799.4	TRUE	_KAEASGEAAEEAEDEE_	-16.2607	FALSE	_KAEASGEAAEEAEDEE_	FALSE	4.09249e-144	1.86022e-145	40.03	8.64608	0.189537	-16.2575	40.0282	22.6147	2.26036e-88	0.169838	0.601747	1.35622e-87	9.5674e-274	1.86022e-145	28799.4	TRUE	TRUE	1.1412	0.992016	6777.86
2	OF_20210406_OEF_04	1	7	7	Saccharomyces cerevisiae (strain ATCC 204508 / S288c)	Protein SCP160	SC160_YEAST	P06105	1.41672	1.35684	FALSE	1.37822e-123	1.51605e-157	0	0	7	37592	TRUE	0	SGDIVILGPR	1	1	243643	TRUE	_SGDIVILGPR_	32.7824	FALSE	_SGDIVILGPR_	FALSE	4.49988e-93	1.10426e-94	66.0831	10.9717	0.28751	32.8834	66.0343	7.80238	8.4675e-40	0.254408	0.22009	5.0805e-39	2.13727e-141	1.04462e-101	243643	TRUE	TRUE	1.05067	0.992505	158259
2	OF_20210406_OEF_04	1	7	7	Saccharomyces cerevisiae (strain ATCC 204508 / S288c)	Protein SCP160	SC160_YEAST	P06105	1.41672	1.35684	FALSE	1.37822e-123	1.51605e-157	0	0	7	37592	TRUE	0	TVEVTLTGLEYNLTHAK	3	1	33258.8	TRUE	_TVEVTLTGLEYNLTHAK_	94.5284	FALSE	_TVEVTLTGLEYNLTHAK_	FALSE	5.30734e-102	1.39209e-103	95.5741	14.1225	0.112278	94.8705	95.4057	9.45481	1.25546e-75	0.22269	0.443944	7.52285e-75	1.82371e-194	6.36861e-124	33258.8	TRUE	TRUE	1.06811	0.995208	27634.4
2	OF_20210406_OEF_04	1	7	7	Saccharomyces cerevisiae (strain ATCC 204508 / S288c)	Protein SCP160	SC160_YEAST	P06105	1.41672	1.35684	FALSE	1.37822e-123	1.51605e-157	0	0	7	37592	TRUE	1	LTYEPIDLSSILSDGEEKEVTK	4	1	38971.8	TRUE	_LTYEPIDLSSILSDGEEKEVTK_	90.6254	FALSE	_LTYEPIDLSSILSDGEEKEVTK_	FALSE	1.72966e-92	4.21868e-94	94.4971	9.7086	0.0988799	92.6806	93.4866	29.6325	3.42965e-65	0.135241	0.267782	2.05779e-64	5.29918e-154	4.21868e-94	38971.8	TRUE	TRUE	1.0495	0.965997	10021
2	OF_20210406_OEF_04	1	7	7	Saccharomyces cerevisiae (strain ATCC 204508 / S288c)	Protein SCP160	SC160_YEAST	P06105	1.41672	1.35684	FALSE	1.37822e-123	1.51605e-157	0	0	7	37592	TRUE	1	TYEFSEEVQDSLFKPSSATWK	6	1	27088.6	TRUE	_TYEFSEEVQDSLFKPSSATWK_	77.0619	FALSE	_TYEFSEEVQDSLFKPSSATWK_	FALSE	2.89472e-38	5.00168e-40	85.7766	3.99002	0.120534	76.75	85.9506	6.85282	1.74103e-07	0.170104	0.331254	1.04462e-06	1.83679e-144	1.22262e-78	27088.6	TRUE	TRUE	0.914951	0.938695	62090.1
2	OF_20210406_OEF_04	1	7	7	Saccharomyces cerevisiae (strain ATCC 204508 / S288c)	Protein SCP160	SC160_YEAST	P06105	1.41672	1.35684	FALSE	1.37822e-123	1.51605e-157	0	0	7	37592	TRUE	1	KEEALDTAVK	7	1	9698.22	TRUE	_KEEALDTAVK_	-21.4391	FALSE	_KEEALDTAVK_	FALSE	8.32774e-114	2.42261e-115	36.9155	4.81673	0.14281	-22.0774	37.2541	5.336	1.52678e-38	0.0762776	0.183004	9.16069e-38	2.70079e-180	5.56871e-111	9698.22	TRUE	TRUE	1.08997	0.993799	27426.8
2	OF_20210406_OEF_04	1	46	33	Saccharomyces cerevisiae (strain ATCC 204508 / S288c)	Pyruvate decarboxylase isozyme 1	PDC1_YEAST	P06169	1.52702	1.52702	FALSE	1.08431e-195	7.71721e-285	0	0	45	192816	TRUE	0	LLTTIADAAK	1	1	4022968	TRUE	_LLTTIADAAK_	24.0341	FALSE	_LLTTIADAAK_	FALSE	1.44147e-183	1.92197e-184	60.4716	14.1145	0.264833	23.6862	60.6808	161.127	3.35144e-120	0.225629	0.481685	2.01086e-119	2.89383387995535E-314	4.62494e-189	4022968	TRUE	TRUE	1.20013	0.999917	121127
2	OF_20210406_OEF_04	1	46	33	Saccharomyces cerevisiae (strain ATCC 204508 / S288c)	Pyruvate decarboxylase isozyme 1	PDC1_YEAST	P06169	1.52702	1.52702	FALSE	1.08431e-195	7.71721e-285	0	0	45	192816	FALSE	0	SEITLGK	2	1	3.14419e+06	FALSE	_[+42]SEITLGK_	16.1527	FALSE	_[Acetyl (Protein N-term)]SEITLGK_	FALSE	2.66484e-216	1.93807e-216	55.9002	14.5974	0.299857	15.5593	56.2139	715.798	1.37248e-116	0.362288	0.592025	8.23491e-116	2.89383387995535E-314	1.93807e-216	3.14419e+06	TRUE	TRUE	1.24421	0.999961	16545.9
2	OF_20210406_OEF_04	1	46	33	Saccharomyces cerevisiae (strain ATCC 204508 / S288c)	Pyruvate decarboxylase isozyme 1	PDC1_YEAST	P06169	1.52702	1.52702	FALSE	1.08431e-195	7.71721e-285	0	0	45	192816	TRUE	1	TTYVTQRPVYLGLPANLVDLNVPAK	3	2	1.41249e+06	TRUE	_TTYVTQRPVYLGLPANLVDLNVPAK_	92.8704	FALSE	_TTYVTQRPVYLGLPANLVDLNVPAK_	FALSE	1.34239e-225	1.53415e-225	94.9259	16.5326	0.202	93.5527	94.5904	355.921	3.62796e-112	0.376316	0.572343	2.17677e-111	5.03753e-302	1.53415e-225	2.67711e+06	TRUE	TRUE	1.2561	0.999185	27922.9
2	OF_20210406_OEF_04	1	46	33	Saccharomyces cerevisiae (strain ATCC 204508 / S288c)	Pyruvate decarboxylase isozyme 1	PDC1_YEAST	P06169	1.52702	1.52702	FALSE	1.08431e-195	7.71721e-285	0	0	45	192816	TRUE	1	TTYVTQRPVYLGLPANLVDLNVPAK	3	2	1.41249e+06	TRUE	_TTYVTQRPVYLGLPANLVDLNVPAK_	92.8704	FALSE	_TTYVTQRPVYLGLPANLVDLNVPAK_	FALSE	7.16054e-125	2.43763e-126	95.0816	14.8456	0.192783	93.8694	94.5904	55.2367	3.7262e-65	0.40146	0.63263	2.23572e-64	1.05886e-184	2.43763e-126	147872	TRUE	TRUE	1.10942	0.996178	12916.8
2	OF_20210406_OEF_04	1	46	33	Saccharomyces cerevisiae (strain ATCC 204508 / S288c)	Pyruvate decarboxylase isozyme 1	PDC1_YEAST	P06169	1.52702	1.52702	FALSE	1.08431e-195	7.71721e-285	0	0	45	192816	TRUE	0	NPVILADACCSR	4	1	2.39008e+06	TRUE	_NPVILADAC[+57]C[+57]SR_	18.7304	FALSE	_NPVILADAC[Carbamidomethyl (C)]C[Carbamidomethyl (C)]SR_	FALSE	2.01526e-207	1.15158e-207	57.2001	14.3165	0.367477	17.9691	57.6161	112.299	1.71626e-112	0.253602	0.472545	1.02976e-111	2.89383387995535E-314	1.15158e-207	2.39008e+06	TRUE	TRUE	1.23261	0.999789	74854.9
2	OF_20210406_OEF_04	1	46	33	Saccharomyces cerevisiae (strain ATCC 204508 / S288c)	Pyruvate decarboxylase isozyme 1	PDC1_YEAST	P06169	1.52702	1.52702	FALSE	1.08431e-195	7.71721e-285	0	0	45	192816	TRUE	1	YGGVYVGTLSKPEVK	5	2	1194249	TRUE	_YGGVYVGTLSKPEVK_	27.7411	FALSE	_YGGVYVGTLSKPEVK_	FALSE	1.61104e-229	4.29612e-229	62.8509	11.63	0.23889	27.5727	62.956	51.0177	3.59705e-114	0.279047	0.325677	2.15823e-113	2.89383387995535E-314	4.29612e-229	1.71785e+06	TRUE	TRUE	1.26103	0.999677	172953
2	OF_20210406_OEF_04	1	46	33	Saccharomyces cerevisiae (strain ATCC 204508 / S288c)	Pyruvate decarboxylase isozyme 1	PDC1_YEAST	P06169	1.52702	1.52702	FALSE	1.08431e-195	7.71721e-285	0	0	45	192816	TRUE	1	YGGVYVGTLSKPEVK	5	2	1194249	TRUE	_YGGVYVGTLSKPEVK_	27.7411	FALSE	_YGGVYVGTLSKPEVK_	FALSE	6.07598e-176	5.58711e-177	62.786	10.0447	0.191382	27.4688	62.956	87.2549	1.5412e-108	0.676573	0.616876	9.24721e-108	2.89383387995535E-314	1.63701e-183	670645	TRUE	TRUE	1.18929	0.999543	50887.6
2	OF_20210406_OEF_04	1	46	33	Saccharomyces cerevisiae (strain ATCC 204508 / S288c)	Pyruvate decarboxylase isozyme 1	PDC1_YEAST	P06169	1.52702	1.52702	FALSE	1.08431e-195	7.71721e-285	0	0	45	192816	TRUE	0	TPANAAVPASTPLK	6	1	1.22736e+06	TRUE	_TPANAAVPASTPLK_	10.5085	FALSE	_TPANAAVPASTPLK_	FALSE	4.00762e-227	5.3435e-227	53.0966	11.081	0.257454	10.0156	53.3225	110.679	3.35144e-120	0.285939	0.790715	2.01086e-119	2.89383387995535E-314	5.3435e-227	1.22736e+06	TRUE	TRUE	1.25802	0.999205	57325.6
2	OF_20210406_OEF_04	1	46	33	Saccharomyces cerevisiae (strain ATCC 204508 / S288c)	Pyruvate decarboxylase isozyme 1	PDC1_YEAST	P06169	1.52702	1.52702	FALSE	1.08431e-195	7.71721e-285	0	0	45	192816	TRUE	0	AQYNEIQGWDHLSLLPTFGAK	7	2	1.11921e+06	TRUE	_AQYNEIQGWDHLSLLPTFGAK_	101.106	FALSE	_AQYNEIQGWDHLSLLPTFGAK_	FALSE	1.83998e-224	1.83998e-224	97.9297	10.8581	0.17292	99.9063	98.4228	289.795	1.25558e-115	0.0428405	0.582181	7.53347e-115	2.89383387995535E-314	1.83998e-224	2.2137e+06	TRUE	TRUE	1.25466	0.997414	44163.8
2	OF_20210406_OEF_04	1	46	33	Saccharomyces cerevisiae (strain ATCC 204508 / S288c)	Pyruvate decarboxylase isozyme 1	PDC1_YEAST	P06169	1.52702	1.52702	FALSE	1.08431e-195	7.71721e-285	0	0	45	192816	TRUE	1	GYKPVAVPAR	8	1	1687123	TRUE	_GYKPVAVPAR_	-8.48354	FALSE	_GYKPVAVPAR_	FALSE	1.41018e-222	1.2535e-222	44.2163	10.3627	0.240594	-8.54469	44.2479	336.423	9.98092e-103	0.144236	0.578845	5.98855e-102	2.89383387995535E-314	1.2535e-222	1687123	TRUE	TRUE	1.25226	0.999977	34755.5
2	OF_20210406_OEF_04	1	46	33	Saccharomyces cerevisiae (strain ATCC 204508 / S288c)	Pyruvate decarboxylase isozyme 1	PDC1_YEAST	P06169	1.52702	1.52702	FALSE	1.08431e-195	7.71721e-285	0	0	45	192816	TRUE	0	VATTGEWDK	9	1	1.64739e+06	TRUE	_VATTGEWDK_	-10.1694	FALSE	_VATTGEWDK_	FALSE	7.36616e-222	5.89293e-222	43.3352	11.1893	0.241086	-10.2036	43.3537	114.553	4.89834e-113	0.104856	0.323193	2.939e-112	2.89383387995535E-314	5.89293e-222	1.64739e+06	TRUE	TRUE	1.25135	0.999832	70688.9
2	OF_20210406_OEF_04	1	46	33	Saccharomyces cerevisiae (strain ATCC 204508 / S288c)	Pyruvate decarboxylase isozyme 1	PDC1_YEAST	P06169	1.52702	1.52702	FALSE	1.08431e-195	7.71721e-285	0	0	45	192816	TRUE	0	LFVLNNDGYTIEK	10	1	1.18875e+06	TRUE	_LFVLNNDGYTIEK_	57.019	FALSE	_LFVLNNDGYTIEK_	FALSE	1.17119e-231	9.36951e-231	77.0818	11.9673	0.237123	57.1513	77.0196	30.2198	6.46016e-110	0.100767	0.367989	3.8761e-109	2.89383387995535E-314	9.36951e-231	1.18875e+06	TRUE	TRUE	1.26371	0.997396	165205
2	OF_20210406_OEF_04	1	46	33	Saccharomyces cerevisiae (strain ATCC 204508 / S288c)	Pyruvate decarboxylase isozyme 1	PDC1_YEAST	P06169	1.52702	1.52702	FALSE	1.08431e-195	7.71721e-285	0	0	45	192816	TRUE	0	LIDLTQFPAFVTPMGK	11	5	62992.6	TRUE	_LIDLTQFPAFVTPMGK_	108.825	FALSE	_LIDLTQFPAFVTPMGK_	FALSE	1.53838e-119	4.82629e-121	101.702	11.8798	0.264407	108.591	101.804	130.288	1.88236e-58	0.498701	1.07332	1.12942e-57	1.31029e-293	4.27587e-177	188126	TRUE	TRUE	1.10017	0.98839	6349.69
2	OF_20210406_OEF_04	1	46	33	Saccharomyces cerevisiae (strain ATCC 204508 / S288c)	Pyruvate decarboxylase isozyme 1	PDC1_YEAST	P06169	1.52702	1.52702	FALSE	1.08431e-195	7.71721e-285	0	0	45	192816	TRUE	0	LIDLTQFPAFVTPMGK	11	5	62992.6	TRUE	_LIDLTQFPAFVTPM[+16]GK_	97.0251	FALSE	_LIDLTQFPAFVTPM[Oxidation (M)]GK_	FALSE	1.69353e-150	8.46764e-152	96.5339	14.3112	0.284909	96.8141	96.6382	81.4819	2.27399e-81	0.0944955	0.42387	1.33307e-80	1.12084e-269	8.46764e-152	140237	TRUE	TRUE	1.15126	0.998482	7180.96
2	OF_20210406_OEF_04	1	46	33	Saccharomyces cerevisiae (strain ATCC 204508 / S288c)	Pyruvate decarboxylase isozyme 1	PDC1_YEAST	P06169	1.52702	1.52702	FALSE	1.08431e-195	7.71721e-285	0	0	45	192816	TRUE	0	LIDLTQFPAFVTPMGK	11	5	62992.6	TRUE	_LIDLTQFPAFVTPMGK_	108.825	FALSE	_LIDLTQFPAFVTPMGK_	FALSE	4.0074e-135	1.57153e-136	101.707	13.6158	0.218629	108.601	101.804	73.839	7.16534e-40	0.423621	0.985391	4.29921e-39	1.43131e-235	1.57153e-136	62992.6	TRUE	TRUE	1.12665	0.993216	4038.95
2	OF_20210406_OEF_04	1	46	33	Saccharomyces cerevisiae (strain ATCC 204508 / S288c)	Pyruvate decarboxylase isozyme 1	PDC1_YEAST	P06169	1.52702	1.52702	FALSE	1.08431e-195	7.71721e-285	0	0	45	192816	TRUE	0	LIDLTQFPAFVTPMGK	11	5	62992.6	TRUE	_LIDLTQFPAFVTPM[+16]GK_	97.0251	FALSE	_LIDLTQFPAFVTPM[Oxidation (M)]GK_	FALSE	5.01081e-127	1.77374e-128	96.5387	10.3551	0.192836	96.8237	96.6382	19.3273	2.20255e-52	0.179209	0.273296	1.32153e-51	2.64859e-203	1.95538e-127	35269.1	TRUE	TRUE	1.1131	0.995653	13859.6
2	OF_20210406_OEF_04	1	46	33	Saccharomyces cerevisiae (strain ATCC 204508 / S288c)	Pyruvate decarboxylase isozyme 1	PDC1_YEAST	P06169	1.52702	1.52702	FALSE	1.08431e-195	7.71721e-285	0	0	45	192816	FALSE	0	PVYLGLPANLVDLNVPAK	12	2	176166	FALSE	_PVYLGLPANLVDLNVPAK_	100.9	FALSE	_PVYLGLPANLVDLNVPAK_	FALSE	2.03612e-68	4.10301e-70	98.2141	10.0444	0.166709	100.598	98.3379	146.059	6.83835e-71	0.304116	0.839706	4.10301e-70	1.20021e-209	3.1464e-169	226532	TRUE	TRUE	0.997307	0.999439	12116.1
2	OF_20210406_OEF_04	1	46	33	Saccharomyces cerevisiae (strain ATCC 204508 / S288c)	Pyruvate decarboxylase isozyme 1	PDC1_YEAST	P06169	1.52702	1.52702	FALSE	1.08431e-195	7.71721e-285	0	0	45	192816	FALSE	0	PVYLGLPANLVDLNVPAK	12	2	176166	FALSE	_PVYLGLPANLVDLNVPAK_	100.9	FALSE	_PVYLGLPANLVDLNVPAK_	FALSE	1.78896e-105	4.81875e-107	98.2529	16.0945	0.0712867	100.693	98.3379	46.2978	1.37105e-98	0.141662	0.824395	8.22632e-98	9.54896e-267	3.60422e-146	125799	TRUE	TRUE	1.07467	0.976851	14943.1
2	OF_20210406_OEF_04	1	46	33	Saccharomyces cerevisiae (strain ATCC 204508 / S288c)	Pyruvate decarboxylase isozyme 1	PDC1_YEAST	P06169	1.52702	1.52702	FALSE	1.08431e-195	7.71721e-285	0	0	45	192816	TRUE	0	NAAVPASTPLK	13	1	1.29571e+06	TRUE	_NAAVPASTPLK_	-4.55575	FALSE	_NAAVPASTPLK_	FALSE	3.76272e-183	4.93471e-184	46.0995	10.8839	0.272138	-4.89584	46.2661	71.1303	2.89851e-23	0.113106	0.538378	1.73911e-22	2.85378e-217	1.03346e-81	1.29571e+06	TRUE	TRUE	1.19954	0.999376	117252
2	OF_20210406_OEF_04	1	46	33	Saccharomyces cerevisiae (strain ATCC 204508 / S288c)	Pyruvate decarboxylase isozyme 1	PDC1_YEAST	P06169	1.52702	1.52702	FALSE	1.08431e-195	7.71721e-285	0	0	45	192816	FALSE	0	WAGNANELNAAYAADGYAR	14	2	322384	FALSE	_WAGNANELNAAYAADGYAR_	42.0858	FALSE	_WAGNANELNAAYAADGYAR_	FALSE	2.14754e-156	1.27261e-157	69.8582	11.6062	0.278137	41.3973	70.1485	24.049	6.00456e-80	0.247109	0.411884	3.60273e-79	1.23445e-268	1.27261e-157	388222	TRUE	TRUE	1.16035	0.999104	79706.4
2	OF_20210406_OEF_04	1	46	33	Saccharomyces cerevisiae (strain ATCC 204508 / S288c)	Pyruvate decarboxylase isozyme 1	PDC1_YEAST	P06169	1.52702	1.52702	FALSE	1.08431e-195	7.71721e-285	0	0	45	192816	FALSE	0	WAGNANELNAAYAADGYAR	14	2	322384	FALSE	_WAGNANELNAAYAADGYAR_	42.0858	FALSE	_WAGNANELNAAYAADGYAR_	FALSE	1.23596e-108	3.39784e-110	69.8677	11.1778	0.257917	41.4198	70.1485	36.5368	3.12926e-55	0.316215	0.387716	1.87756e-54	4.26773e-132	3.39784e-110	256547	TRUE	TRUE	1.08055	0.855496	37906.2
2	OF_20210406_OEF_04	1	46	33	Saccharomyces cerevisiae (strain ATCC 204508 / S288c)	Pyruvate decarboxylase isozyme 1	PDC1_YEAST	P06169	1.52702	1.52702	FALSE	1.08431e-195	7.71721e-285	0	0	45	192816	TRUE	0	VLNNDGYTIEK	15	1	356202	TRUE	_VLNNDGYTIEK_	8.56956	FALSE	_VLNNDGYTIEK_	FALSE	7.02826e-196	1.70382e-196	52.407	11.0169	0.248232	8.51079	52.4339	136.217	1.33497e-107	0.220919	0.558648	8.00982e-107	2.89383387995535E-314	1.70382e-196	356202	TRUE	TRUE	1.21715	0.999577	12430.3
2	OF_20210406_OEF_04	1	46	33	Saccharomyces cerevisiae (strain ATCC 204508 / S288c)	Pyruvate decarboxylase isozyme 1	PDC1_YEAST	P06169	1.52702	1.52702	FALSE	1.08431e-195	7.71721e-285	0	0	45	192816	TRUE	0	EVIDTILALVK	16	1	280540	TRUE	_EVIDTILALVK_	116.065	FALSE	_EVIDTILALVK_	FALSE	9.68972e-159	6.05608e-160	104.959	16.0936	0.218713	116.371	104.836	23.875	4.83327e-97	0.0940158	0.858405	2.89996e-96	9.25168e-268	6.05608e-160	280540	TRUE	TRUE	1.16392	0.997424	47887.9
2	OF_20210406_OEF_04	1	46	33	Saccharomyces cerevisiae (strain ATCC 204508 / S288c)	Pyruvate decarboxylase isozyme 1	PDC1_YEAST	P06169	1.52702	1.52702	FALSE	1.08431e-195	7.71721e-285	0	0	45	192816	TRUE	1	VTQRPVYLGLPANLVDLNVPAK	17	1	110742	TRUE	_VTQRPVYLGLPANLVDLNVPAK_	89.107	FALSE	_VTQRPVYLGLPANLVDLNVPAK_	FALSE	2.9456e-89	6.99252e-91	92.6259	13.2155	0.176275	89.009	92.6791	74.1447	5.77833e-80	0.181867	0.795823	3.467e-79	3.93154e-275	3.45571e-148	110742	TRUE	TRUE	1.04295	0.9746	6181.59
2	OF_20210406_OEF_04	1	46	33	Saccharomyces cerevisiae (strain ATCC 204508 / S288c)	Pyruvate decarboxylase isozyme 1	PDC1_YEAST	P06169	1.52702	1.52702	FALSE	1.08431e-195	7.71721e-285	0	0	45	192816	TRUE	2	SKIRMIEIMLPVFDAPQNLVEQAK	18	1	173385	TRUE	_S[+80]K[+226]IRM[+16]IEIM[+16]LPVFDAPQNLVEQAK_	101.863	FALSE	_S[Phospho (STY)]K[Biotin]IRM[Oxidation (M)]IEIM[Oxidation (M)]LPVFDAPQNLVEQAK_	FALSE	2.53038e-39	4.39111e-41	99.0819	20.4263	0.238113	102.641	98.7338	15.7621	3.82719e-12	0.484438	1.04521	2.29631e-11	1.75864e-42	4.39111e-41	173385	TRUE	TRUE	0.918361	0.848093	35884.6
2	OF_20210406_OEF_04	1	46	33	Saccharomyces cerevisiae (strain ATCC 204508 / S288c)	Pyruvate decarboxylase isozyme 1	PDC1_YEAST	P06169	1.52702	1.52702	FALSE	1.08431e-195	7.71721e-285	0	0	45	192816	TRUE	0	QVNVNTVFGLPGDFNLSLLDK	19	1	84723.1	TRUE	_QVNVNTVFGLPGDFNLSLLDK_	128.924	FALSE	_QVNVNTVFGLPGDFNLSLLDK_	FALSE	6.72467e-71	1.37238e-72	109.598	12.7966	0.0942854	129.125	109.531	26.5135	1.03255e-54	0.169519	1.71585	6.18797e-54	1.40265e-116	2.4334e-72	84723.1	TRUE	TRUE	1.0031	0.914872	17615.5
2	OF_20210406_OEF_04	1	46	33	Saccharomyces cerevisiae (strain ATCC 204508 / S288c)	Pyruvate decarboxylase isozyme 1	PDC1_YEAST	P06169	1.52702	1.52702	FALSE	1.08431e-195	7.71721e-285	0	0	45	192816	FALSE	0	QLLLHHTLGNGDFTVFHR	20	2	122236	FALSE	_QLLLHHTLGNGDFTVFHR_	51.554	FALSE	_QLLLHHTLGNGDFTVFHR_	FALSE	4.39243e-169	3.44505e-170	74.4129	10.9382	0.255897	51.6406	74.3712	22.7282	1.7962e-79	0.131078	0.24497	1.07772e-78	2.1451e-278	3.44505e-170	225825	TRUE	TRUE	1.17933	0.997897	54197.2
2	OF_20210406_OEF_04	1	46	33	Saccharomyces cerevisiae (strain ATCC 204508 / S288c)	Pyruvate decarboxylase isozyme 1	PDC1_YEAST	P06169	1.52702	1.52702	FALSE	1.08431e-195	7.71721e-285	0	0	45	192816	FALSE	0	QLLLHHTLGNGDFTVFHR	20	2	122236	FALSE	_QLLLHHTLGNGDFTVFHR_	51.554	FALSE	_QLLLHHTLGNGDFTVFHR_	FALSE	1.98083e-109	5.50232e-111	74.4352	7.50897	0.359974	51.6871	74.3712	23.7303	5.16683e-17	0.300749	0.433098	3.1001e-16	2.95841e-220	1.64116e-108	18647.4	TRUE	TRUE	1.08201	0.985969	7156.66
2	OF_20210406_OEF_04	1	46	33	Saccharomyces cerevisiae (strain ATCC 204508 / S288c)	Pyruvate decarboxylase isozyme 1	PDC1_YEAST	P06169	1.52702	1.52702	FALSE	1.08431e-195	7.71721e-285	0	0	45	192816	FALSE	0	TVFGLPGDFNLSLLDK	21	1	154193	FALSE	_TVFGLPGDFNLSLLDK_	118.316	FALSE	_TVFGLPGDFNLSLLDK_	FALSE	6.02018e-132	2.25053e-133	105.429	12.9684	0.0714567	117.538	105.743	115.192	1.09494e-81	0.0649734	0.570641	6.56961e-81	4.38979e-268	2.25053e-133	154193	TRUE	TRUE	1.12138	0.996857	6621.27
2	OF_20210406_OEF_04	1	46	33	Saccharomyces cerevisiae (strain ATCC 204508 / S288c)	Pyruvate decarboxylase isozyme 1	PDC1_YEAST	P06169	1.52702	1.52702	FALSE	1.08431e-195	7.71721e-285	0	0	45	192816	FALSE	0	LTAATNAK	22	1	153453	FALSE	_LTAATNAK_	-52.2842	FALSE	_LTAATNAK_	FALSE	7.72346e-105	2.06648e-106	21.2532	56.6123	1.33284	-52.1599	21.1882	14.2719	1.14875e-70	0.29816	0.513193	6.89248e-70	2.54755e-183	2.06648e-106	153453	TRUE	TRUE	1.07348	0.995292	17691
2	OF_20210406_OEF_04	1	46	33	Saccharomyces cerevisiae (strain ATCC 204508 / S288c)	Pyruvate decarboxylase isozyme 1	PDC1_YEAST	P06169	1.52702	1.52702	FALSE	1.08431e-195	7.71721e-285	0	0	45	192816	TRUE	1	KLIDLTQFPAFVTPMGK	24	1	20098.4	TRUE	_KLIDLTQFPAFVTPMGK_	97.166	FALSE	_KLIDLTQFPAFVTPMGK_	FALSE	6.69301e-125	2.28821e-126	96.8017	9.02761	0.0931754	97.3563	96.7077	9.79383	1.7973e-51	0.414479	0.929658	1.07838e-50	1.13095e-273	6.93778e-141	20098.4	TRUE	TRUE	1.10947	0.989797	17092.3
2	OF_20210406_OEF_04	1	46	33	Saccharomyces cerevisiae (strain ATCC 204508 / S288c)	Pyruvate decarboxylase isozyme 1	PDC1_YEAST	P06169	1.52702	1.52702	FALSE	1.08431e-195	7.71721e-285	0	0	45	192816	TRUE	0	MIEIMLPVFDAPQNLVEQAK	26	2	5911.23	TRUE	_M[+16]IEIMLPVFDAPQNLVEQAK_	118.038	FALSE	_M[Oxidation (M)]IEIMLPVFDAPQNLVEQAK_	FALSE	7.52347e-48	1.35558e-49	105.613	10.9287	0.363982	117.994	105.631	2.02799	5.59137e-31	0.521377	1.0625	3.35482e-30	5.19816e-91	1.35558e-49	10698.9	TRUE	TRUE	0.944121	0.795125	80185.2
2	OF_20210406_OEF_04	1	46	33	Saccharomyces cerevisiae (strain ATCC 204508 / S288c)	Pyruvate decarboxylase isozyme 1	PDC1_YEAST	P06169	1.52702	1.52702	FALSE	1.08431e-195	7.71721e-285	0	0	45	192816	TRUE	0	FAAEEIDPK	29	1	45967.1	TRUE	_FAAEEIDPK_	11.7833	FALSE	_FAAEEIDPK_	FALSE	4.28515e-94	1.05806e-95	53.6712	9.5875	0.264511	11.2693	53.9067	29.8224	2.38335e-08	0.173139	0.69084	1.43001e-07	3.03054e-153	2.3137e-95	45967.1	TRUE	TRUE	1.05271	0.982424	14110.1
2	OF_20210406_OEF_04	1	5	5	Saccharomyces cerevisiae (strain ATCC 204508 / S288c)	40S ribosomal protein S14-A;40S ribosomal protein S14-B	RS14A_YEAST;RS14B_YEAST	P06367;P39516	1.49375	1.48693	FALSE	3.66446e-172	1.98939e-251	0	0	5	409890	FALSE	0	IEDVTPVPSDSTR	1	1	877246	FALSE	_IEDVTPVPSDSTR_	4.22952	FALSE	_IEDVTPVPSDSTR_	FALSE	4.79778e-200	1.59926e-200	50.3307	12.6221	0.297526	3.9972	50.4377	47.5623	3.30953e-104	0.22449	0.433587	1.98572e-103	2.89383387995535E-314	1.59926e-200	877246	TRUE	TRUE	1.22278	0.999658	82686.4
2	OF_20210406_OEF_04	1	5	5	Saccharomyces cerevisiae (strain ATCC 204508 / S288c)	40S ribosomal protein S14-A;40S ribosomal protein S14-B	RS14A_YEAST;RS14B_YEAST	P06367;P39516	1.49375	1.48693	FALSE	3.66446e-172	1.98939e-251	0	0	5	409890	FALSE	0	TPGPGGQAALR	2	1	569966	FALSE	_TPGPGGQAALR_	-16.1213	FALSE	_TPGPGGQAALR_	FALSE	3.5494e-179	3.94378e-180	39.9124	18.2692	0.386276	-16.4709	40.105	103.332	1.63881e-89	0.0898022	0.349737	9.83288e-89	3.81849e-286	3.94378e-180	569966	TRUE	TRUE	1.19391	0.999116	16503.8
2	OF_20210406_OEF_04	1	5	5	Saccharomyces cerevisiae (strain ATCC 204508 / S288c)	40S ribosomal protein S14-A;40S ribosomal protein S14-B	RS14A_YEAST;RS14B_YEAST	P06367;P39516	1.49375	1.48693	FALSE	3.66446e-172	1.98939e-251	0	0	5	409890	FALSE	0	DNSQVFGVAR	3	1	430737	FALSE	_DNSQVFGVAR_	12.5738	FALSE	_DNSQVFGVAR_	FALSE	6.86148e-115	2.02553e-116	54.1683	8.64307	0.186557	12.2837	54.3217	122.202	7.73229e-88	0.240703	0.332515	4.63938e-87	2.88011e-241	2.33514e-160	430737	TRUE	TRUE	1.09192	0.998108	26044.8
2	OF_20210406_OEF_04	1	5	5	Saccharomyces cerevisiae (strain ATCC 204508 / S288c)	40S ribosomal protein S14-A;40S ribosomal protein S14-B	RS14A_YEAST;RS14B_YEAST	P06367;P39516	1.49375	1.48693	FALSE	3.66446e-172	1.98939e-251	0	0	5	409890	FALSE	0	EVGITAVHVK	4	1	102604	FALSE	_EVGITAVHVK_	11.1831	FALSE	_EVGITAVHVK_	FALSE	3.48222e-125	1.20077e-126	53.3741	9.32105	0.235328	10.621	53.6317	30.9256	9.30978e-87	0.59049	0.778585	5.58528e-86	3.32342e-243	1.20077e-126	102604	TRUE	TRUE	1.10995	0.997206	19844.8
2	OF_20210406_OEF_04	1	4	4	Saccharomyces cerevisiae (strain ATCC 204508 / S288c)	Fumarate hydratase, mitochondrial	FUMH_YEAST	P08417	1.43289	1.37463	FALSE	4.24152e-133	4.49091e-169	0	0	4	38426.4	TRUE	0	AIQQAADEVASGK	1	1	84180.1	TRUE	_AIQQAADEVASGK_	3.41967	FALSE	_AIQQAADEVASGK_	FALSE	1.39554e-120	4.46574e-122	50.0381	10.369	0.229825	3.36182	50.0647	38.1871	1.37954e-49	0.176724	0.228151	8.27724e-49	5.55697e-211	4.46574e-122	84180.1	TRUE	TRUE	1.10199	0.896686	42733.4
2	OF_20210406_OEF_04	1	4	4	Saccharomyces cerevisiae (strain ATCC 204508 / S288c)	Fumarate hydratase, mitochondrial	FUMH_YEAST	P08417	1.43289	1.37463	FALSE	4.24152e-133	4.49091e-169	0	0	4	38426.4	TRUE	0	FEALAAHDAIVECSGALNTLACSLFK	2	1	26281.5	TRUE	_FEALAAHDAIVEC[+57]SGALNTLAC[+57]SLFK_	122.726	FALSE	_FEALAAHDAIVEC[Carbamidomethyl (C)]SGALNTLAC[Carbamidomethyl (C)]SLFK_	FALSE	1.21819e-121	3.92963e-123	107.505	8.38893	0.077996	123.002	107.405	46.3055	1.5455e-74	0.415862	0.875892	9.27298e-74	3.92963e-123	3.92827e-86	26281.5	TRUE	TRUE	1.10384	0.996862	5158.79
2	OF_20210406_OEF_04	1	4	4	Saccharomyces cerevisiae (strain ATCC 204508 / S288c)	Fumarate hydratase, mitochondrial	FUMH_YEAST	P08417	1.43289	1.37463	FALSE	4.24152e-133	4.49091e-169	0	0	4	38426.4	TRUE	0	IAEQISK	4	1	25451.1	TRUE	_IAEQISK_	-27.754	FALSE	_IAEQISK_	FALSE	3.98208e-124	1.31097e-125	33.7374	12.3535	0.286098	-28.1636	33.9505	11.3561	8.6205e-72	0.196253	0.359093	5.1711e-71	8.88647e-153	1.04514e-124	25451.1	TRUE	TRUE	1.10814	0.999025	16578.2
2	OF_20210406_OEF_04	1	9	8	Saccharomyces cerevisiae (strain ATCC 204508 / S288c)	Ribonucleoside-diphosphate reductase small chain 1	RIR2_YEAST	P09938	1.44545	1.40795	FALSE	9.61201e-141	8.89084e-192	0	0	9	105321	TRUE	0	ESEFLFNAIHTIPEIGEK	1	1	284555	TRUE	_ESEFLFNAIHTIPEIGEK_	97.8549	FALSE	_ESEFLFNAIHTIPEIGEK_	FALSE	1.04709e-144	4.87018e-146	96.4251	12.9708	0.130941	96.5936	97.048	114.202	5.75737e-80	0.122916	0.307892	3.45442e-79	4.95376e-198	4.87018e-146	284555	TRUE	TRUE	1.14215	0.995905	12116
2	OF_20210406_OEF_04	1	9	8	Saccharomyces cerevisiae (strain ATCC 204508 / S288c)	Ribonucleoside-diphosphate reductase small chain 1	RIR2_YEAST	P09938	1.44545	1.40795	FALSE	9.61201e-141	8.89084e-192	0	0	9	105321	TRUE	0	AAADALSDLEIK	2	1	310873	TRUE	_AAADALSDLEIK_	51.4184	FALSE	_AAADALSDLEIK_	FALSE	4.8721e-143	2.18971e-144	74.1885	14.9404	0.295956	51.1738	74.3061	29.5441	6.45302e-67	0.0824745	0.124375	3.87181e-66	1.6779e-237	2.18971e-144	310873	TRUE	TRUE	1.13949	0.984967	41789.8
2	OF_20210406_OEF_04	1	9	8	Saccharomyces cerevisiae (strain ATCC 204508 / S288c)	Ribonucleoside-diphosphate reductase small chain 1	RIR2_YEAST	P09938	1.44545	1.40795	FALSE	9.61201e-141	8.89084e-192	0	0	9	105321	TRUE	0	WIQDADALFGER	3	1	215926	TRUE	_WIQDADALFGER_	69.4607	FALSE	_WIQDADALFGER_	FALSE	6.57407e-55	1.22593e-56	82.0476	10.725	0.216036	69.0108	82.2385	23.7512	2.04322e-57	0.0595494	0.187094	1.22593e-56	1.2681e-229	2.52628e-99	215926	TRUE	TRUE	0.963572	0.896311	77697.3
2	OF_20210406_OEF_04	1	9	8	Saccharomyces cerevisiae (strain ATCC 204508 / S288c)	Ribonucleoside-diphosphate reductase small chain 1	RIR2_YEAST	P09938	1.44545	1.40795	FALSE	9.61201e-141	8.89084e-192	0	0	9	105321	TRUE	0	LLVAFGNK	4	1	183955	TRUE	_LLVAFGNK_	33.1033	FALSE	_LLVAFGNK_	FALSE	3.26796e-64	6.42351e-66	66.4056	14.2096	0.304529	33.5501	66.1895	48.306	2.86939e-25	0.237839	0.203185	1.72163e-24	1.05395e-66	3.51239e-59	183955	TRUE	TRUE	0.987225	0.960566	15273.8
2	OF_20210406_OEF_04	1	9	8	Saccharomyces cerevisiae (strain ATCC 204508 / S288c)	Ribonucleoside-diphosphate reductase small chain 1	RIR2_YEAST	P09938	1.44545	1.40795	FALSE	9.61201e-141	8.89084e-192	0	0	9	105321	TRUE	0	DEGLHTDFACLLFAHLK	5	2	26554.2	TRUE	_DEGLHTDFAC[+57]LLFAHLK_	103.875	FALSE	_DEGLHTDFAC[Carbamidomethyl (C)]LLFAHLK_	FALSE	1.50752e-127	5.384e-129	99.8963	12.1855	0.0792945	104.461	99.6341	9.98548	7.08749e-75	0.249175	0.244474	4.2525e-74	1.36389e-218	5.384e-129	35371.4	TRUE	TRUE	1.11398	0.988828	16279.5
2	OF_20210406_OEF_04	1	9	8	Saccharomyces cerevisiae (strain ATCC 204508 / S288c)	Ribonucleoside-diphosphate reductase small chain 1	RIR2_YEAST	P09938	1.44545	1.40795	FALSE	9.61201e-141	8.89084e-192	0	0	9	105321	TRUE	0	DEGLHTDFACLLFAHLK	5	2	26554.2	TRUE	_DEGLHTDFAC[+57]LLFAHLK_	103.875	FALSE	_DEGLHTDFAC[Carbamidomethyl (C)]LLFAHLK_	FALSE	3.27331e-71	6.69731e-73	99.7823	7.07017	0.0583123	104.206	99.6341	11.8573	2.24443e-35	0.196094	0.495146	1.34666e-34	3.54645e-140	3.34691e-50	17736.9	TRUE	TRUE	1.00382	0.940601	14712.6
2	OF_20210406_OEF_04	1	9	8	Saccharomyces cerevisiae (strain ATCC 204508 / S288c)	Ribonucleoside-diphosphate reductase small chain 1	RIR2_YEAST	P09938	1.44545	1.40795	FALSE	9.61201e-141	8.89084e-192	0	0	9	105321	TRUE	1	EEPLLNEDKER	6	1	65595.9	TRUE	_EEPLLNEDKER_	-5.34623	FALSE	_EEPLLNEDKER_	FALSE	1.78598e-143	8.07223e-145	45.8788	8.1492	0.197706	-5.32345	45.8671	124.82	1.53383e-51	0.276783	0.349405	9.20298e-51	8.07223e-145	1.9815e-129	65595.9	TRUE	TRUE	1.14018	0.992721	4536.67
2	OF_20210406_OEF_04	1	9	8	Saccharomyces cerevisiae (strain ATCC 204508 / S288c)	Ribonucleoside-diphosphate reductase small chain 1	RIR2_YEAST	P09938	1.44545	1.40795	FALSE	9.61201e-141	8.89084e-192	0	0	9	105321	TRUE	0	VENPFDFMENISLAGK	7	1	7467.63	TRUE	_VENPFDFMENISLAGK_	117.455	FALSE	_VENPFDFMENISLAGK_	FALSE	1.12541e-40	1.96578e-42	105.687	10.5415	0.305382	118.178	105.396	4.81565	4.50866e-06	0.399321	0.817048	2.70484e-05	1.96727e-71	1.96578e-42	7467.63	TRUE	TRUE	0.922641	0.882086	9346.24
2	OF_20210406_OEF_04	1	3	2	Saccharomyces cerevisiae (strain ATCC 204508 / S288c)	60S ribosomal protein L11-A;60S ribosomal protein L11-B	RL11A_YEAST;RL11B_YEAST	P0C0W9;Q3E757	1.48604	1.45527	FALSE	6.23182e-167	1.5506e-226	0	0	3	247622	FALSE	0	VLEQLSGQTPVQSK	1	1	623997	FALSE	_VLEQLSGQTPVQSK_	14.5801	FALSE	_VLEQLSGQTPVQSK_	FALSE	2.54607e-118	7.83406e-120	54.9174	13.0346	0.303966	13.7004	55.3825	34.3051	7.11393e-104	0.188311	0.442835	3.34236e-103	2.89383387995535E-314	7.86204e-165	623997	TRUE	TRUE	1.09802	0.993159	80751.6
2	OF_20210406_OEF_04	1	3	2	Saccharomyces cerevisiae (strain ATCC 204508 / S288c)	60S ribosomal protein L11-A;60S ribosomal protein L11-B	RL11A_YEAST;RL11B_YEAST	P0C0W9;Q3E757	1.48604	1.45527	FALSE	6.23182e-167	1.5506e-226	0	0	3	247622	FALSE	0	YDADVLDK	2	2	195821	FALSE	_YDADVLDK_	5.42666	FALSE	_YDADVLDK_	FALSE	9.26849e-177	8.93348e-178	50.8527	18.6871	0.450535	5.13072	50.989	61.7302	2.54672e-95	0.224181	0.328763	1.52803e-94	4.04444e-297	8.93348e-178	321888	TRUE	TRUE	1.19046	0.999437	14740
2	OF_20210406_OEF_04	1	3	2	Saccharomyces cerevisiae (strain ATCC 204508 / S288c)	60S ribosomal protein L11-A;60S ribosomal protein L11-B	RL11A_YEAST;RL11B_YEAST	P0C0W9;Q3E757	1.48604	1.45527	FALSE	6.23182e-167	1.5506e-226	0	0	3	247622	FALSE	0	YDADVLDK	2	2	195821	FALSE	_YDADVLDK_	5.42666	FALSE	_YDADVLDK_	FALSE	2.19439e-83	4.93122e-85	50.8392	17.6315	0.465388	5.10144	50.989	46.9911	1.19634e-58	0.43935	0.804639	7.17801e-58	1.20195e-212	5.47634e-110	69754.3	TRUE	TRUE	1.03072	0.998153	5691.24
2	OF_20210406_OEF_04	1	2	2	Saccharomyces cerevisiae (strain ATCC 204508 / S288c)	Transposon Ty2-LR1 Gag-Pol polyprotein;Transposon Ty2-LR2 Gag-Pol polyprotein;Transposon Ty2-F Gag-Pol polyprotein;Transposon Ty2-GR2 Gag-Pol polyprotein;Transposon Ty2-C Gag-Pol polyprotein;Transposon Ty2-DR2 Gag-Pol polyprotein;Transposon Ty2-DR3 Gag-Pol polyprotein;Transposon Ty2-OR1 Gag-Pol polyprotein;Transposon Ty2-GR1 Gag-Pol polyprotein;Transposon Ty2-DR1 Gag-Pol polyprotein;Transposon Ty…	YL21B_YEAST;YL22B_YEAST;YF21B_YEAST;YG22B_YEAST;YC21B_YEAST;YD22B_YEAST;YD23B_YEAST;YO21B_YEAST;YG21B_YEAST;YD21B_YEAST;YO22B_YEAST	P0C2J3;P0C2J5;P0CX63;P0CX64;P25384;Q03494;Q07791;Q12113;Q12337;Q12472;Q12501	1.43274	1.41376	FALSE	5.17792e-133	6.85273e-196	0	0	2	93654.7	FALSE	1	EVPSNQDPLAVSASNLPEFDRDSTK	1	1	138796	FALSE	_EVPSNQDPLAVSASNLPEFDRDSTK_	59.6563	FALSE	_EVPSNQDPLAVSASNLPEFDRDSTK_	FALSE	1.81578e-148	8.91181e-150	78.1979	13.066	0.306576	59.5357	78.2477	66.7018	2.25395e-73	0.0335252	0.090936	1.35237e-72	5.97843e-163	4.1996e-142	138796	TRUE	TRUE	1.14808	0.997178	11903.6
2	OF_20210406_OEF_04	1	2	2	Saccharomyces cerevisiae (strain ATCC 204508 / S288c)	Transposon Ty2-LR1 Gag-Pol polyprotein;Transposon Ty2-LR2 Gag-Pol polyprotein;Transposon Ty2-F Gag-Pol polyprotein;Transposon Ty2-GR2 Gag-Pol polyprotein;Transposon Ty2-C Gag-Pol polyprotein;Transposon Ty2-DR2 Gag-Pol polyprotein;Transposon Ty2-DR3 Gag-Pol polyprotein;Transposon Ty2-OR1 Gag-Pol polyprotein;Transposon Ty2-GR1 Gag-Pol polyprotein;Transposon Ty2-DR1 Gag-Pol polyprotein;Transposon Ty…	YL21B_YEAST;YL22B_YEAST;YF21B_YEAST;YG22B_YEAST;YC21B_YEAST;YD22B_YEAST;YD23B_YEAST;YO21B_YEAST;YG21B_YEAST;YD21B_YEAST;YO22B_YEAST	P0C2J3;P0C2J5;P0CX63;P0CX64;P25384;Q03494;Q07791;Q12113;Q12337;Q12472;Q12501	1.43274	1.41376	FALSE	5.17792e-133	6.85273e-196	0	0	2	93654.7	FALSE	1	LKENNINVSDR	2	1	41991	FALSE	_LKENNINVSDR_	-12.6421	FALSE	_LKENNINVSDR_	FALSE	1.13622e-114	3.32959e-116	42.1324	10.504	0.287161	-12.4276	42.0164	34.5693	1.16673e-76	0.128342	0.450516	3.73188e-76	2.2146e-233	3.32959e-116	41991	TRUE	TRUE	1.09153	0.994314	8030.58
2	OF_20210406_OEF_04	1	4	4	Saccharomyces cerevisiae (strain ATCC 204508 / S288c)	Ubiquitin-60S ribosomal protein L40	RL40A_YEAST;RL40B_YEAST	P0CH08;P0CH09	1.46824	1.44739	FALSE	3.63271e-155	1.52428e-220	0	0	4	449504	FALSE	0	ESTLHLVLR	1	1	1.07359e+06	FALSE	_ESTLHLVLR_	30.9678	FALSE	_ESTLHLVLR_	FALSE	6.24385e-161	4.16256e-162	65.1208	16.5455	0.203525	31.253	64.9475	19.4533	5.53607e-84	0.369414	0.271333	3.32164e-83	7.0886e-288	4.16256e-162	1.07359e+06	TRUE	TRUE	1.16722	0.999852	239750
2	OF_20210406_OEF_04	1	4	4	Saccharomyces cerevisiae (strain ATCC 204508 / S288c)	Ubiquitin-60S ribosomal protein L40	RL40A_YEAST;RL40B_YEAST	P0CH08;P0CH09	1.46824	1.44739	FALSE	3.63271e-155	1.52428e-220	0	0	4	449504	FALSE	0	TLSDYNIQK	2	1	653455	FALSE	_TLSDYNIQK_	1.7693	FALSE	_TLSDYNIQK_	FALSE	6.09249e-148	2.95393e-149	49.4025	17.7245	0.405487	1.99383	49.2978	45.0901	4.72659e-71	0.138995	0.196657	2.83561e-70	5.78584e-191	2.95393e-149	653455	TRUE	TRUE	1.14726	0.999202	54798.1
2	OF_20210406_OEF_04	1	4	4	Saccharomyces cerevisiae (strain ATCC 204508 / S288c)	Ubiquitin-60S ribosomal protein L40	RL40A_YEAST;RL40B_YEAST	P0CH08;P0CH09	1.46824	1.44739	FALSE	3.63271e-155	1.52428e-220	0	0	4	449504	FALSE	0	TITLEVESSDTIDNVK	3	1	442556	FALSE	_TITLEVESSDTIDNVK_	49.7254	FALSE	_TITLEVESSDTIDNVK_	FALSE	3.42266e-171	2.73813e-172	73.3537	15.6894	0.358903	49.4049	73.5049	18.0954	5.7957e-91	0.174298	0.192807	3.47742e-90	7.97366e-263	1.51761e-147	442556	TRUE	TRUE	1.18241	0.999052	100056
2	OF_20210406_OEF_04	1	4	4	Saccharomyces cerevisiae (strain ATCC 204508 / S288c)	Ubiquitin-60S ribosomal protein L40	RL40A_YEAST;RL40B_YEAST	P0CH08;P0CH09	1.46824	1.44739	FALSE	3.63271e-155	1.52428e-220	0	0	4	449504	FALSE	1	CGHTNQLRPK	4	1	138588	FALSE	_C[+57]GHTNQLRPK_	-50.1963	FALSE	_C[Carbamidomethyl (C)]GHTNQLRPK_	FALSE	4.51003e-115	1.3363e-116	21.7967	16.1773	0.414114	-51.1211	22.2805	43.0148	3.06416e-21	0.73562	0.466571	1.83849e-20	6.03497e-154	1.3363e-116	138588	TRUE	TRUE	1.09225	0.997136	13561.4
2	OF_20210406_OEF_04	1	6	4	Saccharomyces cerevisiae (strain ATCC 204508 / S288c)	40S ribosomal protein S6-A;40S ribosomal protein S6-B	RS6A_YEAST;RS6B_YEAST	P0CX37;P0CX38	1.47213	1.46261	FALSE	1.0585e-157	3.46731e-232	0	0	5	120472	FALSE	0	IGQEVDGEAVGDEFK	1	1	298577	FALSE	_IGQEVDGEAVGDEFK_	28.3171	FALSE	_IGQEVDGEAVGDEFK_	FALSE	1.32973e-178	1.45724e-179	63.2975	12.6615	0.245242	28.2879	63.3158	32.827	6.79068e-95	0.266945	0.287602	4.07441e-94	5.09895e-285	1.45724e-179	298577	TRUE	TRUE	1.1931	0.999407	48187.3
2	OF_20210406_OEF_04	1	6	4	Saccharomyces cerevisiae (strain ATCC 204508 / S288c)	40S ribosomal protein S6-A;40S ribosomal protein S6-B	RS6A_YEAST;RS6B_YEAST	P0CX37;P0CX38	1.47213	1.46261	FALSE	1.0585e-157	3.46731e-232	0	0	5	120472	FALSE	1	KGEQELEGLTDTTVPK	2	2	150391	FALSE	_KGEQELEGLTDTTVPK_	29.1758	FALSE	_KGEQELEGLTDTTVPK_	FALSE	1.72572e-179	2.03026e-180	63.7458	12.0297	0.28428	29.0058	63.852	99.1051	1.57933e-90	0.206466	0.169979	9.47596e-90	3.09653e-293	2.03026e-180	220243	TRUE	TRUE	1.19436	0.99821	15049.1
2	OF_20210406_OEF_04	1	6	4	Saccharomyces cerevisiae (strain ATCC 204508 / S288c)	40S ribosomal protein S6-A;40S ribosomal protein S6-B	RS6A_YEAST;RS6B_YEAST	P0CX37;P0CX38	1.47213	1.46261	FALSE	1.0585e-157	3.46731e-232	0	0	5	120472	FALSE	1	KGEQELEGLTDTTVPK	2	2	150391	FALSE	_KGEQELEGLTDTTVPK_	29.1758	FALSE	_KGEQELEGLTDTTVPK_	FALSE	2.94456e-120	9.34781e-122	63.7347	12.3561	0.287001	28.988	63.852	23.626	6.18735e-81	0.540411	0.409506	3.71241e-80	4.19839e-259	1.40375e-139	80539.1	TRUE	TRUE	1.10142	0.986302	13882.7
2	OF_20210406_OEF_04	1	6	4	Saccharomyces cerevisiae (strain ATCC 204508 / S288c)	40S ribosomal protein S6-A;40S ribosomal protein S6-B	RS6A_YEAST;RS6B_YEAST	P0CX37;P0CX38	1.47213	1.46261	FALSE	1.0585e-157	3.46731e-232	0	0	5	120472	FALSE	0	TFEIDDEHR	3	1	195309	FALSE	_TFEIDDEHR_	-4.98501	FALSE	_TFEIDDEHR_	FALSE	5.04819e-182	6.4104e-183	46.1219	5.00905	0.128284	-4.85027	46.0535	370.544	1.30034e-95	0.128696	0.390932	7.80204e-95	1.92953e-289	6.4104e-183	195309	TRUE	TRUE	1.19795	0.999743	5202.51
2	OF_20210406_OEF_04	1	6	4	Saccharomyces cerevisiae (strain ATCC 204508 / S288c)	40S ribosomal protein S6-A;40S ribosomal protein S6-B	RS6A_YEAST;RS6B_YEAST	P0CX37;P0CX38	1.47213	1.46261	FALSE	1.0585e-157	3.46731e-232	0	0	5	120472	FALSE	0	GAIVGPDLAVLALVIVK	4	1	25457.4	FALSE	_GAIVGPDLAVLALVIVK_	157.564	FALSE	_GAIVGPDLAVLALVIVK_	FALSE	1.15942e-67	2.30729e-69	118.651	14.3572	0.0657296	155.666	119.302	6.00677	4.71512e-23	0.106918	0.326375	2.82907e-22	1.64229e-125	2.30729e-69	25457.4	TRUE	TRUE	0.995521	0.939588	17566
2	OF_20210406_OEF_04	1	11	9	Saccharomyces cerevisiae (strain ATCC 204508 / S288c)	60S ribosomal protein L4-A;60S ribosomal protein L4-B	RL4A_YEAST;RL4B_YEAST	P10664;P49626	1.48754	1.48308	FALSE	6.08337e-168	2.48754e-248	0	0	11	81191.6	FALSE	0	IPEIPLVVSTDLESIQK	1	2	222521	FALSE	_IPEIPLVVSTDLESIQK_	106.088	FALSE	_IPEIPLVVSTDLESIQK_	FALSE	2.75741e-80	6.07693e-82	100.319	21.563	0.367621	105.406	100.617	86.1065	1.87754e-45	0.0605389	0.650247	1.12652e-44	9.32771e-243	2.82167e-82	278401	TRUE	TRUE	1.02408	0.971125	9445.71
2	OF_20210406_OEF_04	1	11	9	Saccharomyces cerevisiae (strain ATCC 204508 / S288c)	60S ribosomal protein L4-A;60S ribosomal protein L4-B	RL4A_YEAST;RL4B_YEAST	P10664;P49626	1.48754	1.48308	FALSE	6.08337e-168	2.48754e-248	0	0	11	81191.6	FALSE	0	IPEIPLVVSTDLESIQK	1	2	222521	FALSE	_IPEIPLVVSTDLESIQK_	106.088	FALSE	_IPEIPLVVSTDLESIQK_	FALSE	1.03623e-132	3.91031e-134	100.329	21.6039	0.288022	105.429	100.617	39.2701	2.71541e-75	0.10363	0.572439	1.62925e-74	3.3483e-247	3.91031e-134	166641	TRUE	TRUE	1.12265	0.991738	11418.2
2	OF_20210406_OEF_04	1	11	9	Saccharomyces cerevisiae (strain ATCC 204508 / S288c)	60S ribosomal protein L4-A;60S ribosomal protein L4-B	RL4A_YEAST;RL4B_YEAST	P10664;P49626	1.48754	1.48308	FALSE	6.08337e-168	2.48754e-248	0	0	11	81191.6	FALSE	0	NVPGVETANVASLNLLQLAPGAHLGR	2	1	429529	FALSE	_NVPGVETANVASLNLLQLAPGAHLGR_	97.3504	FALSE	_NVPGVETANVASLNLLQLAPGAHLGR_	FALSE	3.90447e-197	1.11556e-197	96.7873	10.3489	0.286809	97.3271	96.7988	95.464	1.47486e-104	0.151024	0.608999	8.84915e-104	2.89383387995535E-314	1.11556e-197	429529	TRUE	TRUE	1.21885	0.999949	32562.9
2	OF_20210406_OEF_04	1	11	9	Saccharomyces cerevisiae (strain ATCC 204508 / S288c)	60S ribosomal protein L4-A;60S ribosomal protein L4-B	RL4A_YEAST;RL4B_YEAST	P10664;P49626	1.48754	1.48308	FALSE	6.08337e-168	2.48754e-248	0	0	11	81191.6	FALSE	0	YATASAIAATAVASLVLAR	3	2	51126.5	FALSE	_YATASAIAATAVASLVLAR_	125.046	FALSE	_YATASAIAATAVASLVLAR_	FALSE	1.01881e-123	3.32672e-125	108.379	17.9237	0.460199	125.444	108.243	13.4489	1.47396e-75	0.102127	0.850697	8.84373e-75	6.45265e-261	7.43607e-115	75761	TRUE	TRUE	1.10743	0.998497	21690.9
2	OF_20210406_OEF_04	1	11	9	Saccharomyces cerevisiae (strain ATCC 204508 / S288c)	60S ribosomal protein L4-A;60S ribosomal protein L4-B	RL4A_YEAST;RL4B_YEAST	P10664;P49626	1.48754	1.48308	FALSE	6.08337e-168	2.48754e-248	0	0	11	81191.6	FALSE	0	YATASAIAATAVASLVLAR	3	2	51126.5	FALSE	_YATASAIAATAVASLVLAR_	125.046	FALSE	_YATASAIAATAVASLVLAR_	FALSE	1.66611e-68	3.36587e-70	108.441	14.1407	0.379806	125.633	108.243	8.85641	6.27641e-35	0.115306	0.926029	3.70261e-34	6.74208e-184	2.69288e-63	26492	TRUE	TRUE	0.997512	0.951281	14997.3
2	OF_20210406_OEF_04	1	11	9	Saccharomyces cerevisiae (strain ATCC 204508 / S288c)	60S ribosomal protein L4-A;60S ribosomal protein L4-B	RL4A_YEAST;RL4B_YEAST	P10664;P49626	1.48754	1.48308	FALSE	6.08337e-168	2.48754e-248	0	0	11	81191.6	FALSE	1	IINSSEIQSAIRPAGQATQK	4	1	124924	FALSE	_IINSSEIQSAIRPAGQATQK_	33.4864	FALSE	_IINSSEIQSAIRPAGQATQK_	FALSE	1.11059e-96	2.80276e-98	66.5106	10.7077	0.273877	33.767	66.3749	35.4134	2.73424e-81	0.24805	0.38012	1.64046e-80	8.66462e-191	1.53744e-101	124924	TRUE	TRUE	1.05782	0.914378	18389.8
2	OF_20210406_OEF_04	1	11	9	Saccharomyces cerevisiae (strain ATCC 204508 / S288c)	60S ribosomal protein L4-A;60S ribosomal protein L4-B	RL4A_YEAST;RL4B_YEAST	P10664;P49626	1.48754	1.48308	FALSE	6.08337e-168	2.48754e-248	0	0	11	81191.6	FALSE	0	FVIWTEAAFTK	5	1	76554.3	FALSE	_FVIWTEAAFTK_	77.5667	FALSE	_FVIWTEAAFTK_	FALSE	2.0642e-62	4.01791e-64	86.1663	8.5538	0.0562217	77.4485	86.2322	21.894	8.22612e-46	0.100429	0.414707	4.93567e-45	2.09822e-182	2.78373e-80	76554.3	TRUE	TRUE	0.982801	0.996588	24930.8
2	OF_20210406_OEF_04	1	11	9	Saccharomyces cerevisiae (strain ATCC 204508 / S288c)	60S ribosomal protein L4-A;60S ribosomal protein L4-B	RL4A_YEAST;RL4B_YEAST	P10664;P49626	1.48754	1.48308	FALSE	6.08337e-168	2.48754e-248	0	0	11	81191.6	FALSE	0	VGYTLPSHIISTSDVTR	6	1	54217.2	FALSE	_VGYTLPSHIISTSDVTR_	48.7627	FALSE	_VGYTLPSHIISTSDVTR_	FALSE	1.26472e-43	2.24839e-45	72.5721	7.41194	0.125095	47.7207	73.0508	107.148	4.89781e-24	0.199863	0.645696	2.93868e-23	3.93723e-223	3.21637e-137	54217.2	TRUE	TRUE	0.931708	0.998007	4760.08
2	OF_20210406_OEF_04	1	11	9	Saccharomyces cerevisiae (strain ATCC 204508 / S288c)	60S ribosomal protein L4-A;60S ribosomal protein L4-B	RL4A_YEAST;RL4B_YEAST	P10664;P49626	1.48754	1.48308	FALSE	6.08337e-168	2.48754e-248	0	0	11	81191.6	FALSE	0	AGHQTSAESWGTGR	7	1	56617.7	FALSE	_AGHQTSAESWGTGR_	-19.417	FALSE	_AGHQTSAESWGTGR_	FALSE	4.83715e-118	1.48265e-119	38.4877	17.0176	0.227273	-19.114	38.3269	16.8586	1.45896e-41	0.15646	0.455409	8.75377e-41	1.28787e-185	1.48265e-119	56617.7	TRUE	TRUE	1.09753	0.997376	12974.4
2	OF_20210406_OEF_04	1	11	9	Saccharomyces cerevisiae (strain ATCC 204508 / S288c)	60S ribosomal protein L4-A;60S ribosomal protein L4-B	RL4A_YEAST;RL4B_YEAST	P10664;P49626	1.48754	1.48308	FALSE	6.08337e-168	2.48754e-248	0	0	11	81191.6	FALSE	0	EAVAALK	8	1	27762.2	FALSE	_EAVAALK_	-21.9394	FALSE	_EAVAALK_	FALSE	1.37051e-87	3.20587e-89	36.7739	6.38489	0.152808	-22.3444	36.9887	12.1897	3.58517e-60	0.227765	0.681158	2.1511e-59	4.39691e-174	1.02118e-100	27762.2	TRUE	TRUE	1.03952	0.988411	21870.7
2	OF_20210406_OEF_04	1	1	1	Saccharomyces cerevisiae (strain ATCC 204508 / S288c)	5'-AMP-activated protein kinase subunit gamma	AAKG_YEAST	P12904	1.34542	1.29006	TRUE	5.87579e-86	5.63506e-118	0	0	1	13367.3	TRUE	0	LVGVLTLSDILK	1	1	13367.3	TRUE	_LVGVLTLSDILK_	110.146	FALSE	_LVGVLTLSDILK_	FALSE	3.14215e-79	6.86809e-81	102.637	9.6103	0.199174	110.776	102.372	27.592	1.08026e-21	0.283982	0.796221	6.48153e-21	2.02188e-161	1.05182e-88	13367.3	TRUE	TRUE	1.02179	0.986415	3415.53
2	OF_20210406_OEF_04	1	16	13	Saccharomyces cerevisiae (strain ATCC 204508 / S288c)	Peptidyl-prolyl cis-trans isomerase	CYPH_YEAST	P14832	1.52558	1.52373	FALSE	1.21729e-194	5.06672e-282	0	0	16	475350	TRUE	0	HVVFGEVVDGYDIVK	1	2	1.47204e+06	TRUE	_HVVFGEVVDGYDIVK_	60.89	FALSE	_HVVFGEVVDGYDIVK_	FALSE	5.6022e-229	1.01383e-228	78.972	12.3179	0.27182	61.4112	78.7569	273.185	4.23624e-108	0.0944784	0.216876	2.54174e-107	2.89383387995535E-314	1.01383e-228	2600421	TRUE	TRUE	1.26035	0.999542	39587.6
2	OF_20210406_OEF_04	1	16	13	Saccharomyces cerevisiae (strain ATCC 204508 / S288c)	Peptidyl-prolyl cis-trans isomerase	CYPH_YEAST	P14832	1.52558	1.52373	FALSE	1.21729e-194	5.06672e-282	0	0	16	475350	TRUE	0	HVVFGEVVDGYDIVK	1	2	1.47204e+06	TRUE	_HVVFGEVVDGYDIVK_	60.89	FALSE	_HVVFGEVVDGYDIVK_	FALSE	4.41401e-184	6.1951e-185	78.9209	10.7591	0.272287	61.2874	78.7569	124.737	1.45666e-96	0.0782372	0.463034	8.73996e-96	2.89383387995535E-314	6.1951e-185	343658	TRUE	TRUE	1.20085	0.988288	14742.2
2	OF_20210406_OEF_04	1	16	13	Saccharomyces cerevisiae (strain ATCC 204508 / S288c)	Peptidyl-prolyl cis-trans isomerase	CYPH_YEAST	P14832	1.52558	1.52373	FALSE	1.21729e-194	5.06672e-282	0	0	16	475350	TRUE	0	SQVYFDVEADGQPIGR	2	1	1746665	TRUE	_[+42]SQVYFDVEADGQPIGR_	64.6146	FALSE	_[Acetyl (Protein N-term)]SQVYFDVEADGQPIGR_	FALSE	1.4532e-195	3.3216e-196	80.0795	16.8335	0.348106	64.2154	80.2326	44.3154	4.38587e-91	0.262246	0.369025	2.63152e-90	3.57692e-282	3.3216e-196	1746665	TRUE	TRUE	1.21672	0.998882	157712
2	OF_20210406_OEF_04	1	16	13	Saccharomyces cerevisiae (strain ATCC 204508 / S288c)	Peptidyl-prolyl cis-trans isomerase	CYPH_YEAST	P14832	1.52558	1.52373	FALSE	1.21729e-194	5.06672e-282	0	0	16	475350	TRUE	0	VESLGSPSGATK	3	1	1.67685e+06	TRUE	_VESLGSPSGATK_	-18.292	FALSE	_VESLGSPSGATK_	FALSE	5.99036e-191	1.14102e-191	38.9	18.1535	0.431664	-18.337	38.9238	19.8784	1.14343e-88	0.0623773	0.0713084	6.86057e-88	1.30364e-293	1.14102e-191	1.67685e+06	TRUE	TRUE	1.2104	0.999558	249215
2	OF_20210406_OEF_04	1	16	13	Saccharomyces cerevisiae (strain ATCC 204508 / S288c)	Peptidyl-prolyl cis-trans isomerase	CYPH_YEAST	P14832	1.52558	1.52373	FALSE	1.21729e-194	5.06672e-282	0	0	16	475350	TRUE	0	TVPCPWLDGK	4	1	1.43882e+06	TRUE	_TVPC[+57]PWLDGK_	36.7604	FALSE	_TVPC[Carbamidomethyl (C)]PWLDGK_	FALSE	4.7232e-202	1.88928e-202	68.1063	14.7194	0.358136	37.236	67.9065	198.776	1.0189e-97	0.204355	0.153616	6.11339e-97	1.69141e-264	1.88928e-202	1.43882e+06	TRUE	TRUE	1.22547	0.999771	33655.9
2	OF_20210406_OEF_04	1	16	13	Saccharomyces cerevisiae (strain ATCC 204508 / S288c)	Peptidyl-prolyl cis-trans isomerase	CYPH_YEAST	P14832	1.52558	1.52373	FALSE	1.21729e-194	5.06672e-282	0	0	16	475350	TRUE	0	GFGYAGSPFHR	5	1	704100	TRUE	_GFGYAGSPFHR_	25.6071	FALSE	_GFGYAGSPFHR_	FALSE	1.4799e-196	3.94641e-197	61.6922	10.931	0.173521	25.7158	61.6268	163.236	8.60373e-104	0.446767	0.387623	5.16224e-103	1.31555e-299	3.94641e-197	704100	TRUE	TRUE	1.21806	0.999114	23379.8
2	OF_20210406_OEF_04	1	16	13	Saccharomyces cerevisiae (strain ATCC 204508 / S288c)	Peptidyl-prolyl cis-trans isomerase	CYPH_YEAST	P14832	1.52558	1.52373	FALSE	1.21729e-194	5.06672e-282	0	0	16	475350	TRUE	0	LYNDIVPK	6	2	297618	TRUE	_LYNDIVPK_	18.5294	FALSE	_LYNDIVPK_	FALSE	1.08203e-195	2.54595e-196	57.2052	16.0319	0.371601	17.9785	57.5062	76.1806	7.03883e-81	0.199032	0.309854	4.2233e-80	2.89383387995535E-314	2.54595e-196	423666	TRUE	TRUE	1.21689	0.994402	18515.2
2	OF_20210406_OEF_04	1	16	13	Saccharomyces cerevisiae (strain ATCC 204508 / S288c)	Peptidyl-prolyl cis-trans isomerase	CYPH_YEAST	P14832	1.52558	1.52373	FALSE	1.21729e-194	5.06672e-282	0	0	16	475350	TRUE	0	LYNDIVPK	6	2	297618	TRUE	_LYNDIVPK_	18.5294	FALSE	_LYNDIVPK_	FALSE	6.3345e-48	1.14393e-49	57.0039	12.5611	0.0786577	17.6101	57.5062	58.763	1.94258e-50	0.665014	0.718743	1.14393e-49	5.06348e-179	9.47043e-147	171571	TRUE	TRUE	0.944335	0.997949	16629.7
2	OF_20210406_OEF_04	1	16	13	Saccharomyces cerevisiae (strain ATCC 204508 / S288c)	Peptidyl-prolyl cis-trans isomerase	CYPH_YEAST	P14832	1.52558	1.52373	FALSE	1.21729e-194	5.06672e-282	0	0	16	475350	TRUE	1	HVVFGEVVDGYDIVKK	7	1	773390	TRUE	_HVVFGEVVDGYDIVKK_	50.1351	FALSE	_HVVFGEVVDGYDIVKK_	FALSE	1.52541e-200	5.81107e-201	73.7869	14.193	0.325084	50.3232	73.6982	54.7161	8.76453e-86	0.126062	0.231948	5.25872e-85	1.41733e-300	5.81107e-201	773390	TRUE	TRUE	1.22345	0.995995	58695
2	OF_20210406_OEF_04	1	16	13	Saccharomyces cerevisiae (strain ATCC 204508 / S288c)	Peptidyl-prolyl cis-trans isomerase	CYPH_YEAST	P14832	1.52558	1.52373	FALSE	1.21729e-194	5.06672e-282	0	0	16	475350	TRUE	0	VPCPWLDGK	8	1	741288	TRUE	_VPC[+57]PWLDGK_	32.2699	FALSE	_VPC[Carbamidomethyl (C)]PWLDGK_	FALSE	1.81333e-177	1.79094e-178	65.576	15.5674	0.327059	32.0018	65.7389	105.519	6.71575e-88	0.212949	0.332689	4.02945e-87	2.76245e-229	1.79094e-178	741288	TRUE	TRUE	1.19148	0.999033	29946.3
2	OF_20210406_OEF_04	1	16	13	Saccharomyces cerevisiae (strain ATCC 204508 / S288c)	Peptidyl-prolyl cis-trans isomerase	CYPH_YEAST	P14832	1.52558	1.52373	FALSE	1.21729e-194	5.06672e-282	0	0	16	475350	TRUE	0	FITTVPCPWLDGK	9	1	560308	TRUE	_FITTVPC[+57]PWLDGK_	72.0282	FALSE	_FITTVPC[Carbamidomethyl (C)]PWLDGK_	FALSE	1.66754e-53	3.0809e-55	82.8383	6.64505	0.148661	70.7911	83.3985	178.916	1.76215e-27	0.0393463	0.103309	1.05729e-26	3.73904e-284	6.13357e-116	560308	TRUE	TRUE	0.959817	0.919892	31973.7
2	OF_20210406_OEF_04	1	16	13	Saccharomyces cerevisiae (strain ATCC 204508 / S288c)	Peptidyl-prolyl cis-trans isomerase	CYPH_YEAST	P14832	1.52558	1.52373	FALSE	1.21729e-194	5.06672e-282	0	0	16	475350	TRUE	1	ITTVPCPWLDGKHVVFGEVVDGYDIVK	10	1	235911	TRUE	_IT[+80]TVPC[+57]PWLDGK[+226]HVVFGEVVDGYDIVK_	60.4766	FALSE	_IT[Phospho (STY)]TVPC[Carbamidomethyl (C)]PWLDGK[Biotin]HVVFGEVVDGYDIVK_	FALSE	3.60769e-124	1.19262e-125	78.9209	10.6533	0.177917	61.2874	78.5863	31.866	4.39071e-72	0.163868	0.460561	2.63443e-71	1.96156e-176	2.91211e-134	235911	TRUE	TRUE	1.10821	0.992153	47886.5
2	OF_20210406_OEF_04	1	16	13	Saccharomyces cerevisiae (strain ATCC 204508 / S288c)	Peptidyl-prolyl cis-trans isomerase	CYPH_YEAST	P14832	1.52558	1.52373	FALSE	1.21729e-194	5.06672e-282	0	0	16	475350	TRUE	0	ALCTGEK	11	1	319924	TRUE	_ALC[+57]TGEK_	-52.8936	FALSE	_ALC[Carbamidomethyl (C)]TGEK_	FALSE	1.25386e-78	2.70374e-80	21.1805	66.6889	1.66245	-52.2988	20.8693	11.3614	4.21289e-42	0.296631	0.420293	2.52773e-41	2.95287e-157	2.70374e-80	319924	TRUE	TRUE	1.02048	0.997802	26048.4
2	OF_20210406_OEF_04	1	16	13	Saccharomyces cerevisiae (strain ATCC 204508 / S288c)	Peptidyl-prolyl cis-trans isomerase	CYPH_YEAST	P14832	1.52558	1.52373	FALSE	1.21729e-194	5.06672e-282	0	0	16	475350	TRUE	0	ITTVPCPWLDGK	12	1	293651	TRUE	_ITTVPC[+57]PWLDGK_	53.6122	FALSE	_ITTVPC[Carbamidomethyl (C)]PWLDGK_	FALSE	2.63753e-151	1.3613e-152	75.321	11.5325	0.254202	53.5305	75.3603	66.1957	1.77223e-59	0.0556225	0.102333	1.06334e-58	4.09386e-190	8.6542e-137	293651	TRUE	TRUE	1.15251	0.997406	26277.8
2	OF_20210406_OEF_04	1	4	2	Saccharomyces cerevisiae (strain ATCC 204508 / S288c)	Protein translocation protein SEC63	SEC63_YEAST	P14906	1.43152	1.38081	FALSE	2.79312e-132	3.55008e-173	0	0	4	61450.3	TRUE	0	IPLGQPAPETVGDFFFR	1	2	69117.9	TRUE	_IPLGQPAPETVGDFFFR_	101.041	FALSE	_IPLGQPAPETVGDFFFR_	FALSE	8.04628e-128	2.88656e-129	98.6071	13.8031	0.339357	101.555	98.3959	55.7602	2.04329e-79	0.0331704	0.449314	1.22597e-78	3.38322e-237	1.53039e-141	106757	TRUE	TRUE	1.11445	0.998123	8302.28
2	OF_20210406_OEF_04	1	4	2	Saccharomyces cerevisiae (strain ATCC 204508 / S288c)	Protein translocation protein SEC63	SEC63_YEAST	P14906	1.43152	1.38081	FALSE	2.79312e-132	3.55008e-173	0	0	4	61450.3	TRUE	0	IPLGQPAPETVGDFFFR	1	2	69117.9	TRUE	_IPLGQPAPETVGDFFFR_	101.041	FALSE	_IPLGQPAPETVGDFFFR_	FALSE	3.31929e-84	7.52248e-86	98.546	14.6596	0.369916	101.406	98.3959	28.8606	2.34852e-46	0.0793651	0.399989	1.40911e-45	5.99451e-174	3.72475e-105	31479.1	TRUE	TRUE	1.03246	0.962514	7548.89
2	OF_20210406_OEF_04	1	4	2	Saccharomyces cerevisiae (strain ATCC 204508 / S288c)	Protein translocation protein SEC63	SEC63_YEAST	P14906	1.43152	1.38081	FALSE	2.79312e-132	3.55008e-173	0	0	4	61450.3	TRUE	0	LFDPYEILGISTSASDR	2	2	48012.8	TRUE	_LFDPYEILGISTSASDR_	106.408	FALSE	_LFDPYEILGISTSASDR_	FALSE	7.56719e-78	1.61865e-79	100.68	11.2019	0.306528	106.234	100.755	22.4463	9.4566e-54	0.0361812	0.478383	5.53262e-53	3.13321e-154	1.61865e-79	65417	TRUE	TRUE	1.01877	0.974269	16124.2
2	OF_20210406_OEF_04	1	4	2	Saccharomyces cerevisiae (strain ATCC 204508 / S288c)	Protein translocation protein SEC63	SEC63_YEAST	P14906	1.43152	1.38081	FALSE	2.79312e-132	3.55008e-173	0	0	4	61450.3	TRUE	0	LFDPYEILGISTSASDR	2	2	48012.8	TRUE	_LFDPYEILGISTSASDR_	106.408	FALSE	_LFDPYEILGISTSASDR_	FALSE	1.0521e-113	3.04958e-115	100.64	10.8236	0.314425	106.141	100.755	13.4175	1.48994e-63	0.0171073	0.542815	8.93962e-63	9.62032e-212	3.04958e-115	30608.6	TRUE	TRUE	1.08979	0.995541	13967.7
2	OF_20210406_OEF_04	1	2	2	Saccharomyces cerevisiae (strain ATCC 204508 / S288c)	Proliferating cell nuclear antigen	PCNA_YEAST	P15873	1.34446	1.24416	FALSE	1.68038e-85	3.58489e-94	0	0	2	81453.3	TRUE	0	EDGIIAQAVDDSR	1	1	127188	TRUE	_EDGIIAQAVDDSR_	33.0084	FALSE	_EDGIIAQAVDDSR_	FALSE	2.81754e-59	5.37954e-61	66.6139	10.4027	0.237989	33.9805	66.1436	25.3316	4.35933e-35	0.266563	0.271021	2.61554e-34	2.54125e-101	2.9455e-68	127188	TRUE	TRUE	0.974928	0.800559	36209.5
2	OF_20210406_OEF_04	1	4	4	Saccharomyces cerevisiae (strain ATCC 204508 / S288c)	Protein APA1	APA1_YEAST	P16550	1.44038	1.43166	FALSE	1.2516e-137	7.91709e-209	0	0	4	28450.3	TRUE	0	SIPADIASLISDK	1	1	206362	TRUE	_[+42]SIPADIASLISDK_	124.371	FALSE	_[Acetyl (Protein N-term)]SIPADIASLISDK_	FALSE	2.34962e-160	1.51589e-161	107.985	18.3233	0.333407	124.331	107.999	12.7748	7.74965e-80	0.0948192	0.362419	4.64979e-79	7.03894e-219	1.51589e-161	206362	TRUE	TRUE	1.16636	0.991714	41805.3
2	OF_20210406_OEF_04	1	4	4	Saccharomyces cerevisiae (strain ATCC 204508 / S288c)	Protein APA1	APA1_YEAST	P16550	1.44038	1.43166	FALSE	1.2516e-137	7.91709e-209	0	0	4	28450.3	TRUE	1	ALTFFQDWLNENPELKK	2	1	28135.9	TRUE	_ALTFFQDWLNENPELKK_	107.556	FALSE	_ALTFFQDWLNENPELKK_	FALSE	9.42806e-118	2.85699e-119	101.417	10.8242	0.332678	107.933	101.253	22.7843	3.51589e-69	0.108875	0.243794	2.09637e-68	1.76845e-165	2.85699e-119	28135.9	TRUE	TRUE	1.09702	0.997607	7866.22
2	OF_20210406_OEF_04	1	4	4	Saccharomyces cerevisiae (strain ATCC 204508 / S288c)	Protein APA1	APA1_YEAST	P16550	1.44038	1.43166	FALSE	1.2516e-137	7.91709e-209	0	0	4	28450.3	TRUE	1	LLCALDNEESDKR	3	1	10791.7	TRUE	_LLC[+57]ALDNEESDKR_	10.2403	FALSE	_LLC[Carbamidomethyl (C)]ALDNEESDKR_	FALSE	1.367e-62	2.67384e-64	53.4486	8.59912	0.205191	10.7835	53.1996	14.1135	8.75411e-39	0.56774	0.730052	5.25247e-38	2.96422e-189	1.32073e-110	10791.7	TRUE	TRUE	0.983244	0.978773	7769.7
2	OF_20210406_OEF_04	1	4	4	Saccharomyces cerevisiae (strain ATCC 204508 / S288c)	Protein APA1	APA1_YEAST	P16550	1.44038	1.43166	FALSE	1.2516e-137	7.91709e-209	0	0	4	28450.3	TRUE	0	NDEVFSK	4	1	19241.9	TRUE	_NDEVFSK_	-22.1537	FALSE	_NDEVFSK_	FALSE	6.15153e-95	1.52833e-96	36.7291	6.18063	0.162443	-22.4288	36.875	2.02984	7.99381e-47	0.176373	0.313466	4.79616e-46	2.31651e-123	7.87686e-103	19241.9	TRUE	TRUE	1.05438	0.9984	96526.4
2	OF_20210406_OEF_04	1	1	1	Saccharomyces cerevisiae (strain ATCC 204508 / S288c)	SWI/SNF chromatin-remodeling complex subunit SNF5	SNF5_YEAST	P18480	1.3576	1.27389	TRUE	6.87658e-92	2.82129e-109	0	0	1	18130.4	TRUE	0	GQQTAQTQLEQQR	1	1	18130.4	TRUE	_GQQTAQTQLEQQR_	-17.8676	FALSE	_GQQTAQTQLEQQR_	FALSE	7.57188e-72	1.55321e-73	39.2493	9.51537	0.144235	-17.6786	39.149	10.3004	2.84091e-21	0.107394	0.126651	1.70455e-20	1.97957e-160	1.55321e-73	18130.4	TRUE	TRUE	1.00528	0.985856	13012.1
2	OF_20210406_OEF_04	1	1	1	Saccharomyces cerevisiae (strain ATCC 204508 / S288c)	DNA-directed RNA polymerases I, II, and III subunit RPABC3	RPAB3_YEAST	P20436	1.41957	1.35548	TRUE	3.07424e-125	1.11188e-156	0	0	1	14389.3	TRUE	0	IEAASTTQDQCK	1	1	14389.3	TRUE	_IEAASTTQDQC[+57]K_	-36.4862	FALSE	_IEAASTTQDQC[Carbamidomethyl (C)]K_	FALSE	4.9123e-113	1.40854e-114	29.2069	9.24897	0.259951	-36.912	29.4252	36.1987	7.36172e-79	0.11768	0.233901	4.41703e-78	2.2174e-233	2.58656e-127	14389.3	TRUE	TRUE	1.08858	0.994499	3699.99
2	OF_20210406_OEF_04	1	2	2	Saccharomyces cerevisiae (strain ATCC 204508 / S288c)	ATP-dependent RNA helicase DBP5	DBP5_YEAST	P20449	1.37069	1.22372	FALSE	1.72799e-98	1.83526e-84	0	0	2	52544.4	TRUE	0	LADIQADPNSPLYSAK	1	1	64327.2	TRUE	_LADIQADPNSPLYSAK_	33.1146	FALSE	_LADIQADPNSPLYSAK_	FALSE	2.16388e-51	3.94329e-53	66.3286	10.3748	0.295725	33.3908	66.195	5.2113	6.17731e-47	0.204407	0.32066	3.70639e-46	1.54604e-200	9.40679e-73	64327.2	TRUE	TRUE	0.954063	0.857533	78375.5
2	OF_20210406_OEF_04	1	2	1	Saccharomyces cerevisiae (strain ATCC 204508 / S288c)	Probable proteasome subunit alpha type-7	PSA7_YEAST	P21242	1.4399	1.38224	TRUE	2.42764e-137	3.95721e-174	0	0	2	45946.2	TRUE	0	GDLLQEAIDFAQK	1	2	41726.9	TRUE	_GDLLQEAIDFAQK_	102.69	FALSE	_GDLLQEAIDFAQK_	FALSE	1.1113e-128	4.0228e-130	99.0865	11.3943	0.274795	102.652	99.1036	48.7169	6.65614e-84	0.127921	0.522059	3.98707e-83	1.58072e-259	6.67098e-133	61176.6	TRUE	TRUE	1.1159	0.994148	6246.93
2	OF_20210406_OEF_04	1	2	1	Saccharomyces cerevisiae (strain ATCC 204508 / S288c)	Probable proteasome subunit alpha type-7	PSA7_YEAST	P21242	1.4399	1.38224	TRUE	2.42764e-137	3.95721e-174	0	0	2	45946.2	TRUE	0	GDLLQEAIDFAQK	1	2	41726.9	TRUE	_GDLLQEAIDFAQK_	102.69	FALSE	_GDLLQEAIDFAQK_	FALSE	4.65524e-28	7.63155e-30	99.1715	11.1771	0.242588	102.842	99.1036	20.4938	3.85108e-19	0.134306	0.435281	2.31065e-18	9.62849e-194	1.85213e-82	22277.2	TRUE	TRUE	0.878837	0.967734	5232.99
2	OF_20210406_OEF_04	1	2	2	Saccharomyces cerevisiae (strain ATCC 204508 / S288c)	Thioredoxin-1	TRX1_YEAST	P22217	1.39293	1.31814	FALSE	3.02506e-110	6.72056e-134	0	0	2	116817	TRUE	0	FSEQYPQADFYK	1	1	115927	TRUE	_FSEQYPQADFYK_	34.0358	FALSE	_FSEQYPQADFYK_	FALSE	3.37442e-77	7.14162e-79	66.9064	8.02235	0.229388	34.5853	66.6406	28.1674	1.25111e-35	0.191615	0.165665	7.50665e-35	6.69608e-217	7.14162e-79	115927	TRUE	TRUE	1.01733	0.972763	26640.8
2	OF_20210406_OEF_04	1	2	2	Saccharomyces cerevisiae (strain ATCC 204508 / S288c)	Thioredoxin-1	TRX1_YEAST	P22217	1.39293	1.31814	FALSE	3.02506e-110	6.72056e-134	0	0	2	116817	TRUE	0	LDVDELGDVAQK	2	1	106808	TRUE	_LDVDELGDVAQK_	37.282	FALSE	_LDVDELGDVAQK_	FALSE	5.77237e-93	1.4122e-94	68.203	8.32893	0.232257	37.4663	68.1256	9.66988	1.69473e-55	0.169502	0.1856	1.01684e-54	1.46382e-175	1.4122e-94	106808	TRUE	TRUE	1.05046	0.903873	109948
2	OF_20210406_OEF_04	1	2	2	Saccharomyces cerevisiae (strain ATCC 204508 / S288c)	Thioredoxin-2	TRX2_YEAST	P22803	1.30693	1.22641	FALSE	1.41133e-68	1.03632e-85	0	0	2	25835.8	TRUE	0	SASEYDSALASGDK	1	1	26522.5	TRUE	_SASEYDSALASGDK_	-1.76652	FALSE	_SASEYDSALASGDK_	FALSE	2.14404e-52	3.93401e-54	48.0323	13.5561	0.131289	-0.943724	47.6316	8.73729	2.46495e-21	0.0861661	0.282319	1.47897e-20	1.8897e-114	3.93401e-54	26522.5	TRUE	TRUE	0.956813	0.902302	18102.4
2	OF_20210406_OEF_04	1	1	1	Saccharomyces cerevisiae (strain ATCC 204508 / S288c)	Proteasome subunit alpha type-3	PSA3_YEAST	P23638	1.44036	1.35423	TRUE	1.27659e-137	6.87418e-156	0	0	1	103237	TRUE	0	TYNEDIPVEILVR	1	1	103237	TRUE	_TYNEDIPVEILVR_	72.4846	FALSE	_TYNEDIPVEILVR_	FALSE	2.48582e-112	7.10234e-114	83.4453	5.64764	0.0889291	72.1315	83.6051	39.045	1.53042e-86	0.115219	0.505211	9.18254e-86	1.85037e-252	2.94446e-137	103237	TRUE	TRUE	1.08731	0.999608	34040.8
2	OF_20210406_OEF_04	1	1	1	Saccharomyces cerevisiae (strain ATCC 204508 / S288c)	Nucleosome assembly protein	NAP1_YEAST	P25293	1.36134	1.36134	TRUE	9.47815e-94	2.02161e-160	0	0	1	48955.6	TRUE	0	IGTINEEDILANQPLLLQSIQDR	1	1	48955.6	TRUE	_IGTINEEDILANQPLLLQSIQDR_	103.027	FALSE	_IGTINEEDILANQPLLLQSIQDR_	FALSE	2.26848e-116	6.82248e-118	98.6749	8.72614	0.126319	101.72	99.2546	55.5812	2.77308e-14	0.099846	0.371688	9.29816e-14	1.29671e-136	4.7883e-47	48955.6	TRUE	TRUE	1.09456	0.97869	9091.12
2	OF_20210406_OEF_04	1	4	4	Saccharomyces cerevisiae (strain ATCC 204508 / S288c)	Protein SIS1	SIS1_YEAST	P25294	1.43986	1.38857	FALSE	2.57787e-137	2.13087e-178	0	0	4	79388.6	TRUE	1	RDGDDLIYTLPLSFK	1	1	170864	TRUE	_RDGDDLIYTLPLSFK_	87.8847	FALSE	_RDGDDLIYTLPLSFK_	FALSE	1.1756e-90	2.8158e-92	92.0866	12.7151	0.231361	88.0167	92.0149	92.812	3.71125e-37	0.0311267	0.183104	2.22675e-36	3.41603e-101	2.8158e-92	170864	TRUE	TRUE	1.0458	0.979146	8698.05
2	OF_20210406_OEF_04	1	4	4	Saccharomyces cerevisiae (strain ATCC 204508 / S288c)	Protein SIS1	SIS1_YEAST	P25294	1.43986	1.38857	FALSE	2.57787e-137	2.13087e-178	0	0	4	79388.6	TRUE	0	DGDDLIYTLPLSFK	2	1	52213.6	TRUE	_DGDDLIYTLPLSFK_	102.425	FALSE	_DGDDLIYTLPLSFK_	FALSE	1.53772e-132	5.77546e-134	99.0762	13.3523	0.332378	102.629	98.985	61.4056	1.13523e-86	0.0357874	0.765603	6.8114e-86	6.47445e-264	1.40408e-144	52213.6	TRUE	TRUE	1.12237	0.997093	4421.1
2	OF_20210406_OEF_04	1	4	4	Saccharomyces cerevisiae (strain ATCC 204508 / S288c)	Protein SIS1	SIS1_YEAST	P25294	1.43986	1.38857	FALSE	2.57787e-137	2.13087e-178	0	0	4	79388.6	TRUE	0	NQGDYNPQTGR	3	1	58485.7	TRUE	_NQGDYNPQTGR_	-34.6402	FALSE	_NQGDYNPQTGR_	FALSE	3.84584e-85	8.74054e-87	30.3305	10.1519	0.218016	-34.7289	30.3765	21.4964	1.44933e-65	0.0992147	0.337655	8.69598e-65	6.8011e-237	2.25143e-120	58485.7	TRUE	TRUE	1.03443	0.987848	13959.8
2	OF_20210406_OEF_04	1	4	4	Saccharomyces cerevisiae (strain ATCC 204508 / S288c)	Protein SIS1	SIS1_YEAST	P25294	1.43986	1.38857	FALSE	2.57787e-137	2.13087e-178	0	0	4	79388.6	TRUE	1	TQIDIQLKPGWK	4	1	34746.2	TRUE	_TQIDIQLKPGWK_	45.2907	FALSE	_TQIDIQLKPGWK_	FALSE	6.62594e-73	1.36266e-74	71.5966	6.90384	0.232189	45.5748	71.4778	11.5194	3.35245e-14	0.105749	0.453011	2.01147e-13	3.71039e-105	1.93333e-71	34746.2	TRUE	TRUE	1.0077	0.987711	36672.2
2	OF_20210406_OEF_04	1	11	8	Saccharomyces cerevisiae (strain ATCC 204508 / S288c)	40S ribosomal protein S2	RS2_YEAST	P25443	1.49421	1.45629	FALSE	1.77161e-172	2.55611e-227	0	0	11	42308.5	TRUE	0	ITTIEEIFLHSLPVK	1	2	138703	TRUE	_ITTIEEIFLHSLPVK_	120.405	FALSE	_ITTIEEIFLHSLPVK_	FALSE	1.73171e-177	1.73171e-178	106.638	14.2576	0.31861	120.603	106.567	35.405	4.07816e-57	0.0824855	0.815223	2.44689e-56	1.66072e-289	3.69932e-137	270055	TRUE	TRUE	1.1915	0.999084	29119.1
2	OF_20210406_OEF_04	1	11	8	Saccharomyces cerevisiae (strain ATCC 204508 / S288c)	40S ribosomal protein S2	RS2_YEAST	P25443	1.49421	1.45629	FALSE	1.77161e-172	2.55611e-227	0	0	11	42308.5	TRUE	0	GSGIVASPAVK	2	2	126456	TRUE	_GSGIVASPAVK_	-5.55219	FALSE	_GSGIVASPAVK_	FALSE	8.77842e-155	5.01624e-156	45.9362	6.21729	0.14735	-5.21229	45.7608	58.4379	7.80816e-75	0.168176	0.443796	4.68489e-74	2.42032e-223	5.01624e-156	236186	TRUE	TRUE	1.15788	0.997025	40611
2	OF_20210406_OEF_04	1	11	8	Saccharomyces cerevisiae (strain ATCC 204508 / S288c)	40S ribosomal protein S2	RS2_YEAST	P25443	1.49421	1.45629	FALSE	1.77161e-172	2.55611e-227	0	0	11	42308.5	TRUE	0	GSGIVASPAVK	2	2	126456	TRUE	_GSGIVASPAVK_	-5.55219	FALSE	_GSGIVASPAVK_	FALSE	4.62367e-43	8.18349e-45	45.9109	5.11154	0.0932509	-5.26132	45.7608	7.12115	9.40951e-21	0.135008	0.843395	5.64569e-20	5.60994e-137	3.68752e-53	16726.7	TRUE	TRUE	0.930005	0.984149	26730.3
2	OF_20210406_OEF_04	1	11	8	Saccharomyces cerevisiae (strain ATCC 204508 / S288c)	40S ribosomal protein S2	RS2_YEAST	P25443	1.49421	1.45629	FALSE	1.77161e-172	2.55611e-227	0	0	11	42308.5	TRUE	0	GYWGTNLGQPHSLATK	3	2	51762.3	TRUE	_GYWGTNLGQPHSLATK_	34.1068	FALSE	_GYWGTNLGQPHSLATK_	FALSE	8.25016e-68	1.65003e-69	66.9118	7.63535	0.049806	34.5964	66.675	21.2794	1.84167e-26	0.605612	0.685836	1.105e-25	6.28702e-164	1.65003e-69	22312.2	TRUE	TRUE	0.995871	0.998372	10428.3
2	OF_20210406_OEF_04	1	11	8	Saccharomyces cerevisiae (strain ATCC 204508 / S288c)	40S ribosomal protein S2	RS2_YEAST	P25443	1.49421	1.45629	FALSE	1.77161e-172	2.55611e-227	0	0	11	42308.5	TRUE	0	LWAEQPLPVSPLDIYSDEASAQK	4	1	75703.5	TRUE	_LWAEQPLPVSPLDIYSDEASAQK_	95.4407	FALSE	_LWAEQPLPVSPLDIYSDEASAQK_	FALSE	1.90238e-52	3.49863e-54	96.1151	12.4537	0.0642178	95.9661	95.8556	13.5476	5.83105e-55	0.0809017	0.553375	3.49863e-54	1.8168e-248	2.48125e-97	75703.5	TRUE	TRUE	0.956954	0.998724	23929.4
2	OF_20210406_OEF_04	1	11	8	Saccharomyces cerevisiae (strain ATCC 204508 / S288c)	40S ribosomal protein S2	RS2_YEAST	P25443	1.49421	1.45629	FALSE	1.77161e-172	2.55611e-227	0	0	11	42308.5	TRUE	0	AGIIIAK	5	1	49128.5	TRUE	_AGIIIAK_	-3.59853	FALSE	_AGIIIAK_	FALSE	7.52665e-50	1.36538e-51	47.0677	11.5264	0.0522579	-2.91832	46.7347	24.2883	9.0854e-18	0.290589	0.876684	5.45124e-17	2.36761e-150	5.04371e-62	49128.5	TRUE	TRUE	0.949784	0.995004	9994.19
2	OF_20210406_OEF_04	1	2	2	Saccharomyces cerevisiae (strain ATCC 204508 / S288c)	Proteasome subunit beta type-3	PSB3_YEAST	P25451	1.45589	1.45589	FALSE	2.91794e-147	5.18445e-227	0	0	2	95455.4	TRUE	0	AIEPETFTQLVSSSLYER	1	1	164208	TRUE	_AIEPETFTQLVSSSLYER_	104.091	FALSE	_AIEPETFTQLVSSSLYER_	FALSE	3.34422e-177	3.26265e-178	99.7563	13.7513	0.29731	104.148	99.7305	30.8482	1.85376e-86	0.0408344	0.349084	1.11225e-85	4.95821e-274	3.26265e-178	164208	TRUE	TRUE	1.1911	0.990522	24222.6
2	OF_20210406_OEF_04	1	2	2	Saccharomyces cerevisiae (strain ATCC 204508 / S288c)	Proteasome subunit beta type-3	PSB3_YEAST	P25451	1.45589	1.45589	FALSE	2.91794e-147	5.18445e-227	0	0	2	95455.4	TRUE	0	FGPYFVGPVVAGINSK	2	1	15909.4	TRUE	_FGPYFVGPVVAGINSK_	77.2825	FALSE	_FGPYFVGPVVAGINSK_	FALSE	1.27211e-29	2.10266e-31	86.029	5.2703	0.0608206	77.2024	86.0737	6.81321	3.267e-10	0.123271	0.420446	1.96015e-09	5.4255e-107	3.81171e-55	15909.4	TRUE	TRUE	0.884818	0.961056	52510.2
2	OF_20210406_OEF_04	1	1	1	Saccharomyces cerevisiae (strain ATCC 204508 / S288c)	Single-strand telomeric DNA-binding protein GBP2	GBP2_YEAST	P25555	1.38829	1.34494	TRUE	9.69021e-108	4.61461e-150	0	0	1	20748.4	TRUE	0	SDLFDLFGPIGK	1	1	20748.4	TRUE	_SDLFDLFGPIGK_	114.421	FALSE	_SDLFDLFGPIGK_	FALSE	3.68768e-107	1.00005e-108	104.313	10.5846	0.175199	114.769	104.167	15.4242	9.17965e-54	0.0665052	0.383308	5.50779e-53	4.77503e-207	1.00005e-108	20748.4	TRUE	TRUE	1.07782	0.979153	8438.21
2	OF_20210406_OEF_04	1	11	10	Saccharomyces cerevisiae (strain ATCC 204508 / S288c)	60S ribosomal protein L5	RL5_YEAST	P26321	1.49118	1.48654	FALSE	2.0504e-170	4.06759e-251	0	0	11	95805.8	TRUE	0	VFLDIGLQR	1	1	1.51454e+06	TRUE	_VFLDIGLQR_	63.1001	FALSE	_VFLDIGLQR_	FALSE	9.39966e-200	3.00789e-200	79.8606	12.1344	0.132526	63.6443	79.6519	206.324	5.33037e-106	0.109644	0.384676	3.19822e-105	2.39662e-283	3.00789e-200	1.51454e+06	TRUE	TRUE	1.22239	0.999267	36890.7
2	OF_20210406_OEF_04	1	11	10	Saccharomyces cerevisiae (strain ATCC 204508 / S288c)	60S ribosomal protein L5	RL5_YEAST	P26321	1.49118	1.48654	FALSE	2.0504e-170	4.06759e-251	0	0	11	95805.8	TRUE	0	GASDGGLYVPHSENR	2	2	284629	TRUE	_GASDGGLYVPHSENR_	1.67285	FALSE	_GASDGGLYVPHSENR_	FALSE	8.90276e-147	4.23941e-148	49.3341	13.0188	0.436715	1.84709	49.2528	56.7124	6.74766e-88	0.18989	0.290141	4.0486e-87	6.60166e-290	2.38022e-155	324704	TRUE	TRUE	1.14542	0.998677	29464.3
2	OF_20210406_OEF_04	1	11	10	Saccharomyces cerevisiae (strain ATCC 204508 / S288c)	60S ribosomal protein L5	RL5_YEAST	P26321	1.49118	1.48654	FALSE	2.0504e-170	4.06759e-251	0	0	11	95805.8	TRUE	0	GASDGGLYVPHSENR	2	2	284629	TRUE	_GASDGGLYVPHSENR_	1.67285	FALSE	_GASDGGLYVPHSENR_	FALSE	2.07486e-86	4.82526e-88	49.2589	16.3578	0.433201	1.68587	49.2528	59.5549	8.40967e-46	0.383854	0.616436	5.0458e-45	2.22719e-144	3.85359e-83	244554	TRUE	TRUE	1.03708	0.996269	15211.4
2	OF_20210406_OEF_04	1	11	10	Saccharomyces cerevisiae (strain ATCC 204508 / S288c)	60S ribosomal protein L5	RL5_YEAST	P26321	1.49118	1.48654	FALSE	2.0504e-170	4.06759e-251	0	0	11	95805.8	TRUE	0	GYLADDIDADSLEDIYTSAHEAIR	3	1	475058	TRUE	_GYLADDIDADSLEDIYTSAHEAIR_	93.2854	FALSE	_GYLADDIDADSLEDIYTSAHEAIR_	FALSE	1.35634e-177	1.3735e-178	95.477	10.3548	0.162237	94.6733	94.7945	190.539	1.68475e-103	0.202736	0.560124	1.01085e-102	2.89383387995535E-314	1.3735e-178	475058	TRUE	TRUE	1.19166	0.999726	13130.3
2	OF_20210406_OEF_04	1	11	10	Saccharomyces cerevisiae (strain ATCC 204508 / S288c)	60S ribosomal protein L5	RL5_YEAST	P26321	1.49118	1.48654	FALSE	2.0504e-170	4.06759e-251	0	0	11	95805.8	TRUE	1	GVEEVEGEYELTEAVEDGPRPFK	4	1	374826	TRUE	_GVEEVEGEYELTEAVEDGPRPFK_	75.8408	FALSE	_GVEEVEGEYELTEAVEDGPRPFK_	FALSE	1.30828e-123	4.25457e-125	85.0852	31.8691	0.827379	75.5106	85.2694	38.1324	3.57414e-74	0.0835418	0.42555	2.14448e-73	7.51664e-228	6.11456e-118	374826	TRUE	TRUE	1.10725	0.989197	18739.9
2	OF_20210406_OEF_04	1	11	10	Saccharomyces cerevisiae (strain ATCC 204508 / S288c)	60S ribosomal protein L5	RL5_YEAST	P26321	1.49118	1.48654	FALSE	2.0504e-170	4.06759e-251	0	0	11	95805.8	TRUE	0	IAALAGQQ	5	1	128375	TRUE	_IAALAGQQ_	-10.8716	FALSE	_IAALAGQQ_	FALSE	1.05478e-135	4.17736e-137	43.0447	15.2684	0.405387	-10.7409	42.974	3.67993	7.76739e-74	0.102567	0.447587	4.66043e-73	7.79703e-271	3.92212e-150	128375	TRUE	TRUE	1.1276	0.990577	164082
2	OF_20210406_OEF_04	1	11	10	Saccharomyces cerevisiae (strain ATCC 204508 / S288c)	60S ribosomal protein L5	RL5_YEAST	P26321	1.49118	1.48654	FALSE	2.0504e-170	4.06759e-251	0	0	11	95805.8	TRUE	2	LGLDETYKGVEEVEGEYELTEAVEDGPRPFK	6	1	98753.9	TRUE	_LGLDETYKGVEEVEGEYELTEAVEDGPRPFK_	92.5314	FALSE	_LGLDETYKGVEEVEGEYELTEAVEDGPRPFK_	FALSE	1.41367e-148	6.98111e-150	94.7421	11.6715	0.201094	93.1788	94.4238	50.1576	1.39978e-52	0.246295	0.442837	8.39867e-52	5.9825e-238	6.98111e-150	98753.9	TRUE	TRUE	1.14825	0.993865	15064.6
2	OF_20210406_OEF_04	1	11	10	Saccharomyces cerevisiae (strain ATCC 204508 / S288c)	60S ribosomal protein L5	RL5_YEAST	P26321	1.49118	1.48654	FALSE	2.0504e-170	4.06759e-251	0	0	11	95805.8	TRUE	0	LGLDETYK	7	1	24469.3	TRUE	_LGLDETYK_	11.6518	FALSE	_LGLDETYK_	FALSE	9.23847e-42	1.62435e-43	54.0845	6.3382	0.0479857	12.1251	53.8465	51.9935	2.27943e-31	0.599169	0.615238	1.36766e-30	2.97231e-126	1.62435e-43	24469.3	TRUE	TRUE	0.92602	0.956525	3989.39
2	OF_20210406_OEF_04	1	11	10	Saccharomyces cerevisiae (strain ATCC 204508 / S288c)	60S ribosomal protein L5	RL5_YEAST	P26321	1.49118	1.48654	FALSE	2.0504e-170	4.06759e-251	0	0	11	95805.8	TRUE	0	YGITHGLTNWAAAYATGLLIAR	9	1	23308.1	TRUE	_YGITHGLTNWAAAYATGLLIAR_	114.99	FALSE	_YGITHGLTNWAAAYATGLLIAR_	FALSE	1.16628e-53	2.15978e-55	104.768	12.937	0.0496385	115.897	104.403	24.5051	8.37903e-36	0.222758	0.997151	5.02742e-35	1.82405e-191	2.20164e-97	23308.1	TRUE	TRUE	0.960235	0.966098	5791.12
2	OF_20210406_OEF_04	1	7	7	Saccharomyces cerevisiae (strain ATCC 204508 / S288c)	40S ribosomal protein S7-A	RS7A_YEAST	P26786	1.49782	1.48735	FALSE	5.82164e-175	9.08437e-252	0	0	7	130803	TRUE	0	ILEDLVFPTEIVGK	1	1	797246	TRUE	_ILEDLVFPTEIVGK_	93.6172	FALSE	_ILEDLVFPTEIVGK_	FALSE	2.29562e-200	7.98478e-201	95.3583	13.1385	0.193937	94.432	94.9576	184.147	1.35606e-96	0.164527	0.480086	8.13636e-96	2.89383387995535E-314	7.98478e-201	797246	TRUE	TRUE	1.22321	0.999708	17097.3
2	OF_20210406_OEF_04	1	7	7	Saccharomyces cerevisiae (strain ATCC 204508 / S288c)	40S ribosomal protein S7-A	RS7A_YEAST	P26786	1.49782	1.48735	FALSE	5.82164e-175	9.08437e-252	0	0	7	130803	TRUE	0	ALAIFVPVPSLAGFHK	2	1	555736	TRUE	_ALAIFVPVPSLAGFHK_	97.9917	FALSE	_ALAIFVPVPSLAGFHK_	FALSE	2.61704e-179	2.94878e-180	97.3322	14.9915	0.384553	98.452	97.1155	98.5688	8.7613e-103	0.0824359	0.571137	5.25678e-102	8.69442e-294	2.94878e-180	555736	TRUE	TRUE	1.1941	0.999846	25119.4
2	OF_20210406_OEF_04	1	7	7	Saccharomyces cerevisiae (strain ATCC 204508 / S288c)	40S ribosomal protein S7-A	RS7A_YEAST	P26786	1.49782	1.48735	FALSE	5.82164e-175	9.08437e-252	0	0	7	130803	FALSE	0	LESFQAVYNK	3	1	122008	FALSE	_LESFQAVYNK_	24.9557	FALSE	_LESFQAVYNK_	FALSE	1.02292e-111	2.89166e-113	61.2832	11.0451	0.205607	25.0357	61.2351	16.4838	3.84869e-73	0.296481	0.410408	2.30921e-72	8.09901e-210	1.27497e-143	122008	TRUE	TRUE	1.08619	0.973839	54325.3
2	OF_20210406_OEF_04	1	7	7	Saccharomyces cerevisiae (strain ATCC 204508 / S288c)	40S ribosomal protein S7-A	RS7A_YEAST	P26786	1.49782	1.48735	FALSE	5.82164e-175	9.08437e-252	0	0	7	130803	TRUE	1	AELRPLQFK	4	1	94341.3	TRUE	_AELRPLQFK_	26.4344	FALSE	_AELRPLQFK_	FALSE	4.22854e-68	8.49958e-70	62.2764	10.7781	0.259767	26.6528	62.14	5.20745	1.1803e-26	0.623828	0.494288	7.08182e-26	1.84416e-230	3.14014e-129	94341.3	TRUE	TRUE	0.996558	0.987374	96228
2	OF_20210406_OEF_04	1	7	7	Saccharomyces cerevisiae (strain ATCC 204508 / S288c)	40S ribosomal protein S7-A	RS7A_YEAST	P26786	1.49782	1.48735	FALSE	5.82164e-175	9.08437e-252	0	0	7	130803	TRUE	0	EIDVAGGK	5	1	86248.5	TRUE	_EIDVAGGK_	-27.9983	FALSE	_EIDVAGGK_	FALSE	5.72898e-133	2.17213e-134	33.9238	14.0292	0.327066	-27.8053	33.8234	52.1317	1.32845e-85	0.222334	0.508077	7.97071e-85	2.64118e-236	9.18929e-137	86248.5	TRUE	TRUE	1.12308	0.998521	6971.78
2	OF_20210406_OEF_04	1	7	7	Saccharomyces cerevisiae (strain ATCC 204508 / S288c)	40S ribosomal protein S7-A	RS7A_YEAST	P26786	1.49782	1.48735	FALSE	5.82164e-175	9.08437e-252	0	0	7	130803	FALSE	0	TLTAVHDK	6	1	27159.5	FALSE	_TLTAVHDK_	-41.803	FALSE	_TLTAVHDK_	FALSE	3.16613e-114	9.24417e-116	26.7667	13.0504	0.364334	-41.6209	26.6715	13.0389	9.8445e-20	0.650676	0.728212	5.9067e-19	1.04084e-164	5.21019e-79	27159.5	TRUE	TRUE	1.09073	0.994935	12300.1
2	OF_20210406_OEF_04	1	7	7	Saccharomyces cerevisiae (strain ATCC 204508 / S288c)	40S ribosomal protein S7-A	RS7A_YEAST	P26786	1.49782	1.48735	FALSE	5.82164e-175	9.08437e-252	0	0	7	130803	TRUE	0	ILSQAPTELELQVAQAFVELENSSPELK	7	1	2467.26	TRUE	_ILSQAPTELELQVAQAFVELENSSPELK_	165.501	FALSE	_ILSQAPTELELQVAQAFVELENSSPELK_	FALSE	5.22926e-76	1.1009e-77	122.103	3.05206	0.0473055	165.727	122.025	13.1294	2.52482e-05	0.355865	1.67292	0.000128068	1.1009e-77	6.36106e-69	2467.26	TRUE	TRUE	1.01469	0.962261	5776.33
2	OF_20210406_OEF_04	1	1	1	Saccharomyces cerevisiae (strain ATCC 204508 / S288c)	H/ACA ribonucleoprotein complex subunit GAR1	GAR1_YEAST	P28007	1.28511	1.26385	TRUE	1.23902e-59	4.80635e-104	0	0	1	15437.3	TRUE	0	IPYFNAPIYLENK	1	1	15437.3	TRUE	_IPYFNAPIYLENK_	72.0777	FALSE	_IPYFNAPIYLENK_	FALSE	1.86567e-67	3.70357e-69	83.228	3.72849	0.0835719	71.6516	83.4209	39.3984	2.54556e-07	0.103794	0.140602	1.16975e-06	5.0554e-92	4.34709e-20	15437.3	TRUE	TRUE	0.995031	0.953712	10852.5
2	OF_20210406_OEF_04	1	1	1	Saccharomyces cerevisiae (strain ATCC 204508 / S288c)	Elongation factor 1-gamma 1	EF1G1_YEAST	P29547	1.38237	1.38237	TRUE	1.39815e-104	3.21587e-174	0	0	1	18021.1	TRUE	0	TQLLGADDDLNAQAQIIR	1	1	18021.1	TRUE	_TQLLGADDDLNAQAQIIR_	57.0888	FALSE	_TQLLGADDDLNAQAQIIR_	FALSE	9.21536e-129	3.35104e-130	77.0874	7.59541	0.187937	57.1632	77.0524	60.8414	4.44602e-59	0.111764	0.430965	2.66761e-58	3.28641e-168	2.87202e-110	18021.1	TRUE	TRUE	1.11604	0.986078	5208.14
2	OF_20210406_OEF_04	1	44	39	Saccharomyces cerevisiae (strain ATCC 204508 / S288c)	Heat shock protein 104	HS104_YEAST	P31539	1.49409	1.49409	FALSE	2.13392e-172	3.05357e-257	0	0	42	160065	TRUE	0	TAIIEGVAQR	1	1	862270	TRUE	_TAIIEGVAQR_	11.4551	FALSE	_TAIIEGVAQR_	FALSE	6.89544e-184	9.34975e-185	53.7322	9.42327	0.22446	11.4025	53.7563	206.967	2.04429e-99	0.261442	0.534054	1.22657e-98	2.89383387995535E-314	9.34975e-185	862270	TRUE	TRUE	1.20058	0.999825	23931.7
2	OF_20210406_OEF_04	1	44	39	Saccharomyces cerevisiae (strain ATCC 204508 / S288c)	Heat shock protein 104	HS104_YEAST	P31539	1.49409	1.49409	FALSE	2.13392e-172	3.05357e-257	0	0	42	160065	TRUE	0	IEVAEPSVR	2	1	783478	TRUE	_IEVAEPSVR_	9.36163	FALSE	_IEVAEPSVR_	FALSE	2.48113e-195	5.3646e-196	52.7449	13.7864	0.300802	9.24813	52.7969	120.969	8.03024e-102	0.283971	0.462252	4.81815e-101	1.36295e-303	5.3646e-196	783478	TRUE	TRUE	1.2164	0.999643	25722.2
2	OF_20210406_OEF_04	1	44	39	Saccharomyces cerevisiae (strain ATCC 204508 / S288c)	Heat shock protein 104	HS104_YEAST	P31539	1.49409	1.49409	FALSE	2.13392e-172	3.05357e-257	0	0	42	160065	TRUE	1	DDAANILKPALSR	3	2	516784	TRUE	_DDAANILKPALSR_	34.0019	FALSE	_DDAANILKPALSR_	FALSE	2.54461e-111	7.14277e-113	66.7074	12.1783	0.276732	34.1738	66.6242	103.977	2.66959e-59	0.212672	0.368457	1.60176e-58	6.86567e-182	7.14277e-113	588660	TRUE	TRUE	1.08547	0.994525	33294
2	OF_20210406_OEF_04	1	44	39	Saccharomyces cerevisiae (strain ATCC 204508 / S288c)	Heat shock protein 104	HS104_YEAST	P31539	1.49409	1.49409	FALSE	2.13392e-172	3.05357e-257	0	0	42	160065	TRUE	1	DDAANILKPALSR	3	2	516784	TRUE	_DDAANILKPALSR_	34.0019	FALSE	_DDAANILKPALSR_	FALSE	8.39065e-161	5.54753e-162	66.7002	12.3516	0.236952	34.1591	66.6242	152.37	2.9125e-96	0.440348	0.616161	1.7475e-95	1.76998e-294	5.54753e-162	444908	TRUE	TRUE	1.16703	0.999101	14501.8
2	OF_20210406_OEF_04	1	44	39	Saccharomyces cerevisiae (strain ATCC 204508 / S288c)	Heat shock protein 104	HS104_YEAST	P31539	1.49409	1.49409	FALSE	2.13392e-172	3.05357e-257	0	0	42	160065	TRUE	0	EASLQEELEPLR	4	1	882342	TRUE	_EASLQEELEPLR_	51.9831	FALSE	_EASLQEELEPLR_	FALSE	9.84648e-193	1.9693e-193	74.462	15.6929	0.386791	51.7429	74.5774	57.8277	3.08497e-92	0.0633559	0.382831	1.85098e-91	2.89383387995535E-314	1.9693e-193	882342	TRUE	TRUE	1.21285	0.999369	53439.2
2	OF_20210406_OEF_04	1	44	39	Saccharomyces cerevisiae (strain ATCC 204508 / S288c)	Heat shock protein 104	HS104_YEAST	P31539	1.49409	1.49409	FALSE	2.13392e-172	3.05357e-257	0	0	42	160065	TRUE	1	RLPDSALDLVDISCAGVAVAR	5	1	644443	TRUE	_RLPDSALDLVDISC[+57]AGVAVAR_	84.7476	FALSE	_RLPDSALDLVDISC[Carbamidomethyl (C)]AGVAVAR_	FALSE	6.09749e-161	4.09915e-162	90.4449	19.6324	0.0680062	84.9996	90.3011	83.0162	7.8228e-93	0.187845	0.641449	4.69368e-92	1.46474e-276	4.09915e-162	644443	TRUE	TRUE	1.16724	0.993034	22978.7
2	OF_20210406_OEF_04	1	44	39	Saccharomyces cerevisiae (strain ATCC 204508 / S288c)	Heat shock protein 104	HS104_YEAST	P31539	1.49409	1.49409	FALSE	2.13392e-172	3.05357e-257	0	0	42	160065	TRUE	0	ILDSALVTAAQLAK	6	1	570065	TRUE	_ILDSALVTAAQLAK_	69.139	FALSE	_ILDSALVTAAQLAK_	FALSE	1.61337e-205	8.06684e-206	81.7311	10.0418	0.220169	68.265	82.102	89.9649	1.12719e-104	0.110319	0.532372	6.76312e-104	2.89383387995535E-314	8.06684e-206	570065	TRUE	TRUE	1.23009	0.999115	33879.1
2	OF_20210406_OEF_04	1	44	39	Saccharomyces cerevisiae (strain ATCC 204508 / S288c)	Heat shock protein 104	HS104_YEAST	P31539	1.49409	1.49409	FALSE	2.13392e-172	3.05357e-257	0	0	42	160065	TRUE	0	ALTILTLAQK	7	1	560418	TRUE	_ALTILTLAQK_	65.2488	FALSE	_ALTILTLAQK_	FALSE	2.24081e-185	3.38236e-186	80.6545	10.2993	0.177749	65.715	80.4758	163.838	2.96463e-101	0.0364762	0.460029	1.77878e-100	2.89383387995535E-314	3.38236e-186	560418	TRUE	TRUE	1.20266	0.999323	21057.9
2	OF_20210406_OEF_04	1	44	39	Saccharomyces cerevisiae (strain ATCC 204508 / S288c)	Heat shock protein 104	HS104_YEAST	P31539	1.49409	1.49409	FALSE	2.13392e-172	3.05357e-257	0	0	42	160065	TRUE	0	IIDDDVPTILQGAK	8	1	475693	TRUE	_IIDDDVPTILQGAK_	57.9304	FALSE	_IIDDDVPTILQGAK_	FALSE	9.25482e-141	3.95928e-142	77.5194	13.6545	0.322418	58.0822	77.448	35.7093	1.97371e-71	0.0854585	0.507189	1.18423e-70	2.26781e-218	3.95928e-142	475693	TRUE	TRUE	1.13583	0.993697	76079.9
2	OF_20210406_OEF_04	1	44	39	Saccharomyces cerevisiae (strain ATCC 204508 / S288c)	Heat shock protein 104	HS104_YEAST	P31539	1.49409	1.49409	FALSE	2.13392e-172	3.05357e-257	0	0	42	160065	TRUE	0	LFSLDLAALTAGAK	9	2	217283	TRUE	_LFSLDLAALTAGAK_	102.648	FALSE	_LFSLDLAALTAGAK_	FALSE	1.07766e-184	1.56751e-185	99.0712	12.9343	0.332044	102.617	99.085	64.9226	8.79831e-104	0.128146	0.593485	5.27899e-103	5.86867e-298	1.56751e-185	410515	TRUE	TRUE	1.20171	0.997625	30170.6
2	OF_20210406_OEF_04	1	44	39	Saccharomyces cerevisiae (strain ATCC 204508 / S288c)	Heat shock protein 104	HS104_YEAST	P31539	1.49409	1.49409	FALSE	2.13392e-172	3.05357e-257	0	0	42	160065	TRUE	0	LFSLDLAALTAGAK	9	2	217283	TRUE	_LFSLDLAALTAGAK_	102.648	FALSE	_LFSLDLAALTAGAK_	FALSE	2.92526e-83	6.53689e-85	99.071	11.435	0.169898	102.617	99.085	12.9557	6.54255e-38	0.164824	0.535905	3.92553e-37	1.31016e-207	4.91385e-85	24049.8	TRUE	TRUE	1.03046	0.989525	9789.92
2	OF_20210406_OEF_04	1	44	39	Saccharomyces cerevisiae (strain ATCC 204508 / S288c)	Heat shock protein 104	HS104_YEAST	P31539	1.49409	1.49409	FALSE	2.13392e-172	3.05357e-257	0	0	42	160065	TRUE	0	VIGATTNNEYR	10	1	439387	TRUE	_VIGATTNNEYR_	-13.5153	FALSE	_VIGATTNNEYR_	FALSE	3.35705e-190	5.96809e-191	41.5774	12.8551	0.311042	-13.4488	41.5407	68.2708	1.26305e-92	0.068577	0.36303	7.57828e-92	1.77855e-290	5.96809e-191	439387	TRUE	TRUE	1.20937	0.999734	31259
2	OF_20210406_OEF_04	1	44	39	Saccharomyces cerevisiae (strain ATCC 204508 / S288c)	Heat shock protein 104	HS104_YEAST	P31539	1.49409	1.49409	FALSE	2.13392e-172	3.05357e-257	0	0	42	160065	TRUE	0	YFAIPDIK	11	1	385792	TRUE	_YFAIPDIK_	60.0019	FALSE	_YFAIPDIK_	FALSE	5.35742e-157	3.2717e-158	78.4854	12.8334	0.327328	60.2321	78.3903	56.6965	3.10009e-96	0.0671918	0.468513	1.86006e-95	7.37803e-301	3.2717e-158	385792	TRUE	TRUE	1.16127	0.998612	41146.9
2	OF_20210406_OEF_04	1	44	39	Saccharomyces cerevisiae (strain ATCC 204508 / S288c)	Heat shock protein 104	HS104_YEAST	P31539	1.49409	1.49409	FALSE	2.13392e-172	3.05357e-257	0	0	42	160065	TRUE	0	SVLLFDEVEK	12	1	329952	TRUE	_SVLLFDEVEK_	61.5002	FALSE	_SVLLFDEVEK_	FALSE	1.40711e-172	1.18493e-173	79.3064	12.0547	0.273241	62.2215	79.0087	105.367	4.98539e-102	0.0119483	0.504943	2.99124e-101	2.23079e-256	1.18493e-173	329952	TRUE	TRUE	1.18443	0.999376	18304.3
2	OF_20210406_OEF_04	1	44	39	Saccharomyces cerevisiae (strain ATCC 204508 / S288c)	Heat shock protein 104	HS104_YEAST	P31539	1.49409	1.49409	FALSE	2.13392e-172	3.05357e-257	0	0	42	160065	TRUE	0	LIQNEILNK	14	1	232973	TRUE	_LIQNEILNK_	21.4338	FALSE	_LIQNEILNK_	FALSE	6.74895e-97	1.71402e-98	59.0069	9.70605	0.22019	21.2508	59.117	65.1545	1.00377e-61	0.25749	0.513518	6.0226e-61	1.31571e-263	1.08814e-94	232973	TRUE	TRUE	1.05824	0.980018	21862.5
2	OF_20210406_OEF_04	1	44	39	Saccharomyces cerevisiae (strain ATCC 204508 / S288c)	Heat shock protein 104	HS104_YEAST	P31539	1.49409	1.49409	FALSE	2.13392e-172	3.05357e-257	0	0	42	160065	TRUE	0	GADTNTPLEYLSK	15	1	219561	TRUE	_GADTNTPLEYLSK_	49.1508	FALSE	_GADTNTPLEYLSK_	FALSE	7.61654e-169	5.85887e-170	73.196	16.1731	0.320733	49.0705	73.2339	31.7151	3.16912e-90	0.0911929	0.495905	1.9014e-89	4.467e-307	5.85887e-170	219561	TRUE	TRUE	1.17898	0.998416	32653.3
2	OF_20210406_OEF_04	1	44	39	Saccharomyces cerevisiae (strain ATCC 204508 / S288c)	Heat shock protein 104	HS104_YEAST	P31539	1.49409	1.49409	FALSE	2.13392e-172	3.05357e-257	0	0	42	160065	TRUE	0	IPQQQPAPAEITPSYALGK	16	1	204281	TRUE	_IPQQQPAPAEITPSYALGK_	38.7124	FALSE	_IPQQQPAPAEITPSYALGK_	FALSE	1.60783e-144	7.43503e-146	68.598	12.1475	0.370746	38.4064	68.7266	44.4932	2.88373e-91	0.272528	0.513384	1.73021e-90	3.10807e-285	5.96418e-166	204281	TRUE	TRUE	1.14185	0.997451	26431.6
2	OF_20210406_OEF_04	1	44	39	Saccharomyces cerevisiae (strain ATCC 204508 / S288c)	Heat shock protein 104	HS104_YEAST	P31539	1.49409	1.49409	FALSE	2.13392e-172	3.05357e-257	0	0	42	160065	TRUE	0	LNLTQEAK	17	2	93094.7	TRUE	_LNLTQEAK_	-5.26473	FALSE	_LNLTQEAK_	FALSE	5.39656e-190	9.38531e-191	45.9956	4.26814	0.0975572	-5.09724	45.9091	112.651	4.04113e-100	0.166362	0.445321	2.42468e-99	2.89383387995535E-314	9.38531e-191	163990	TRUE	TRUE	1.20908	0.997526	23425.5
2	OF_20210406_OEF_04	1	44	39	Saccharomyces cerevisiae (strain ATCC 204508 / S288c)	Heat shock protein 104	HS104_YEAST	P31539	1.49409	1.49409	FALSE	2.13392e-172	3.05357e-257	0	0	42	160065	TRUE	0	LNLTQEAK	17	2	93094.7	TRUE	_LNLTQEAK_	-5.26473	FALSE	_LNLTQEAK_	FALSE	8.09456e-112	2.29633e-113	45.9941	4.26103	0.0929042	-5.10009	45.9091	79.7398	9.86662e-72	0.116337	0.763784	5.91997e-71	5.64956e-217	1.15475e-124	22199.8	TRUE	TRUE	1.08638	0.995996	4121.83
2	OF_20210406_OEF_04	1	44	39	Saccharomyces cerevisiae (strain ATCC 204508 / S288c)	Heat shock protein 104	HS104_YEAST	P31539	1.49409	1.49409	FALSE	2.13392e-172	3.05357e-257	0	0	42	160065	TRUE	0	VDCSELSEK	19	1	163784	TRUE	_VDC[+57]SELSEK_	-19.6295	FALSE	_VDC[Carbamidomethyl (C)]SELSEK_	FALSE	1.26035e-135	4.96691e-137	38.2509	14.7565	0.343258	-19.5604	38.2142	19.736	8.47438e-79	0.0826241	0.457812	5.08463e-78	3.11762e-287	3.18098e-153	163784	TRUE	TRUE	1.12747	0.995281	29461.9
2	OF_20210406_OEF_04	1	44	39	Saccharomyces cerevisiae (strain ATCC 204508 / S288c)	Heat shock protein 104	HS104_YEAST	P31539	1.49409	1.49409	FALSE	2.13392e-172	3.05357e-257	0	0	42	160065	TRUE	0	YDTATAADLR	21	1	111438	TRUE	_YDTATAADLR_	-0.359374	FALSE	_YDTATAADLR_	FALSE	4.40915e-108	1.20799e-109	48.2011	9.38051	0.275806	-0.581862	48.3049	17.1417	2.98428e-52	0.15978	0.53103	1.79057e-51	4.48175e-178	1.20799e-109	111438	TRUE	TRUE	1.07953	0.991289	32174.8
2	OF_20210406_OEF_04	1	44	39	Saccharomyces cerevisiae (strain ATCC 204508 / S288c)	Heat shock protein 104	HS104_YEAST	P31539	1.49409	1.49409	FALSE	2.13392e-172	3.05357e-257	0	0	42	160065	TRUE	1	RYDTATAADLR	22	2	74943.3	TRUE	_RYDTATAADLR_	-6.952	FALSE	_RYDTATAADLR_	FALSE	2.06718e-107	5.62498e-109	45.178	9.98445	0.30474	-6.68135	45.0383	14.2521	4.11903e-67	0.0949238	0.297235	2.47142e-66	2.76865e-240	5.62498e-109	91242.8	TRUE	TRUE	1.07828	0.994101	38301.8
2	OF_20210406_OEF_04	1	44	39	Saccharomyces cerevisiae (strain ATCC 204508 / S288c)	Heat shock protein 104	HS104_YEAST	P31539	1.49409	1.49409	FALSE	2.13392e-172	3.05357e-257	0	0	42	160065	TRUE	1	RYDTATAADLR	22	2	74943.3	TRUE	_RYDTATAADLR_	-6.952	FALSE	_RYDTATAADLR_	FALSE	7.7401e-96	1.94109e-97	45.154	9.80417	0.230334	-6.72791	45.0383	32.2487	4.98374e-60	0.135501	0.551288	2.99011e-59	6.47737e-242	2.72403e-133	58643.9	TRUE	TRUE	1.05616	0.9731	13020.5
2	OF_20210406_OEF_04	1	44	39	Saccharomyces cerevisiae (strain ATCC 204508 / S288c)	Heat shock protein 104	HS104_YEAST	P31539	1.49409	1.49409	FALSE	2.13392e-172	3.05357e-257	0	0	42	160065	TRUE	0	ISSIVIFNK	23	1	145075	TRUE	_ISSIVIFNK_	48.7967	FALSE	_ISSIVIFNK_	FALSE	5.45034e-137	2.19109e-138	72.9331	12.5686	0.284911	48.5132	73.0668	23.6687	2.73633e-67	0.0947316	0.439242	1.6418e-66	8.77613e-163	2.19109e-138	145075	TRUE	TRUE	1.12971	0.985453	45564.6
2	OF_20210406_OEF_04	1	44	39	Saccharomyces cerevisiae (strain ATCC 204508 / S288c)	Heat shock protein 104	HS104_YEAST	P31539	1.49409	1.49409	FALSE	2.13392e-172	3.05357e-257	0	0	42	160065	TRUE	1	ALERDEDADSTTK	24	2	57202.6	TRUE	_ALERDEDADSTTK_	-40.1575	FALSE	_ALERDEDADSTTK_	FALSE	8.05492e-162	5.60342e-163	27.5375	9.75921	0.261109	-40.1476	27.5323	20.4135	2.99006e-87	0.110335	0.464248	1.79403e-86	4.44183e-281	5.60342e-163	90419.7	TRUE	TRUE	1.16856	0.998779	23323.9
2	OF_20210406_OEF_04	1	44	39	Saccharomyces cerevisiae (strain ATCC 204508 / S288c)	Heat shock protein 104	HS104_YEAST	P31539	1.49409	1.49409	FALSE	2.13392e-172	3.05357e-257	0	0	42	160065	TRUE	1	ALERDEDADSTTK	24	2	57202.6	TRUE	_ALERDEDADSTTK_	-40.1575	FALSE	_ALERDEDADSTTK_	FALSE	1.11008e-103	2.93091e-105	27.552	8.72003	0.214654	-40.1199	27.5323	14.7548	3.06452e-76	0.228166	0.353784	1.83871e-75	2.11078e-271	4.49969e-130	23985.4	TRUE	TRUE	1.0713	0.982843	10661.8
2	OF_20210406_OEF_04	1	44	39	Saccharomyces cerevisiae (strain ATCC 204508 / S288c)	Heat shock protein 104	HS104_YEAST	P31539	1.49409	1.49409	FALSE	2.13392e-172	3.05357e-257	0	0	42	160065	TRUE	1	DSKPEELDSK	25	1	105215	TRUE	_DSKPEELDSK_	-35.5473	FALSE	_DSKPEELDSK_	FALSE	3.57732e-100	9.17261e-102	30.1917	9.23442	0.218599	-34.9965	29.9065	137.64	4.30511e-57	0.121727	0.453132	2.58307e-56	1.46698e-158	9.17261e-102	105215	TRUE	TRUE	1.0646	0.991818	5573.19
2	OF_20210406_OEF_04	1	44	39	Saccharomyces cerevisiae (strain ATCC 204508 / S288c)	Heat shock protein 104	HS104_YEAST	P31539	1.49409	1.49409	FALSE	2.13392e-172	3.05357e-257	0	0	42	160065	TRUE	0	LEDQVAEEER	26	1	84191.3	TRUE	_LEDQVAEEER_	-14.3539	FALSE	_LEDQVAEEER_	FALSE	2.22017e-124	7.40056e-126	41.1576	10.7253	0.258478	-14.2108	41.0787	54.5211	2.85903e-87	0.087754	0.483803	1.71527e-86	1.38015e-257	4.0461e-128	84191.3	TRUE	TRUE	1.10857	0.998963	7756.21
2	OF_20210406_OEF_04	1	44	39	Saccharomyces cerevisiae (strain ATCC 204508 / S288c)	Heat shock protein 104	HS104_YEAST	P31539	1.49409	1.49409	FALSE	2.13392e-172	3.05357e-257	0	0	42	160065	TRUE	1	LEDQVAEEERR	27	1	77159.3	TRUE	_LEDQVAEEERR_	-18.1506	FALSE	_LEDQVAEEERR_	FALSE	2.57066e-86	5.96096e-88	39.0637	12.7101	0.303823	-18.0283	38.9988	37.3626	2.54555e-72	0.128251	0.34321	1.52733e-71	2.17636e-187	7.82122e-100	77159.3	TRUE	TRUE	1.03688	0.934322	9567.29
2	OF_20210406_OEF_04	1	44	39	Saccharomyces cerevisiae (strain ATCC 204508 / S288c)	Heat shock protein 104	HS104_YEAST	P31539	1.49409	1.49409	FALSE	2.13392e-172	3.05357e-257	0	0	42	160065	TRUE	0	LPDSALDLVDISCAGVAVAR	30	1	33202.4	TRUE	_LPDSALDLVDISC[+57]AGVAVAR_	91.0084	FALSE	_LPDSALDLVDISC[Carbamidomethyl (C)]AGVAVAR_	FALSE	1.98058e-92	4.816e-94	93.6743	6.05816	0.161724	91.0073	93.6749	7.99865	3.81404e-61	0.168037	0.688242	2.28842e-60	3.26245e-249	4.43981e-97	33202.4	TRUE	TRUE	1.04938	0.987917	38308.7
2	OF_20210406_OEF_04	1	44	39	Saccharomyces cerevisiae (strain ATCC 204508 / S288c)	Heat shock protein 104	HS104_YEAST	P31539	1.49409	1.49409	FALSE	2.13392e-172	3.05357e-257	0	0	42	160065	TRUE	0	LDELENK	31	1	42265.6	TRUE	_LDELENK_	-24.4181	FALSE	_LDELENK_	FALSE	1.63047e-124	5.48056e-126	35.839	8.30321	0.222198	-24.1242	35.6861	45.5543	1.5e-40	0.27583	0.651279	9.00002e-40	1.5298e-249	3.54018e-143	42265.6	TRUE	TRUE	1.1088	0.998729	7487.54
2	OF_20210406_OEF_04	1	44	39	Saccharomyces cerevisiae (strain ATCC 204508 / S288c)	Heat shock protein 104	HS104_YEAST	P31539	1.49409	1.49409	FALSE	2.13392e-172	3.05357e-257	0	0	42	160065	TRUE	0	HGHEELTQAK	34	1	18397.1	TRUE	_HGHEELTQAK_	-51.9601	FALSE	_HGHEELTQAK_	FALSE	7.29982e-34	1.22944e-35	21.2473	16.5131	0.512818	-52.1711	21.3577	13.6194	1.87072e-05	0.668233	0.753169	0.000112243	1.43046e-179	1.60751e-66	18397.1	TRUE	TRUE	0.900162	0.766648	4313.95
2	OF_20210406_OEF_04	1	44	39	Saccharomyces cerevisiae (strain ATCC 204508 / S288c)	Heat shock protein 104	HS104_YEAST	P31539	1.49409	1.49409	FALSE	2.13392e-172	3.05357e-257	0	0	42	160065	TRUE	2	ALERDEDADSTTKDR	37	1	9286.34	TRUE	_ALERDEDADSTTKDR_	-36.4123	FALSE	_ALERDEDADSTTKDR_	FALSE	1.2832e-85	2.92468e-87	29.2509	8.03963	0.292032	-36.8261	29.4631	16.949	1.27935e-07	0.0956906	0.520463	7.6761e-07	4.06179e-223	2.92468e-87	9286.34	TRUE	TRUE	1.03543	0.995454	5154.55
2	OF_20210406_OEF_04	1	2	2	Saccharomyces cerevisiae (strain ATCC 204508 / S288c)	3'(2'),5'-bisphosphate nucleotidase	MET22_YEAST	P32179	1.39311	1.31503	FALSE	2.39349e-110	4.34636e-132	0	0	2	44756.1	TRUE	0	GLGAFYSPSSDAESWTK	1	1	42098.3	TRUE	_GLGAFYSPSSDAESWTK_	57.9304	FALSE	_GLGAFYSPSSDAESWTK_	FALSE	2.17061e-91	5.24618e-93	77.5401	8.45112	0.184848	58.1264	77.448	37.4072	3.08379e-35	0.12916	0.381345	1.85025e-34	1.1564e-211	7.95946e-70	42098.3	TRUE	TRUE	1.04729	0.976382	8654.3
2	OF_20210406_OEF_04	1	2	2	Saccharomyces cerevisiae (strain ATCC 204508 / S288c)	3'(2'),5'-bisphosphate nucleotidase	MET22_YEAST	P32179	1.39311	1.31503	FALSE	2.39349e-110	4.34636e-132	0	0	2	44756.1	TRUE	0	VVGEESSSGLSDAFVSGILNEIK	2	1	23399.7	TRUE	_VVGEESSSGLSDAFVSGILNEIK_	123.856	FALSE	_VVGEESSSGLSDAFVSGILNEIK_	FALSE	2.40654e-74	5.01363e-76	108.005	10.4686	0.204144	124.387	107.813	12.7178	5.5653e-16	0.140187	0.321498	3.33918e-15	8.65336e-127	2.93759e-50	23399.7	TRUE	TRUE	1.01097	0.948055	12404.1
2	OF_20210406_OEF_04	1	2	2	Saccharomyces cerevisiae (strain ATCC 204508 / S288c)	Importin subunit beta-3	IMB3_YEAST	P32337	1.41679	1.34042	FALSE	1.25343e-123	2.82449e-147	0	0	2	66672.8	TRUE	0	LGILLPSLLNSLPR	1	1	94504.1	TRUE	_LGILLPSLLNSLPR_	132.199	FALSE	_LGILLPSLLNSLPR_	FALSE	1.07234e-104	2.85956e-106	110.418	13.4356	0.374102	131.604	110.615	62.7163	1.5651e-78	0.201263	0.519486	9.38996e-78	2.69045e-165	9.77173e-113	94504.1	TRUE	TRUE	1.07321	0.999942	10600.6
2	OF_20210406_OEF_04	1	2	2	Saccharomyces cerevisiae (strain ATCC 204508 / S288c)	Importin subunit beta-3	IMB3_YEAST	P32337	1.41679	1.34042	FALSE	1.25343e-123	2.82449e-147	0	0	2	66672.8	TRUE	0	TLLQIVQAFASPDNQIR	2	1	32046.8	TRUE	_TLLQIVQAFASPDNQIR_	134.041	FALSE	_TLLQIVQAFASPDNQIR_	FALSE	2.38613e-87	5.56532e-89	111.506	14.3267	0.120845	134.828	111.236	19.8963	4.10522e-46	0.0958775	0.197704	2.46313e-45	6.39355e-163	7.3573e-114	32046.8	TRUE	TRUE	1.03903	0.997154	8683.4
2	OF_20210406_OEF_04	1	1	1	Saccharomyces cerevisiae (strain ATCC 204508 / S288c)	Nucleoporin NUP2	NUP2_YEAST	P32499	1.35284	1.30455	TRUE	1.5104e-89	4.58873e-126	0	0	1	13638.8	TRUE	0	EESTTEATGNESQDATK	1	1	13638.8	TRUE	_EESTTEATGNESQDATK_	-35.1547	FALSE	_EESTTEATGNESQDATK_	FALSE	3.57312e-86	8.19052e-88	30.2105	6.30228	0.165034	-34.9602	30.1096	278209	2.07273e-06	0.111631	0.807217	9.77783e-06	8.19052e-88	2.56604e-71	13638.8	TRUE	TRUE	1.03659	0.98312	0.49314
2	OF_20210406_OEF_04	1	1	1	Saccharomyces cerevisiae (strain ATCC 204508 / S288c)	Nuclear and cytoplasmic polyadenylated RNA-binding protein PUB1	PUB1_YEAST	P32588	1.43905	1.43598	TRUE	7.97492e-137	5.19158e-212	0	0	1	118047	TRUE	0	QYFQVGGPIANIK	1	1	118047	TRUE	_QYFQVGGPIANIK_	57.0888	FALSE	_QYFQVGGPIANIK_	FALSE	2.71004e-163	1.91861e-164	77.0996	11.667	0.236396	57.189	77.0524	59.6365	3.25721e-62	0.0564051	0.135207	1.95433e-61	1.08333e-256	1.91861e-164	118047	TRUE	TRUE	1.17076	0.996494	13180.3
2	OF_20210406_OEF_04	1	6	6	Saccharomyces cerevisiae (strain ATCC 204508 / S288c)	GTP-binding nuclear protein GSP1/CNR1;GTP-binding nuclear protein GSP2/CNR2	GSP1_YEAST;GSP2_YEAST	P32835;P32836	1.50011	1.48549	FALSE	1.52129e-176	2.85805e-250	0	0	6	233864	FALSE	0	VCENIPIVLCGNK	1	1	582667	FALSE	_VC[+57]ENIPIVLC[+57]GNK_	46.5967	FALSE	_VC[Carbamidomethyl (C)]ENIPIVLC[Carbamidomethyl (C)]GNK_	FALSE	5.87633e-199	1.8081e-199	71.9891	10.5114	0.183838	46.4382	72.0612	61.8295	1.76334e-99	0.0893742	0.305957	1.058e-98	2.89383387995535E-314	1.8081e-199	582667	TRUE	TRUE	1.22131	0.999548	61589.2
2	OF_20210406_OEF_04	1	6	6	Saccharomyces cerevisiae (strain ATCC 204508 / S288c)	GTP-binding nuclear protein GSP1/CNR1;GTP-binding nuclear protein GSP2/CNR2	GSP1_YEAST;GSP2_YEAST	P32835;P32836	1.50011	1.48549	FALSE	1.52129e-176	2.85805e-250	0	0	6	233864	FALSE	0	LVLVGDGGTGK	2	1	427251	FALSE	_LVLVGDGGTGK_	12.8252	FALSE	_LVLVGDGGTGK_	FALSE	9.09887e-116	2.71608e-117	54.3178	9.89873	0.187895	12.5664	54.4546	189.25	4.41021e-44	0.248088	0.373833	2.64613e-43	2.89383387995535E-314	1.58215e-168	427251	TRUE	TRUE	1.09349	0.999051	20766
2	OF_20210406_OEF_04	1	6	6	Saccharomyces cerevisiae (strain ATCC 204508 / S288c)	GTP-binding nuclear protein GSP1/CNR1;GTP-binding nuclear protein GSP2/CNR2	GSP1_YEAST;GSP2_YEAST	P32835;P32836	1.50011	1.48549	FALSE	1.52129e-176	2.85805e-250	0	0	6	233864	FALSE	0	FDVWDTAGQEK	3	1	344296	FALSE	_FDVWDTAGQEK_	37.0007	FALSE	_FDVWDTAGQEK_	FALSE	2.80084e-62	5.43852e-64	68.2028	11.0671	0.295589	37.4658	68.0074	31.8908	5.45437e-30	0.29785	0.354447	3.26698e-29	5.43852e-64	6.1969e-58	344296	TRUE	TRUE	0.982472	0.745367	42468.3
2	OF_20210406_OEF_04	1	6	6	Saccharomyces cerevisiae (strain ATCC 204508 / S288c)	GTP-binding nuclear protein GSP1/CNR1;GTP-binding nuclear protein GSP2/CNR2	GSP1_YEAST;GSP2_YEAST	P32835;P32836	1.50011	1.48549	FALSE	1.52129e-176	2.85805e-250	0	0	6	233864	FALSE	0	NLQYYDISAK	4	1	276062	FALSE	_NLQYYDISAK_	24.9557	FALSE	_NLQYYDISAK_	FALSE	2.88735e-172	2.40612e-173	61.2118	11.7982	0.12787	24.917	61.2351	103.258	2.47165e-92	0.249257	0.348345	1.48299e-91	3.11525e-300	2.40612e-173	276062	TRUE	TRUE	1.18398	0.996244	13991.5
2	OF_20210406_OEF_04	1	6	6	Saccharomyces cerevisiae (strain ATCC 204508 / S288c)	GTP-binding nuclear protein GSP1/CNR1;GTP-binding nuclear protein GSP2/CNR2	GSP1_YEAST;GSP2_YEAST	P32835;P32836	1.50011	1.48549	FALSE	1.52129e-176	2.85805e-250	0	0	6	233864	FALSE	0	HLTGEFEK	5	1	87756	FALSE	_HLTGEFEK_	-22.0846	FALSE	_HLTGEFEK_	FALSE	4.65361e-166	3.44712e-167	36.9049	4.93455	0.116524	-22.0974	36.9117	150.532	1.04064e-88	0.174493	0.398558	6.24387e-88	1.02106e-301	1.21474e-154	87756	TRUE	TRUE	1.17488	0.997607	6262.89
2	OF_20210406_OEF_04	1	6	6	Saccharomyces cerevisiae (strain ATCC 204508 / S288c)	GTP-binding nuclear protein GSP1/CNR1;GTP-binding nuclear protein GSP2/CNR2	GSP1_YEAST;GSP2_YEAST	P32835;P32836	1.50011	1.48549	FALSE	1.52129e-176	2.85805e-250	0	0	6	233864	FALSE	1	SNYNFEKPFLWLAR	6	1	68211.7	FALSE	_SNYNFEKPFLWLAR_	90.6794	FALSE	_SNYNFEKPFLWLAR_	FALSE	8.03918e-57	1.52041e-58	94.1105	12.5203	0.129175	91.8944	93.5131	27.9089	7.52959e-37	0.160881	0.486402	4.51775e-36	8.17842e-225	1.33041e-86	68211.7	TRUE	TRUE	0.968603	0.990237	11197.8
2	OF_20210406_OEF_04	1	4	3	Saccharomyces cerevisiae (strain ATCC 204508 / S288c)	H/ACA ribonucleoprotein complex subunit CBF5	CBF5_YEAST	P33322	1.46225	1.36812	FALSE	2.65897e-151	8.35669e-165	0	0	4	33692.9	TRUE	0	SIIQPLETLLVGYK	1	2	30356.7	TRUE	_SIIQPLETLLVGYK_	120.036	FALSE	_SIIQPLETLLVGYK_	FALSE	2.6376e-119	8.24249e-121	106.469	11.1379	0.0665903	120.134	106.434	31.7115	2.65607e-70	0.124263	0.807413	1.59364e-69	1.627e-238	8.24249e-121	56659.7	TRUE	TRUE	1.09975	0.994321	8092.59
2	OF_20210406_OEF_04	1	4	3	Saccharomyces cerevisiae (strain ATCC 204508 / S288c)	H/ACA ribonucleoprotein complex subunit CBF5	CBF5_YEAST	P33322	1.46225	1.36812	FALSE	2.65897e-151	8.35669e-165	0	0	4	33692.9	TRUE	1	EDFVIKPEAAGASTDTSEWPLLLK	2	1	59474.6	TRUE	_EDFVIKPEAAGASTDTSEWPLLLK_	91.984	FALSE	_EDFVIKPEAAGASTDTSEWPLLLK_	FALSE	2.71301e-120	8.64704e-122	94.5432	13.8954	0.388748	92.7744	94.1546	31.9772	1.39372e-54	0.0970454	0.371157	8.3623e-54	2.27074e-212	8.64704e-122	59474.6	TRUE	TRUE	1.10149	0.980751	7896.17
2	OF_20210406_OEF_04	1	4	3	Saccharomyces cerevisiae (strain ATCC 204508 / S288c)	H/ACA ribonucleoprotein complex subunit CBF5	CBF5_YEAST	P33322	1.46225	1.36812	FALSE	2.65897e-151	8.35669e-165	0	0	4	33692.9	TRUE	1	SLENLTGALFQRPPLISAVK	3	1	20420.1	TRUE	_SLENLTGALFQRPPLISAVK_	103.826	FALSE	_SLENLTGALFQRPPLISAVK_	FALSE	1.44038e-65	2.8452e-67	98.9229	12.7435	0.183869	102.286	99.6121	19.2412	2.04123e-21	0.24202	0.48365	1.22474e-20	6.46034e-79	2.8452e-67	20420.1	TRUE	TRUE	0.990513	0.939761	6335.82
2	OF_20210406_OEF_04	1	19	16	Saccharomyces cerevisiae (strain ATCC 204508 / S288c)	Protein BMH2	BMH2_YEAST	P34730	1.51496	1.50044	FALSE	5.47937e-187	1.88195e-262	0	0	19	291348	TRUE	0	TASEIATTELPPTHPIR	1	2	2.69378e+06	TRUE	_TASEIATTELPPTHPIR_	25.6546	FALSE	_TASEIATTELPPTHPIR_	FALSE	4.01332e-124	1.31584e-125	61.895	58.4388	0.805622	26.0419	61.6554	14.0349	5.6014e-59	0.217735	0.209812	3.36084e-58	5.20049e-223	1.31584e-125	4253491	TRUE	TRUE	1.10813	0.99933	381187
2	OF_20210406_OEF_04	1	19	16	Saccharomyces cerevisiae (strain ATCC 204508 / S288c)	Protein BMH2	BMH2_YEAST	P34730	1.51496	1.50044	FALSE	5.47937e-187	1.88195e-262	0	0	19	291348	TRUE	0	TASEIATTELPPTHPIR	1	2	2.69378e+06	TRUE	_TASEIATTELPPTHPIR_	25.6546	FALSE	_TASEIATTELPPTHPIR_	FALSE	3.32083e-99	8.48774e-101	61.7937	56.9229	0.268612	25.8799	61.6554	40.4206	1.72101e-48	0.398654	0.404908	1.03261e-47	3.24541e-197	8.48774e-101	1.13406e+06	TRUE	TRUE	1.06274	0.996158	35908.9
2	OF_20210406_OEF_04	1	19	16	Saccharomyces cerevisiae (strain ATCC 204508 / S288c)	Protein BMH2	BMH2_YEAST	P34730	1.51496	1.50044	FALSE	5.47937e-187	1.88195e-262	0	0	19	291348	TRUE	0	ISDDILSVLDSHLIPSATTGESK	2	2	1.6161e+06	TRUE	_ISDDILSVLDSHLIPSATTGESK_	109.028	FALSE	_ISDDILSVLDSHLIPSATTGESK_	FALSE	1.28112e-190	2.38348e-191	101.863	12.681	0.192523	108.962	101.892	581.196	1.73081e-107	0.156371	0.411673	1.03846e-106	2.89383387995535E-314	2.38348e-191	3.19832e+06	TRUE	TRUE	1.20994	0.99952	25333.3
2	OF_20210406_OEF_04	1	19	16	Saccharomyces cerevisiae (strain ATCC 204508 / S288c)	Protein BMH2	BMH2_YEAST	P34730	1.51496	1.50044	FALSE	5.47937e-187	1.88195e-262	0	0	19	291348	TRUE	0	ISDDILSVLDSHLIPSATTGESK	2	2	1.6161e+06	TRUE	_ISDDILSVLDSHLIPSATTGESK_	109.028	FALSE	_ISDDILSVLDSHLIPSATTGESK_	FALSE	7.988e-91	1.91904e-92	101.888	11.6686	0.184827	109.019	101.892	10.5079	7.44883e-26	0.130103	0.313539	4.4693e-25	2.19294e-167	1.91904e-92	33869.8	TRUE	TRUE	1.04614	0.993517	17574.7
2	OF_20210406_OEF_04	1	19	16	Saccharomyces cerevisiae (strain ATCC 204508 / S288c)	Protein BMH2	BMH2_YEAST	P34730	1.51496	1.50044	FALSE	5.47937e-187	1.88195e-262	0	0	19	291348	TRUE	0	YLAEFSSGDAR	3	1	1.66467e+06	TRUE	_YLAEFSSGDAR_	17.1752	FALSE	_YLAEFSSGDAR_	FALSE	3.86545e-202	1.62756e-202	56.466	14.3712	0.307959	16.6256	56.7663	21.6556	2.84834e-106	0.309286	0.262079	1.70901e-105	2.89383387995535E-314	1.62756e-202	1.66467e+06	TRUE	TRUE	1.22559	0.999833	332234
2	OF_20210406_OEF_04	1	19	16	Saccharomyces cerevisiae (strain ATCC 204508 / S288c)	Protein BMH2	BMH2_YEAST	P34730	1.51496	1.50044	FALSE	5.47937e-187	1.88195e-262	0	0	19	291348	TRUE	0	DSTLIMQLLR	4	1	679560	TRUE	_DSTLIMQLLR_	97.4432	FALSE	_DSTLIMQLLR_	FALSE	9.47558e-178	9.84476e-179	97.0705	12.4266	0.291358	97.9006	96.8446	154.504	1.70341e-92	0.466356	0.752638	1.02205e-91	0	9.84476e-179	679560	TRUE	TRUE	1.19188	0.999968	25829.7
2	OF_20210406_OEF_04	1	19	16	Saccharomyces cerevisiae (strain ATCC 204508 / S288c)	Protein BMH2	BMH2_YEAST	P34730	1.51496	1.50044	FALSE	5.47937e-187	1.88195e-262	0	0	19	291348	TRUE	0	EDSVYLAK	5	2	534954	TRUE	_EDSVYLAK_	-7.35121	FALSE	_EDSVYLAK_	FALSE	1.96096e-210	1.30731e-210	45.089	13.2559	0.320265	-6.85383	44.8323	117.054	8.76002e-103	0.0993108	0.166963	5.25601e-102	2.89383387995535E-314	1.30731e-210	765642	TRUE	TRUE	1.23657	0.998661	30605.8
2	OF_20210406_OEF_04	1	19	16	Saccharomyces cerevisiae (strain ATCC 204508 / S288c)	Protein BMH2	BMH2_YEAST	P34730	1.51496	1.50044	FALSE	5.47937e-187	1.88195e-262	0	0	19	291348	TRUE	0	EDSVYLAK	5	2	534954	TRUE	_EDSVYLAK_	-7.35121	FALSE	_EDSVYLAK_	FALSE	3.56354e-181	4.31945e-182	45.0806	14.13	0.340297	-6.87006	44.8323	73.0151	3.65087e-87	0.15214	0.513582	2.19052e-86	1.18417e-274	4.31945e-182	304266	TRUE	TRUE	1.19675	0.996892	14505.5
2	OF_20210406_OEF_04	1	19	16	Saccharomyces cerevisiae (strain ATCC 204508 / S288c)	Protein BMH2	BMH2_YEAST	P34730	1.51496	1.50044	FALSE	5.47937e-187	1.88195e-262	0	0	19	291348	TRUE	0	QAFDDAIAELDTLSEESYK	6	1	756343	TRUE	_QAFDDAIAELDTLSEESYK_	104.181	FALSE	_QAFDDAIAELDTLSEESYK_	FALSE	7.40549e-112	2.10832e-113	99.4646	11.7399	0.155826	103.496	99.7709	235.659	1.58448e-58	0.0715625	0.350464	9.50687e-58	5.95221e-151	2.10832e-113	756343	TRUE	TRUE	1.08645	0.950907	15629.4
2	OF_20210406_OEF_04	1	19	16	Saccharomyces cerevisiae (strain ATCC 204508 / S288c)	Protein BMH2	BMH2_YEAST	P34730	1.51496	1.50044	FALSE	5.47937e-187	1.88195e-262	0	0	19	291348	TRUE	0	NLLSVAYK	7	1	507211	TRUE	_NLLSVAYK_	34.0702	FALSE	_NLLSVAYK_	FALSE	1.22764e-142	5.39622e-144	66.8039	12.1988	0.0562037	34.3733	66.6573	61.0714	2.48394e-88	0.489536	0.503935	1.49036e-87	3.54498e-224	5.39622e-144	507211	TRUE	TRUE	1.13885	0.999258	36591.6
2	OF_20210406_OEF_04	1	19	16	Saccharomyces cerevisiae (strain ATCC 204508 / S288c)	Protein BMH2	BMH2_YEAST	P34730	1.51496	1.50044	FALSE	5.47937e-187	1.88195e-262	0	0	19	291348	TRUE	0	SEHQVELIR	8	1	300050	TRUE	_SEHQVELIR_	-4.84588	FALSE	_SEHQVELIR_	FALSE	9.35081e-145	4.37465e-146	46.2274	6.75402	0.149762	-4.63477	46.124	101.227	9.46296e-91	0.113419	0.462062	5.67776e-90	1.88075e-292	5.50342e-167	300050	TRUE	TRUE	1.14222	0.999285	23496.7
2	OF_20210406_OEF_04	1	19	16	Saccharomyces cerevisiae (strain ATCC 204508 / S288c)	Protein BMH2	BMH2_YEAST	P34730	1.51496	1.50044	FALSE	5.47937e-187	1.88195e-262	0	0	19	291348	TRUE	0	ATNSSLEAYK	9	1	316643	TRUE	_ATNSSLEAYK_	-10.5537	FALSE	_ATNSSLEAYK_	FALSE	4.66203e-196	1.16551e-196	43.1563	10.9803	0.256638	-10.5345	43.1459	47.5098	7.57696e-97	0.0687362	0.196763	4.54618e-96	4.79142e-306	1.16551e-196	316643	TRUE	TRUE	1.21739	0.995304	30482
2	OF_20210406_OEF_04	1	19	16	Saccharomyces cerevisiae (strain ATCC 204508 / S288c)	Protein BMH2	BMH2_YEAST	P34730	1.51496	1.50044	FALSE	5.47937e-187	1.88195e-262	0	0	19	291348	TRUE	0	AVASSGQELSVEER	10	1	188700	TRUE	_AVASSGQELSVEER_	2.3111	FALSE	_AVASSGQELSVEER_	FALSE	2.66117e-56	4.99749e-58	49.6668	23.3633	0.337305	2.56044	49.5505	6.45766	4.54945e-36	0.110238	0.122328	2.72967e-35	1.51919e-128	6.83314e-59	188700	TRUE	TRUE	0.967245	0.748395	55904.3
2	OF_20210406_OEF_04	1	19	16	Saccharomyces cerevisiae (strain ATCC 204508 / S288c)	Protein BMH2	BMH2_YEAST	P34730	1.51496	1.50044	FALSE	5.47937e-187	1.88195e-262	0	0	19	291348	TRUE	0	IETELTK	11	1	216905	TRUE	_IETELTK_	-15.0001	FALSE	_IETELTK_	FALSE	2.808e-86	6.49249e-88	41.3181	55.3707	0.808154	-13.9193	40.7227	28.8863	1.85275e-56	0.176339	0.187525	1.11136e-55	1.91449e-114	3.11526e-94	216905	TRUE	TRUE	1.0368	0.990221	8716.11
2	OF_20210406_OEF_04	1	19	16	Saccharomyces cerevisiae (strain ATCC 204508 / S288c)	Protein BMH2	BMH2_YEAST	P34730	1.51496	1.50044	FALSE	5.47937e-187	1.88195e-262	0	0	19	291348	TRUE	0	YYEIQNSPDK	13	1	39537.7	TRUE	_YYEIQNSPDK_	-5.55219	FALSE	_YYEIQNSPDK_	FALSE	1.25177e-120	4.02174e-122	45.7871	7.15917	0.157364	-5.50107	45.7608	3.65935	2.49761e-76	0.0801985	0.301894	1.49857e-75	1.38677e-198	3.26221e-128	39537.7	TRUE	TRUE	1.10207	0.954638	164921
2	OF_20210406_OEF_04	1	19	16	Saccharomyces cerevisiae (strain ATCC 204508 / S288c)	Protein BMH2	BMH2_YEAST	P34730	1.51496	1.50044	FALSE	5.47937e-187	1.88195e-262	0	0	19	291348	TRUE	0	NFSVFYYEIQNSPDK	15	1	22316.6	TRUE	_NFSVFYYEIQNSPDK_	72.0045	FALSE	_NFSVFYYEIQNSPDK_	FALSE	3.39559e-126	1.18107e-127	83.2081	3.6001	0.0721137	71.6077	83.3877	27.6786	8.06004e-05	0.123554	0.668072	0.000447174	1.18107e-127	2.37646e-12	22316.6	TRUE	TRUE	1.11168	0.992435	18046.8
2	OF_20210406_OEF_04	1	2	2	Saccharomyces cerevisiae (strain ATCC 204508 / S288c)	RNA polymerase II degradation factor 1	DEF1_YEAST	P35732	1.45486	1.43778	FALSE	1.30629e-146	2.39013e-213	0	0	2	81644.1	TRUE	2	KEQVKEEEQTAEELEQEQDNVAAPEEEVTVVEEK	1	1	88248.3	TRUE	_KEQVKEEEQTAEELEQEQDNVAAPEEEVTVVEEK_	50.0958	FALSE	_KEQVKEEEQTAEELEQEQDNVAAPEEEVTVVEEK_	FALSE	1.57629e-164	1.12592e-165	73.7281	8.43963	0.14703	50.1986	73.6796	75.6124	2.79913e-06	0.0632885	0.25725	1.67948e-05	2.38214e-190	2.12513e-114	88248.3	TRUE	TRUE	1.17261	0.989181	7931.87
2	OF_20210406_OEF_04	1	2	2	Saccharomyces cerevisiae (strain ATCC 204508 / S288c)	RNA polymerase II degradation factor 1	DEF1_YEAST	P35732	1.45486	1.43778	FALSE	1.30629e-146	2.39013e-213	0	0	2	81644.1	TRUE	0	HDVPQDSNDNNNEELEAQGQQAQEK	2	1	21418.1	TRUE	_HDVPQDSNDNNNEELEAQGQQAQEK_	-9.92704	FALSE	_HDVPQDSNDNNNEELEAQGQQAQEK_	FALSE	2.01572e-113	5.80064e-115	43.5756	12.5093	0.283081	-9.7592	43.4848	7.80729	7.5576e-18	0.200193	0.602597	4.53456e-17	8.83711e-155	3.8515e-92	21418.1	TRUE	TRUE	1.08928	0.991299	15802.1
2	OF_20210406_OEF_04	1	3	3	Saccharomyces cerevisiae (strain ATCC 204508 / S288c)	rRNA-processing protein EBP2	EBP2_YEAST	P36049	1.43483	1.39549	FALSE	2.89626e-134	4.06021e-183	0	0	3	51718.4	TRUE	0	NDATSSADVSGFSSR	1	1	109001	TRUE	_NDATSSADVSGFSSR_	1.70184	FALSE	_NDATSSADVSGFSSR_	FALSE	8.06914e-137	3.22766e-138	49.2779	12.1463	0.284588	1.72664	49.2663	18.833	1.4341e-07	0.226176	0.52034	8.60458e-07	3.22766e-138	1.43875e-54	109001	TRUE	TRUE	1.12943	0.99846	37960.8
2	OF_20210406_OEF_04	1	3	3	Saccharomyces cerevisiae (strain ATCC 204508 / S288c)	rRNA-processing protein EBP2	EBP2_YEAST	P36049	1.43483	1.39549	FALSE	2.89626e-134	4.06021e-183	0	0	3	51718.4	TRUE	0	LIEEASDK	3	1	21480.6	TRUE	_LIEEASDK_	-30.5012	FALSE	_LIEEASDK_	FALSE	1.23914e-118	3.85724e-120	32.5319	8.78204	0.225261	-30.4855	32.5237	21.6224	4.16124e-22	0.193596	0.57532	2.49674e-21	2.38837e-150	1.38038e-97	21480.6	TRUE	TRUE	1.09857	0.994023	10547.3
2	OF_20210406_OEF_04	1	3	2	Saccharomyces cerevisiae (strain ATCC 204508 / S288c)	Tyrosine--tRNA ligase, cytoplasmic	SYYC_YEAST	P36421	1.44687	1.3392	FALSE	1.27168e-141	1.58894e-146	0	0	3	23119.4	TRUE	0	NLQEVLNPQIIK	1	1	47893.6	TRUE	_NLQEVLNPQIIK_	62.6906	FALSE	_NLQEVLNPQIIK_	FALSE	4.9248e-104	1.30458e-105	79.6185	8.12558	0.245026	63.0131	79.4949	5.37234	3.06525e-31	0.363042	0.603085	1.83915e-30	9.31957e-124	1.30458e-105	47893.6	TRUE	TRUE	1.07196	0.958768	67479.4
2	OF_20210406_OEF_04	1	3	2	Saccharomyces cerevisiae (strain ATCC 204508 / S288c)	Tyrosine--tRNA ligase, cytoplasmic	SYYC_YEAST	P36421	1.44687	1.3392	FALSE	1.27168e-141	1.58894e-146	0	0	3	23119.4	TRUE	0	IGVADAINELLEPIR	2	2	6880.58	TRUE	_IGVADAINELLEPIR_	128.628	FALSE	_IGVADAINELLEPIR_	FALSE	3.68355e-73	7.61457e-75	109.404	8.57349	0.145415	128.54	109.433	11.1408	6.9941e-38	0.253464	1.41224	4.19646e-37	3.23896e-152	2.90689e-99	11510.4	TRUE	TRUE	1.00828	0.974839	12852.4
2	OF_20210406_OEF_04	1	4	2	Saccharomyces cerevisiae (strain ATCC 204508 / S288c)	NADPH-dependent aldose reductase GRE3	GRE3_YEAST	P38715	1.45013	1.33317	FALSE	1.21271e-143	7.57634e-143	0	0	4	22522	TRUE	0	SIGVSNFQGSLIQDLLR	1	2	18223.1	TRUE	_SIGVSNFQGSLIQDLLR_	122.362	FALSE	_SIGVSNFQGSLIQDLLR_	FALSE	8.546e-101	2.21256e-102	107.467	11.1404	0.106102	122.897	107.274	486027	2.23777e-90	0.112847	1.0795	1.34122e-89	1.61837e-219	1.9804e-127	29418.1	TRUE	TRUE	1.0658	0.999014	0.446889
2	OF_20210406_OEF_04	1	4	2	Saccharomyces cerevisiae (strain ATCC 204508 / S288c)	NADPH-dependent aldose reductase GRE3	GRE3_YEAST	P38715	1.45013	1.33317	FALSE	1.21271e-143	7.57634e-143	0	0	4	22522	TRUE	0	SIGVSNFQGSLIQDLLR	1	2	18223.1	TRUE	_SIGVSNFQGSLIQDLLR_	122.362	FALSE	_SIGVSNFQGSLIQDLLR_	FALSE	5.00795e-66	9.91673e-68	107.493	6.3299	0.187004	122.97	107.274	9.37311	4.09404e-49	0.0809037	1.03011	2.45641e-48	6.13437e-121	9.91673e-68	7028.06	TRUE	TRUE	0.991618	0.993357	13212.8
2	OF_20210406_OEF_04	1	4	2	Saccharomyces cerevisiae (strain ATCC 204508 / S288c)	NADPH-dependent aldose reductase GRE3	GRE3_YEAST	P38715	1.45013	1.33317	FALSE	1.21271e-143	7.57634e-143	0	0	4	22522	TRUE	0	VSQNHPGSTTSQVLLR	2	2	20577.2	TRUE	_VSQNHPGSTTSQVLLR_	8.06246	FALSE	_VSQNHPGSTTSQVLLR_	FALSE	2.59103e-83	5.80622e-85	52.3634	9.73696	0.208061	8.41572	52.2015	13.0887	1.40013e-67	0.210011	0.540335	8.40075e-67	7.64261e-243	1.46668e-103	31531.9	TRUE	TRUE	1.03057	0.994486	16236.7
2	OF_20210406_OEF_04	1	5	5	Saccharomyces cerevisiae (strain ATCC 204508 / S288c)	Family of serine hydrolases 1	FSH1_YEAST	P38777	1.42897	1.4174	FALSE	9.16986e-131	1.74168e-198	0	0	5	88804.1	TRUE	0	ISELVPDHPQFK	2	1	106265	TRUE	_ISELVPDHPQFK_	27.6816	FALSE	_ISELVPDHPQFK_	FALSE	1.28049e-119	4.03304e-121	63.4044	11.6246	0.268205	28.4591	62.9189	51.2476	9.75309e-70	0.284633	0.298234	5.77503e-69	4.93945e-197	4.03304e-121	106265	TRUE	TRUE	1.1003	0.992423	12320.7
2	OF_20210406_OEF_04	1	5	5	Saccharomyces cerevisiae (strain ATCC 204508 / S288c)	Family of serine hydrolases 1	FSH1_YEAST	P38777	1.42897	1.4174	FALSE	9.16986e-131	1.74168e-198	0	0	5	88804.1	TRUE	0	ANVQCDYIDAPVLLEK	3	1	88686.4	TRUE	_ANVQC[+57]DYIDAPVLLEK_	65.0912	FALSE	_ANVQC[Carbamidomethyl (C)]DYIDAPVLLEK_	FALSE	7.61389e-151	3.87969e-152	80.456	9.74964	0.280388	65.1973	80.4153	33.7631	8.19411e-72	0.0666323	0.376943	4.91646e-71	1.09133e-260	3.87969e-152	88686.4	TRUE	TRUE	1.1518	0.987859	16880.5
2	OF_20210406_OEF_04	1	5	5	Saccharomyces cerevisiae (strain ATCC 204508 / S288c)	Family of serine hydrolases 1	FSH1_YEAST	P38777	1.42897	1.4174	FALSE	9.16986e-131	1.74168e-198	0	0	5	88804.1	TRUE	0	ANGPYDGIVGFSQGAALSSIITNK	5	1	14586.9	TRUE	_ANGPYDGIVGFSQGAALSSIITNK_	97.0549	FALSE	_ANGPYDGIVGFSQGAALSSIITNK_	FALSE	1.16841e-68	2.3664e-70	95.984	9.69784	0.241964	95.7006	96.6529	11.937	3.28883e-22	0.179205	0.482337	1.9733e-21	3.59112e-75	6.56159e-40	14586.9	TRUE	TRUE	0.997875	0.832464	8945.61
2	OF_20210406_OEF_04	1	3	2	Saccharomyces cerevisiae (strain ATCC 204508 / S288c)	Nascent polypeptide-associated complex subunit alpha	NACA_YEAST	P38879	1.41617	1.25229	FALSE	2.85284e-123	3.45984e-98	0	0	3	31024.4	TRUE	0	SAIPENANVTVLNK	2	1	43222.5	TRUE	_[+42]SAIPENANVTVLNK_	40.1725	FALSE	_[Acetyl (Protein N-term)]SAIPENANVTVLNK_	FALSE	1.38495e-62	2.70234e-64	69.425	9.3982	0.266244	40.3699	69.3418	27.4561	4.47218e-09	0.255586	0.239659	2.38873e-08	2.70234e-64	3.64697e-16	43222.5	TRUE	TRUE	0.98323	0.98464	13888.7
2	OF_20210406_OEF_04	1	16	14	Saccharomyces cerevisiae (strain ATCC 204508 / S288c)	Suppressor protein STM1	STM1_YEAST	P39015	1.49562	1.48022	FALSE	1.91082e-173	4.77416e-246	0	0	16	94541.2	TRUE	1	SNPFDLLGNDVEDADVVVLPPKEIVK	1	1	1.05673e+06	TRUE	_[+42]SNPFDLLGNDVEDADVVVLPPKEIVK_	125.131	FALSE	_[Acetyl (Protein N-term)]SNPFDLLGNDVEDADVVVLPPKEIVK_	FALSE	1.82084e-179	2.0925e-180	108.031	22.9703	0.351076	124.458	108.274	102.501	8.99384e-84	0.0984945	0.250772	5.3963e-83	2.6722e-264	2.0925e-180	1.05673e+06	TRUE	TRUE	1.19433	0.999521	30895.6
2	OF_20210406_OEF_04	1	16	14	Saccharomyces cerevisiae (strain ATCC 204508 / S288c)	Suppressor protein STM1	STM1_YEAST	P39015	1.49562	1.48022	FALSE	1.91082e-173	4.77416e-246	0	0	16	94541.2	TRUE	1	EAQADAAAEIAEDAAEAEDAGKPK	2	1	501173	TRUE	_EAQADAAAEIAEDAAEAEDAGKPK_	55.2309	FALSE	_EAQADAAAEIAEDAAEAEDAGKPK_	FALSE	5.43081e-195	1.14333e-195	76.0969	11.2584	0.261674	55.121	76.1507	35.3886	1.2712e-96	0.0961211	0.0939212	7.62719e-96	2.89383387995535E-314	1.14333e-195	501173	TRUE	TRUE	1.21594	0.977326	74176.5
2	OF_20210406_OEF_04	1	16	14	Saccharomyces cerevisiae (strain ATCC 204508 / S288c)	Suppressor protein STM1	STM1_YEAST	P39015	1.49562	1.48022	FALSE	1.91082e-173	4.77416e-246	0	0	16	94541.2	TRUE	1	TAQLSLQDYLNQQANNQFNKVPEAK	3	1	418878	TRUE	_TAQLSLQDYLNQQANNQFNKVPEAK_	65.77	FALSE	_TAQLSLQDYLNQQANNQFNKVPEAK_	FALSE	5.06814e-134	1.97781e-135	80.8296	10.3265	0.27952	66.1402	80.6756	59.1164	3.5909e-61	0.0435076	0.0740995	2.15454e-60	9.49403e-268	4.7602e-142	418878	TRUE	TRUE	1.12483	0.994144	49358.7
2	OF_20210406_OEF_04	1	16	14	Saccharomyces cerevisiae (strain ATCC 204508 / S288c)	Suppressor protein STM1	STM1_YEAST	P39015	1.49562	1.48022	FALSE	1.91082e-173	4.77416e-246	0	0	16	94541.2	TRUE	0	SNPFDLLGNDVEDADVVVLPPK	4	1	114811	TRUE	_[+42]SNPFDLLGNDVEDADVVVLPPK_	128.924	FALSE	_[Acetyl (Protein N-term)]SNPFDLLGNDVEDADVVVLPPK_	FALSE	3.68519e-89	8.72234e-91	109.381	17.2823	0.371985	128.47	109.531	11.5689	1.54946e-52	0.164683	0.596912	9.29679e-52	9.95269e-188	5.03209e-102	114811	TRUE	TRUE	1.04275	0.998274	36942.6
2	OF_20210406_OEF_04	1	16	14	Saccharomyces cerevisiae (strain ATCC 204508 / S288c)	Suppressor protein STM1	STM1_YEAST	P39015	1.49562	1.48022	FALSE	1.91082e-173	4.77416e-246	0	0	16	94541.2	TRUE	1	KGNNTANATNSANTVQK	6	2	61468.5	TRUE	_KGNNTANATNSANTVQK_	-39.5364	FALSE	_KGNNTANATNSANTVQK_	FALSE	2.35068e-137	9.54592e-139	27.6301	8.42696	0.115122	-39.9705	27.8572	17.7055	1.67127e-50	0.202358	0.219445	1.00276e-49	3.65921e-231	9.54592e-139	91246.7	TRUE	TRUE	1.1303	0.993948	44517.1
2	OF_20210406_OEF_04	1	16	14	Saccharomyces cerevisiae (strain ATCC 204508 / S288c)	Suppressor protein STM1	STM1_YEAST	P39015	1.49562	1.48022	FALSE	1.91082e-173	4.77416e-246	0	0	16	94541.2	TRUE	1	KGNNTANATNSANTVQK	6	2	61468.5	TRUE	_KGNNTANATNSANTVQK_	-39.5364	FALSE	_KGNNTANATNSANTVQK_	FALSE	6.69207e-157	4.0253e-158	27.6331	8.8647	0.201039	-39.9648	27.8572	23.7941	7.53125e-68	0.0606954	0.0671621	4.51875e-67	4.57665e-236	4.0253e-158	31690.3	TRUE	TRUE	1.16112	0.97565	12028
2	OF_20210406_OEF_04	1	16	14	Saccharomyces cerevisiae (strain ATCC 204508 / S288c)	Suppressor protein STM1	STM1_YEAST	P39015	1.49562	1.48022	FALSE	1.91082e-173	4.77416e-246	0	0	16	94541.2	TRUE	0	EAYVPATK	7	1	87463.1	TRUE	_EAYVPATK_	-23.1384	FALSE	_EAYVPATK_	FALSE	4.73135e-125	1.6245e-126	36.2793	8.80976	0.222275	-23.2781	36.3526	72.9271	7.5092e-32	0.188893	0.358349	4.50552e-31	3.32406e-209	1.6245e-126	87463.1	TRUE	TRUE	1.10973	0.99908	9176.46
2	OF_20210406_OEF_04	1	16	14	Saccharomyces cerevisiae (strain ATCC 204508 / S288c)	Suppressor protein STM1	STM1_YEAST	P39015	1.49562	1.48022	FALSE	1.91082e-173	4.77416e-246	0	0	16	94541.2	TRUE	1	SKDVTDSATTK	8	1	84028	TRUE	_SKDVTDSATTK_	-57.4831	FALSE	_SKDVTDSATTK_	FALSE	1.4069e-56	2.64828e-58	18.545	35.7846	0.701474	-57.3367	18.4683	5.91297	1.16191e-52	0.0718819	0.13995	6.97144e-52	1.81514e-165	1.04726e-66	84028	TRUE	TRUE	0.967969	0.993898	30158.7
2	OF_20210406_OEF_04	1	16	14	Saccharomyces cerevisiae (strain ATCC 204508 / S288c)	Suppressor protein STM1	STM1_YEAST	P39015	1.49562	1.48022	FALSE	1.91082e-173	4.77416e-246	0	0	16	94541.2	TRUE	0	NIDVSNLPS	9	1	86989.2	TRUE	_NIDVSNLPS_	27.6815	FALSE	_NIDVSNLPS_	FALSE	6.29097e-82	1.39412e-83	62.9987	10.3238	0.143955	27.8094	62.9188	4.70792	4.19698e-54	0.279294	0.235613	2.51579e-53	8.20885e-149	1.39412e-83	86989.2	TRUE	TRUE	1.02762	0.901994	334628
2	OF_20210406_OEF_04	1	16	14	Saccharomyces cerevisiae (strain ATCC 204508 / S288c)	Suppressor protein STM1	STM1_YEAST	P39015	1.49562	1.48022	FALSE	1.91082e-173	4.77416e-246	0	0	16	94541.2	TRUE	2	TKEYLEFDATFVESNTRK	10	2	49958.1	TRUE	_TKEYLEFDATFVESNTRK_	52.6862	FALSE	_TKEYLEFDATFVESNTRK_	FALSE	5.85344e-52	1.07157e-53	75.2018	11.4716	0.293181	53.2823	74.9153	15.8039	7.06565e-06	0.0413317	0.368605	2.59574e-05	2.33367e-79	1.07157e-53	68609.8	TRUE	TRUE	0.955622	0.945545	25980
2	OF_20210406_OEF_04	1	16	14	Saccharomyces cerevisiae (strain ATCC 204508 / S288c)	Suppressor protein STM1	STM1_YEAST	P39015	1.49562	1.48022	FALSE	1.91082e-173	4.77416e-246	0	0	16	94541.2	TRUE	2	NRPRPSGNEGAIR	11	1	66644.7	TRUE	_NRPRPSGNEGAIR_	-36.8771	FALSE	_NRPRPSGNEGAIR_	FALSE	2.54346e-162	1.78488e-163	29.146	11.2431	0.247357	-37.0308	29.2248	25.0025	1.01358e-74	0.160206	0.376572	6.08149e-74	2.3647e-205	1.78488e-163	66644.7	TRUE	TRUE	1.16931	0.991324	16260.1
2	OF_20210406_OEF_04	1	16	14	Saccharomyces cerevisiae (strain ATCC 204508 / S288c)	Suppressor protein STM1	STM1_YEAST	P39015	1.49562	1.48022	FALSE	1.91082e-173	4.77416e-246	0	0	16	94541.2	TRUE	1	KVNQGWGDDK	12	1	34198.2	TRUE	_KVNQGWGDDK_	-30.5909	FALSE	_KVNQGWGDDK_	FALSE	1.68953e-137	6.93141e-139	32.5121	8.81988	0.188696	-30.5235	32.4772	18.6285	5.54735e-19	0.110336	0.603889	3.32841e-18	7.89991e-185	6.93141e-139	34198.2	TRUE	TRUE	1.13054	0.992927	13794.4
2	OF_20210406_OEF_04	1	16	14	Saccharomyces cerevisiae (strain ATCC 204508 / S288c)	Suppressor protein STM1	STM1_YEAST	P39015	1.49562	1.48022	FALSE	1.91082e-173	4.77416e-246	0	0	16	94541.2	TRUE	0	GNNTANATNSANTVQK	13	1	18088.6	TRUE	_GNNTANATNSANTVQK_	-34.6097	FALSE	_GNNTANATNSANTVQK_	FALSE	1.64899e-133	6.31193e-135	30.4396	9.69502	0.234509	-34.5186	30.3924	21.1782	5.91435e-62	0.117134	0.200463	3.54861e-61	1.49401e-213	6.31193e-135	18088.6	TRUE	TRUE	1.12398	0.984432	7470.93
2	OF_20210406_OEF_04	1	16	14	Saccharomyces cerevisiae (strain ATCC 204508 / S288c)	Suppressor protein STM1	STM1_YEAST	P39015	1.49562	1.48022	FALSE	1.91082e-173	4.77416e-246	0	0	16	94541.2	TRUE	2	ELSAEKEAQADAAAEIAEDAAEAEDAGKPK	14	1	13622.7	TRUE	_ELSAEKEAQADAAAEIAEDAAEAEDAGKPK_	62.1227	FALSE	_ELSAEKEAQADAAAEIAEDAAEAEDAGKPK_	FALSE	1.33141e-38	2.30548e-40	79.2352	6.86062	0.142325	62.0489	79.2657	7.21556	2.89302e-05	0.168123	0.432058	0.000156103	1.52706e-58	1.0802e-25	13622.7	TRUE	TRUE	0.916044	0.765345	22626.1
2	OF_20210406_OEF_04	1	14	14	Saccharomyces cerevisiae (strain ATCC 204508 / S288c)	Importin subunit beta-4	IMB4_YEAST	P40069	1.46111	1.46111	FALSE	1.41315e-150	4.9815e-231	0	0	14	114715	TRUE	0	LGPEITVAALK	1	1	272247	TRUE	_LGPEITVAALK_	51.6076	FALSE	_LGPEITVAALK_	FALSE	6.0592e-181	7.23486e-182	74.3467	14.0273	0.258785	51.5029	74.397	21.9506	7.37357e-59	0.0688508	0.0764704	4.42414e-58	3.39799e-206	3.66518e-136	272247	TRUE	TRUE	1.19642	0.998435	49489.8
2	OF_20210406_OEF_04	1	14	14	Saccharomyces cerevisiae (strain ATCC 204508 / S288c)	Importin subunit beta-4	IMB4_YEAST	P40069	1.46111	1.46111	FALSE	1.41315e-150	4.9815e-231	0	0	14	114715	TRUE	0	GIPASSYVNADVLAVIQAAR	2	1	166992	TRUE	_GIPASSYVNADVLAVIQAAR_	109.473	FALSE	_GIPASSYVNADVLAVIQAAR_	FALSE	6.24142e-143	2.78946e-144	101.957	17.7539	0.42356	109.179	102.085	35.3156	7.84913e-78	0.108767	0.273174	4.70948e-77	5.51717e-235	1.9334e-132	166992	TRUE	TRUE	1.13932	0.996626	14534.8
2	OF_20210406_OEF_04	1	14	14	Saccharomyces cerevisiae (strain ATCC 204508 / S288c)	Importin subunit beta-4	IMB4_YEAST	P40069	1.46111	1.46111	FALSE	1.41315e-150	4.9815e-231	0	0	14	114715	TRUE	0	EVASAALSELALGTK	3	1	140382	TRUE	_EVASAALSELALGTK_	64.4546	FALSE	_EVASAALSELALGTK_	FALSE	2.13348e-159	1.35459e-160	80.2406	9.56981	0.199637	64.6354	80.1713	20.4254	1.3882e-81	0.00883218	0.164593	8.32918e-81	1.48287e-240	1.35459e-160	140382	TRUE	TRUE	1.16491	0.985365	46189.3
2	OF_20210406_OEF_04	1	14	14	Saccharomyces cerevisiae (strain ATCC 204508 / S288c)	Importin subunit beta-4	IMB4_YEAST	P40069	1.46111	1.46111	FALSE	1.41315e-150	4.9815e-231	0	0	14	114715	TRUE	0	SLSAQALNHVSALIEEQETINPVQAQK	5	1	99762.1	TRUE	_SLSAQALNHVSALIEEQETINPVQAQK_	88.4916	FALSE	_SLSAQALNHVSALIEEQETINPVQAQK_	FALSE	3.54033e-54	6.57137e-56	92.3669	11.4065	0.24215	88.5324	92.3447	80.5854	2.29926e-32	0.316056	0.409273	1.37956e-31	1.44126e-150	2.58841e-71	99762.1	TRUE	TRUE	0.961623	0.816097	6654.04
2	OF_20210406_OEF_04	1	14	14	Saccharomyces cerevisiae (strain ATCC 204508 / S288c)	Importin subunit beta-4	IMB4_YEAST	P40069	1.46111	1.46111	FALSE	1.41315e-150	4.9815e-231	0	0	14	114715	TRUE	1	VFDNFRPVVF	6	1	117112	TRUE	_VFDNFRPVVF_	78.4162	FALSE	_VFDNFRPVVF_	FALSE	4.01106e-74	8.33468e-76	86.5054	12.6051	0.217511	78.0565	86.7061	47.1898	8.85968e-58	0.0372137	0.0923297	5.31581e-57	1.00511e-185	1.86317e-98	117112	TRUE	TRUE	1.01047	0.997022	12107.7
2	OF_20210406_OEF_04	1	14	14	Saccharomyces cerevisiae (strain ATCC 204508 / S288c)	Importin subunit beta-4	IMB4_YEAST	P40069	1.46111	1.46111	FALSE	1.41315e-150	4.9815e-231	0	0	14	114715	TRUE	0	ALAAEDDEATR	7	1	106646	TRUE	_ALAAEDDEATR_	-26.2711	FALSE	_ALAAEDDEATR_	FALSE	2.95141e-131	1.09312e-132	35.2739	10.6416	0.263519	-25.2104	34.722	10.8606	1.29213e-76	0.137542	0.114782	7.75279e-76	4.03924e-208	1.09312e-132	106646	TRUE	TRUE	1.12023	0.99218	63987.2
2	OF_20210406_OEF_04	1	14	14	Saccharomyces cerevisiae (strain ATCC 204508 / S288c)	Importin subunit beta-4	IMB4_YEAST	P40069	1.46111	1.46111	FALSE	1.41315e-150	4.9815e-231	0	0	14	114715	TRUE	0	LYQENSPVITNETPR	8	1	99852.7	TRUE	_LYQENSPVITNETPR_	19.268	FALSE	_LYQENSPVITNETPR_	FALSE	1.43906e-136	5.72759e-138	57.3832	11.4323	0.169248	18.3043	57.9097	32.6387	1.01981e-43	0.0885265	0.104259	6.11888e-43	1.31074e-204	9.14932e-93	99852.7	TRUE	TRUE	1.12902	0.992113	15696.7
2	OF_20210406_OEF_04	1	14	14	Saccharomyces cerevisiae (strain ATCC 204508 / S288c)	Importin subunit beta-4	IMB4_YEAST	P40069	1.46111	1.46111	FALSE	1.41315e-150	4.9815e-231	0	0	14	114715	TRUE	0	FAASIPSVVNVLDAVIK	9	1	80984.7	TRUE	_FAASIPSVVNVLDAVIK_	154.89	FALSE	_FAASIPSVVNVLDAVIK_	FALSE	5.00385e-63	9.81148e-65	117.618	23.4962	0.334867	152.654	118.385	14.6979	5.43941e-38	0.0584887	0.555792	3.26365e-37	1.22269e-180	9.81148e-65	80984.7	TRUE	TRUE	0.984321	0.994395	17258.9
2	OF_20210406_OEF_04	1	14	14	Saccharomyces cerevisiae (strain ATCC 204508 / S288c)	Importin subunit beta-4	IMB4_YEAST	P40069	1.46111	1.46111	FALSE	1.41315e-150	4.9815e-231	0	0	14	114715	TRUE	0	IIEIFSAVFTK	10	1	57433.2	TRUE	_IIEIFSAVFTK_	101.928	FALSE	_IIEIFSAVFTK_	FALSE	1.85131e-77	3.94946e-79	98.853	13.9678	0.255883	102.13	98.7624	16.6847	4.3395e-27	0.0790625	0.145156	2.60361e-26	3.94946e-79	5.9855e-45	57433.2	TRUE	TRUE	1.01791	0.850099	14557.4
2	OF_20210406_OEF_04	1	14	14	Saccharomyces cerevisiae (strain ATCC 204508 / S288c)	Importin subunit beta-4	IMB4_YEAST	P40069	1.46111	1.46111	FALSE	1.41315e-150	4.9815e-231	0	0	14	114715	TRUE	0	SDAFAEFAEPLVNSAYEAIK	13	1	13006	TRUE	_SDAFAEFAEPLVNSAYEAIK_	123.08	FALSE	_SDAFAEFAEPLVNSAYEAIK_	FALSE	4.94542e-95	1.23636e-96	107.557	11.1413	0.25995	123.147	107.533	15.9971	2.93098e-29	0.100855	0.353242	1.75859e-28	2.52453e-147	1.23636e-96	13006	TRUE	TRUE	1.05457	0.955863	9030.48
2	OF_20210406_OEF_04	1	14	14	Saccharomyces cerevisiae (strain ATCC 204508 / S288c)	Importin subunit beta-4	IMB4_YEAST	P40069	1.46111	1.46111	FALSE	1.41315e-150	4.9815e-231	0	0	14	114715	TRUE	0	VEPESYPK	14	1	7310.55	TRUE	_VEPESYPK_	-23.6932	FALSE	_VEPESYPK_	FALSE	1.70103e-75	3.56237e-77	35.688	7.53714	0.214214	-24.4146	36.0633	3.5926	7.60779e-27	0.168017	0.328082	4.56467e-26	3.93161e-110	3.56237e-77	7310.55	TRUE	TRUE	1.01355	0.887076	37772.6
2	OF_20210406_OEF_04	1	5	5	Saccharomyces cerevisiae (strain ATCC 204508 / S288c)	Vesicle-associated membrane protein-associated protein SCS2	SCS2_YEAST	P40075	1.46387	1.45437	FALSE	2.42075e-152	7.52598e-226	0	0	5	210363	TRUE	0	EVPAEPETQPPVQVK	1	1	359123	TRUE	_EVPAEPETQPPVQVK_	15.4548	FALSE	_EVPAEPETQPPVQVK_	FALSE	1.3865e-129	5.06484e-131	55.5361	16.9631	0.129719	14.8706	55.8449	43.0287	8.00785e-63	0.165967	0.155267	4.80471e-62	8.69925e-175	5.06484e-131	359123	TRUE	TRUE	1.11742	0.998764	35141.6
2	OF_20210406_OEF_04	1	5	5	Saccharomyces cerevisiae (strain ATCC 204508 / S288c)	Vesicle-associated membrane protein-associated protein SCS2	SCS2_YEAST	P40075	1.46387	1.45437	FALSE	2.42075e-152	7.52598e-226	0	0	5	210363	TRUE	0	AVADVWSDLEAEFK	2	1	255618	TRUE	_AVADVWSDLEAEFK_	110.346	FALSE	_AVADVWSDLEAEFK_	FALSE	4.02897e-176	3.79197e-177	102.509	13.5595	0.347242	110.472	102.456	88.511	2.45737e-88	0.0809111	0.260145	1.47442e-87	9.33158e-283	3.79197e-177	255618	TRUE	TRUE	1.18955	0.999141	11808.7
2	OF_20210406_OEF_04	1	5	5	Saccharomyces cerevisiae (strain ATCC 204508 / S288c)	Vesicle-associated membrane protein-associated protein SCS2	SCS2_YEAST	P40075	1.46387	1.45437	FALSE	2.42075e-152	7.52598e-226	0	0	5	210363	TRUE	0	ETVEPVVQDSEPK	3	1	187822	TRUE	_ETVEPVVQDSEPK_	4.38384	FALSE	_ETVEPVVQDSEPK_	FALSE	2.81132e-166	2.10192e-167	50.4666	14.8799	0.36526	4.29227	50.5088	117.232	4.97097e-83	0.202644	0.218251	2.98258e-82	6.58204e-259	2.10192e-167	187822	TRUE	TRUE	1.1752	0.999033	7188.98
2	OF_20210406_OEF_04	1	5	5	Saccharomyces cerevisiae (strain ATCC 204508 / S288c)	Vesicle-associated membrane protein-associated protein SCS2	SCS2_YEAST	P40075	1.46387	1.45437	FALSE	2.42075e-152	7.52598e-226	0	0	5	210363	TRUE	0	QTSNSTPAPQNQIK	4	1	78757.3	TRUE	_QTSNSTPAPQNQIK_	-18.6449	FALSE	_QTSNSTPAPQNQIK_	FALSE	2.59428e-109	7.1814e-111	38.6608	15.4945	0.375069	-18.7877	38.7366	12.0172	5.42577e-64	0.072775	0.113623	3.25546e-63	4.50554e-201	7.1814e-111	78757.3	TRUE	TRUE	1.0818	0.992174	24091.1
2	OF_20210406_OEF_04	1	5	5	Saccharomyces cerevisiae (strain ATCC 204508 / S288c)	Vesicle-associated membrane protein-associated protein SCS2	SCS2_YEAST	P40075	1.46387	1.45437	FALSE	2.42075e-152	7.52598e-226	0	0	5	210363	TRUE	0	SPLTEQSTEYASISNNSDQTIAFK	5	1	42498.7	TRUE	_SPLTEQSTEYASISNNSDQTIAFK_	52.1285	FALSE	_SPLTEQSTEYASISNNSDQTIAFK_	FALSE	6.76868e-166	4.96784e-167	74.6591	10.7899	0.260633	52.1531	74.6473	34.5499	1.36271e-75	0.102348	0.0697181	8.17625e-75	2.23463e-238	4.96784e-167	42498.7	TRUE	TRUE	1.17463	0.998943	9413.89
2	OF_20210406_OEF_04	1	1	1	Saccharomyces cerevisiae (strain ATCC 204508 / S288c)	U6 snRNA-associated Sm-like protein LSm5	LSM5_YEAST	P40089	1.43579	1.41926	TRUE	7.58687e-135	8.05024e-200	0	0	1	141947	TRUE	0	SLPEILPLEVIDK	1	1	141947	TRUE	_[+42]SLPEILPLEVIDK_	128.753	FALSE	_[Acetyl (Protein N-term)]SLPEILPLEVIDK_	FALSE	4.53868e-152	2.4046e-153	109.254	12.414	0.251958	128.087	109.474	43.0773	2.25603e-84	0.14733	0.408982	1.35362e-83	1.29899e-257	2.4046e-153	141947	TRUE	TRUE	1.1537	0.957914	22344.9
2	OF_20210406_OEF_04	1	1	1	Saccharomyces cerevisiae (strain ATCC 204508 / S288c)	Proteasome subunit alpha type-4	PSA4_YEAST	P40303	1.39161	1.24877	TRUE	1.56107e-109	1.93782e-96	0	0	1	34293.1	TRUE	0	IDSHVVLSFSGLNADSR	1	1	34293.1	TRUE	_IDSHVVLSFSGLNADSR_	59.4495	FALSE	_IDSHVVLSFSGLNADSR_	FALSE	3.84646e-61	7.41486e-63	78.016	8.68438	0.127333	59.1389	78.162	17.4957	4.64011e-39	0.0808245	0.346996	2.78406e-38	5.31708e-189	2.44978e-69	34293.1	TRUE	TRUE	0.979637	0.948091	21495.9
2	OF_20210406_OEF_04	1	13	10	Saccharomyces cerevisiae (strain ATCC 204508 / S288c)	Glycerol-1-phosphate phosphohydrolase 1	GPP1_YEAST	P41277	1.51373	1.48735	FALSE	4.11934e-186	9.07452e-252	0	0	13	107468	FALSE	0	VVVFEDAPAGIAAGK	1	1	862669	FALSE	_VVVFEDAPAGIAAGK_	45.217	FALSE	_VVVFEDAPAGIAAGK_	FALSE	2.29328e-200	7.97934e-201	71.4448	11.2327	0.263807	45.2111	71.4472	190.271	4.30559e-103	0.0955683	0.306935	2.58335e-102	2.89383387995535E-314	7.97934e-201	862669	TRUE	TRUE	1.22321	0.998794	22861.6
2	OF_20210406_OEF_04	1	13	10	Saccharomyces cerevisiae (strain ATCC 204508 / S288c)	Glycerol-1-phosphate phosphohydrolase 1	GPP1_YEAST	P41277	1.51373	1.48735	FALSE	4.11934e-186	9.07452e-252	0	0	13	107468	TRUE	1	RPEYFITANDVK	2	2	169857	TRUE	_RPEYFITANDVK_	26.2725	FALSE	_RPEYFITANDVK_	FALSE	3.56523e-123	1.15473e-124	62.305	9.76104	0.252055	26.6986	62.0389	15.4471	8.07496e-16	0.169382	0.167148	4.84498e-15	1.15473e-124	2.1379e-51	214946	TRUE	TRUE	1.10649	0.973351	68293.8
2	OF_20210406_OEF_04	1	13	10	Saccharomyces cerevisiae (strain ATCC 204508 / S288c)	Glycerol-1-phosphate phosphohydrolase 1	GPP1_YEAST	P41277	1.51373	1.48735	FALSE	4.11934e-186	9.07452e-252	0	0	13	107468	TRUE	1	RPEYFITANDVK	2	2	169857	TRUE	_RPEYFITANDVK_	26.2725	FALSE	_RPEYFITANDVK_	FALSE	4.5354e-59	8.63886e-61	62.319	12.1261	0.27813	26.721	62.0389	27.889	1.06073e-39	0.434296	0.366107	6.36437e-39	5.05407e-133	8.63886e-61	124768	TRUE	TRUE	0.974401	0.992036	26512.3
2	OF_20210406_OEF_04	1	13	10	Saccharomyces cerevisiae (strain ATCC 204508 / S288c)	Glycerol-1-phosphate phosphohydrolase 1	GPP1_YEAST	P41277	1.51373	1.48735	FALSE	4.11934e-186	9.07452e-252	0	0	13	107468	TRUE	0	YGEHSIEVPGAVK	3	2	105651	TRUE	_YGEHSIEVPGAVK_	16.1343	FALSE	_YGEHSIEVPGAVK_	FALSE	1.58392e-75	3.32581e-77	55.7637	13.2297	0.251449	15.3011	56.2043	66.5286	5.54302e-78	0.228543	0.410063	3.32581e-77	1.05491e-246	3.24842e-130	160753	TRUE	TRUE	1.01362	0.991828	13282.2
2	OF_20210406_OEF_04	1	13	10	Saccharomyces cerevisiae (strain ATCC 204508 / S288c)	Glycerol-1-phosphate phosphohydrolase 1	GPP1_YEAST	P41277	1.51373	1.48735	FALSE	4.11934e-186	9.07452e-252	0	0	13	107468	TRUE	1	DKPYFDAEHVIHISHGWR	4	2	71630.2	TRUE	_DKPYFDAEHVIHISHGWR_	47.1384	FALSE	_DKPYFDAEHVIHISHGWR_	FALSE	2.72729e-161	1.84901e-162	72.2154	7.2996	0.140537	46.936	72.3074	25.8588	3.25959e-90	0.286118	0.405276	1.95575e-89	5.56743e-235	1.84901e-162	75579.9	TRUE	TRUE	1.16776	0.997754	24457.4
2	OF_20210406_OEF_04	1	13	10	Saccharomyces cerevisiae (strain ATCC 204508 / S288c)	Glycerol-1-phosphate phosphohydrolase 1	GPP1_YEAST	P41277	1.51373	1.48735	FALSE	4.11934e-186	9.07452e-252	0	0	13	107468	TRUE	1	DKPYFDAEHVIHISHGWR	4	2	71630.2	TRUE	_DKPYFDAEHVIHISHGWR_	47.1384	FALSE	_DKPYFDAEHVIHISHGWR_	FALSE	2.12688e-161	1.45427e-162	72.2021	8.10296	0.164829	46.9068	72.3074	32.5273	1.14068e-35	0.244691	0.36425	6.84406e-35	1.43058e-273	1.45427e-162	67680.5	TRUE	TRUE	1.16793	0.989001	21263.5
2	OF_20210406_OEF_04	1	13	10	Saccharomyces cerevisiae (strain ATCC 204508 / S288c)	Glycerol-1-phosphate phosphohydrolase 1	GPP1_YEAST	P41277	1.51373	1.48735	FALSE	4.11934e-186	9.07452e-252	0	0	13	107468	TRUE	0	FAPDFADEEYVNK	5	1	219677	TRUE	_FAPDFADEEYVNK_	38.9398	FALSE	_FAPDFADEEYVNK_	FALSE	8.90145e-190	1.51514e-190	68.7667	11.7136	0.330098	38.8078	68.8221	88.0444	2.03986e-83	0.223292	0.235298	1.22391e-82	7.48275e-264	1.51514e-190	219677	TRUE	TRUE	1.20878	0.986536	17273.9
2	OF_20210406_OEF_04	1	13	10	Saccharomyces cerevisiae (strain ATCC 204508 / S288c)	Glycerol-1-phosphate phosphohydrolase 1	GPP1_YEAST	P41277	1.51373	1.48735	FALSE	4.11934e-186	9.07452e-252	0	0	13	107468	TRUE	0	IVGIATTFDLDFLK	6	1	111721	TRUE	_IVGIATTFDLDFLK_	115.27	FALSE	_IVGIATTFDLDFLK_	FALSE	2.18748e-137	8.9285e-139	104.84	12.7349	0.252844	116.075	104.515	46.6494	2.02521e-84	0.144665	0.838421	8.63415e-84	3.69595e-249	8.9285e-139	111721	TRUE	TRUE	1.13036	0.994478	11442.5
2	OF_20210406_OEF_04	1	13	10	Saccharomyces cerevisiae (strain ATCC 204508 / S288c)	Glycerol-1-phosphate phosphohydrolase 1	GPP1_YEAST	P41277	1.51373	1.48735	FALSE	4.11934e-186	9.07452e-252	0	0	13	107468	FALSE	0	LCNALNALPK	7	1	133589	FALSE	_LC[+57]NALNALPK_	32.7182	FALSE	_LC[Carbamidomethyl (C)]NALNALPK_	FALSE	2.27784e-141	9.8501e-143	65.9491	14.1577	0.22003	32.6157	66.0032	36.8242	2.82819e-54	0.275924	0.288948	1.69692e-53	1.8985e-251	1.19074e-119	133589	TRUE	TRUE	1.13681	0.98285	20409.2
2	OF_20210406_OEF_04	1	13	10	Saccharomyces cerevisiae (strain ATCC 204508 / S288c)	Glycerol-1-phosphate phosphohydrolase 1	GPP1_YEAST	P41277	1.51373	1.48735	FALSE	4.11934e-186	9.07452e-252	0	0	13	107468	TRUE	0	TYDAIAK	8	1	112634	TRUE	_TYDAIAK_	-24.1762	FALSE	_TYDAIAK_	FALSE	1.72733e-140	7.31144e-142	35.6495	11.2089	0.255842	-24.4886	35.812	45.0206	1.14416e-85	0.245093	0.529841	6.86497e-85	5.54737e-264	8.84815e-143	112634	TRUE	TRUE	1.13539	0.998797	13435.6
2	OF_20210406_OEF_04	1	13	10	Saccharomyces cerevisiae (strain ATCC 204508 / S288c)	Glycerol-1-phosphate phosphohydrolase 1	GPP1_YEAST	P41277	1.51373	1.48735	FALSE	4.11934e-186	9.07452e-252	0	0	13	107468	TRUE	0	LEGEIPEK	10	1	85700.7	TRUE	_LEGEIPEK_	-10.7849	FALSE	_LEGEIPEK_	FALSE	1.91595e-109	5.34062e-111	43.0882	12.1041	0.312381	-10.6603	43.0208	34.748	5.02768e-82	0.190045	0.427198	3.0162e-81	5.84662e-185	9.73726e-115	85700.7	TRUE	TRUE	1.08204	0.999142	12941.3
2	OF_20210406_OEF_04	1	5	4	Saccharomyces cerevisiae (strain ATCC 204508 / S288c)	Ran-specific GTPase-activating protein 1	YRB1_YEAST	P41920	1.43789	1.41843	FALSE	4.07059e-136	3.19708e-199	0	0	5	83232.8	TRUE	1	HIIAPEYTLKPNVGSDR	1	1	175491	TRUE	_HIIAPEYTLKPNVGSDR_	25.1509	FALSE	_HIIAPEYTLKPNVGSDR_	FALSE	1.29222e-51	2.36022e-53	61.5708	8.61726	0.219482	25.5139	61.3525	4.5894	3.9337e-54	0.251013	0.388568	2.36022e-53	6.60553e-191	2.59846e-111	175491	TRUE	TRUE	0.954679	0.989516	297329
2	OF_20210406_OEF_04	1	5	4	Saccharomyces cerevisiae (strain ATCC 204508 / S288c)	Ran-specific GTPase-activating protein 1	YRB1_YEAST	P41920	1.43789	1.41843	FALSE	4.07059e-136	3.19708e-199	0	0	5	83232.8	TRUE	1	ICANHIIAPEYTLKPNVGSDR	2	2	63068.8	TRUE	_IC[+57]ANHIIAPEYTLKPNVGSDR_	36.1989	FALSE	_IC[Carbamidomethyl (C)]ANHIIAPEYTLKPNVGSDR_	FALSE	4.15264e-43	7.36609e-45	67.9336	6.99631	0.131996	36.8249	67.6705	21.5258	3.81543e-12	0.418901	0.350047	1.97301e-11	1.46621e-186	1.35788e-118	48888	TRUE	TRUE	0.930146	0.972979	26445.8
2	OF_20210406_OEF_04	1	5	4	Saccharomyces cerevisiae (strain ATCC 204508 / S288c)	Ran-specific GTPase-activating protein 1	YRB1_YEAST	P41920	1.43789	1.41843	FALSE	4.07059e-136	3.19708e-199	0	0	5	83232.8	TRUE	1	KEGDDAPESPDIHFEPVVHLEK	3	1	110491	TRUE	_KEGDDAPESPDIHFEPVVHLEK_	46.8683	FALSE	_KEGDDAPESPDIHFEPVVHLEK_	FALSE	9.32124e-141	3.96648e-142	72.1339	8.48851	0.213689	46.7567	72.1846	14.5087	2.34326e-80	0.16038	0.172548	1.40596e-79	4.60758e-230	7.59964e-130	110491	TRUE	TRUE	1.13582	0.988168	53061.1
2	OF_20210406_OEF_04	1	5	4	Saccharomyces cerevisiae (strain ATCC 204508 / S288c)	Ran-specific GTPase-activating protein 1	YRB1_YEAST	P41920	1.43789	1.41843	FALSE	4.07059e-136	3.19708e-199	0	0	5	83232.8	TRUE	2	SSEDKKPVVDK	4	1	35624.1	TRUE	_[+42]SSEDKKPVVDK_	-36.5603	FALSE	_[Acetyl (Protein N-term)]SSEDKKPVVDK_	FALSE	1.60853e-151	8.41061e-153	29.126	11.984	0.263858	-37.0698	29.3872	44.0249	5.78262e-80	0.162755	0.152626	3.46957e-79	3.9359e-243	8.41061e-153	35624.1	TRUE	TRUE	1.15285	0.992702	4558.55
2	OF_20210406_OEF_04	1	8	7	Saccharomyces cerevisiae (strain ATCC 204508 / S288c)	Protein KRI1	KRI1_YEAST	P42846	1.46363	1.43175	FALSE	3.43239e-152	6.79075e-209	0	0	8	75541.1	TRUE	0	LTDILEQLTK	1	1	117639	TRUE	_LTDILEQLTK_	73.7311	FALSE	_LTDILEQLTK_	FALSE	7.82038e-125	2.65098e-126	83.8215	12.6255	0.176319	72.9625	84.1696	59.7513	4.2599e-12	0.0624002	0.580297	1.56515e-11	2.40279e-128	1.74502e-83	117639	TRUE	TRUE	1.10935	0.994959	12450.6
2	OF_20210406_OEF_04	1	8	7	Saccharomyces cerevisiae (strain ATCC 204508 / S288c)	Protein KRI1	KRI1_YEAST	P42846	1.46363	1.43175	FALSE	3.43239e-152	6.79075e-209	0	0	8	75541.1	TRUE	0	YEDPNAAEIISYAR	2	1	116891	TRUE	_YEDPNAAEIISYAR_	54.4458	FALSE	_YEDPNAAEIISYAR_	FALSE	1.5414e-150	7.75545e-152	75.7728	13.556	0.316821	54.4595	75.7661	37.3966	2.65351e-05	0.0231497	0.721772	0.000159208	1.12992e-173	7.14088e-107	116891	TRUE	TRUE	1.15132	0.993019	17857.5
2	OF_20210406_OEF_04	1	8	7	Saccharomyces cerevisiae (strain ATCC 204508 / S288c)	Protein KRI1	KRI1_YEAST	P42846	1.46363	1.43175	FALSE	3.43239e-152	6.79075e-209	0	0	8	75541.1	TRUE	0	VNELVENALEQNK	3	1	108179	TRUE	_VNELVENALEQNK_	33.9329	FALSE	_VNELVENALEQNK_	FALSE	3.81207e-138	1.58836e-139	66.8078	12.1349	0.309698	34.3814	66.5909	13.8479	8.17425e-06	0.176848	0.780931	4.36984e-05	2.23202e-191	4.93773e-78	108179	TRUE	TRUE	1.13159	0.999078	50218.2
2	OF_20210406_OEF_04	1	8	7	Saccharomyces cerevisiae (strain ATCC 204508 / S288c)	Protein KRI1	KRI1_YEAST	P42846	1.46363	1.43175	FALSE	3.43239e-152	6.79075e-209	0	0	8	75541.1	TRUE	1	YREVSPESFGLTAR	4	1	77208.2	TRUE	_YREVS[+80]PESFGLTAR_	41.7653	FALSE	_YREVS[Phospho (STY)]PESFGLTAR_	FALSE	1.51912e-118	4.71046e-120	70.0639	15.2877	0.154799	41.885	70.0134	15.3146	1.0715e-10	0.241185	0.533624	6.42899e-10	4.09055e-150	1.48534e-68	77208.2	TRUE	TRUE	1.09842	0.995926	25380.4
2	OF_20210406_OEF_04	1	8	7	Saccharomyces cerevisiae (strain ATCC 204508 / S288c)	Protein KRI1	KRI1_YEAST	P42846	1.46363	1.43175	FALSE	3.43239e-152	6.79075e-209	0	0	8	75541.1	TRUE	1	LALIEEVEKEEEER	5	1	69145.7	TRUE	_LALIEEVEKEEEER_	64.2404	FALSE	_LALIEEVEKEEEER_	FALSE	2.03956e-160	1.32654e-161	80.0552	8.5631	0.0816513	64.1519	80.0891	22.0873	1.29557e-46	0.086107	0.554267	7.77342e-46	1.11711e-194	4.48703e-102	69145.7	TRUE	TRUE	1.16645	0.992378	26409.6
2	OF_20210406_OEF_04	1	8	7	Saccharomyces cerevisiae (strain ATCC 204508 / S288c)	Protein KRI1	KRI1_YEAST	P42846	1.46363	1.43175	FALSE	3.43239e-152	6.79075e-209	0	0	8	75541.1	TRUE	1	TSETSATTVKPAIEASK	6	2	33531.8	TRUE	_TSETSATTVKPAIEASK_	-6.37069	FALSE	_TSETSATTVKPAIEASK_	FALSE	2.63807e-154	1.47584e-155	45.282	8.74785	0.216544	-6.47978	45.3383	40.7148	2.11493e-11	0.0926744	0.673808	1.26896e-10	2.39505e-177	1.43542e-118	52304	TRUE	TRUE	1.15715	0.997735	10522.5
2	OF_20210406_OEF_04	1	8	7	Saccharomyces cerevisiae (strain ATCC 204508 / S288c)	Protein KRI1	KRI1_YEAST	P42846	1.46363	1.43175	FALSE	3.43239e-152	6.79075e-209	0	0	8	75541.1	TRUE	1	TSETSATTVKPAIEASK	6	2	33531.8	TRUE	_TSETSATTVKPAIEASK_	-6.37069	FALSE	_TSETSATTVKPAIEASK_	FALSE	2.169e-144	9.97241e-146	45.2782	8.39613	0.209099	-6.48728	45.3383	40.5007	4.47123e-09	0.253176	0.606492	2.68274e-08	1.31244e-155	4.44161e-94	14759.5	TRUE	TRUE	1.14164	0.994117	6541.36
2	OF_20210406_OEF_04	1	8	7	Saccharomyces cerevisiae (strain ATCC 204508 / S288c)	Protein KRI1	KRI1_YEAST	P42846	1.46363	1.43175	FALSE	3.43239e-152	6.79075e-209	0	0	8	75541.1	TRUE	0	EIFAADDTDLNEFIGLK	7	1	33461.7	TRUE	_EIFAADDTDLNEFIGLK_	97.5917	FALSE	_EIFAADDTDLNEFIGLK_	FALSE	1.43528e-131	5.34056e-133	96.1997	10.4118	0.0830117	96.1374	96.918	59.6654	1.13242e-06	0.0825185	0.560131	6.79451e-06	2.30404e-148	2.29952e-108	33461.7	TRUE	TRUE	1.12075	0.86775	4734.16
2	OF_20210406_OEF_04	1	1	1	Saccharomyces cerevisiae (strain ATCC 204508 / S288c)	60S ribosomal subunit assembly/export protein LOC1	LOC1_YEAST	P43586	1.29784	1.15589	TRUE	9.04166e-65	1.4482e-48	0	0	1	16020.9	TRUE	1	LITTIGDKYDDIAESK	1	1	16020.9	TRUE	_LITTIGDKYDDIAESK_	33.3859	FALSE	_LITTIGDKYDDIAESK_	FALSE	1.27685e-29	2.10614e-31	66.7502	8.06539	0.259149	34.2624	66.3262	10.9854	1.11168e-06	0.511929	0.747883	5.94248e-06	1.99964e-100	5.47814e-21	16020.9	TRUE	TRUE	0.884811	0.833576	14983.5
2	OF_20210406_OEF_04	1	11	9	Saccharomyces cerevisiae (strain ATCC 204508 / S288c)	DNA-directed RNA polymerase I subunit RPA43	RPA43_YEAST	P46669	1.52484	1.52484	FALSE	4.20311e-194	5.7307e-283	0	0	11	314251	TRUE	0	VGGVVLGYEGLK	1	1	2792412	TRUE	_VGGVVLGYEGLK_	45.2907	FALSE	_VGGVVLGYEGLK_	FALSE	7.05215e-230	2.82086e-229	71.5108	14.3554	0.311961	45.3705	71.4778	108.174	2.40015e-105	0.103356	0.151461	1.44009e-104	2.89383387995535E-314	2.82086e-229	2792412	TRUE	TRUE	1.26148	0.999455	102047
2	OF_20210406_OEF_04	1	11	9	Saccharomyces cerevisiae (strain ATCC 204508 / S288c)	DNA-directed RNA polymerase I subunit RPA43	RPA43_YEAST	P46669	1.52484	1.52484	FALSE	4.20311e-194	5.7307e-283	0	0	11	314251	TRUE	0	ILDADPLSK	2	2	905594	TRUE	_ILDADPLSK_	22.0733	FALSE	_ILDADPLSK_	FALSE	7.92646e-151	4.0134e-152	59.1816	12.2055	0.211312	21.5413	59.5016	185.263	5.29056e-107	0.260263	0.253682	3.17433e-106	2.89383387995535E-314	4.0134e-152	1629651	TRUE	TRUE	1.15177	0.999727	48558
2	OF_20210406_OEF_04	1	11	9	Saccharomyces cerevisiae (strain ATCC 204508 / S288c)	DNA-directed RNA polymerase I subunit RPA43	RPA43_YEAST	P46669	1.52484	1.52484	FALSE	4.20311e-194	5.7307e-283	0	0	11	314251	TRUE	0	ILDADPLSK	2	2	905594	TRUE	_ILDADPLSK_	22.0733	FALSE	_ILDADPLSK_	FALSE	3.63448e-57	6.89e-59	59.2068	6.81658	0.0722929	21.5831	59.5016	188.464	2.28076e-43	0.657007	0.720114	1.36846e-42	6.72781e-142	1.48094e-92	181537	TRUE	TRUE	0.9695	0.999579	16050.6
2	OF_20210406_OEF_04	1	11	9	Saccharomyces cerevisiae (strain ATCC 204508 / S288c)	DNA-directed RNA polymerase I subunit RPA43	RPA43_YEAST	P46669	1.52484	1.52484	FALSE	4.20311e-194	5.7307e-283	0	0	11	314251	TRUE	0	SQAESLPIVSNK	3	1	1294342	TRUE	_SQAESLPIVSNK_	19.5575	FALSE	_SQAESLPIVSNK_	FALSE	8.61289e-187	1.35104e-187	57.9164	19.8325	0.355304	19.2801	58.0679	49.7259	2.73725e-101	0.20659	0.243732	1.64235e-100	6.05092013321259E-311	1.35104e-187	1294342	TRUE	TRUE	1.20464	0.998387	77609.9
2	OF_20210406_OEF_04	1	11	9	Saccharomyces cerevisiae (strain ATCC 204508 / S288c)	DNA-directed RNA polymerase I subunit RPA43	RPA43_YEAST	P46669	1.52484	1.52484	FALSE	4.20311e-194	5.7307e-283	0	0	11	314251	TRUE	0	SLGHWVDSNGEPIDGK	4	1	627032	TRUE	_SLGHWVDSNGEPIDGK_	26.3398	FALSE	_SLGHWVDSNGEPIDGK_	FALSE	9.95273e-187	1.53119e-187	62.2257	15.1057	0.330002	26.5716	62.0809	14.389	6.06676e-62	0.150234	0.100282	3.64006e-61	1.04863e-280	1.64578e-150	627032	TRUE	TRUE	1.20455	0.997598	193694
2	OF_20210406_OEF_04	1	11	9	Saccharomyces cerevisiae (strain ATCC 204508 / S288c)	DNA-directed RNA polymerase I subunit RPA43	RPA43_YEAST	P46669	1.52484	1.52484	FALSE	4.20311e-194	5.7307e-283	0	0	11	314251	TRUE	0	VVSVDGTLISDADEEGNGYNSSR	5	1	311862	TRUE	_VVSVDGTLISDADEEGNGYNSSR_	45.1984	FALSE	_VVSVDGTLISDADEEGNGYNSSR_	FALSE	1.48652e-137	6.12998e-139	71.259	13.904	0.237372	44.7627	71.4395	8.58156	1.83169e-21	0.133096	0.0914788	1.09902e-20	6.12998e-139	8.58844e-83	311862	TRUE	TRUE	1.13063	0.995867	217641
2	OF_20210406_OEF_04	1	11	9	Saccharomyces cerevisiae (strain ATCC 204508 / S288c)	DNA-directed RNA polymerase I subunit RPA43	RPA43_YEAST	P46669	1.52484	1.52484	FALSE	4.20311e-194	5.7307e-283	0	0	11	314251	TRUE	0	IVFDDEVSIENK	6	1	260169	TRUE	_IVFDDEVSIENK_	45.3857	FALSE	_IVFDDEVSIENK_	FALSE	6.74536e-167	5.09084e-168	71.5356	16.4324	0.384337	45.4303	71.5171	4.76016	1.35828e-64	0.0436299	0.21107	8.14966e-64	5.88781e-243	5.09084e-168	260169	TRUE	TRUE	1.17612	0.998303	276896
2	OF_20210406_OEF_04	1	11	9	Saccharomyces cerevisiae (strain ATCC 204508 / S288c)	DNA-directed RNA polymerase I subunit RPA43	RPA43_YEAST	P46669	1.52484	1.52484	FALSE	4.20311e-194	5.7307e-283	0	0	11	314251	TRUE	1	KQVTNPIDEK	7	1	238936	TRUE	_KQVTNPIDEK_	-19.1834	FALSE	_KQVTNPIDEK_	FALSE	1.04998e-156	6.26851e-158	38.4017	22.904	0.501475	-19.2762	38.4509	17.8183	1.94006e-77	0.076204	0.100369	1.16404e-76	4.50391e-248	6.26851e-158	238936	TRUE	TRUE	1.16082	0.997799	41734.2
2	OF_20210406_OEF_04	1	11	9	Saccharomyces cerevisiae (strain ATCC 204508 / S288c)	DNA-directed RNA polymerase I subunit RPA43	RPA43_YEAST	P46669	1.52484	1.52484	FALSE	4.20311e-194	5.7307e-283	0	0	11	314251	TRUE	1	KIVFDDEVSIENK	8	2	79814.5	TRUE	_KIVFDDEVSIENK_	33.6099	FALSE	_KIVFDDEVSIENK_	FALSE	1.04464e-100	2.69585e-102	66.6376	12.7132	0.249344	34.0295	66.4346	14.0322	2.65916e-70	0.196424	0.219085	1.5955e-69	9.1083e-228	2.69585e-102	117690	TRUE	TRUE	1.06563	0.993015	55081.3
2	OF_20210406_OEF_04	1	11	9	Saccharomyces cerevisiae (strain ATCC 204508 / S288c)	DNA-directed RNA polymerase I subunit RPA43	RPA43_YEAST	P46669	1.52484	1.52484	FALSE	4.20311e-194	5.7307e-283	0	0	11	314251	TRUE	1	KIVFDDEVSIENK	8	2	79814.5	TRUE	_KIVFDDEVSIENK_	33.6099	FALSE	_KIVFDDEVSIENK_	FALSE	1.82769e-93	4.49894e-95	66.5994	8.69094	0.216678	33.9507	66.4346	10.244	7.98288e-09	0.500289	0.341716	4.78973e-08	1.02633e-112	3.31001e-70	41938.8	TRUE	TRUE	1.05146	0.950374	52034.5
2	OF_20210406_OEF_04	1	11	9	Saccharomyces cerevisiae (strain ATCC 204508 / S288c)	DNA-directed RNA polymerase I subunit RPA43	RPA43_YEAST	P46669	1.52484	1.52484	FALSE	4.20311e-194	5.7307e-283	0	0	11	314251	TRUE	0	NGTSNCIVR	9	1	132354	TRUE	_NGTSNC[+57]IVR_	-26.6137	FALSE	_NGTSNC[Carbamidomethyl (C)]IVR_	FALSE	2.51359e-81	5.55489e-83	34.4986	12.2186	0.275362	-26.7005	34.5438	16.8379	7.12201e-71	0.0299762	0.0436437	4.27321e-70	1.30011e-193	8.57815e-104	132354	TRUE	TRUE	1.02633	0.967207	41515.6
2	OF_20210406_OEF_04	1	4	4	Saccharomyces cerevisiae (strain ATCC 204508 / S288c)	40S ribosomal protein S7-B	RS7B_YEAST	P48164	1.43853	1.43159	FALSE	1.65766e-136	8.89014e-209	0	0	4	71725.1	TRUE	0	TFIDLESSSPELK	1	1	207475	TRUE	_TFIDLESSSPELK_	54.543	FALSE	_TFIDLESSSPELK_	FALSE	2.61471e-160	1.67341e-161	75.8153	12.176	0.251143	54.5463	75.8138	53.8879	1.6408e-79	0.0755115	0.300209	9.84482e-79	2.67732e-271	1.67341e-161	207475	TRUE	TRUE	1.16629	0.995113	18611.5
2	OF_20210406_OEF_04	1	4	4	Saccharomyces cerevisiae (strain ATCC 204508 / S288c)	40S ribosomal protein S7-B	RS7B_YEAST	P48164	1.43853	1.43159	FALSE	1.65766e-136	8.89014e-209	0	0	4	71725.1	TRUE	0	ILSQAPSELELQVAK	2	1	63926.4	TRUE	_ILSQAPSELELQVAK_	50.2118	FALSE	_ILSQAPSELELQVAK_	FALSE	2.9886e-86	6.89014e-88	73.6725	5.99452	0.261539	50.0806	73.7344	6.64779	4.65565e-28	0.170244	0.422299	2.79339e-27	1.18301e-207	6.89014e-88	63926.4	TRUE	TRUE	1.03675	0.964948	106321
2	OF_20210406_OEF_04	1	4	4	Saccharomyces cerevisiae (strain ATCC 204508 / S288c)	40S ribosomal protein S7-B	RS7B_YEAST	P48164	1.43853	1.43159	FALSE	1.65766e-136	8.89014e-209	0	0	4	71725.1	TRUE	0	ALVLFVPVPALSAYHK	3	1	73454.5	TRUE	_ALVLFVPVPALSAYHK_	99.7295	FALSE	_ALVLFVPVPALSAYHK_	FALSE	6.21919e-101	1.61537e-102	98.057	16.2285	0.14589	100.216	97.8571	39.3507	6.98738e-77	0.0209769	0.322584	4.19243e-76	5.83575e-211	9.02227e-104	73454.5	TRUE	TRUE	1.06606	0.99682	8300.06
2	OF_20210406_OEF_04	1	4	4	Saccharomyces cerevisiae (strain ATCC 204508 / S288c)	40S ribosomal protein S7-B	RS7B_YEAST	P48164	1.43853	1.43159	FALSE	1.65766e-136	8.89014e-209	0	0	4	71725.1	TRUE	0	EIDVTGGK	4	1	13348.2	TRUE	_EIDVTGGK_	-23.4648	FALSE	_EIDVTGGK_	FALSE	5.26635e-79	1.14486e-80	35.9335	8.95019	0.213441	-23.9426	36.1821	16.0567	6.69727e-36	0.275319	0.629467	4.01836e-35	6.64379e-133	1.14486e-80	13348.2	TRUE	TRUE	1.0213	0.990693	9165.56
2	OF_20210406_OEF_04	1	4	4	Saccharomyces cerevisiae (strain ATCC 204508 / S288c)	Ribonucleoside-diphosphate reductase small chain 2	RIR4_YEAST	P49723	1.43429	1.42209	FALSE	6.05578e-134	7.43841e-202	0	0	4	37457.9	TRUE	0	YLIENFSAQLQNPEGK	1	1	117925	TRUE	_YLIENFSAQLQNPEGK_	65.3444	FALSE	_YLIENFSAQLQNPEGK_	FALSE	6.15374e-154	3.41875e-155	80.5424	11.3215	0.287772	65.4227	80.5124	21.9922	1.09998e-84	0.0509825	0.396656	6.5999e-84	6.37903e-213	1.98229e-147	117925	TRUE	TRUE	1.15658	0.998525	33195.2
2	OF_20210406_OEF_04	1	4	4	Saccharomyces cerevisiae (strain ATCC 204508 / S288c)	Ribonucleoside-diphosphate reductase small chain 2	RIR4_YEAST	P49723	1.43429	1.42209	FALSE	6.05578e-134	7.43841e-202	0	0	4	37457.9	TRUE	0	GAYTDFSCLLFAHLR	2	1	52591.9	TRUE	_GAYTDFSC[+57]LLFAHLR_	106.826	FALSE	_GAYTDFSC[Carbamidomethyl (C)]LLFAHLR_	FALSE	3.46308e-117	1.04546e-118	99.6917	11.0049	0.24448	104.004	100.937	37.5681	2.00288e-59	0.152377	0.419902	1.2017e-58	5.46602e-202	1.04546e-118	52591.9	TRUE	TRUE	1.09601	0.998034	5798.97
2	OF_20210406_OEF_04	1	4	4	Saccharomyces cerevisiae (strain ATCC 204508 / S288c)	Ribonucleoside-diphosphate reductase small chain 2	RIR4_YEAST	P49723	1.43429	1.42209	FALSE	6.05578e-134	7.43841e-202	0	0	4	37457.9	TRUE	0	DTEDFQK	4	1	9579.4	TRUE	_DTEDFQK_	-35.8919	FALSE	_DTEDFQK_	FALSE	2.44187e-46	4.38004e-48	29.7743	8.6883	0.360465	-35.8051	29.7298	9.5924	3.19888e-13	0.460975	0.491874	1.91932e-12	9.98198e-89	4.38004e-48	9579.4	TRUE	TRUE	0.939754	0.975855	7291.26
2	OF_20210406_OEF_04	1	7	7	Saccharomyces cerevisiae (strain ATCC 204508 / S288c)	Acetyl-coenzyme A synthetase 2	ACS2_YEAST	P52910	1.44297	1.42664	FALSE	3.23439e-139	3.71223e-205	0	0	7	73928.7	TRUE	0	IITFGELLR	1	1	435017	TRUE	_IITFGELLR_	83.7412	FALSE	_IITFGELLR_	FALSE	5.66305e-157	3.43215e-158	90.0646	19.7717	0.409838	84.3331	89.7269	62.1552	3.15436e-57	0.100468	0.254366	1.89262e-56	2.38361e-252	3.43215e-158	435017	TRUE	TRUE	1.16123	0.999789	21957.2
2	OF_20210406_OEF_04	1	7	7	Saccharomyces cerevisiae (strain ATCC 204508 / S288c)	Acetyl-coenzyme A synthetase 2	ACS2_YEAST	P52910	1.44297	1.42664	FALSE	3.23439e-139	3.71223e-205	0	0	7	73928.7	TRUE	0	GVVHTTGGYLLGAALTTR	2	1	144100	TRUE	_GVVHTTGGYLLGAALTTR_	59.9233	FALSE	_GVVHTTGGYLLGAALTTR_	FALSE	7.86246e-106	2.12499e-107	78.5243	10.7864	0.238914	60.3265	78.3579	67.8984	9.12878e-86	0.129504	0.402627	4.15297e-85	7.43572e-247	2.30637e-118	144100	TRUE	TRUE	1.07534	0.992824	14510
2	OF_20210406_OEF_04	1	7	7	Saccharomyces cerevisiae (strain ATCC 204508 / S288c)	Acetyl-coenzyme A synthetase 2	ACS2_YEAST	P52910	1.44297	1.42664	FALSE	3.23439e-139	3.71223e-205	0	0	7	73928.7	TRUE	0	LNASYNCVDR	3	1	88782.4	TRUE	_LNASYNC[+57]VDR_	-6.80836	FALSE	_LNASYNC[Carbamidomethyl (C)]VDR_	FALSE	8.28196e-154	4.53806e-155	45.076	8.97563	0.199641	-6.87896	45.1124	51.8037	8.70804e-88	0.0728742	0.270584	5.22482e-87	3.73006e-260	4.53806e-155	88782.4	TRUE	TRUE	1.15638	0.9985	9739.17
2	OF_20210406_OEF_04	1	7	7	Saccharomyces cerevisiae (strain ATCC 204508 / S288c)	Acetyl-coenzyme A synthetase 2	ACS2_YEAST	P52910	1.44297	1.42664	FALSE	3.23439e-139	3.71223e-205	0	0	7	73928.7	TRUE	0	DGYLQNNATEGDAEHITPDNLR	4	1	69833.3	TRUE	_DGYLQNNATEGDAEHITPDNLR_	32.4615	FALSE	_DGYLQNNATEGDAEHITPDNLR_	FALSE	2.81383e-77	5.98687e-79	65.7286	8.64608	0.254516	32.2529	65.8553	19.273	1.52606e-35	0.210949	0.325541	9.15621e-35	8.85492e-164	5.98687e-79	69833.3	TRUE	TRUE	1.01751	0.954637	23888.7
2	OF_20210406_OEF_04	1	7	7	Saccharomyces cerevisiae (strain ATCC 204508 / S288c)	Acetyl-coenzyme A synthetase 2	ACS2_YEAST	P52910	1.44297	1.42664	FALSE	3.23439e-139	3.71223e-205	0	0	7	73928.7	TRUE	0	VLGSVGEPISPDLWEWYHEK	5	1	53514	TRUE	_VLGSVGEPISPDLWEWYHEK_	87.4886	FALSE	_VLGSVGEPISPDLWEWYHEK_	FALSE	2.79032e-96	7.01967e-98	91.9305	11.5457	0.272758	87.7295	91.7996	14.1009	3.70751e-74	0.191613	0.37489	2.2245e-73	1.77879e-257	6.90122e-134	53514	TRUE	TRUE	1.05703	0.92173	24888.9
2	OF_20210406_OEF_04	1	7	7	Saccharomyces cerevisiae (strain ATCC 204508 / S288c)	Acetyl-coenzyme A synthetase 2	ACS2_YEAST	P52910	1.44297	1.42664	FALSE	3.23439e-139	3.71223e-205	0	0	7	73928.7	TRUE	0	TYLPPVSCDAEDPLFLLYTSGSTGSPK	6	1	36800.4	TRUE	_TYLPPVSC[+57]DAEDPLFLLYTSGSTGSPK_	111.573	FALSE	_TYLPPVSC[Carbamidomethyl (C)]DAEDPLFLLYTSGSTGSPK_	FALSE	1.71749e-64	3.38421e-66	103.071	14.2354	0.460347	111.81	102.971	37.4648	1.39666e-07	0.0713034	0.51319	8.37997e-07	1.69968e-221	3.38421e-66	36800.4	TRUE	TRUE	0.987906	0.916068	5639.51
2	OF_20210406_OEF_04	1	3	3	Saccharomyces cerevisiae (strain ATCC 204508 / S288c)	Nicotinamidase	PNC1_YEAST	P53184	1.41195	1.30856	FALSE	7.58162e-121	2.35922e-128	0	0	3	8593.18	TRUE	0	AHNINVVDK	1	1	41042.1	TRUE	_AHNINVVDK_	-24.9853	FALSE	_AHNINVVDK_	FALSE	3.76015e-88	8.82146e-90	35.3199	8.99879	0.214686	-25.122	35.391	4.51333	1.86173e-46	0.0757556	0.398079	1.11157e-45	3.8074e-183	4.64902e-128	41042.1	TRUE	TRUE	1.04068	0.885437	49383.6
2	OF_20210406_OEF_04	1	7	5	Saccharomyces cerevisiae (strain ATCC 204508 / S288c)	PAB1-binding protein 1	PBP1_YEAST	P53297	1.488	1.48279	FALSE	2.94621e-168	4.21128e-248	0	0	7	197943	TRUE	0	TFFPDEDTAIQEAQTR	1	2	274198	TRUE	_TFFPDEDTAIQEAQTR_	49.4416	FALSE	_TFFPDEDTAIQEAQTR_	FALSE	6.40166e-197	1.76597e-197	73.1223	13.1117	0.302917	48.9144	73.3711	71.3351	1.19502e-91	0.0309078	0.17022	7.1701e-91	7.61543e-307	1.76597e-197	446230	TRUE	TRUE	1.21856	0.990897	31949.5
2	OF_20210406_OEF_04	1	7	5	Saccharomyces cerevisiae (strain ATCC 204508 / S288c)	PAB1-binding protein 1	PBP1_YEAST	P53297	1.488	1.48279	FALSE	2.94621e-168	4.21128e-248	0	0	7	197943	TRUE	0	TFFPDEDTAIQEAQTR	1	2	274198	TRUE	_TFFPDEDTAIQEAQTR_	49.4416	FALSE	_TFFPDEDTAIQEAQTR_	FALSE	5.3095e-80	1.16692e-81	73.1454	9.69748	0.345012	48.9632	73.3711	31.6407	3.12403e-27	0.090649	0.12101	1.87442e-26	1.99036e-142	7.01799e-86	102165	TRUE	TRUE	1.02347	0.985454	18157.6
2	OF_20210406_OEF_04	1	7	5	Saccharomyces cerevisiae (strain ATCC 204508 / S288c)	PAB1-binding protein 1	PBP1_YEAST	P53297	1.488	1.48279	FALSE	2.94621e-168	4.21128e-248	0	0	7	197943	TRUE	1	NENAVSTDTSTPAAAGAPEGKPPQK	2	1	245073	TRUE	_NENAVSTDTSTPAAAGAPEGKPPQK_	-7.02958	FALSE	_NENAVSTDTSTPAAAGAPEGKPPQK_	FALSE	3.21351e-176	3.06049e-177	44.9709	11.3582	0.246455	-7.08257	44.9983	51.7926	3.67382e-93	0.0918643	0.0955393	2.20429e-92	2.13608e-291	3.06049e-177	245073	TRUE	TRUE	1.18969	0.999367	23239.1
2	OF_20210406_OEF_04	1	7	5	Saccharomyces cerevisiae (strain ATCC 204508 / S288c)	PAB1-binding protein 1	PBP1_YEAST	P53297	1.488	1.48279	FALSE	2.94621e-168	4.21128e-248	0	0	7	197943	TRUE	0	TVSPTTQISAGK	3	1	199565	TRUE	_TVSPTTQISAGK_	-7.68509	FALSE	_TVSPTTQISAGK_	FALSE	3.11498e-137	1.25858e-138	44.6384	11.0042	0.271395	-7.72689	44.66	112.001	9.68111e-76	0.0783351	0.186204	5.80867e-75	1.5943e-234	1.25858e-138	199565	TRUE	TRUE	1.13011	0.997979	9071.21
2	OF_20210406_OEF_04	1	7	5	Saccharomyces cerevisiae (strain ATCC 204508 / S288c)	PAB1-binding protein 1	PBP1_YEAST	P53297	1.488	1.48279	FALSE	2.94621e-168	4.21128e-248	0	0	7	197943	TRUE	0	SGSNISQGQSSTGHTTR	4	2	49453.9	TRUE	_SGSNISQGQSSTGHTTR_	-44.1771	FALSE	_SGSNISQGQSSTGHTTR_	FALSE	2.65204e-152	1.42392e-153	25.448	9.99434	0.205619	-44.1416	25.4294	27.6164	4.16887e-66	0.103999	0.229866	2.50132e-65	2.48831e-229	1.42392e-153	64095.4	TRUE	TRUE	1.15406	0.997948	15600.4
2	OF_20210406_OEF_04	1	7	5	Saccharomyces cerevisiae (strain ATCC 204508 / S288c)	PAB1-binding protein 1	PBP1_YEAST	P53297	1.488	1.48279	FALSE	2.94621e-168	4.21128e-248	0	0	7	197943	TRUE	0	SGSNISQGQSSTGHTTR	4	2	49453.9	TRUE	_SGSNISQGQSSTGHTTR_	-44.1771	FALSE	_SGSNISQGQSSTGHTTR_	FALSE	2.60412e-105	6.99093e-107	25.4604	9.32055	0.204353	-44.1179	25.4294	26.3708	4.09556e-14	0.202016	0.254181	2.45734e-13	3.15773e-204	1.60671e-117	34812.4	TRUE	TRUE	1.07437	0.949073	14721
2	OF_20210406_OEF_04	1	7	5	Saccharomyces cerevisiae (strain ATCC 204508 / S288c)	PAB1-binding protein 1	PBP1_YEAST	P53297	1.488	1.48279	FALSE	2.94621e-168	4.21128e-248	0	0	7	197943	TRUE	0	ALEDDSASWDQFAVNEK	5	1	32546.6	TRUE	_ALEDDSASWDQFAVNEK_	54.7036	FALSE	_ALEDDSASWDQFAVNEK_	FALSE	5.28549e-134	2.05262e-135	75.7623	13.3443	0.349068	54.4381	75.8924	18.5416	8.75607e-28	0.0430972	0.044414	5.25364e-27	2.17444e-199	2.05262e-135	32546.6	TRUE	TRUE	1.1248	0.992554	13552.7
2	OF_20210406_OEF_04	1	1	1	Saccharomyces cerevisiae (strain ATCC 204508 / S288c)	Protein PXR1	PXR1_YEAST	P53335	1.41701	1.37486	TRUE	9.41184e-124	3.17083e-169	0	0	1	87832.7	TRUE	0	SSESASNIPDAVNTR	1	1	87832.7	TRUE	_SSESASNIPDAVNTR_	7.88712	FALSE	_SSESASNIPDAVNTR_	FALSE	2.91184e-124	9.66587e-126	51.5643	10.5046	0.323405	6.67584	52.1211	72.2786	2.21957e-05	0.195632	0.690462	0.000103765	9.66587e-126	3.62361e-97	87832.7	TRUE	TRUE	1.10837	0.999166	9878.55
2	OF_20210406_OEF_04	1	1	1	Saccharomyces cerevisiae (strain ATCC 204508 / S288c)	Histone H1	H1_YEAST	P53551	1.35189	1.31462	TRUE	4.38651e-89	7.57011e-132	0	0	1	19777.2	TRUE	0	QAATSVSATASK	1	1	19777.2	TRUE	_QAATSVSATASK_	-37.6608	FALSE	_QAATSVSATASK_	FALSE	3.5154e-91	8.47084e-93	28.8518	10.633	0.294338	-37.6047	28.8231	2.58269	1.36437e-11	0.0626545	0.57346	8.18623e-11	1.9064e-104	5.71972e-71	19777.2	TRUE	TRUE	1.04686	0.98343	55648.3
2	OF_20210406_OEF_04	1	1	1	Saccharomyces cerevisiae (strain ATCC 204508 / S288c)	Hsp90 co-chaperone HCH1	HCH1_YEAST	P53834	1.44727	1.41771	TRUE	7.25182e-142	1.03669e-198	0	0	1	388345	TRUE	0	IELTQVSSITGDSNVSQR	1	1	388345	TRUE	_IELTQVSSITGDSNVSQR_	44.5882	FALSE	_IELTQVSSITGDSNVSQR_	FALSE	4.7315e-151	2.42641e-152	71.065	20.3116	0.223756	44.2945	71.1866	39.1373	1.27991e-66	0.123223	0.409411	7.67943e-66	1.74968e-259	2.42641e-152	388345	TRUE	TRUE	1.15212	0.998334	27529.4
2	OF_20210406_OEF_04	1	1	1	Saccharomyces cerevisiae (strain ATCC 204508 / S288c)	Protein SQS1	SQS1_YEAST	P53866	1.36221	1.32871	TRUE	3.49326e-94	3.67706e-140	0	0	1	31810.7	TRUE	0	YDSSTDLQAGR	1	1	31810.7	TRUE	_YDSSTDLQAGR_	-17.3742	FALSE	_YDSSTDLQAGR_	FALSE	1.94887e-98	4.96527e-100	39.1493	11.1495	0.242286	-17.867	39.4147	12.857	2.63773e-10	0.0604259	0.513343	1.58264e-09	6.65586e-149	4.96527e-100	31810.7	TRUE	TRUE	1.06125	0.99556	27462.4
2	OF_20210406_OEF_04	1	1	1	Saccharomyces cerevisiae (strain ATCC 204508 / S288c)	Nascent polypeptide-associated complex subunit beta-1	NACB1_YEAST	Q02642	1.41822	1.41822	TRUE	1.88019e-124	4.5233e-199	0	0	1	49297.1	TRUE	0	LHAVTIDNVAEANFFK	1	1	49297.1	TRUE	_LHAVTIDNVAEANFFK_	70.1561	FALSE	_LHAVTIDNVAEANFFK_	FALSE	2.21136e-151	1.14876e-152	82.2719	6.24929	0.155037	69.5394	82.5508	17.4989	2.8107e-07	0.130106	0.158721	1.67343e-06	1.14876e-152	3.15938e-60	49297.1	TRUE	TRUE	1.15263	0.995072	39685.5
2	OF_20210406_OEF_04	1	7	5	Saccharomyces cerevisiae (strain ATCC 204508 / S288c)	Cofilin	COFI_YEAST	Q03048	1.48206	1.48206	FALSE	2.90017e-164	1.62269e-247	0	0	7	357811	TRUE	0	IVFFTWSPDTAPVR	1	2	586469	TRUE	_IVFFTWSPDTAPVR_	89.4384	FALSE	_IVFFTWSPDTAPVR_	FALSE	2.27183e-196	5.86278e-197	93.0265	16.8014	0.337963	89.7463	92.8592	102.118	3.33251e-89	0.0240933	0.296906	1.99951e-88	2.89383387995535E-314	5.86278e-197	1.1265e+06	TRUE	TRUE	1.21781	0.998481	36062.6
2	OF_20210406_OEF_04	1	7	5	Saccharomyces cerevisiae (strain ATCC 204508 / S288c)	Cofilin	COFI_YEAST	Q03048	1.48206	1.48206	FALSE	2.90017e-164	1.62269e-247	0	0	7	357811	TRUE	0	SGVAVADESLTAFNDLK	2	2	223746	TRUE	_SGVAVADESLTAFNDLK_	71.1961	FALSE	_SGVAVADESLTAFNDLK_	FALSE	6.08162e-127	2.1433e-128	82.6203	6.69685	0.118656	70.3096	83.0217	100.783	3.31671e-56	0.118503	0.285392	1.99002e-55	1.54957e-182	2.1433e-128	412978	TRUE	TRUE	1.11295	0.826516	33200.2
2	OF_20210406_OEF_04	1	7	5	Saccharomyces cerevisiae (strain ATCC 204508 / S288c)	Cofilin	COFI_YEAST	Q03048	1.48206	1.48206	FALSE	2.90017e-164	1.62269e-247	0	0	7	357811	TRUE	0	SGVAVADESLTAFNDLK	2	2	223746	TRUE	_SGVAVADESLTAFNDLK_	71.1961	FALSE	_SGVAVADESLTAFNDLK_	FALSE	3.59824e-77	7.59523e-79	82.6382	5.78332	0.15762	70.3491	83.0217	23.5711	2.93293e-19	0.15899	0.246653	1.75976e-18	2.53298e-137	3.77815e-73	34513.1	TRUE	TRUE	1.01727	0.980461	18746.4
2	OF_20210406_OEF_04	1	7	5	Saccharomyces cerevisiae (strain ATCC 204508 / S288c)	Cofilin	COFI_YEAST	Q03048	1.48206	1.48206	FALSE	2.90017e-164	1.62269e-247	0	0	7	357811	TRUE	0	FILFGLNDAK	3	1	386712	TRUE	_FILFGLNDAK_	77.5326	FALSE	_FILFGLNDAK_	FALSE	1.86788e-150	9.28137e-152	86.2505	12.4176	0.333056	77.5995	86.2132	70.9347	1.8866e-83	0.0807068	0.253944	1.13196e-82	9.66166e-280	1.43186e-157	386712	TRUE	TRUE	1.15119	0.998221	22174.6
2	OF_20210406_OEF_04	1	7	5	Saccharomyces cerevisiae (strain ATCC 204508 / S288c)	Cofilin	COFI_YEAST	Q03048	1.48206	1.48206	FALSE	2.90017e-164	1.62269e-247	0	0	7	357811	TRUE	0	ETSTDPSYDAFLEK	4	1	293985	TRUE	_ETSTDPSYDAFLEK_	40.2451	FALSE	_ETSTDPSYDAFLEK_	FALSE	3.50854e-184	5.01221e-185	69.3213	13.0468	0.348688	40.1238	69.3724	44.739	1.95812e-92	0.294863	0.362882	1.17487e-91	0	5.01221e-185	293985	TRUE	TRUE	1.20099	0.999526	31482.8
2	OF_20210406_OEF_04	1	2	2	Saccharomyces cerevisiae (strain ATCC 204508 / S288c)	Protein TMA23	TMA23_YEAST	Q03525	1.30893	1.26436	FALSE	1.97831e-69	2.62952e-104	0	0	2	45938.3	TRUE	0	NLDVSTDSNNGSIK	2	1	34315.6	TRUE	_NLDVSTDSNNGSIK_	-0.193814	FALSE	_NLDVSTDSNNGSIK_	FALSE	1.1268e-67	2.24797e-69	48.1902	14.3681	0.0684146	-0.605261	48.3821	18.6138	0.000165831	0.147318	0.904328	0.000661534	4.56317e-108	3.80354e-52	34315.6	TRUE	TRUE	0.99555	0.994494	12290
2	OF_20210406_OEF_04	1	11	9	Saccharomyces cerevisiae (strain ATCC 204508 / S288c)	NADPH dehydrogenase 2	OYE2_YEAST	Q03558	1.48795	1.46634	FALSE	3.18192e-168	4.3067e-235	0	0	10	126057	TRUE	0	FFISNPDLVDR	1	1	611829	TRUE	_FFISNPDLVDR_	56.9961	FALSE	_FFISNPDLVDR_	FALSE	1.00029e-177	1.02594e-178	76.9559	11.7715	0.300771	56.8833	77.0089	44.1183	2.53819e-92	0.0939859	0.392528	1.52291e-91	9.03555706238743E-312	1.02594e-178	611829	TRUE	TRUE	1.19185	0.997231	85295.8
2	OF_20210406_OEF_04	1	11	9	Saccharomyces cerevisiae (strain ATCC 204508 / S288c)	NADPH dehydrogenase 2	OYE2_YEAST	Q03558	1.48795	1.46634	FALSE	3.18192e-168	4.3067e-235	0	0	10	126057	TRUE	0	FTLEVVDAVVDAIGPEK	2	2	126786	TRUE	_FTLEVVDAVVDAIGPEK_	129.317	FALSE	_FTLEVVDAVVDAIGPEK_	FALSE	1.81734e-111	5.11926e-113	109.646	10.9269	0.0585646	129.271	109.661	14.3289	2.45754e-89	0.0509679	1.04191	1.47452e-88	1.77686e-260	7.46396e-117	138714	TRUE	TRUE	1.08574	0.998321	47128.6
2	OF_20210406_OEF_04	1	11	9	Saccharomyces cerevisiae (strain ATCC 204508 / S288c)	NADPH dehydrogenase 2	OYE2_YEAST	Q03558	1.48795	1.46634	FALSE	3.18192e-168	4.3067e-235	0	0	10	126057	TRUE	0	FTLEVVDAVVDAIGPEK	2	2	126786	TRUE	_FTLEVVDAVVDAIGPEK_	129.317	FALSE	_FTLEVVDAVVDAIGPEK_	FALSE	4.12653e-128	1.48704e-129	109.772	14.4035	0.0525376	129.652	109.661	110.507	9.08879e-84	0.237885	1.01228	5.45328e-83	1.58021e-220	1.78501e-134	114858	TRUE	TRUE	1.11494	0.998321	4891.13
2	OF_20210406_OEF_04	1	11	9	Saccharomyces cerevisiae (strain ATCC 204508 / S288c)	NADPH dehydrogenase 2	OYE2_YEAST	Q03558	1.48795	1.46634	FALSE	3.18192e-168	4.3067e-235	0	0	10	126057	TRUE	0	TDEYGGSIENR	3	1	277253	TRUE	_TDEYGGSIENR_	-14.1941	FALSE	_TDEYGGSIENR_	FALSE	9.79232e-185	1.45071e-185	41.1661	11.0903	0.274487	-14.1952	41.1667	102.575	5.49401e-93	0.0780449	0.256698	3.2964e-92	7.91757e-300	1.45071e-185	277253	TRUE	TRUE	1.20176	0.999912	14603.6
2	OF_20210406_OEF_04	1	11	9	Saccharomyces cerevisiae (strain ATCC 204508 / S288c)	NADPH dehydrogenase 2	OYE2_YEAST	Q03558	1.48795	1.46634	FALSE	3.18192e-168	4.3067e-235	0	0	10	126057	TRUE	0	AQHPGNIPNR	5	1	132363	TRUE	_AQHPGNIPNR_	-33.4148	FALSE	_AQHPGNIPNR_	FALSE	1.7024e-113	4.91669e-115	31.1545	10.1838	0.2688	-33.1406	31.0122	96.0229	3.06874e-54	0.129067	0.484417	1.2013e-53	2.13654e-192	2.38449e-114	132363	TRUE	TRUE	1.08941	0.995555	9708.63
2	OF_20210406_OEF_04	1	11	9	Saccharomyces cerevisiae (strain ATCC 204508 / S288c)	NADPH dehydrogenase 2	OYE2_YEAST	Q03558	1.48795	1.46634	FALSE	3.18192e-168	4.3067e-235	0	0	10	126057	TRUE	2	DFKPQALGDTNLFKPIK	6	2	64428.1	TRUE	_DFKPQALGDTNLFKPIK_	62.1436	FALSE	_DFKPQALGDTNLFKPIK_	FALSE	2.16105e-115	6.42692e-117	79.4812	9.02415	0.14648	62.655	79.2742	57.6878	1.35675e-41	0.0589672	0.321766	8.1405e-41	1.72573e-194	6.42692e-117	87874	TRUE	TRUE	1.09282	0.99531	9656.46
2	OF_20210406_OEF_04	1	11	9	Saccharomyces cerevisiae (strain ATCC 204508 / S288c)	NADPH dehydrogenase 2	OYE2_YEAST	Q03558	1.48795	1.46634	FALSE	3.18192e-168	4.3067e-235	0	0	10	126057	TRUE	2	DFKPQALGDTNLFKPIK	6	2	64428.1	TRUE	_DFKPQALGDTNLFKPIK_	62.1436	FALSE	_DFKPQALGDTNLFKPIK_	FALSE	1.4515e-78	3.12151e-80	79.417	6.04157	0.203139	62.4894	79.2742	14.6834	4.61445e-41	0.0822027	0.479911	2.76867e-40	3.4143e-155	8.09299e-119	40982.3	TRUE	TRUE	1.02034	0.986497	32957.6
2	OF_20210406_OEF_04	1	11	9	Saccharomyces cerevisiae (strain ATCC 204508 / S288c)	NADPH dehydrogenase 2	OYE2_YEAST	Q03558	1.48795	1.46634	FALSE	3.18192e-168	4.3067e-235	0	0	10	126057	TRUE	1	FFISNPDLVDRLEK	7	1	94194.1	TRUE	_FFISNPDLVDRLEK_	68.0838	FALSE	_FFISNPDLVDRLEK_	FALSE	4.26355e-79	9.29384e-81	81.657	7.98843	0.0850872	68.0902	81.6543	14.9268	2.09438e-26	0.133501	0.190647	1.25663e-25	1.2771e-199	9.29384e-81	94194.1	TRUE	TRUE	1.0215	0.964369	39032.2
2	OF_20210406_OEF_04	1	3	3	Saccharomyces cerevisiae (strain ATCC 204508 / S288c)	RuvB-like protein 1	RUVB1_YEAST	Q03940	1.41366	1.33651	TRUE	7.9342e-122	7.04833e-145	0	0	3	20714.1	TRUE	0	ENPGVNSSNSGAVTR	2	1	20714.1	TRUE	_ENPGVNSSNSGAVTR_	-24.9853	FALSE	_ENPGVNSSNSGAVTR_	FALSE	1.39397e-102	3.66833e-104	35.1407	8.85271	0.237952	-25.4665	35.391	18.1197	1.84683e-77	0.12047	0.266074	1.1081e-76	3.54251e-223	1.35783e-114	20714.1	TRUE	TRUE	1.06921	0.974775	9632.41
2	OF_20210406_OEF_04	1	1	1	Saccharomyces cerevisiae (strain ATCC 204508 / S288c)	Importin beta SMX1	SXM1_YEAST	Q04175	1.42263	1.30358	TRUE	5.07437e-127	1.62826e-125	0	0	1	37270.7	TRUE	0	DLASNLVEQFLR	1	1	37270.7	TRUE	_DLASNLVEQFLR_	128.875	FALSE	_DLASNLVEQFLR_	FALSE	1.06537e-85	2.43514e-87	109.564	12.8776	0.32019	129.024	109.515	11.8713	1.62753e-68	0.048751	0.729226	9.7652e-68	4.37779e-197	2.30076e-96	37270.7	TRUE	TRUE	1.0356	0.976763	15191.9
2	OF_20210406_OEF_04	1	2	2	Saccharomyces cerevisiae (strain ATCC 204508 / S288c)	Hypoxanthine-guanine phosphoribosyltransferase	HPRT_YEAST	Q04178	1.39584	1.3799	FALSE	7.70855e-112	1.45139e-172	0	0	2	102454	TRUE	0	NVLIVDEVDDTR	1	1	104466	TRUE	_NVLIVDEVDDTR_	43.7194	FALSE	_NVLIVDEVDDTR_	FALSE	2.86474e-127	1.01857e-128	70.9119	11.5353	0.280967	43.9252	70.8267	48.8657	7.41442e-34	0.128398	0.108163	4.44865e-33	1.26262e-181	1.88168e-120	104466	TRUE	TRUE	1.11351	0.989336	18422
2	OF_20210406_OEF_04	1	2	2	Saccharomyces cerevisiae (strain ATCC 204508 / S288c)	Hypoxanthine-guanine phosphoribosyltransferase	HPRT_YEAST	Q04178	1.39584	1.3799	FALSE	7.70855e-112	1.45139e-172	0	0	2	102454	TRUE	1	NFKPDLIIAIGGGGFIPAR	2	1	63801.7	TRUE	_NFKPDLIIAIGGGGFIPAR_	95.9153	FALSE	_NFKPDLIIAIGGGGFIPAR_	FALSE	1.16199e-79	2.54684e-81	96.7539	11.931	0.18702	97.2596	96.09	31.0656	1.90861e-27	0.194059	0.37511	1.14517e-26	1.6394e-225	2.54684e-81	63801.7	TRUE	TRUE	1.02273	0.997497	14942.2
2	OF_20210406_OEF_04	1	2	2	Saccharomyces cerevisiae (strain ATCC 204508 / S288c)	Protein transport protein SEC13	SEC13_YEAST	Q04491	1.34881	1.34881	FALSE	1.37074e-87	1.77435e-152	0	0	2	47206.6	TRUE	0	TCIIWTQDNEQGPWK	1	1	64478.2	TRUE	_TC[+57]IIWTQDNEQGPWK_	57.1601	FALSE	_TC[Carbamidomethyl (C)]IIWTQDNEQGPWK_	FALSE	2.6709e-109	7.36799e-111	77.1453	11.1049	0.194742	57.2864	77.086	15.9906	9.96719e-40	0.0556996	0.407443	5.98032e-39	6.82865e-176	1.43614e-107	64478.2	TRUE	TRUE	1.08177	0.995618	18837.7
2	OF_20210406_OEF_04	1	2	2	Saccharomyces cerevisiae (strain ATCC 204508 / S288c)	Protein transport protein SEC13	SEC13_YEAST	Q04491	1.34881	1.34881	FALSE	1.37074e-87	1.77435e-152	0	0	2	47206.6	TRUE	0	YNSDAQTYVLESTLEGHSDWVR	2	1	27419	TRUE	_YNSDAQTYVLESTLEGHSDWVR_	76.5229	FALSE	_YNSDAQTYVLESTLEGHSDWVR_	FALSE	2.91032e-69	5.90928e-71	85.5267	8.8197	0.188499	76.3019	85.6499	11.7331	3.8546e-20	0.214518	0.342387	2.31276e-19	1.19532e-130	2.54888e-64	27419	TRUE	TRUE	0.999291	0.918615	19244.6
2	OF_20210406_OEF_04	1	1	1	Saccharomyces cerevisiae (strain ATCC 204508 / S288c)	Ribosome biogenesis protein ERB1	ERB1_YEAST	Q04660	1.40884	1.36744	TRUE	4.42651e-119	2.30756e-164	0	0	1	45205.5	TRUE	0	VINSLGVLDAIWHPR	1	1	45205.5	TRUE	_VINSLGVLDAIWHPR_	104.312	FALSE	_VINSLGVLDAIWHPR_	FALSE	6.74162e-120	2.13174e-121	100.159	12.5845	0.323135	105.048	99.8294	44.5837	3.24955e-75	0.0804304	0.303678	1.47699e-74	1.64514e-206	1.82377e-122	45205.5	TRUE	TRUE	1.10079	0.988923	3800.97
2	OF_20210406_OEF_04	1	8	7	Saccharomyces cerevisiae (strain ATCC 204508 / S288c)	NADP-dependent 3-hydroxy acid dehydrogenase	YM71_YEAST	Q05016	1.46515	1.4196	FALSE	3.61399e-153	4.62687e-200	0	0	8	159570	TRUE	0	NSGDIVNLGSIAGR	1	1	255811	TRUE	_NSGDIVNLGSIAGR_	47.8331	FALSE	_NSGDIVNLGSIAGR_	FALSE	3.00436e-144	1.37342e-145	72.5466	9.45273	0.226853	47.6645	72.6232	6.57257	1.29786e-64	0.0714714	0.23535	7.78717e-64	7.83729e-193	1.37342e-145	255811	TRUE	TRUE	1.14142	0.990696	272169
2	OF_20210406_OEF_04	1	8	7	Saccharomyces cerevisiae (strain ATCC 204508 / S288c)	NADP-dependent 3-hydroxy acid dehydrogenase	YM71_YEAST	Q05016	1.46515	1.4196	FALSE	3.61399e-153	4.62687e-200	0	0	8	159570	TRUE	0	FAVGAFTDSLR	2	1	222644	TRUE	_FAVGAFTDSLR_	61.5002	FALSE	_FAVGAFTDSLR_	FALSE	4.61367e-84	1.04264e-85	79.0939	11.6794	0.281041	61.7067	79.0087	20.0605	5.11151e-65	0.0293713	0.289008	3.06691e-64	3.73013e-153	8.38226e-111	222644	TRUE	TRUE	1.03216	0.989628	54987.4
2	OF_20210406_OEF_04	1	8	7	Saccharomyces cerevisiae (strain ATCC 204508 / S288c)	NADP-dependent 3-hydroxy acid dehydrogenase	YM71_YEAST	Q05016	1.46515	1.4196	FALSE	3.61399e-153	4.62687e-200	0	0	8	159570	TRUE	1	IKPFIENLPQEFK	3	1	169251	TRUE	_IKPFIENLPQEFK_	69.7854	FALSE	_IKPFIENLPQEFK_	FALSE	7.65951e-89	1.80755e-90	81.9994	10.1846	0.0597523	68.8972	82.3829	52.9936	1.43859e-48	0.131251	0.30656	8.63156e-48	1.71153e-125	1.80755e-90	169251	TRUE	TRUE	1.0421	0.992748	18887.1
2	OF_20210406_OEF_04	1	8	7	Saccharomyces cerevisiae (strain ATCC 204508 / S288c)	NADP-dependent 3-hydroxy acid dehydrogenase	YM71_YEAST	Q05016	1.46515	1.4196	FALSE	3.61399e-153	4.62687e-200	0	0	8	159570	TRUE	0	VILIAPGLVETEFSLVR	4	2	54751.4	TRUE	_VILIAPGLVETEFSLVR_	124.798	FALSE	_VILIAPGLVETEFSLVR_	FALSE	1.22343e-50	2.22443e-52	108.21	12.5974	0.413271	124.954	108.153	25.0805	7.69963e-25	0.314754	0.941664	4.61978e-24	6.76401e-140	1.02446e-85	58687.9	TRUE	TRUE	0.951983	0.979236	12523.1
2	OF_20210406_OEF_04	1	8	7	Saccharomyces cerevisiae (strain ATCC 204508 / S288c)	NADP-dependent 3-hydroxy acid dehydrogenase	YM71_YEAST	Q05016	1.46515	1.4196	FALSE	3.61399e-153	4.62687e-200	0	0	8	159570	TRUE	0	VILIAPGLVETEFSLVR	4	2	54751.4	TRUE	_VILIAPGLVETEFSLVR_	124.798	FALSE	_VILIAPGLVETEFSLVR_	FALSE	4.61557e-141	1.98519e-142	108.227	12.1555	0.318291	125.002	108.153	51.0949	6.76434e-92	0.387322	0.958761	4.05002e-91	1.06489e-233	2.8591e-140	50815	TRUE	TRUE	1.13632	0.998533	7595.11
2	OF_20210406_OEF_04	1	8	7	Saccharomyces cerevisiae (strain ATCC 204508 / S288c)	NADP-dependent 3-hydroxy acid dehydrogenase	YM71_YEAST	Q05016	1.46515	1.4196	FALSE	3.61399e-153	4.62687e-200	0	0	8	159570	TRUE	0	TIDQEFPNAK	5	1	140153	TRUE	_TIDQEFPNAK_	9.6804	FALSE	_TIDQEFPNAK_	FALSE	2.7303e-152	1.45616e-153	52.9138	11.6136	0.279642	9.61677	52.943	91.3425	6.1354e-86	0.225058	0.262436	3.68124e-85	9.11492e-235	1.45616e-153	140153	TRUE	TRUE	1.15404	0.999627	9722.28
2	OF_20210406_OEF_04	1	2	2	Saccharomyces cerevisiae (strain ATCC 204508 / S288c)	Survival factor 1	SVF1_YEAST	Q05515	1.40915	1.40273	FALSE	2.94672e-119	3.97327e-188	0	0	2	101787	TRUE	0	NPEDLNIWTSTK	2	1	45535.9	TRUE	_NPEDLNIWTSTK_	47.6346	FALSE	_NPEDLNIWTSTK_	FALSE	2.23739e-141	9.72777e-143	72.5478	8.81478	0.199673	47.6671	72.533	28.2437	1.64903e-74	0.0461473	0.310977	9.5234e-74	4.05075e-216	5.07562e-133	45535.9	TRUE	TRUE	1.13682	0.988894	18000.1
2	OF_20210406_OEF_04	1	10	9	Saccharomyces cerevisiae (strain ATCC 204508 / S288c)	Protein HRI1	HRI1_YEAST	Q05905	1.48064	1.4756	FALSE	2.56631e-163	2.2677e-242	0	0	10	227625	TRUE	0	LLFQVGPHPNER	1	2	814958	TRUE	_LLFQVGPHPNER_	34.3294	FALSE	_LLFQVGPHPNER_	FALSE	1.52115e-191	2.9681e-192	66.9554	12.7395	0.314609	34.6866	66.7826	164.778	1.51718e-14	0.166151	0.131763	9.10306e-14	7.84129e-257	7.89668e-190	1.20019e+06	TRUE	TRUE	1.21122	0.998684	34590.6
2	OF_20210406_OEF_04	1	10	9	Saccharomyces cerevisiae (strain ATCC 204508 / S288c)	Protein HRI1	HRI1_YEAST	Q05905	1.48064	1.4756	FALSE	2.56631e-163	2.2677e-242	0	0	10	227625	TRUE	0	LLFQVGPHPNER	1	2	814958	TRUE	_LLFQVGPHPNER_	34.3294	FALSE	_LLFQVGPHPNER_	FALSE	2.8907e-73	5.99109e-75	66.9218	13.6162	0.169182	34.6171	66.7826	40.8346	6.40675e-38	0.457228	0.359408	3.84405e-37	1.50331e-223	6.78076e-105	429728	TRUE	TRUE	1.00852	0.976993	64620.8
2	OF_20210406_OEF_04	1	10	9	Saccharomyces cerevisiae (strain ATCC 204508 / S288c)	Protein HRI1	HRI1_YEAST	Q05905	1.48064	1.4756	FALSE	2.56631e-163	2.2677e-242	0	0	10	227625	TRUE	0	NNNTIEGLNFIR	2	1	918667	TRUE	_NNNTIEGLNFIR_	61.9777	FALSE	_NNNTIEGLNFIR_	FALSE	5.0259e-184	6.93228e-185	79.286	12.2161	0.323256	62.172	79.2058	46.6096	6.16074e-86	0.0709291	0.070938	3.69644e-85	3.42287e-273	6.93228e-185	918667	TRUE	TRUE	1.20077	0.995342	111838
2	OF_20210406_OEF_04	1	10	9	Saccharomyces cerevisiae (strain ATCC 204508 / S288c)	Protein HRI1	HRI1_YEAST	Q05905	1.48064	1.4756	FALSE	2.56631e-163	2.2677e-242	0	0	10	227625	TRUE	1	TFTLSSVSTDGHYISLRPF	3	1	481023	TRUE	_TFTLSSVSTDGHYISLRPF_	88.4202	FALSE	_TFTLSSVSTDGHYISLRPF_	FALSE	3.26082e-178	3.52521e-179	92.497	13.0433	0.294412	88.7719	92.3059	80.6518	2.48136e-89	0.039813	0.1312	1.48881e-88	1.5815e-294	3.52521e-179	481023	TRUE	TRUE	1.19254	0.993042	30505.7
2	OF_20210406_OEF_04	1	10	9	Saccharomyces cerevisiae (strain ATCC 204508 / S288c)	Protein HRI1	HRI1_YEAST	Q05905	1.48064	1.4756	FALSE	2.56631e-163	2.2677e-242	0	0	10	227625	TRUE	0	SEFLLSYGK	4	1	487129	TRUE	_SEFLLSYGK_	45.9348	FALSE	_SEFLLSYGK_	FALSE	7.75758e-174	6.67319e-175	71.7294	13.6224	0.298798	45.8669	71.7602	97.9342	2.45441e-76	0.0526337	0.0669439	1.47264e-75	6.16231e-277	6.67319e-175	487129	TRUE	TRUE	1.18625	0.99944	22099.4
2	OF_20210406_OEF_04	1	10	9	Saccharomyces cerevisiae (strain ATCC 204508 / S288c)	Protein HRI1	HRI1_YEAST	Q05905	1.48064	1.4756	FALSE	2.56631e-163	2.2677e-242	0	0	10	227625	TRUE	1	VKPSGDELSFPFEWAFAGTNETVK	5	1	185669	TRUE	_VKPSGDELSFPFEWAFAGTNETVK_	115.148	FALSE	_VKPSGDELSFPFEWAFAGTNETVK_	FALSE	4.33993e-176	4.03714e-177	104.804	12.7012	0.279978	115.986	104.466	174.496	2.46354e-23	0.122208	0.167543	1.47813e-22	1.9474e-191	3.74289e-136	185669	TRUE	TRUE	1.1895	0.999904	5566.32
2	OF_20210406_OEF_04	1	10	9	Saccharomyces cerevisiae (strain ATCC 204508 / S288c)	Protein HRI1	HRI1_YEAST	Q05905	1.48064	1.4756	FALSE	2.56631e-163	2.2677e-242	0	0	10	227625	TRUE	1	NWDSGCVEETGAVYPFGADKESVSFR	6	1	183231	TRUE	_NWDSGC[+57]VEETGAVYPFGADKESVSFR_	65.77	FALSE	_NWDSGC[Carbamidomethyl (C)]VEETGAVYPFGADKESVSFR_	FALSE	6.37376e-154	3.51656e-155	80.6773	10.7084	0.271018	65.7744	80.6756	33.3382	8.26097e-51	0.0433803	0.165073	4.95658e-50	3.10389e-239	3.51656e-155	183231	TRUE	TRUE	1.15656	0.988393	39073.2
2	OF_20210406_OEF_04	1	10	9	Saccharomyces cerevisiae (strain ATCC 204508 / S288c)	Protein HRI1	HRI1_YEAST	Q05905	1.48064	1.4756	FALSE	2.56631e-163	2.2677e-242	0	0	10	227625	TRUE	0	WIQGFLSQK	7	1	121165	TRUE	_WIQGFLSQK_	55.762	FALSE	_WIQGFLSQK_	FALSE	6.01592e-178	6.33255e-179	76.5079	11.5391	0.267404	55.9599	76.411	40.5656	5.538e-80	0.0913442	0.111575	3.3228e-79	2.73423e-232	6.33255e-179	121165	TRUE	TRUE	1.19216	0.980321	44058.8
2	OF_20210406_OEF_04	1	10	9	Saccharomyces cerevisiae (strain ATCC 204508 / S288c)	Protein HRI1	HRI1_YEAST	Q05905	1.48064	1.4756	FALSE	2.56631e-163	2.2677e-242	0	0	10	227625	TRUE	0	VTDEAYDGLVIVIGR	8	1	43292	TRUE	_VTDEAYDGLVIVIGR_	77.0619	FALSE	_VTDEAYDGLVIVIGR_	FALSE	1.05155e-114	3.09279e-116	85.8703	6.03081	0.137163	76.9179	85.9506	7.12381	5.27243e-71	0.319235	0.347153	3.16346e-70	4.90185e-178	3.88954e-111	43292	TRUE	TRUE	1.09159	0.973898	102924
2	OF_20210406_OEF_04	1	10	9	Saccharomyces cerevisiae (strain ATCC 204508 / S288c)	Protein HRI1	HRI1_YEAST	Q05905	1.48064	1.4756	FALSE	2.56631e-163	2.2677e-242	0	0	10	227625	TRUE	0	GEVNTTWK	9	1	15348.7	TRUE	_GEVNTTWK_	-7.28595	FALSE	_GEVNTTWK_	FALSE	2.84983e-126	9.95573e-128	44.9087	10.7326	0.229891	-7.20318	44.866	22.0397	2.74527e-58	0.218223	0.431071	1.6468e-57	2.0171e-175	9.95573e-128	15348.7	TRUE	TRUE	1.11181	0.993147	5468.91
2	OF_20210406_OEF_04	1	4	4	Saccharomyces cerevisiae (strain ATCC 204508 / S288c)	Importin subunit beta-1	IMB1_YEAST	Q06142	1.44199	1.40516	FALSE	1.296e-138	8.00225e-190	0	0	4	45911.3	TRUE	0	DVVPNLLNLLTR	1	1	120753	TRUE	_DVVPNLLNLLTR_	126.515	FALSE	_DVVPNLLNLLTR_	FALSE	5.59683e-118	1.70896e-119	108.907	14.7741	0.357739	127.041	108.733	33.2372	5.87403e-73	0.168364	0.797475	3.52442e-72	2.62083e-224	5.85414e-111	120753	TRUE	TRUE	1.09742	0.99862	16261.1
2	OF_20210406_OEF_04	1	4	4	Saccharomyces cerevisiae (strain ATCC 204508 / S288c)	Importin subunit beta-1	IMB1_YEAST	Q06142	1.44199	1.40516	FALSE	1.296e-138	8.00225e-190	0	0	4	45911.3	TRUE	0	STAEFAQLLENSILSPDQNIR	2	1	67268.7	TRUE	_[+42]STAEFAQLLENSILSPDQNIR_	153.337	FALSE	_[Acetyl (Protein N-term)]STAEFAQLLENSILSPDQNIR_	FALSE	6.36254e-143	2.82779e-144	117.453	15.0263	0.155138	152.174	117.852	77.7897	3.14882e-61	0.111486	0.349758	1.88929e-60	1.50639e-243	2.82779e-144	67268.7	TRUE	TRUE	1.1393	0.991256	3130.53
2	OF_20210406_OEF_04	1	4	4	Saccharomyces cerevisiae (strain ATCC 204508 / S288c)	Importin subunit beta-1	IMB1_YEAST	Q06142	1.44199	1.40516	FALSE	1.296e-138	8.00225e-190	0	0	4	45911.3	TRUE	0	LAALNALADSLIFIK	4	1	3352.5	TRUE	_LAALNALADSLIFIK_	142.603	FALSE	_LAALNALADSLIFIK_	FALSE	9.20138e-33	1.53037e-34	114.521	2.74458	0.0823237	143.627	114.17	11.5532	2.37194e-06	0.0897169	0.64954	1.42317e-05	1.41205e-70	4.08858e-39	3352.5	TRUE	TRUE	0.896293	0.909968	8816.49
2	OF_20210406_OEF_04	1	6	5	Saccharomyces cerevisiae (strain ATCC 204508 / S288c)	ATP-dependent RNA helicase SUB2	SUB2_YEAST	Q07478	1.44331	1.42467	FALSE	2.01482e-139	1.00548e-203	0	0	6	43136.7	TRUE	0	FLQNPLEIFVDDEAK	1	2	131234	TRUE	_FLQNPLEIFVDDEAK_	118.707	FALSE	_FLQNPLEIFVDDEAK_	FALSE	1.17803e-155	6.92957e-157	105.934	20.6643	0.384681	118.79	105.9	24.7944	6.66293e-88	0.0830039	0.373486	3.99776e-87	1.71026e-260	6.92957e-157	176701	TRUE	TRUE	1.15922	0.997007	19407.4
2	OF_20210406_OEF_04	1	6	5	Saccharomyces cerevisiae (strain ATCC 204508 / S288c)	ATP-dependent RNA helicase SUB2	SUB2_YEAST	Q07478	1.44331	1.42467	FALSE	2.01482e-139	1.00548e-203	0	0	6	43136.7	TRUE	0	FLQNPLEIFVDDEAK	1	2	131234	TRUE	_FLQNPLEIFVDDEAK_	118.707	FALSE	_FLQNPLEIFVDDEAK_	FALSE	1.56064e-107	4.26114e-109	105.902	19.6692	0.415577	118.711	105.9	21.4099	2.70914e-55	0.0231562	0.364261	1.62548e-54	4.50281e-234	7.41794e-131	85767.4	TRUE	TRUE	1.07851	0.995999	9347.78
2	OF_20210406_OEF_04	1	6	5	Saccharomyces cerevisiae (strain ATCC 204508 / S288c)	ATP-dependent RNA helicase SUB2	SUB2_YEAST	Q07478	1.44331	1.42467	FALSE	2.01482e-139	1.00548e-203	0	0	6	43136.7	TRUE	0	LLNASNFPAITVHGH	2	1	45911	TRUE	_LLNASNFPAITVHGH_	52.3472	FALSE	_LLNASNFPAITVHGH_	FALSE	1.90437e-83	4.29155e-85	74.3926	9.85724	0.178858	51.5984	74.7524	22.2286	7.09945e-35	0.191942	0.465998	4.25967e-34	1.02532e-111	2.64187e-76	45911	TRUE	TRUE	1.03085	0.998616	13200.5
2	OF_20210406_OEF_04	1	6	5	Saccharomyces cerevisiae (strain ATCC 204508 / S288c)	ATP-dependent RNA helicase SUB2	SUB2_YEAST	Q07478	1.44331	1.42467	FALSE	2.01482e-139	1.00548e-203	0	0	6	43136.7	TRUE	0	EDEEVLAK	4	1	37153	TRUE	_EDEEVLAK_	-22.0825	FALSE	_EDEEVLAK_	FALSE	2.21558e-61	4.28132e-63	36.6713	7.51261	0.0265771	-22.5378	36.9128	68.0071	1.15401e-25	0.201103	0.400541	6.92407e-25	1.31571e-125	4.28132e-63	37153	TRUE	TRUE	0.980236	0.984434	3568.13
2	OF_20210406_OEF_04	1	8	8	Saccharomyces cerevisiae (strain ATCC 204508 / S288c)	NADPH-dependent alpha-keto amide reductase	KAR_YEAST	Q07551	1.46411	1.44797	FALSE	1.69656e-152	5.51891e-221	0	0	6	73098	TRUE	0	NIGVSNFAVEDLQR	1	1	444023	TRUE	_NIGVSNFAVEDLQR_	57.2296	FALSE	_NIGVSNFAVEDLQR_	FALSE	1.33354e-171	1.07761e-172	77.2083	10.4312	0.196056	57.4204	77.1186	38.6006	5.34484e-92	0.0420933	0.403158	3.2069e-91	1.26669e-300	1.07761e-172	444023	TRUE	TRUE	1.18301	0.997571	65189.1
2	OF_20210406_OEF_04	1	8	8	Saccharomyces cerevisiae (strain ATCC 204508 / S288c)	NADPH-dependent alpha-keto amide reductase	KAR_YEAST	Q07551	1.46411	1.44797	FALSE	1.69656e-152	5.51891e-221	0	0	6	73098	TRUE	0	LPGIIHIDAAEIYR	2	1	236682	TRUE	_LPGIIHIDAAEIYR_	69.4607	FALSE	_LPGIIHIDAAEIYR_	FALSE	1.64575e-82	3.66741e-84	81.8672	9.11606	0.115944	68.5857	82.2385	108.966	2.62074e-43	0.126783	0.430434	1.57244e-42	4.42372e-179	5.74025e-87	236682	TRUE	TRUE	1.02886	0.90182	14916.3
2	OF_20210406_OEF_04	1	8	8	Saccharomyces cerevisiae (strain ATCC 204508 / S288c)	NADPH-dependent alpha-keto amide reductase	KAR_YEAST	Q07551	1.46411	1.44797	FALSE	1.69656e-152	5.51891e-221	0	0	6	73098	TRUE	1	VAEVKPQVNQIEFSPFLQNQTPGIYK	3	1	77527.8	TRUE	_VAEVKPQVNQIEFSPFLQNQTPGIYK_	76.7064	FALSE	_VAEVKPQVNQIEFSPFLQNQTPGIYK_	FALSE	2.325e-170	1.84158e-171	85.6296	8.23829	0.170141	76.4865	85.7523	67.3171	5.71648e-76	0.278272	0.4481	3.42989e-75	5.94564e-287	1.84158e-171	77527.8	TRUE	TRUE	1.1812	0.999033	8394
2	OF_20210406_OEF_04	1	8	8	Saccharomyces cerevisiae (strain ATCC 204508 / S288c)	NADPH-dependent alpha-keto amide reductase	KAR_YEAST	Q07551	1.46411	1.44797	FALSE	1.69656e-152	5.51891e-221	0	0	6	73098	TRUE	2	RGVLPVTTSSKPQR	4	1	73838.1	TRUE	_RGVLPVTTSSKPQR_	-7.78838	FALSE	_RGVLPVTTSSKPQR_	FALSE	8.40175e-138	3.48259e-139	44.7027	11.2508	0.293479	-7.60233	44.6066	29.1121	9.45655e-82	0.110843	0.296713	5.67343e-81	2.6184e-265	3.48259e-139	73838.1	TRUE	TRUE	1.13103	0.998039	16845.8
2	OF_20210406_OEF_04	1	1	1	Saccharomyces cerevisiae (strain ATCC 204508 / S288c)	Metacaspase-1	MCA1_YEAST	Q08601	1.42444	1.39091	TRUE	4.39566e-128	5.56067e-180	0	0	1	83222.1	TRUE	0	AALIGSLGSIFK	1	1	83222.1	TRUE	_AALIGSLGSIFK_	92.2395	FALSE	_AALIGSLGSIFK_	FALSE	5.65671e-134	2.18617e-135	94.7534	12.4382	0.253884	93.2019	94.2802	34.0054	6.97351e-73	0.151195	0.244972	4.18411e-72	5.35416e-225	2.18617e-135	83222.1	TRUE	TRUE	1.12475	0.998406	13991
2	OF_20210406_OEF_04	1	3	2	Saccharomyces cerevisiae (strain ATCC 204508 / S288c)	[NU+] prion formation protein 1	NEW1_YEAST	Q08972	1.48091	1.46165	FALSE	1.70902e-163	1.90493e-231	0	0	3	422443	TRUE	0	LLVLDEPTNYLDR	1	1	719539	TRUE	_LLVLDEPTNYLDR_	65.0912	FALSE	_LLVLDEPTNYLDR_	FALSE	1.84347e-179	2.10683e-180	80.4281	9.21072	0.125076	65.1244	80.4153	135.121	2.47816e-95	0.0493976	0.44419	1.48689e-94	2.89383387995535E-314	2.10683e-180	719539	TRUE	TRUE	1.19432	0.999392	32295.7
2	OF_20210406_OEF_04	1	3	2	Saccharomyces cerevisiae (strain ATCC 204508 / S288c)	[NU+] prion formation protein 1	NEW1_YEAST	Q08972	1.48091	1.46165	FALSE	1.70902e-163	1.90493e-231	0	0	3	422443	TRUE	0	PHLLVLDEPTNYLDR	2	2	167274	TRUE	_PHLLVLDEPTNYLDR_	62.5546	FALSE	_PHLLVLDEPTNYLDR_	FALSE	2.47267e-181	3.04328e-182	79.5671	8.2319	0.171606	62.8789	79.4427	105.548	2.21704e-97	0.217966	0.516975	1.33022e-96	2.90182188479611E-311	3.04328e-182	296588	TRUE	TRUE	1.19697	0.999104	19062.8
2	OF_20210406_OEF_04	1	3	2	Saccharomyces cerevisiae (strain ATCC 204508 / S288c)	[NU+] prion formation protein 1	NEW1_YEAST	Q08972	1.48091	1.46165	FALSE	1.70902e-163	1.90493e-231	0	0	3	422443	TRUE	0	PHLLVLDEPTNYLDR	2	2	167274	TRUE	_PHLLVLDEPTNYLDR_	62.5546	FALSE	_PHLLVLDEPTNYLDR_	FALSE	4.93518e-101	1.28604e-102	79.5625	8.19652	0.0728698	62.8669	79.4427	26.1223	1.33454e-54	0.233334	0.729641	8.00727e-54	4.56157e-247	4.29982e-145	37960.4	TRUE	TRUE	1.06626	0.983519	22855
2	OF_20210406_OEF_04	1	1	1	Saccharomyces cerevisiae (strain ATCC 204508 / S288c)	Homocysteine S-methyltransferase 2	SAM4_YEAST	Q08985	1.39793	1.39793	TRUE	5.46464e-113	8.41991e-185	0	0	1	57623.9	TRUE	0	LDLIGFETIPNIHELK	1	1	57623.9	TRUE	_LDLIGFETIPNIHELK_	93.0075	FALSE	_LDLIGFETIPNIHELK_	FALSE	2.38353e-138	1.00359e-139	95.2137	11.0602	0.293592	94.138	94.6579	42.2731	5.20954e-64	0.239101	0.306643	3.1257e-63	1.78714e-154	1.00359e-139	57623.9	TRUE	TRUE	1.13192	0.996572	10314.7
2	OF_20210406_OEF_04	1	1	1	Saccharomyces cerevisiae (strain ATCC 204508 / S288c)	Dehydrodolichyl diphosphate synthase complex subunit NUS1	UPPS_YEAST	Q12063	1.43869	1.41165	TRUE	1.32899e-136	2.15292e-194	0	0	1	269430	TRUE	0	TIVDLTK	1	1	269430	TRUE	_TIVDLTK_	10.0607	FALSE	_TIVDLTK_	FALSE	4.25714e-147	2.03935e-148	53.1513	19.8364	0.465583	10.1348	53.1173	16.1651	2.83951e-84	0.657011	0.773052	1.70365e-83	2.89928e-240	2.03935e-148	269430	TRUE	TRUE	1.14593	0.998575	49335.6
2	OF_20210406_OEF_04	1	6	5	Saccharomyces cerevisiae (strain ATCC 204508 / S288c)	RNA annealing protein YRA1	YRA1_YEAST	Q12159	1.4742	1.4742	FALSE	4.66567e-159	2.90448e-241	0	0	6	396658	TRUE	1	LNLIVDPNQRPVK	1	2	451389	TRUE	_LNLIVDPNQRPVK_	33.3573	FALSE	_LNLIVDPNQRPVK_	FALSE	1.71258e-188	2.74013e-189	66.4811	11.5542	0.284334	33.706	66.3124	78.0339	1.95367e-53	0.134254	0.444298	1.1722e-52	2.04091e-223	2.74013e-189	542150	TRUE	TRUE	1.207	0.995467	47125.3
2	OF_20210406_OEF_04	1	6	5	Saccharomyces cerevisiae (strain ATCC 204508 / S288c)	RNA annealing protein YRA1	YRA1_YEAST	Q12159	1.4742	1.4742	FALSE	4.66567e-159	2.90448e-241	0	0	6	396658	TRUE	1	LNLIVDPNQRPVK	1	2	451389	TRUE	_LNLIVDPNQRPVK_	33.3573	FALSE	_LNLIVDPNQRPVK_	FALSE	1.33303e-158	8.26684e-160	66.4808	8.82663	0.247433	33.7053	66.3124	200.285	6.10275e-44	0.484333	0.591881	3.66165e-43	1.96106e-220	8.26684e-160	360627	TRUE	TRUE	1.16371	0.998012	15532.9
2	OF_20210406_OEF_04	1	6	5	Saccharomyces cerevisiae (strain ATCC 204508 / S288c)	RNA annealing protein YRA1	YRA1_YEAST	Q12159	1.4742	1.4742	FALSE	4.66567e-159	2.90448e-241	0	0	6	396658	TRUE	0	FNGSPIDGGR	3	1	397108	TRUE	_FNGSPIDGGR_	-6.01596	FALSE	_FNGSPIDGGR_	FALSE	1.65779e-190	3.01416e-191	45.5131	8.70043	0.208064	-6.03204	45.5214	177.237	1.05896e-61	0.0909566	0.479305	6.35376e-61	6.20866e-243	3.01416e-191	397108	TRUE	TRUE	1.20979	0.999273	16932.6
2	OF_20210406_OEF_04	1	6	5	Saccharomyces cerevisiae (strain ATCC 204508 / S288c)	RNA annealing protein YRA1	YRA1_YEAST	Q12159	1.4742	1.4742	FALSE	4.66567e-159	2.90448e-241	0	0	6	396658	TRUE	1	SANLDKSLDEIIGSNK	4	1	260366	TRUE	_[+42]SANLDKSLDEIIGSNK_	78.851	FALSE	_[Acetyl (Protein N-term)]SANLDKSLDEIIGSNK_	FALSE	1.2343e-100	3.17505e-102	86.6414	16.1388	0.446642	78.3003	86.9487	59.3898	2.7995e-54	0.120661	0.350669	1.6797e-53	3.11748e-208	3.17505e-102	260366	TRUE	TRUE	1.06549	0.986798	16466
2	OF_20210406_OEF_04	1	6	6	Saccharomyces cerevisiae (strain ATCC 204508 / S288c)	Transcriptional modulator WTM1	WTM1_YEAST	Q12363	1.46333	1.42322	FALSE	5.35988e-152	1.12608e-202	0	0	6	82242	TRUE	0	AAEAATTDLTYR	1	1	145233	TRUE	_AAEAATTDLTYR_	7.36582	FALSE	_AAEAATTDLTYR_	FALSE	1.08578e-154	6.1171e-156	51.6801	11.0681	0.241943	6.92723	51.8821	33.6653	3.50561e-91	0.299966	0.28806	2.10337e-90	6.13607e-261	6.1171e-156	145233	TRUE	TRUE	1.15774	0.999076	19582.3
2	OF_20210406_OEF_04	1	6	6	Saccharomyces cerevisiae (strain ATCC 204508 / S288c)	Transcriptional modulator WTM1	WTM1_YEAST	Q12363	1.46333	1.42322	FALSE	5.35988e-152	1.12608e-202	0	0	6	82242	TRUE	0	FFDNHIFASCSDDNILR	2	1	153883	TRUE	_FFDNHIFASC[+57]SDDNILR_	67.8496	FALSE	_FFDNHIFASC[Carbamidomethyl (C)]SDDNILR_	FALSE	1.60002e-151	8.38539e-153	81.4313	11.7034	0.238459	67.5584	81.5549	23.0438	9.60536e-79	0.0402183	0.196928	5.76321e-78	5.19425e-245	8.38539e-153	153883	TRUE	TRUE	1.15285	0.997619	34217.1
2	OF_20210406_OEF_04	1	6	6	Saccharomyces cerevisiae (strain ATCC 204508 / S288c)	Transcriptional modulator WTM1	WTM1_YEAST	Q12363	1.46333	1.42322	FALSE	5.35988e-152	1.12608e-202	0	0	6	82242	TRUE	0	FVYQGETVSK	3	1	92618.2	TRUE	_FVYQGETVSK_	3.41967	FALSE	_FVYQGETVSK_	FALSE	6.88314e-68	1.38008e-69	50.1223	10.5701	0.28664	3.54472	50.0647	70.5592	2.30013e-70	0.130346	0.275733	1.38008e-69	6.96048e-164	9.59975e-138	92618.2	TRUE	TRUE	0.996057	0.979901	7782.34
2	OF_20210406_OEF_04	1	6	6	Saccharomyces cerevisiae (strain ATCC 204508 / S288c)	Transcriptional modulator WTM1	WTM1_YEAST	Q12363	1.46333	1.42322	FALSE	5.35988e-152	1.12608e-202	0	0	6	82242	TRUE	0	VDNVLHQR	4	1	83477	TRUE	_VDNVLHQR_	-24.4988	FALSE	_VDNVLHQR_	FALSE	1.09204e-152	5.90291e-154	35.6323	9.49194	0.23162	-24.5215	35.6442	57.8406	1.22813e-84	0.120497	0.364773	7.36876e-84	5.66943e-256	5.90291e-154	83477	TRUE	TRUE	1.15466	0.995226	8214.04
2	OF_20210406_OEF_04	1	6	6	Saccharomyces cerevisiae (strain ATCC 204508 / S288c)	Transcriptional modulator WTM1	WTM1_YEAST	Q12363	1.46333	1.42322	FALSE	5.35988e-152	1.12608e-202	0	0	6	82242	TRUE	1	SSTPSTYEHISSLRPK	5	1	59942.2	TRUE	_SSTPSTYEHISSLRPK_	16.2796	FALSE	_SSTPSTYEHISSLRPK_	FALSE	1.55914e-55	2.91429e-57	55.5938	10.2979	0.0571272	14.9799	56.2811	13.7789	5.30292e-25	0.232288	0.343917	3.17998e-24	4.51407e-101	2.91429e-57	59942.2	TRUE	TRUE	0.965226	0.957533	26397.9
2	OF_20210406_OEF_04	1	5	5	Saccharomyces cerevisiae (strain ATCC 204508 / S288c)	Nucleolar protein 56	NOP56_YEAST	Q12460	1.46471	1.45269	FALSE	6.92887e-153	1.44073e-224	0	0	5	129078	TRUE	0	LIELVSFAPFK	1	1	329667	TRUE	_LIELVSFAPFK_	102.711	FALSE	_LIELVSFAPFK_	FALSE	6.26893e-175	5.57238e-176	98.3546	13.5509	0.269672	100.94	99.1131	171.329	1.80409e-22	0.0633892	0.220895	1.08246e-21	1.02579e-205	8.13971e-151	329667	TRUE	TRUE	1.18783	0.998523	7775.06
2	OF_20210406_OEF_04	1	5	5	Saccharomyces cerevisiae (strain ATCC 204508 / S288c)	Nucleolar protein 56	NOP56_YEAST	Q12460	1.46471	1.45269	FALSE	6.92887e-153	1.44073e-224	0	0	5	129078	TRUE	0	ASLNDDSLHDLAALLNEDSGIAQR	2	1	141931	TRUE	_ASLNDDSLHDLAALLNEDSGIAQR_	100.477	FALSE	_ASLNDDSLHDLAALLNEDSGIAQR_	FALSE	1.36636e-124	4.61218e-126	98.0441	11.3899	0.0575458	100.185	98.164	55.1761	1.50736e-89	0.0995971	0.499365	9.04413e-89	1.33617e-281	2.4002e-142	141931	TRUE	TRUE	1.10894	0.999302	16282.9
2	OF_20210406_OEF_04	1	5	5	Saccharomyces cerevisiae (strain ATCC 204508 / S288c)	Nucleolar protein 56	NOP56_YEAST	Q12460	1.46471	1.45269	FALSE	6.92887e-153	1.44073e-224	0	0	5	129078	TRUE	0	IDNYSEEPSNVFGSVLK	3	1	134810	TRUE	_IDNYSEEPSNVFGSVLK_	71.1744	FALSE	_IDNYSEEPSNVFGSVLK_	FALSE	1.03056e-154	5.84713e-156	82.5647	7.49346	0.179656	70.187	83.0118	190.26	3.0869e-75	0.105986	0.10136	1.85214e-74	2.20993e-187	5.84713e-156	134810	TRUE	TRUE	1.15778	0.990021	8705.23
2	OF_20210406_OEF_04	1	2	2	Saccharomyces cerevisiae (strain ATCC 204508 / S288c)	RuvB-like protein 2	RUVB2_YEAST	Q12464	1.42432	1.42432	FALSE	5.13923e-128	1.79129e-203	0	0	2	102019	TRUE	0	TQGFLALFTGDTGEIR	1	1	94780.8	TRUE	_TQGFLALFTGDTGEIR_	107.465	FALSE	_TQGFLALFTGDTGEIR_	FALSE	2.00343e-155	1.15305e-156	101.168	12.7957	0.24735	107.36	101.214	69.5306	8.60524e-40	0.0615863	0.471099	5.16315e-39	4.97541e-220	1.5223e-150	94780.8	TRUE	TRUE	1.15887	0.999282	5693.26
2	OF_20210406_OEF_04	1	2	2	Saccharomyces cerevisiae (strain ATCC 204508 / S288c)	RuvB-like protein 2	RUVB2_YEAST	Q12464	1.42432	1.42432	FALSE	5.13923e-128	1.79129e-203	0	0	2	102019	TRUE	0	SPHGLPLDLLDR	2	1	93435	TRUE	_SPHGLPLDLLDR_	64.836	FALSE	_SPHGLPLDLLDR_	FALSE	1.11486e-56	2.1035e-58	80.7682	14.6745	0.0747621	65.9956	80.3175	60.4747	4.98097e-48	0.0588834	0.326463	2.95141e-47	9.01758e-202	1.59022e-64	93435	TRUE	TRUE	0.968233	0.99699	6009.86
2	OF_20210406_OEF_04	1	11	9	Saccharomyces cerevisiae (strain ATCC 204508 / S288c)	Nucleolar protein 58	NOP58_YEAST	Q12499	1.47855	1.46374	FALSE	6.27866e-162	4.60823e-233	0	0	11	207012	TRUE	0	IVTDSVAYAR	1	1	352051	TRUE	_IVTDSVAYAR_	3.87756	FALSE	_IVTDSVAYAR_	FALSE	2.3804e-181	2.9755e-182	50.2827	12.322	0.298441	3.89295	50.2756	41.2088	3.71753e-90	0.196746	0.205451	2.23052e-89	9.85462e-265	2.9755e-182	352051	TRUE	TRUE	1.197	0.997767	45854.8
2	OF_20210406_OEF_04	1	11	9	Saccharomyces cerevisiae (strain ATCC 204508 / S288c)	Nucleolar protein 58	NOP58_YEAST	Q12499	1.47855	1.46374	FALSE	6.27866e-162	4.60823e-233	0	0	11	207012	TRUE	0	EQLSNYLSAR	3	1	260641	TRUE	_EQLSNYLSAR_	28.3161	FALSE	_EQLSNYLSAR_	FALSE	6.01191e-134	2.31227e-135	63.6469	12.1961	0.234422	28.8474	63.3151	21.1803	4.78665e-61	0.271094	0.195481	2.87199e-60	1.96895e-147	2.31227e-135	260641	TRUE	TRUE	1.1247	0.862824	56864.5
2	OF_20210406_OEF_04	1	11	9	Saccharomyces cerevisiae (strain ATCC 204508 / S288c)	Nucleolar protein 58	NOP58_YEAST	Q12499	1.47855	1.46374	FALSE	6.27866e-162	4.60823e-233	0	0	11	207012	TRUE	0	AIAPNLTQLVGELVGAR	4	2	132231	TRUE	_AIAPNLTQLVGELVGAR_	143.757	FALSE	_AIAPNLTQLVGELVGAR_	FALSE	3.16489e-86	7.27561e-88	114.508	9.10001	0.0595065	143.589	114.566	13.7785	1.70001e-34	0.411366	0.292165	1.02e-33	7.50368e-200	7.27561e-88	67500.4	TRUE	TRUE	1.0367	0.996243	36180.8
2	OF_20210406_OEF_04	1	11	9	Saccharomyces cerevisiae (strain ATCC 204508 / S288c)	Nucleolar protein 58	NOP58_YEAST	Q12499	1.47855	1.46374	FALSE	6.27866e-162	4.60823e-233	0	0	11	207012	TRUE	0	AIAPNLTQLVGELVGAR	4	2	132231	TRUE	_AIAPNLTQLVGELVGAR_	143.757	FALSE	_AIAPNLTQLVGELVGAR_	FALSE	3.94985e-61	7.59586e-63	114.46	18.7406	0.0528408	143.448	114.566	32.1207	6.23881e-40	0.190197	0.307844	3.74329e-39	2.79469e-96	2.09515e-61	196962	TRUE	TRUE	0.979608	0.847162	19926.1
2	OF_20210406_OEF_04	1	11	9	Saccharomyces cerevisiae (strain ATCC 204508 / S288c)	Nucleolar protein 58	NOP58_YEAST	Q12499	1.47855	1.46374	FALSE	6.27866e-162	4.60823e-233	0	0	11	207012	TRUE	0	AYVLTETSAGYALLK	5	1	255622	TRUE	_[+42]AYVLTETSAGYALLK_	102.745	FALSE	_[Acetyl (Protein N-term)]AYVLTETSAGYALLK_	FALSE	7.68138e-183	9.91146e-184	99.1194	14.3982	0.321654	102.725	99.1281	64.9114	2.05502e-45	0.0674966	0.088076	1.23301e-44	1.13147e-219	1.11578e-163	255622	TRUE	TRUE	1.1991	0.994818	20453.2
2	OF_20210406_OEF_04	1	11	9	Saccharomyces cerevisiae (strain ATCC 204508 / S288c)	Nucleolar protein 58	NOP58_YEAST	Q12499	1.47855	1.46374	FALSE	6.27866e-162	4.60823e-233	0	0	11	207012	TRUE	0	SSSLIQDLDSSDK	6	1	225800	TRUE	_SSSLIQDLDSSDK_	45.1295	FALSE	_SSSLIQDLDSSDK_	FALSE	5.60667e-95	1.3973e-96	71.1163	12.6416	0.308563	44.4184	71.411	22.1196	2.08752e-46	0.115442	0.104472	1.25251e-45	6.86502e-169	1.02782e-102	225800	TRUE	TRUE	1.05446	0.949151	44881.4
2	OF_20210406_OEF_04	1	11	9	Saccharomyces cerevisiae (strain ATCC 204508 / S288c)	Nucleolar protein 58	NOP58_YEAST	Q12499	1.47855	1.46374	FALSE	6.27866e-162	4.60823e-233	0	0	11	207012	TRUE	0	FNSAANALEEANSIIEGK	7	2	82468.2	TRUE	_FNSAANALEEANSIIEGK_	88.7755	FALSE	_FNSAANALEEANSIIEGK_	FALSE	6.01407e-90	1.43192e-91	92.5236	11.6343	0.29753	88.8209	92.4989	23.7921	6.79552e-37	0.160039	0.261781	4.07731e-36	4.45685e-124	3.35988e-94	103687	TRUE	TRUE	1.04436	0.973265	21473.3
2	OF_20210406_OEF_04	1	11	9	Saccharomyces cerevisiae (strain ATCC 204508 / S288c)	Nucleolar protein 58	NOP58_YEAST	Q12499	1.47855	1.46374	FALSE	6.27866e-162	4.60823e-233	0	0	11	207012	TRUE	0	FNSAANALEEANSIIEGK	7	2	82468.2	TRUE	_FNSAANALEEANSIIEGK_	88.7755	FALSE	_FNSAANALEEANSIIEGK_	FALSE	8.71733e-130	3.19902e-131	92.4726	13.2996	0.308483	88.7271	92.4989	13.9864	4.09794e-63	0.141361	0.173689	2.45876e-62	6.32717e-217	3.19902e-131	61249.3	TRUE	TRUE	1.11776	0.99817	21216.3
2	OF_20210406_OEF_04	1	11	9	Saccharomyces cerevisiae (strain ATCC 204508 / S288c)	Nucleolar protein 58	NOP58_YEAST	Q12499	1.47855	1.46374	FALSE	6.27866e-162	4.60823e-233	0	0	11	207012	TRUE	0	SPASTIQILGAEK	8	1	62683.8	TRUE	_SPASTIQILGAEK_	39.9185	FALSE	_SPASTIQILGAEK_	FALSE	1.2336e-90	2.94591e-92	69.1678	12.3337	0.297284	39.7598	69.2347	8.81522	6.78633e-59	0.383885	0.544092	4.0718e-58	3.57197e-157	1.9111e-119	62683.8	TRUE	TRUE	1.04576	0.952638	51728.3
2	OF_20210406_OEF_04	1	11	9	Saccharomyces cerevisiae (strain ATCC 204508 / S288c)	Nucleolar protein 58	NOP58_YEAST	Q12499	1.47855	1.46374	FALSE	6.27866e-162	4.60823e-233	0	0	11	207012	TRUE	0	STLIVSETK	9	1	16615.8	TRUE	_STLIVSETK_	-4.84588	FALSE	_STLIVSETK_	FALSE	3.59584e-56	6.73694e-58	46.2854	6.34641	0.0500912	-4.51634	46.124	17.1015	8.04269e-12	0.15923	0.410222	4.82553e-11	3.45545e-94	1.69746e-60	16615.8	TRUE	TRUE	0.966902	0.923761	12532.3
2	OF_20210406_OEF_04	1	3	2	Saccharomyces cerevisiae (strain ATCC 204508 / S288c)	Eukaryotic translation initiation factor 6	IF6_YEAST	Q12522	1.36122	1.36122	FALSE	1.08866e-93	2.41506e-160	0	0	3	102403	TRUE	0	GLLVPTQTTDQELQHLR	1	2	97136.3	TRUE	_GLLVPTQTTDQELQHLR_	55.4071	FALSE	_GLLVPTQTTDQELQHLR_	FALSE	2.65895e-116	7.9669e-118	76.2413	10.4529	0.266025	55.4157	76.2371	22.1755	6.13198e-37	0.0502875	0.220675	3.67919e-36	1.26613e-135	1.18221e-89	188375	TRUE	TRUE	1.09444	0.962563	43531.9
2	OF_20210406_OEF_04	1	3	2	Saccharomyces cerevisiae (strain ATCC 204508 / S288c)	Eukaryotic translation initiation factor 6	IF6_YEAST	Q12522	1.36122	1.36122	FALSE	1.08866e-93	2.41506e-160	0	0	3	102403	TRUE	0	LQDAQPESISGNLR	2	1	107137	TRUE	_LQDAQPESISGNLR_	18.9923	FALSE	_LQDAQPESISGNLR_	FALSE	6.03269e-42	1.06303e-43	57.2171	7.85885	0.207296	18.0002	57.7591	65.7114	4.77883e-19	0.196919	0.297185	2.8673e-18	6.78608e-155	1.61849e-46	107137	TRUE	TRUE	0.926592	0.991393	14464.8
2	OF_20210406_OEF_04	1	4	4	Saccharomyces cerevisiae (strain ATCC 204508 / S288c)	Nuclear polyadenylated RNA-binding protein 4	HRP1_YEAST	Q99383	1.43193	1.43193	FALSE	1.5792e-132	5.00255e-209	0	0	4	74517	TRUE	1	IFVGGIGPDVRPK	1	1	239591	TRUE	_IFVGGIGPDVRPK_	32.5265	FALSE	_IFVGGIGPDVRPK_	FALSE	1.53861e-160	1.00893e-161	65.885	12.4649	0.306077	32.5103	65.8949	36.8103	3.56907e-78	0.146552	0.147769	2.14144e-77	6.80888e-235	1.00893e-161	239591	TRUE	TRUE	1.16663	0.980165	38035.6
2	OF_20210406_OEF_04	1	4	4	Saccharomyces cerevisiae (strain ATCC 204508 / S288c)	Nuclear polyadenylated RNA-binding protein 4	HRP1_YEAST	Q99383	1.43193	1.43193	FALSE	1.5792e-132	5.00255e-209	0	0	4	74517	TRUE	0	AGSGTSQLDQLAALQALSSSLNK	3	1	43909.7	TRUE	_AGSGTSQLDQLAALQALSSSLNK_	95.259	FALSE	_AGSGTSQLDQLAALQALSSSLNK_	FALSE	7.45029e-131	2.74665e-132	95.7255	11.23	0.225619	95.1771	95.7659	20.8458	1.68842e-35	0.105667	0.230905	1.01305e-34	1.8328e-156	3.03755e-110	43909.7	TRUE	TRUE	1.11956	0.990218	13918.9
2	OF_20210406_OEF_04	1	4	4	Saccharomyces cerevisiae (strain ATCC 204508 / S288c)	Nuclear polyadenylated RNA-binding protein 4	HRP1_YEAST	Q99383	1.43193	1.43193	FALSE	1.5792e-132	5.00255e-209	0	0	4	74517	TRUE	0	YGTVTDLK	4	1	5828.77	TRUE	_YGTVTDLK_	-5.0462	FALSE	_YGTVTDLK_	FALSE	3.8018e-92	9.21649e-94	45.9792	3.72822	0.0793936	-5.12894	46.0219	34.8992	8.52312e-22	0.13191	0.534111	5.11387e-21	9.21649e-94	6.57472e-57	5828.77	TRUE	TRUE	1.04881	0.981704	4194.99
2	OF_20210406_OEF_05	2	4	3	Saccharomyces cerevisiae (strain ATCC 204508 / S288c)	Transposon Ty1-H Gag-Pol polyprotein;Transposon Ty1-DR5 Gag-Pol polyprotein;Transposon Ty1-DR6 Gag-Pol polyprotein;Transposon Ty1-LR2 Gag-Pol polyprotein;Transposon Ty1-LR3 Gag-Pol polyprotein;Transposon Ty1-LR4 Gag-Pol polyprotein;Transposon Ty1-PR1 Gag-Pol polyprotein;Transposon Ty1-PR2 Gag-Pol polyprotein;Transposon Ty1-PR3 Gag-Pol polyprotein;Transposon Ty1-JR1 Gag-Pol polyprotein;Transposon …	YH11B_YEAST;YD14B_YEAST;YD15B_YEAST;YL12B_YEAST;YL13B_YEAST;YL14B_YEAST;YP12B_YEAST;YP13B_YEAST;YP14B_YEAST;YJ11B_YEAST;YJ12B_YEAST;YM12B_YEAST;YE11B_YEAST;YE12B_YEAST;YD11B_YEAST;YM14B_YEAST;YM11B_YEAST;YD13B_YEAST;YL11B_YEAST;YG11B_YEAST;YB12B_YEAST;YG12B_YEAST;YO11B_YEAST;YG13B_YEAST;YP11B_YEAST;YO12B_YEAST	O13535;P0C2I2;P0C2I3;P0C2I5;P0C2I6;P0C2I7;P0C2I9;P0C2J0;P0C2J1;P47098;P47100;Q03434;Q03612;Q03619;Q03855;Q04670;Q04711;Q07793;Q12088;Q12141;Q12193;Q12269;Q12273;Q12316;Q12414;Q92393	1.49905	1.4698	FALSE	8.2224e-176	1.94423e-124	0	0	4	232633	FALSE	0	EVHTNQDPLDVSASK	1	2	449532	FALSE	_EVHTNQDPLDVSASK_	7.08107	FALSE	_EVHTNQDPLDVSASK_	FALSE	3.21573e-251	5.84679e-252	52.3912	13.4478	0.311484	7.25817	52.3097	45.7412	1.57603e-97	0.169625	0.160896	9.45619e-97	2.89383387995535E-314	4.00468e-196	581575	TRUE	TRUE	1.23536	0.99972	46569.1
2	OF_20210406_OEF_05	2	4	3	Saccharomyces cerevisiae (strain ATCC 204508 / S288c)	Transposon Ty1-H Gag-Pol polyprotein;Transposon Ty1-DR5 Gag-Pol polyprotein;Transposon Ty1-DR6 Gag-Pol polyprotein;Transposon Ty1-LR2 Gag-Pol polyprotein;Transposon Ty1-LR3 Gag-Pol polyprotein;Transposon Ty1-LR4 Gag-Pol polyprotein;Transposon Ty1-PR1 Gag-Pol polyprotein;Transposon Ty1-PR2 Gag-Pol polyprotein;Transposon Ty1-PR3 Gag-Pol polyprotein;Transposon Ty1-JR1 Gag-Pol polyprotein;Transposon …	YH11B_YEAST;YD14B_YEAST;YD15B_YEAST;YL12B_YEAST;YL13B_YEAST;YL14B_YEAST;YP12B_YEAST;YP13B_YEAST;YP14B_YEAST;YJ11B_YEAST;YJ12B_YEAST;YM12B_YEAST;YE11B_YEAST;YE12B_YEAST;YD11B_YEAST;YM14B_YEAST;YM11B_YEAST;YD13B_YEAST;YL11B_YEAST;YG11B_YEAST;YB12B_YEAST;YG12B_YEAST;YO11B_YEAST;YG13B_YEAST;YP11B_YEAST;YO12B_YEAST	O13535;P0C2I2;P0C2I3;P0C2I5;P0C2I6;P0C2I7;P0C2I9;P0C2J0;P0C2J1;P47098;P47100;Q03434;Q03612;Q03619;Q03855;Q04670;Q04711;Q07793;Q12088;Q12141;Q12193;Q12269;Q12273;Q12316;Q12414;Q92393	1.49905	1.4698	FALSE	8.2224e-176	1.94423e-124	0	0	4	232633	FALSE	0	EVHTNQDPLDVSASK	1	2	449532	FALSE	_EVHTNQDPLDVSASK_	7.08107	FALSE	_EVHTNQDPLDVSASK_	FALSE	9.89407e-195	4.39736e-196	52.3787	12.699	0.0656202	7.23101	52.3097	93.3501	2.24789e-84	0.462851	0.459989	1.34873e-83	5.42637e-260	2.18498e-176	317490	TRUE	TRUE	1.17746	0.99732	15423.4
2	OF_20210406_OEF_05	2	4	3	Saccharomyces cerevisiae (strain ATCC 204508 / S288c)	Transposon Ty1-H Gag-Pol polyprotein;Transposon Ty1-DR5 Gag-Pol polyprotein;Transposon Ty1-DR6 Gag-Pol polyprotein;Transposon Ty1-LR2 Gag-Pol polyprotein;Transposon Ty1-LR3 Gag-Pol polyprotein;Transposon Ty1-LR4 Gag-Pol polyprotein;Transposon Ty1-PR1 Gag-Pol polyprotein;Transposon Ty1-PR2 Gag-Pol polyprotein;Transposon Ty1-PR3 Gag-Pol polyprotein;Transposon Ty1-JR1 Gag-Pol polyprotein;Transposon …	YH11B_YEAST;YD14B_YEAST;YD15B_YEAST;YL12B_YEAST;YL13B_YEAST;YL14B_YEAST;YP12B_YEAST;YP13B_YEAST;YP14B_YEAST;YJ11B_YEAST;YJ12B_YEAST;YM12B_YEAST;YE11B_YEAST;YE12B_YEAST;YD11B_YEAST;YM14B_YEAST;YM11B_YEAST;YD13B_YEAST;YL11B_YEAST;YG11B_YEAST;YB12B_YEAST;YG12B_YEAST;YO11B_YEAST;YG13B_YEAST;YP11B_YEAST;YO12B_YEAST	O13535;P0C2I2;P0C2I3;P0C2I5;P0C2I6;P0C2I7;P0C2I9;P0C2J0;P0C2J1;P47098;P47100;Q03434;Q03612;Q03619;Q03855;Q04670;Q04711;Q07793;Q12088;Q12141;Q12193;Q12269;Q12273;Q12316;Q12414;Q92393	1.49905	1.4698	FALSE	8.2224e-176	1.94423e-124	0	0	4	232633	FALSE	0	AHNVSTSNNSPSTDNDSISK	2	1	77243.6	FALSE	_AHNVSTSNNSPSTDNDSISK_	-24.9853	FALSE	_AHNVSTSNNSPSTDNDSISK_	FALSE	3.6035e-203	1.88009e-204	35.5856	8.27499	0.200333	-25.548	35.8919	21.6394	3.07546e-85	0.148334	0.251979	1.84528e-84	3.81181e-277	5.97912e-163	77243.6	TRUE	TRUE	1.18661	0.998309	25883.2
2	OF_20210406_OEF_05	2	2	1	Saccharomyces cerevisiae (strain ATCC 204508 / S288c)	Multiprotein-bridging factor 1	MBF1_YEAST	O14467	1.42638	1.31453	TRUE	3.16561e-129	1.01544e-59	0	0	2	26888.1	TRUE	1	INEKPTVVNDYEAAR	1	2	22766.6	TRUE	_INEKPTVVNDYEAAR_	9.6804	FALSE	_INEKPTVVNDYEAAR_	FALSE	2.76021e-110	4.88532e-112	53.388	8.46112	0.198278	9.40625	53.516	6.72837	4.59041e-79	0.183105	0.267354	2.75424e-78	2.55426e-187	2.83745e-128	28335.5	TRUE	TRUE	1.07135	0.99792	36560.2
2	OF_20210406_OEF_05	2	2	1	Saccharomyces cerevisiae (strain ATCC 204508 / S288c)	Multiprotein-bridging factor 1	MBF1_YEAST	O14467	1.42638	1.31453	TRUE	3.16561e-129	1.01544e-59	0	0	2	26888.1	TRUE	1	INEKPTVVNDYEAAR	1	2	22766.6	TRUE	_INEKPTVVNDYEAAR_	9.6804	FALSE	_INEKPTVVNDYEAAR_	FALSE	3.82897e-18	4.58559e-20	53.3535	5.26529	0.140627	9.33235	53.516	13.9378	2.92884e-06	0.711473	0.701556	1.7573e-05	1.44891e-83	5.93058e-23	17197.7	TRUE	TRUE	0.871573	0.992534	15663.9
2	OF_20210406_OEF_05	2	7	6	Saccharomyces cerevisiae (strain ATCC 204508 / S288c)	Histone H2B.1;Histone H2B.2	H2B1_YEAST;H2B2_YEAST	P02293;P02294	1.51259	1.49269	FALSE	2.64804e-185	4.59698e-136	0	0	7	72466.4	FALSE	0	LILPGELAK	1	1	1.72279e+06	FALSE	_LILPGELAK_	46.7518	FALSE	_LILPGELAK_	FALSE	5.50771e-277	2.20309e-277	72.7674	12.457	0.191739	46.6266	72.8245	271.005	8.35291e-93	0.105371	0.124836	5.01175e-92	2.20309e-277	2.82268e-206	1.72279e+06	TRUE	TRUE	1.25954	0.999973	35744.9
2	OF_20210406_OEF_05	2	7	6	Saccharomyces cerevisiae (strain ATCC 204508 / S288c)	Histone H2B.1;Histone H2B.2	H2B1_YEAST;H2B2_YEAST	P02293;P02294	1.51259	1.49269	FALSE	2.64804e-185	4.59698e-136	0	0	7	72466.4	FALSE	0	SMSILNSFVNDIFER	2	2	64164.5	FALSE	_SM[+16]SILNSFVNDIFER_	133.506	FALSE	_SM[Oxidation (M)]SILNSFVNDIFER_	FALSE	2.46737e-93	3.92684e-95	111.811	16.4333	0.0510362	133.412	111.842	24.2468	3.63092e-39	0.100085	0.36182	2.17855e-38	6.43662e-127	3.84875e-97	119066	TRUE	TRUE	1.04531	0.772748	17667.3
2	OF_20210406_OEF_05	2	7	6	Saccharomyces cerevisiae (strain ATCC 204508 / S288c)	Histone H2B.1;Histone H2B.2	H2B1_YEAST;H2B2_YEAST	P02293;P02294	1.51259	1.49269	FALSE	2.64804e-185	4.59698e-136	0	0	7	72466.4	FALSE	0	QTHPDTGISQK	3	1	123285	FALSE	_QTHPDTGISQK_	-40.0267	FALSE	_QTHPDTGISQK_	FALSE	1.73903e-201	8.84255e-203	27.7641	12.1463	0.300366	-40.3784	27.9507	66.6694	3.43771e-41	0.143208	0.105163	2.06262e-40	2.11659e-270	4.72709e-173	123285	TRUE	TRUE	1.1848	0.999756	9723.93
2	OF_20210406_OEF_05	2	7	6	Saccharomyces cerevisiae (strain ATCC 204508 / S288c)	Histone H2B.1;Histone H2B.2	H2B1_YEAST;H2B2_YEAST	P02293;P02294	1.51259	1.49269	FALSE	2.64804e-185	4.59698e-136	0	0	7	72466.4	FALSE	0	EIQTAVR	4	1	22638.8	FALSE	_EIQTAVR_	-26.0715	FALSE	_EIQTAVR_	FALSE	3.25306e-135	6.99582e-137	34.8389	12.8937	0.329899	-26.9198	35.3007	31.8242	2.29144e-43	0.164925	0.323917	1.37486e-42	6.23157e-227	6.99582e-137	22638.8	TRUE	TRUE	1.10609	0.994753	4056.08
2	OF_20210406_OEF_05	2	7	6	Saccharomyces cerevisiae (strain ATCC 204508 / S288c)	Histone H2B.1;Histone H2B.2	H2B1_YEAST;H2B2_YEAST	P02293;P02294	1.51259	1.49269	FALSE	2.64804e-185	4.59698e-136	0	0	7	72466.4	FALSE	1	KETYSSYIYK	6	1	33219.7	FALSE	_KETYSSYIYK_	9.70416	FALSE	_KETYSSYIYK_	FALSE	2.57289e-91	4.06246e-93	53.6339	9.71741	0.271199	9.93286	53.5271	2.70365	2.95626e-28	0.309188	0.227875	1.77375e-27	1.24435e-208	1.98777e-59	33219.7	TRUE	TRUE	1.04205	0.924444	217860
2	OF_20210406_OEF_05	2	3	3	Saccharomyces cerevisiae (strain ATCC 204508 / S288c)	Histone H4	H4_YEAST	P02309	1.45118	1.40359	FALSE	2.68511e-144	7.88098e-94	0	0	3	219655	TRUE	0	ISGLIYEEVR	1	1	939913	TRUE	_ISGLIYEEVR_	42.292	FALSE	_ISGLIYEEVR_	FALSE	6.45047e-184	2.38906e-185	70.8726	19.0239	0.298709	42.2299	70.8987	72.3318	1.62691e-82	0.286269	0.185641	9.76148e-82	2.44125e-259	6.47714e-175	939913	TRUE	TRUE	1.16543	0.996235	43741.8
2	OF_20210406_OEF_05	2	3	3	Saccharomyces cerevisiae (strain ATCC 204508 / S288c)	Histone H4	H4_YEAST	P02309	1.45118	1.40359	FALSE	2.68511e-144	7.88098e-94	0	0	3	219655	TRUE	0	TVTSLDVVYALK	2	1	196440	TRUE	_TVTSLDVVYALK_	67.8649	FALSE	_TVTSLDVVYALK_	FALSE	6.20969e-58	8.58482e-60	82.1636	13.656	0.103038	67.5382	82.2996	18.8231	8.83137e-48	0.106357	0.124529	5.29882e-47	6.4133e-157	2.55422e-98	196440	TRUE	TRUE	0.981239	0.97696	37873.5
2	OF_20210406_OEF_05	2	3	3	Saccharomyces cerevisiae (strain ATCC 204508 / S288c)	Histone H4	H4_YEAST	P02309	1.45118	1.40359	FALSE	2.68511e-144	7.88098e-94	0	0	3	219655	TRUE	1	TVTSLDVVYALKR	3	1	139319	TRUE	_TVTSLDVVYALKR_	55.9665	FALSE	_TVTSLDVVYALKR_	FALSE	5.13979e-167	1.54194e-168	77.2723	12.2891	0.17815	56.0952	77.2098	25.9015	6.20114e-54	0.0938602	0.240812	3.72068e-53	1.5534e-233	1.15442e-149	139319	TRUE	TRUE	1.14587	0.994285	27057.2
2	OF_20210406_OEF_05	2	2	2	Saccharomyces cerevisiae (strain ATCC 204508 / S288c)	DNA-directed RNA polymerase II subunit RPB1	RPB1_YEAST	P04050	1.37507	1.23289	FALSE	9.48713e-101	1.45725e-35	0	0	2	20575.3	TRUE	0	TVISGDPNLELDQVGVPK	2	1	15120.8	TRUE	_TVISGDPNLELDQVGVPK_	56.2557	FALSE	_TVISGDPNLELDQVGVPK_	FALSE	8.13667e-60	1.13009e-61	77.6153	7.73804	0.171198	56.8057	77.3503	2.57205	1.17577e-37	0.0891147	0.150562	7.05464e-37	1.31033e-84	5.40926e-72	15120.8	TRUE	TRUE	0.985107	0.930255	58431.5
2	OF_20210406_OEF_05	2	23	20	Saccharomyces cerevisiae (strain ATCC 204508 / S288c)	Polyadenylate-binding protein, cytoplasmic and nuclear	PABP_YEAST	P04147	1.50264	1.48185	FALSE	2.64333e-178	1.716e-130	0	0	23	198424	TRUE	0	FGPIVSASLEK	1	1	1.79887e+06	TRUE	_FGPIVSASLEK_	39.9913	FALSE	_FGPIVSASLEK_	FALSE	1.26348e-264	3.60994e-265	69.9992	15.4739	0.362767	40.1359	69.9388	90.6974	9.37103e-98	0.304011	0.219526	5.62262e-97	2.53278e-304	9.62313e-209	1.79887e+06	TRUE	TRUE	1.24809	0.999615	74733.6
2	OF_20210406_OEF_05	2	23	20	Saccharomyces cerevisiae (strain ATCC 204508 / S288c)	Polyadenylate-binding protein, cytoplasmic and nuclear	PABP_YEAST	P04147	1.50264	1.48185	FALSE	2.64333e-178	1.716e-130	0	0	23	198424	TRUE	1	NQQIVAGKPLYVAIAQR	2	2	513924	TRUE	_NQQIVAGKPLYVAIAQR_	44.9843	FALSE	_NQQIVAGKPLYVAIAQR_	FALSE	6.79012e-226	5.73813e-227	71.9981	10.2332	0.257832	44.8912	72.0375	70.4317	1.29782e-59	0.0522507	0.0710689	7.78693e-59	5.73813e-227	2.42964e-158	914709	TRUE	TRUE	1.21033	0.994634	84962.3
2	OF_20210406_OEF_05	2	23	20	Saccharomyces cerevisiae (strain ATCC 204508 / S288c)	Polyadenylate-binding protein, cytoplasmic and nuclear	PABP_YEAST	P04147	1.50264	1.48185	FALSE	2.64333e-178	1.716e-130	0	0	23	198424	TRUE	1	NQQIVAGKPLYVAIAQR	2	2	513924	TRUE	_NQQIVAGKPLYVAIAQR_	44.9843	FALSE	_NQQIVAGKPLYVAIAQR_	FALSE	3.26009e-192	1.3775e-193	72.0147	9.34497	0.0675699	44.9304	72.0375	11.9897	5.11189e-83	0.430525	0.460671	3.06714e-82	2.53262e-274	1.2367e-148	113139	TRUE	TRUE	1.17469	0.997031	55016.9
2	OF_20210406_OEF_05	2	23	20	Saccharomyces cerevisiae (strain ATCC 204508 / S288c)	Polyadenylate-binding protein, cytoplasmic and nuclear	PABP_YEAST	P04147	1.50264	1.48185	FALSE	2.64333e-178	1.716e-130	0	0	23	198424	TRUE	0	SQLAQQIQAR	3	1	609332	TRUE	_SQLAQQIQAR_	-4.7508	FALSE	_SQLAQQIQAR_	FALSE	4.11459e-162	1.15904e-163	46.7029	14.5118	0.2408	-4.89993	46.7793	36.6519	1.6758e-34	0.0767755	0.177451	1.00548e-33	1.15904e-163	8.54478e-126	609332	TRUE	TRUE	1.14001	0.998525	93594.3
2	OF_20210406_OEF_05	2	23	20	Saccharomyces cerevisiae (strain ATCC 204508 / S288c)	Polyadenylate-binding protein, cytoplasmic and nuclear	PABP_YEAST	P04147	1.50264	1.48185	FALSE	2.64333e-178	1.716e-130	0	0	23	198424	TRUE	0	GFGFVCFSTPEEATK	4	1	610053	TRUE	_GFGFVC[+57]FSTPEEATK_	71.4583	FALSE	_GFGFVC[Carbamidomethyl (C)]FSTPEEATK_	FALSE	7.93535e-249	1.22082e-249	83.5211	6.6676	0.159363	70.6578	83.8909	349.535	2.8573e-96	0.0861482	0.132843	1.71438e-95	2.89383387995535E-314	3.24269e-203	610053	TRUE	TRUE	1.23305	0.999486	14467
2	OF_20210406_OEF_05	2	23	20	Saccharomyces cerevisiae (strain ATCC 204508 / S288c)	Polyadenylate-binding protein, cytoplasmic and nuclear	PABP_YEAST	P04147	1.50264	1.48185	FALSE	2.64333e-178	1.716e-130	0	0	23	198424	TRUE	0	GFGFVNYEK	5	1	579672	TRUE	_GFGFVNYEK_	39.0318	FALSE	_GFGFVNYEK_	FALSE	6.40719e-148	1.56273e-149	69.6508	11.7709	0.280124	39.3008	69.5386	97.5071	1.41387e-50	0.268066	0.211153	8.4832e-50	4.63441e-152	9.2734e-135	579672	TRUE	TRUE	1.12251	0.985409	27624.5
2	OF_20210406_OEF_05	2	23	20	Saccharomyces cerevisiae (strain ATCC 204508 / S288c)	Polyadenylate-binding protein, cytoplasmic and nuclear	PABP_YEAST	P04147	1.50264	1.48185	FALSE	2.64333e-178	1.716e-130	0	0	23	198424	TRUE	0	ADITDK	6	1	391587	TRUE	_[+42]ADITDK_	-21.9394	FALSE	_[Acetyl (Protein N-term)]ADITDK_	FALSE	1.35383e-223	1.0977e-224	37.0562	8.15195	0.17816	-22.8465	37.5424	262.287	7.46385e-91	0.0319526	0.146505	4.47831e-90	4.98111e-284	5.65739e-166	391587	TRUE	TRUE	1.20798	0.999553	10734.1
2	OF_20210406_OEF_05	2	23	20	Saccharomyces cerevisiae (strain ATCC 204508 / S288c)	Polyadenylate-binding protein, cytoplasmic and nuclear	PABP_YEAST	P04147	1.50264	1.48185	FALSE	2.64333e-178	1.716e-130	0	0	23	198424	TRUE	0	ALYDTFSVFGDILSSK	7	2	112637	TRUE	_ALYDTFSVFGDILSSK_	125.525	FALSE	_ALYDTFSVFGDILSSK_	FALSE	2.58333e-204	1.38393e-205	109.154	11.6039	0.19916	125.668	109.103	45.4133	6.65582e-98	0.112227	0.411093	3.99349e-97	3.05428e-303	4.94309e-190	205157	TRUE	TRUE	1.18783	0.995575	22076.9
2	OF_20210406_OEF_05	2	23	20	Saccharomyces cerevisiae (strain ATCC 204508 / S288c)	Polyadenylate-binding protein, cytoplasmic and nuclear	PABP_YEAST	P04147	1.50264	1.48185	FALSE	2.64333e-178	1.716e-130	0	0	23	198424	TRUE	0	ALYDTFSVFGDILSSK	7	2	112637	TRUE	_ALYDTFSVFGDILSSK_	125.525	FALSE	_ALYDTFSVFGDILSSK_	FALSE	4.63162e-124	9.20189e-126	109.157	10.9449	0.140465	125.678	109.103	8.43976	2.58081e-77	0.112166	0.529651	1.54848e-76	8.31813e-207	5.99436e-96	20117.3	TRUE	TRUE	1.091	0.985153	17928.6
2	OF_20210406_OEF_05	2	23	20	Saccharomyces cerevisiae (strain ATCC 204508 / S288c)	Polyadenylate-binding protein, cytoplasmic and nuclear	PABP_YEAST	P04147	1.50264	1.48185	FALSE	2.64333e-178	1.716e-130	0	0	23	198424	TRUE	0	TSLGYAYVNFNDHEAGR	8	2	169774	TRUE	_TSLGYAYVNFNDHEAGR_	40.7385	FALSE	_TSLGYAYVNFNDHEAGR_	FALSE	8.52864e-140	1.92375e-141	70.1987	11.0744	0.348418	40.6143	70.2505	14.5089	4.386e-84	0.158723	0.185267	2.6316e-83	3.54852e-273	2.51288e-142	196970	TRUE	TRUE	1.1121	0.958598	86174.7
2	OF_20210406_OEF_05	2	23	20	Saccharomyces cerevisiae (strain ATCC 204508 / S288c)	Polyadenylate-binding protein, cytoplasmic and nuclear	PABP_YEAST	P04147	1.50264	1.48185	FALSE	2.64333e-178	1.716e-130	0	0	23	198424	TRUE	0	TSLGYAYVNFNDHEAGR	8	2	169774	TRUE	_TSLGYAYVNFNDHEAGR_	40.7385	FALSE	_TSLGYAYVNFNDHEAGR_	FALSE	2.66563e-112	4.84659e-114	70.2104	15.2809	0.172608	40.6424	70.2505	32.6343	4.14806e-56	0.644404	0.453085	2.48884e-55	5.84957e-120	6.61642e-89	142579	TRUE	TRUE	1.0743	0.9819	15857
2	OF_20210406_OEF_05	2	23	20	Saccharomyces cerevisiae (strain ATCC 204508 / S288c)	Polyadenylate-binding protein, cytoplasmic and nuclear	PABP_YEAST	P04147	1.50264	1.48185	FALSE	2.64333e-178	1.716e-130	0	0	23	198424	TRUE	0	LEEEFAPYGTITSAK	9	1	505321	TRUE	_LEEEFAPYGTITSAK_	45.8433	FALSE	_LEEEFAPYGTITSAK_	FALSE	6.05115e-249	9.55445e-250	72.3444	12.5273	0.283605	45.6981	72.4106	46.9318	6.79733e-60	0.0777472	0.660498	4.0784e-59	9.55445e-250	1.77789e-189	505321	TRUE	TRUE	1.23317	0.999533	74963.7
2	OF_20210406_OEF_05	2	23	20	Saccharomyces cerevisiae (strain ATCC 204508 / S288c)	Polyadenylate-binding protein, cytoplasmic and nuclear	PABP_YEAST	P04147	1.50264	1.48185	FALSE	2.64333e-178	1.716e-130	0	0	23	198424	TRUE	0	QALGEQLYK	10	1	375126	TRUE	_QALGEQLYK_	13.7852	FALSE	_QALGEQLYK_	FALSE	5.30683e-143	1.24379e-144	55.4543	10.9557	0.267914	13.6498	55.5278	128.511	1.44164e-78	0.262983	0.195632	8.64983e-78	6.51708e-187	1.24379e-144	375126	TRUE	TRUE	1.11624	0.987526	16347.1
2	OF_20210406_OEF_05	2	23	20	Saccharomyces cerevisiae (strain ATCC 204508 / S288c)	Polyadenylate-binding protein, cytoplasmic and nuclear	PABP_YEAST	P04147	1.50264	1.48185	FALSE	2.64333e-178	1.716e-130	0	0	23	198424	TRUE	0	YQGVNLFVK	11	1	271051	TRUE	_YQGVNLFVK_	47.8849	FALSE	_YQGVNLFVK_	FALSE	5.12932e-206	2.93104e-207	73.4021	11.9912	0.256065	48.0197	73.3407	78.4383	3.40313e-82	0.0877765	0.140596	2.04187e-81	2.9535e-253	4.01559e-170	271051	TRUE	TRUE	1.18965	0.996739	17609.5
2	OF_20210406_OEF_05	2	23	20	Saccharomyces cerevisiae (strain ATCC 204508 / S288c)	Polyadenylate-binding protein, cytoplasmic and nuclear	PABP_YEAST	P04147	1.50264	1.48185	FALSE	2.64333e-178	1.716e-130	0	0	23	198424	TRUE	1	NLDDSVDDEKLEEEFAPYGTITSAK	12	1	166931	TRUE	_NLDDSVDDEKLEEEFAPYGTITSAK_	71.7659	FALSE	_NLDDSVDDEKLEEEFAPYGTITSAK_	FALSE	2.2886e-201	1.15392e-202	83.4999	7.09332	0.206486	70.6118	84.033	15.5827	8.89869e-84	0.11697	0.457237	5.33922e-83	2.73671e-294	7.28906e-167	166931	TRUE	TRUE	1.18467	0.978535	135689
2	OF_20210406_OEF_05	2	23	20	Saccharomyces cerevisiae (strain ATCC 204508 / S288c)	Polyadenylate-binding protein, cytoplasmic and nuclear	PABP_YEAST	P04147	1.50264	1.48185	FALSE	2.64333e-178	1.716e-130	0	0	23	198424	TRUE	0	GFGFVHFEEEGAAK	13	1	290213	TRUE	_GFGFVHFEEEGAAK_	51.4184	FALSE	_GFGFVHFEEEGAAK_	FALSE	2.64859e-205	1.48519e-206	74.9856	17.9667	0.438465	51.3839	75.0023	17.8835	1.24428e-69	0.153484	0.129292	7.46567e-69	5.56606e-232	7.66543e-147	290213	TRUE	TRUE	1.18889	0.996103	51159.1
2	OF_20210406_OEF_05	2	23	20	Saccharomyces cerevisiae (strain ATCC 204508 / S288c)	Polyadenylate-binding protein, cytoplasmic and nuclear	PABP_YEAST	P04147	1.50264	1.48185	FALSE	2.64333e-178	1.716e-130	0	0	23	198424	TRUE	0	NLHPDIDNK	14	1	140393	TRUE	_NLHPDIDNK_	-22.2888	FALSE	_NLHPDIDNK_	FALSE	1.59528e-204	8.78133e-206	37.1299	5.86157	0.132168	-22.7112	37.3556	119.61	6.4496e-89	0.0665468	0.1754	3.86976e-88	1.00819e-292	5.3527e-169	140393	TRUE	TRUE	1.18806	0.999329	12698.8
2	OF_20210406_OEF_05	2	23	20	Saccharomyces cerevisiae (strain ATCC 204508 / S288c)	Polyadenylate-binding protein, cytoplasmic and nuclear	PABP_YEAST	P04147	1.50264	1.48185	FALSE	2.64333e-178	1.716e-130	0	0	23	198424	TRUE	0	NANDNNQFYQQK	15	1	186888	TRUE	_NANDNNQFYQQK_	-14.8773	FALSE	_NANDNNQFYQQK_	FALSE	1.38949e-207	8.25437e-209	41.478	16.6176	0.340125	-14.6692	41.3626	56.8509	2.68985e-82	0.107798	0.133867	1.61391e-81	1.01194e-272	9.43154e-175	186888	TRUE	TRUE	1.19132	0.999492	10900.7
2	OF_20210406_OEF_05	2	23	20	Saccharomyces cerevisiae (strain ATCC 204508 / S288c)	Polyadenylate-binding protein, cytoplasmic and nuclear	PABP_YEAST	P04147	1.50264	1.48185	FALSE	2.64333e-178	1.716e-130	0	0	23	198424	TRUE	0	NLDDSVDDEK	16	1	179801	TRUE	_NLDDSVDDEK_	-17.7915	FALSE	_NLDDSVDDEK_	FALSE	8.86092e-206	5.01562e-207	39.8117	15.3371	0.374667	-17.6926	39.7589	17.5497	1.87263e-55	0.0537253	0.720948	1.12358e-54	5.01562e-207	3.19048e-155	179801	TRUE	TRUE	1.1894	0.998592	40777.7
2	OF_20210406_OEF_05	2	23	20	Saccharomyces cerevisiae (strain ATCC 204508 / S288c)	Polyadenylate-binding protein, cytoplasmic and nuclear	PABP_YEAST	P04147	1.50264	1.48185	FALSE	2.64333e-178	1.716e-130	0	0	23	198424	TRUE	0	AHYTNLYVK	17	1	44193	TRUE	_AHYTNLYVK_	-4.98501	FALSE	_AHYTNLYVK_	FALSE	4.50389e-141	1.03538e-142	46.8207	4.56482	0.120364	-4.66981	46.6594	101.674	6.02204e-47	0.0371372	0.281346	3.61322e-46	6.04702e-185	1.57034e-115	44193	TRUE	TRUE	1.11375	0.986664	8279.11
2	OF_20210406_OEF_05	2	23	20	Saccharomyces cerevisiae (strain ATCC 204508 / S288c)	Polyadenylate-binding protein, cytoplasmic and nuclear	PABP_YEAST	P04147	1.50264	1.48185	FALSE	2.64333e-178	1.716e-130	0	0	23	198424	TRUE	0	NQQIVAGK	18	1	21904	TRUE	_NQQIVAGK_	-39.9296	FALSE	_NQQIVAGK_	FALSE	1.55673e-34	1.96227e-36	28.1624	13.4927	0.408085	-39.6276	28.0022	7.52664	1.35078e-18	0.237111	0.559862	8.10466e-18	9.01665e-123	1.1036e-79	21904	TRUE	TRUE	0.925772	0.914283	15807.1
2	OF_20210406_OEF_05	2	23	20	Saccharomyces cerevisiae (strain ATCC 204508 / S288c)	Polyadenylate-binding protein, cytoplasmic and nuclear	PABP_YEAST	P04147	1.50264	1.48185	FALSE	2.64333e-178	1.716e-130	0	0	23	198424	TRUE	0	DSQLEETK	19	1	17048.9	TRUE	_DSQLEETK_	-42.4517	FALSE	_DSQLEETK_	FALSE	6.66889e-66	9.43711e-68	26.6814	18.2106	0.54823	-42.4195	26.6643	6.49094	9.53294e-42	0.419228	0.349145	5.71949e-41	4.07376e-163	1.02061e-74	17048.9	TRUE	TRUE	0.997181	0.92021	11494
2	OF_20210406_OEF_05	2	23	20	Saccharomyces cerevisiae (strain ATCC 204508 / S288c)	Polyadenylate-binding protein, cytoplasmic and nuclear	PABP_YEAST	P04147	1.50264	1.48185	FALSE	2.64333e-178	1.716e-130	0	0	23	198424	TRUE	1	RSQLAQQIQAR	20	1	11110.8	TRUE	_RSQLAQQIQAR_	-8.94809	FALSE	_RSQLAQQIQAR_	FALSE	5.34455e-103	9.05856e-105	44.6392	6.9245	0.188365	-8.92558	44.6269	8.51614	1.39685e-32	0.0996203	0.471117	8.38112e-32	4.06606e-187	9.05856e-105	11110.8	TRUE	TRUE	1.06043	0.98547	20325.3
2	OF_20210406_OEF_05	2	2	2	Saccharomyces cerevisiae (strain ATCC 204508 / S288c)	Histone H2A.1;Histone H2A.2	H2A1_YEAST;H2A2_YEAST	P04911;P04912	1.465	1.39592	TRUE	4.55372e-153	1.42849e-90	0	0	1	736872	FALSE	0	AGLTFPVGR	1	1	736872	FALSE	_AGLTFPVGR_	36.5429	FALSE	_AGLTFPVGR_	FALSE	8.2787e-177	2.83841e-178	68.6249	14.413	0.28569	36.8809	68.4812	26.8545	1.51643e-62	0.251752	0.17873	9.0986e-62	4.09306e-269	9.98188e-157	736872	TRUE	TRUE	1.15732	0.997505	105323
2	OF_20210406_OEF_05	2	7	5	Saccharomyces cerevisiae (strain ATCC 204508 / S288c)	40S ribosomal protein S9-B	RS9B_YEAST	P05755	1.4894	1.47501	FALSE	3.35966e-169	4.87598e-127	0	0	7	38839.9	FALSE	0	HIDFAPTSPFGGAR	1	2	434243	FALSE	_HIDFAPTSPFGGAR_	44.2956	FALSE	_HIDFAPTSPFGGAR_	FALSE	5.64805e-257	1.2103e-257	71.7118	12.0313	0.243327	44.2143	71.7462	65.4639	1.78827e-101	0.180786	0.38724	1.07296e-100	2.89383387995535E-314	2.80359e-198	693293	TRUE	TRUE	1.24087	0.999546	43360.1
2	OF_20210406_OEF_05	2	7	5	Saccharomyces cerevisiae (strain ATCC 204508 / S288c)	40S ribosomal protein S9-B	RS9B_YEAST	P05755	1.4894	1.47501	FALSE	3.35966e-169	4.87598e-127	0	0	7	38839.9	FALSE	0	HIDFAPTSPFGGAR	1	2	434243	FALSE	_HIDFAPTSPFGGAR_	44.2956	FALSE	_HIDFAPTSPFGGAR_	FALSE	1.03456e-174	3.39199e-176	71.6862	11.4749	0.151468	44.1537	71.7462	35.2044	7.80457e-87	0.227611	0.65139	4.68274e-86	7.1502e-278	1.273e-150	175192	TRUE	TRUE	1.1549	0.992369	26590.4
2	OF_20210406_OEF_05	2	7	5	Saccharomyces cerevisiae (strain ATCC 204508 / S288c)	40S ribosomal protein S9-B	RS9B_YEAST	P05755	1.4894	1.47501	FALSE	3.35966e-169	4.87598e-127	0	0	7	38839.9	FALSE	0	LDYVLALK	2	2	138147	FALSE	_LDYVLALK_	53.8419	FALSE	_LDYVLALK_	FALSE	2.76264e-212	1.74482e-213	76.198	13.2449	0.279688	53.8832	76.1779	72.2332	3.82209e-81	0.10475	0.329796	2.29325e-80	1.14931e-278	1.06947e-172	263267	TRUE	TRUE	1.19628	0.99935	14859.3
2	OF_20210406_OEF_05	2	7	5	Saccharomyces cerevisiae (strain ATCC 204508 / S288c)	40S ribosomal protein S9-B	RS9B_YEAST	P05755	1.4894	1.47501	FALSE	3.35966e-169	4.87598e-127	0	0	7	38839.9	FALSE	1	RLQTQVYK	3	1	82862.5	FALSE	_RLQTQVYK_	-23.2978	FALSE	_RLQTQVYK_	FALSE	7.98395e-125	1.59148e-126	36.6972	9.08185	0.221427	-23.5059	36.8105	39.0728	6.07268e-54	0.093212	0.442355	3.64361e-53	2.53731e-173	1.59148e-126	82862.5	TRUE	TRUE	1.09205	0.991953	13948.2
2	OF_20210406_OEF_05	2	7	5	Saccharomyces cerevisiae (strain ATCC 204508 / S288c)	40S ribosomal protein S9-B	RS9B_YEAST	P05755	1.4894	1.47501	FALSE	3.35966e-169	4.87598e-127	0	0	7	38839.9	TRUE	1	KAEASGEAAEEAEDEE	4	1	40482.3	TRUE	_KAEASGEAAEEAEDEE_	-16.2607	FALSE	_KAEASGEAAEEAEDEE_	FALSE	4.59075e-173	1.46513e-174	40.6054	10.2561	0.248283	-16.2428	40.5955	24.0052	2.26036e-88	0.169838	0.601747	1.35622e-87	9.5674e-274	1.86022e-145	40482.3	TRUE	TRUE	1.15298	0.99571	8168.79
2	OF_20210406_OEF_05	2	7	7	Saccharomyces cerevisiae (strain ATCC 204508 / S288c)	Protein SCP160	SC160_YEAST	P06105	1.41672	1.3683	FALSE	1.37822e-123	2.42418e-79	0	0	7	44653.3	TRUE	0	SGDIVILGPR	1	1	294199	TRUE	_SGDIVILGPR_	32.7824	FALSE	_SGDIVILGPR_	FALSE	7.975e-118	1.52388e-119	66.7505	13.0631	0.253248	32.9055	66.6907	4.27809	8.4675e-40	0.254408	0.22009	5.0805e-39	2.13727e-141	1.04462e-101	294199	TRUE	TRUE	1.08225	0.991156	312496
2	OF_20210406_OEF_05	2	7	7	Saccharomyces cerevisiae (strain ATCC 204508 / S288c)	Protein SCP160	SC160_YEAST	P06105	1.41672	1.3683	FALSE	1.37822e-123	2.42418e-79	0	0	7	44653.3	TRUE	0	TVEVTLTGLEYNLTHAK	3	1	44686.6	TRUE	_TVEVTLTGLEYNLTHAK_	94.5284	FALSE	_TVEVTLTGLEYNLTHAK_	FALSE	4.12634e-128	8.3642e-130	96.2952	14.993	0.228538	94.6621	96.2321	14.8905	1.25546e-75	0.22269	0.443944	7.52285e-75	1.82371e-194	6.36861e-124	44686.6	TRUE	TRUE	1.09655	0.990646	25545.4
2	OF_20210406_OEF_05	2	7	7	Saccharomyces cerevisiae (strain ATCC 204508 / S288c)	Protein SCP160	SC160_YEAST	P06105	1.41672	1.3683	FALSE	1.37822e-123	2.42418e-79	0	0	7	44653.3	TRUE	1	LTYEPIDLSSILSDGEEKEVTK	4	1	46402.1	TRUE	_LTYEPIDLSSILSDGEEKEVTK_	90.6254	FALSE	_LTYEPIDLSSILSDGEEKEVTK_	FALSE	2.04901e-152	5.29918e-154	95.0963	10.7119	0.226436	92.2638	94.2745	30.9294	3.42965e-65	0.135241	0.267782	2.05779e-64	5.29918e-154	4.21868e-94	46402.1	TRUE	TRUE	1.12814	0.985754	11788.2
2	OF_20210406_OEF_05	2	7	7	Saccharomyces cerevisiae (strain ATCC 204508 / S288c)	Protein SCP160	SC160_YEAST	P06105	1.41672	1.3683	FALSE	1.37822e-123	2.42418e-79	0	0	7	44653.3	TRUE	1	TYEFSEEVQDSLFKPSSATWK	6	1	32386.3	TRUE	_TYEFSEEVQDSLFKPSSATWK_	77.0619	FALSE	_TYEFSEEVQDSLFKPSSATWK_	FALSE	8.29345e-77	1.22262e-78	86.6255	3.81335	0.127755	76.8412	86.7475	14.1111	1.74103e-07	0.170104	0.331254	1.04462e-06	1.83679e-144	1.22262e-78	32386.3	TRUE	TRUE	1.0174	0.946869	40104.1
2	OF_20210406_OEF_05	2	7	7	Saccharomyces cerevisiae (strain ATCC 204508 / S288c)	Protein SCP160	SC160_YEAST	P06105	1.41672	1.3683	FALSE	1.37822e-123	2.42418e-79	0	0	7	44653.3	TRUE	1	KEEALDTAVK	7	1	11252.8	TRUE	_KEEALDTAVK_	-21.4391	FALSE	_KEEALDTAVK_	FALSE	3.19272e-109	5.56871e-111	37.3105	5.47147	0.150479	-22.3733	37.8097	5.35078	1.52678e-38	0.0762776	0.183004	9.16069e-38	2.70079e-180	5.56871e-111	11252.8	TRUE	TRUE	1.06978	0.967766	29235.1
2	OF_20210406_OEF_05	2	46	33	Saccharomyces cerevisiae (strain ATCC 204508 / S288c)	Pyruvate decarboxylase isozyme 1	PDC1_YEAST	P06169	1.52702	1.52702	FALSE	1.08431e-195	1.67022e-154	0	0	46	266123	TRUE	0	LLTTIADAAK	1	1	5.48092e+06	TRUE	_LLTTIADAAK_	24.0341	FALSE	_LLTTIADAAK_	FALSE	0	5.83644e-302	61.1311	14.2202	0.367321	23.6875	61.3428	230.217	3.35144e-120	0.225629	0.481685	2.01086e-119	2.89383387995535E-314	4.62494e-189	5.48092e+06	TRUE	TRUE	1.2958	0.999511	100599
2	OF_20210406_OEF_05	2	46	33	Saccharomyces cerevisiae (strain ATCC 204508 / S288c)	Pyruvate decarboxylase isozyme 1	PDC1_YEAST	P06169	1.52702	1.52702	FALSE	1.08431e-195	1.67022e-154	0	0	46	266123	FALSE	0	SEITLGK	2	1	5319077	FALSE	_[+42]SEITLGK_	16.1527	FALSE	_[Acetyl (Protein N-term)]SEITLGK_	FALSE	1.72238e-300	2.58357e-300	56.493	13.365	0.2909	15.5636	56.8127	607.739	1.37248e-116	0.362288	0.592025	8.23491e-116	2.89383387995535E-314	1.93807e-216	5319077	TRUE	TRUE	1.28062	0.999921	36551.1
2	OF_20210406_OEF_05	2	46	33	Saccharomyces cerevisiae (strain ATCC 204508 / S288c)	Pyruvate decarboxylase isozyme 1	PDC1_YEAST	P06169	1.52702	1.52702	FALSE	1.08431e-195	1.67022e-154	0	0	46	266123	TRUE	1	TTYVTQRPVYLGLPANLVDLNVPAK	3	2	2.48328e+06	TRUE	_TTYVTQRPVYLGLPANLVDLNVPAK_	92.8704	FALSE	_TTYVTQRPVYLGLPANLVDLNVPAK_	FALSE	1.18784e-288	7.12705e-289	95.5842	15.4605	0.214224	93.2367	95.4005	373.486	3.62796e-112	0.376316	0.572343	2.17677e-111	5.03753e-302	1.53415e-225	4736385	TRUE	TRUE	1.27011	0.999007	45542.6
2	OF_20210406_OEF_05	2	46	33	Saccharomyces cerevisiae (strain ATCC 204508 / S288c)	Pyruvate decarboxylase isozyme 1	PDC1_YEAST	P06169	1.52702	1.52702	FALSE	1.08431e-195	1.67022e-154	0	0	46	266123	TRUE	1	TTYVTQRPVYLGLPANLVDLNVPAK	3	2	2.48328e+06	TRUE	_TTYVTQRPVYLGLPANLVDLNVPAK_	92.8704	FALSE	_TTYVTQRPVYLGLPANLVDLNVPAK_	FALSE	2.89421e-183	1.05886e-184	95.6058	14.5204	0.149606	93.2797	95.4005	72.1773	3.7262e-65	0.40146	0.63263	2.23572e-64	1.05886e-184	2.43763e-126	230176	TRUE	TRUE	1.16469	0.995517	14918.5
2	OF_20210406_OEF_05	2	46	33	Saccharomyces cerevisiae (strain ATCC 204508 / S288c)	Pyruvate decarboxylase isozyme 1	PDC1_YEAST	P06169	1.52702	1.52702	FALSE	1.08431e-195	1.67022e-154	0	0	46	266123	TRUE	0	NPVILADACCSR	4	1	3794235	TRUE	_NPVILADAC[+57]C[+57]SR_	18.7304	FALSE	_NPVILADAC[Carbamidomethyl (C)]C[Carbamidomethyl (C)]SR_	FALSE	2.07101e-293	1.38067e-293	57.9029	13.6484	0.292269	18.1274	58.2403	208.01	1.71626e-112	0.253602	0.472545	1.02976e-111	2.89383387995535E-314	1.15158e-207	3794235	TRUE	TRUE	1.27436	0.999253	65656
2	OF_20210406_OEF_05	2	46	33	Saccharomyces cerevisiae (strain ATCC 204508 / S288c)	Pyruvate decarboxylase isozyme 1	PDC1_YEAST	P06169	1.52702	1.52702	FALSE	1.08431e-195	1.67022e-154	0	0	46	266123	TRUE	1	YGGVYVGTLSKPEVK	5	2	2.17339e+06	TRUE	_YGGVYVGTLSKPEVK_	27.7411	FALSE	_YGGVYVGTLSKPEVK_	FALSE	2.76682e-302	5.83644e-302	63.4986	11.5287	0.272105	27.5151	63.641	66.2194	3.59705e-114	0.279047	0.325677	2.15823e-113	2.89383387995535E-314	4.29612e-229	2638046	TRUE	TRUE	1.28219	0.999328	193684
2	OF_20210406_OEF_05	2	46	33	Saccharomyces cerevisiae (strain ATCC 204508 / S288c)	Pyruvate decarboxylase isozyme 1	PDC1_YEAST	P06169	1.52702	1.52702	FALSE	1.08431e-195	1.67022e-154	0	0	46	266123	TRUE	1	YGGVYVGTLSKPEVK	5	2	2.17339e+06	TRUE	_YGGVYVGTLSKPEVK_	27.7411	FALSE	_YGGVYVGTLSKPEVK_	FALSE	1.52052e-269	5.36654e-270	63.4422	11.4958	0.205151	27.4254	63.641	85.1769	1.5412e-108	0.676573	0.616876	9.24721e-108	2.89383387995535E-314	1.63701e-183	1.70874e+06	TRUE	TRUE	1.25268	0.998958	91170.5
2	OF_20210406_OEF_05	2	46	33	Saccharomyces cerevisiae (strain ATCC 204508 / S288c)	Pyruvate decarboxylase isozyme 1	PDC1_YEAST	P06169	1.52702	1.52702	FALSE	1.08431e-195	1.67022e-154	0	0	46	266123	TRUE	0	TPANAAVPASTPLK	6	1	1.92481e+06	TRUE	_TPANAAVPASTPLK_	10.5085	FALSE	_TPANAAVPASTPLK_	FALSE	7.06308e-285	3.53154e-285	53.6754	11.5098	0.277502	10.0217	53.9027	176.802	3.35144e-120	0.285939	0.790715	2.01086e-119	2.89383387995535E-314	5.3435e-227	1.92481e+06	TRUE	TRUE	1.26672	0.999715	58464.8
2	OF_20210406_OEF_05	2	46	33	Saccharomyces cerevisiae (strain ATCC 204508 / S288c)	Pyruvate decarboxylase isozyme 1	PDC1_YEAST	P06169	1.52702	1.52702	FALSE	1.08431e-195	1.67022e-154	0	0	46	266123	TRUE	0	AQYNEIQGWDHLSLLPTFGAK	7	2	1.09566e+06	TRUE	_AQYNEIQGWDHLSLLPTFGAK_	101.106	FALSE	_AQYNEIQGWDHLSLLPTFGAK_	FALSE	3.20149e-275	1.20056e-275	98.5923	12.3221	0.177939	99.7455	99.1598	196.014	1.25558e-115	0.0428405	0.582181	7.53347e-115	2.89383387995535E-314	1.83998e-224	2.17669e+06	TRUE	TRUE	1.25792	0.997247	55237.8
2	OF_20210406_OEF_05	2	46	33	Saccharomyces cerevisiae (strain ATCC 204508 / S288c)	Pyruvate decarboxylase isozyme 1	PDC1_YEAST	P06169	1.52702	1.52702	FALSE	1.08431e-195	1.67022e-154	0	0	46	266123	TRUE	1	GYKPVAVPAR	8	1	1.74554e+06	TRUE	_GYKPVAVPAR_	-8.48354	FALSE	_GYKPVAVPAR_	FALSE	6.25978e-282	2.88913e-282	44.7577	11.1323	0.248944	-8.70046	44.8687	229.159	9.98092e-103	0.144236	0.578845	5.98855e-102	2.89383387995535E-314	1.2535e-222	1.74554e+06	TRUE	TRUE	1.26405	0.999975	50468.4
2	OF_20210406_OEF_05	2	46	33	Saccharomyces cerevisiae (strain ATCC 204508 / S288c)	Pyruvate decarboxylase isozyme 1	PDC1_YEAST	P06169	1.52702	1.52702	FALSE	1.08431e-195	1.67022e-154	0	0	46	266123	TRUE	0	VATTGEWDK	9	1	2.02315e+06	TRUE	_VATTGEWDK_	-10.1694	FALSE	_VATTGEWDK_	FALSE	2.91822e-302	5.83644e-302	43.954	11.4748	0.251868	-10.175	43.957	103.872	4.89834e-113	0.104856	0.323193	2.939e-112	2.89383387995535E-314	5.89293e-222	2.02315e+06	TRUE	TRUE	1.28217	0.999797	89962.2
2	OF_20210406_OEF_05	2	46	33	Saccharomyces cerevisiae (strain ATCC 204508 / S288c)	Pyruvate decarboxylase isozyme 1	PDC1_YEAST	P06169	1.52702	1.52702	FALSE	1.08431e-195	1.67022e-154	0	0	46	266123	TRUE	0	LFVLNNDGYTIEK	10	1	1.38093e+06	TRUE	_LFVLNNDGYTIEK_	57.019	FALSE	_LFVLNNDGYTIEK_	FALSE	3.91157e-294	2.93368e-294	77.7969	12.0328	0.272456	57.1913	77.7158	39.6998	6.46016e-110	0.100767	0.367989	3.8761e-109	2.89383387995535E-314	9.36951e-231	1.38093e+06	TRUE	TRUE	1.275	0.998485	155733
2	OF_20210406_OEF_05	2	46	33	Saccharomyces cerevisiae (strain ATCC 204508 / S288c)	Pyruvate decarboxylase isozyme 1	PDC1_YEAST	P06169	1.52702	1.52702	FALSE	1.08431e-195	1.67022e-154	0	0	46	266123	TRUE	0	LIDLTQFPAFVTPMGK	11	5	94452.3	TRUE	_LIDLTQFPAFVTPMGK_	108.825	FALSE	_LIDLTQFPAFVTPMGK_	FALSE	1.46445e-191	6.14454e-193	102.386	12.5728	0.0836585	108.429	102.559	213.443	1.88236e-58	0.498701	1.07332	1.12942e-57	1.31029e-293	4.27587e-177	309258	TRUE	TRUE	1.17397	0.998465	7245.95
2	OF_20210406_OEF_05	2	46	33	Saccharomyces cerevisiae (strain ATCC 204508 / S288c)	Pyruvate decarboxylase isozyme 1	PDC1_YEAST	P06169	1.52702	1.52702	FALSE	1.08431e-195	1.67022e-154	0	0	46	266123	TRUE	0	LIDLTQFPAFVTPMGK	11	5	94452.3	TRUE	_LIDLTQFPAFVTPM[+16]GK_	97.0251	FALSE	_LIDLTQFPAFVTPM[Oxidation (M)]GK_	FALSE	7.60463e-170	2.35195e-171	97.2155	12.8126	0.212628	96.623	97.4043	70.3363	2.27399e-81	0.0944955	0.42387	1.33307e-80	1.12084e-269	8.46764e-152	147945	TRUE	TRUE	1.14922	0.996834	10256.9
2	OF_20210406_OEF_05	2	46	33	Saccharomyces cerevisiae (strain ATCC 204508 / S288c)	Pyruvate decarboxylase isozyme 1	PDC1_YEAST	P06169	1.52702	1.52702	FALSE	1.08431e-195	1.67022e-154	0	0	46	266123	TRUE	0	LIDLTQFPAFVTPMGK	11	5	94452.3	TRUE	_LIDLTQFPAFVTPMGK_	108.825	FALSE	_LIDLTQFPAFVTPMGK_	FALSE	3.36055e-37	4.29921e-39	102.383	13.6923	0.0498453	108.423	102.559	87.2044	7.16534e-40	0.423621	0.985391	4.29921e-39	1.43131e-235	1.57153e-136	94452.3	TRUE	TRUE	0.932992	0.998709	4723.2
2	OF_20210406_OEF_05	2	46	33	Saccharomyces cerevisiae (strain ATCC 204508 / S288c)	Pyruvate decarboxylase isozyme 1	PDC1_YEAST	P06169	1.52702	1.52702	FALSE	1.08431e-195	1.67022e-154	0	0	46	266123	TRUE	0	LIDLTQFPAFVTPMGK	11	5	94452.3	TRUE	_LIDLTQFPAFVTPM[+16]GK_	97.0251	FALSE	_LIDLTQFPAFVTPM[Oxidation (M)]GK_	FALSE	9.74429e-126	1.95538e-127	97.2553	10.426	0.0676566	96.7076	97.4043	31.9467	2.20255e-52	0.179209	0.273296	1.32153e-51	2.64859e-203	1.95538e-127	41302.7	TRUE	TRUE	1.09331	0.990262	11969.4
2	OF_20210406_OEF_05	2	46	33	Saccharomyces cerevisiae (strain ATCC 204508 / S288c)	Pyruvate decarboxylase isozyme 1	PDC1_YEAST	P06169	1.52702	1.52702	FALSE	1.08431e-195	1.67022e-154	0	0	46	266123	FALSE	0	PVYLGLPANLVDLNVPAK	12	2	291504	FALSE	_PVYLGLPANLVDLNVPAK_	100.9	FALSE	_PVYLGLPANLVDLNVPAK_	FALSE	1.98034e-208	1.20021e-209	98.8897	15.3168	0.190369	100.459	99.0736	167.909	6.83835e-71	0.304116	0.839706	4.10301e-70	1.20021e-209	3.1464e-169	418261	TRUE	TRUE	1.19221	0.999717	9773.23
2	OF_20210406_OEF_05	2	46	33	Saccharomyces cerevisiae (strain ATCC 204508 / S288c)	Pyruvate decarboxylase isozyme 1	PDC1_YEAST	P06169	1.52702	1.52702	FALSE	1.08431e-195	1.67022e-154	0	0	46	266123	FALSE	0	PVYLGLPANLVDLNVPAK	12	2	291504	FALSE	_PVYLGLPANLVDLNVPAK_	100.9	FALSE	_PVYLGLPANLVDLNVPAK_	FALSE	1.27218e-193	5.57159e-195	98.9286	17.6704	0.234296	100.552	99.0736	41.0584	1.37105e-98	0.141662	0.824395	8.22632e-98	9.54896e-267	3.60422e-146	164748	TRUE	TRUE	1.17624	0.995673	17436.3
2	OF_20210406_OEF_05	2	46	33	Saccharomyces cerevisiae (strain ATCC 204508 / S288c)	Pyruvate decarboxylase isozyme 1	PDC1_YEAST	P06169	1.52702	1.52702	FALSE	1.08431e-195	1.67022e-154	0	0	46	266123	TRUE	0	NAAVPASTPLK	13	1	1.61686e+06	TRUE	_NAAVPASTPLK_	-4.55575	FALSE	_NAAVPASTPLK_	FALSE	4.18554e-216	2.85378e-217	46.7133	11.3987	0.223816	-4.87967	46.8791	86.0239	2.89851e-23	0.113106	0.538378	1.73911e-22	2.85378e-217	1.03346e-81	1.61686e+06	TRUE	TRUE	1.20027	0.999705	131270
2	OF_20210406_OEF_05	2	46	33	Saccharomyces cerevisiae (strain ATCC 204508 / S288c)	Pyruvate decarboxylase isozyme 1	PDC1_YEAST	P06169	1.52702	1.52702	FALSE	1.08431e-195	1.67022e-154	0	0	46	266123	FALSE	0	WAGNANELNAAYAADGYAR	14	2	381249	FALSE	_WAGNANELNAAYAADGYAR_	42.0858	FALSE	_WAGNANELNAAYAADGYAR_	FALSE	3.14052e-187	1.21569e-188	70.594	11.6625	0.288261	41.562	70.8125	30.2086	6.00456e-80	0.247109	0.411884	3.60273e-79	1.23445e-268	1.27261e-157	445716	TRUE	TRUE	1.16915	0.998745	75666.3
2	OF_20210406_OEF_05	2	46	33	Saccharomyces cerevisiae (strain ATCC 204508 / S288c)	Pyruvate decarboxylase isozyme 1	PDC1_YEAST	P06169	1.52702	1.52702	FALSE	1.08431e-195	1.67022e-154	0	0	46	266123	FALSE	0	WAGNANELNAAYAADGYAR	14	2	381249	FALSE	_WAGNANELNAAYAADGYAR_	42.0858	FALSE	_WAGNANELNAAYAADGYAR_	FALSE	6.44158e-88	1.00128e-89	70.5441	9.94263	0.253558	41.4424	70.8125	37.9415	3.12926e-55	0.316215	0.387716	1.87756e-54	4.26773e-132	3.39784e-110	316783	TRUE	TRUE	1.03648	0.852377	49052.9
2	OF_20210406_OEF_05	2	46	33	Saccharomyces cerevisiae (strain ATCC 204508 / S288c)	Pyruvate decarboxylase isozyme 1	PDC1_YEAST	P06169	1.52702	1.52702	FALSE	1.08431e-195	1.67022e-154	0	0	46	266123	TRUE	0	VLNNDGYTIEK	15	1	524567	TRUE	_VLNNDGYTIEK_	8.56956	FALSE	_VLNNDGYTIEK_	FALSE	1.91087e-241	2.33984e-242	52.9061	10.5862	0.236658	8.37413	52.9974	97.405	1.33497e-107	0.220919	0.558648	8.00982e-107	2.89383387995535E-314	1.70382e-196	524567	TRUE	TRUE	1.22586	0.999294	29128.5
2	OF_20210406_OEF_05	2	46	33	Saccharomyces cerevisiae (strain ATCC 204508 / S288c)	Pyruvate decarboxylase isozyme 1	PDC1_YEAST	P06169	1.52702	1.52702	FALSE	1.08431e-195	1.67022e-154	0	0	46	266123	TRUE	0	EVIDTILALVK	16	1	232281	TRUE	_EVIDTILALVK_	116.065	FALSE	_EVIDTILALVK_	FALSE	6.17882e-173	1.96153e-174	105.572	14.3835	0.054525	116.174	105.526	30.0139	4.83327e-97	0.0940158	0.858405	2.89996e-96	9.25168e-268	6.05608e-160	232281	TRUE	TRUE	1.15283	0.997993	40348.4
2	OF_20210406_OEF_05	2	46	33	Saccharomyces cerevisiae (strain ATCC 204508 / S288c)	Pyruvate decarboxylase isozyme 1	PDC1_YEAST	P06169	1.52702	1.52702	FALSE	1.08431e-195	1.67022e-154	0	0	46	266123	TRUE	1	VTQRPVYLGLPANLVDLNVPAK	17	1	157424	TRUE	_VTQRPVYLGLPANLVDLNVPAK_	89.107	FALSE	_VTQRPVYLGLPANLVDLNVPAK_	FALSE	5.11017e-150	1.28828e-151	93.3871	16.8027	0.490533	88.9528	93.4721	105.895	5.77833e-80	0.181867	0.795823	3.467e-79	3.93154e-275	3.45571e-148	157424	TRUE	TRUE	1.12515	0.990938	6104.59
2	OF_20210406_OEF_05	2	46	33	Saccharomyces cerevisiae (strain ATCC 204508 / S288c)	Pyruvate decarboxylase isozyme 1	PDC1_YEAST	P06169	1.52702	1.52702	FALSE	1.08431e-195	1.67022e-154	0	0	46	266123	TRUE	0	QVNVNTVFGLPGDFNLSLLDK	19	1	60170.1	TRUE	_QVNVNTVFGLPGDFNLSLLDK_	128.924	FALSE	_QVNVNTVFGLPGDFNLSLLDK_	FALSE	1.69932e-70	2.4334e-72	110.246	14.567	0.195077	128.769	110.301	17.1306	1.03255e-54	0.169519	1.71585	6.18797e-54	1.40265e-116	2.4334e-72	60170.1	TRUE	TRUE	1.0059	0.914413	16067.5
2	OF_20210406_OEF_05	2	46	33	Saccharomyces cerevisiae (strain ATCC 204508 / S288c)	Pyruvate decarboxylase isozyme 1	PDC1_YEAST	P06169	1.52702	1.52702	FALSE	1.08431e-195	1.67022e-154	0	0	46	266123	FALSE	0	QLLLHHTLGNGDFTVFHR	20	2	132352	FALSE	_QLLLHHTLGNGDFTVFHR_	51.554	FALSE	_QLLLHHTLGNGDFTVFHR_	FALSE	1.83568e-226	1.59625e-227	75.0573	11.185	0.224886	51.5316	75.0681	19.0963	1.7962e-79	0.131078	0.24497	1.07772e-78	2.1451e-278	3.44505e-170	246708	TRUE	TRUE	1.2109	0.995611	71815.2
2	OF_20210406_OEF_05	2	46	33	Saccharomyces cerevisiae (strain ATCC 204508 / S288c)	Pyruvate decarboxylase isozyme 1	PDC1_YEAST	P06169	1.52702	1.52702	FALSE	1.08431e-195	1.67022e-154	0	0	46	266123	FALSE	0	QLLLHHTLGNGDFTVFHR	20	2	132352	FALSE	_QLLLHHTLGNGDFTVFHR_	51.554	FALSE	_QLLLHHTLGNGDFTVFHR_	FALSE	9.51874e-107	1.64116e-108	75.0761	7.86932	0.22118	51.5705	75.0681	25.9825	5.16683e-17	0.300749	0.433098	3.1001e-16	2.95841e-220	1.64116e-108	17996.5	TRUE	TRUE	1.0661	0.970111	5999.44
2	OF_20210406_OEF_05	2	46	33	Saccharomyces cerevisiae (strain ATCC 204508 / S288c)	Pyruvate decarboxylase isozyme 1	PDC1_YEAST	P06169	1.52702	1.52702	FALSE	1.08431e-195	1.67022e-154	0	0	46	266123	FALSE	0	TVFGLPGDFNLSLLDK	21	1	144528	FALSE	_TVFGLPGDFNLSLLDK_	118.316	FALSE	_TVFGLPGDFNLSLLDK_	FALSE	4.39069e-79	6.56961e-81	106.194	12.8262	0.130342	117.671	106.462	55.5264	1.09494e-81	0.0649734	0.570641	6.56961e-81	4.38979e-268	2.25053e-133	144528	TRUE	TRUE	1.02142	0.999344	14213.3
2	OF_20210406_OEF_05	2	46	33	Saccharomyces cerevisiae (strain ATCC 204508 / S288c)	Pyruvate decarboxylase isozyme 1	PDC1_YEAST	P06169	1.52702	1.52702	FALSE	1.08431e-195	1.67022e-154	0	0	46	266123	FALSE	0	LTAATNAK	22	1	112969	FALSE	_LTAATNAK_	-52.2842	FALSE	_LTAATNAK_	FALSE	7.28255e-110	1.27764e-111	21.2615	54.2154	1.30827	-52.6367	21.4485	15.1983	1.14875e-70	0.29816	0.513193	6.89248e-70	2.54755e-183	2.06648e-106	112969	TRUE	TRUE	1.07073	0.994551	12175.7
2	OF_20210406_OEF_05	2	46	33	Saccharomyces cerevisiae (strain ATCC 204508 / S288c)	Pyruvate decarboxylase isozyme 1	PDC1_YEAST	P06169	1.52702	1.52702	FALSE	1.08431e-195	1.67022e-154	0	0	46	266123	TRUE	0	MSANISETTAMITDIATAPAEIDR	23	1	44799.2	TRUE	_MSANISETTAMITDIATAPAEIDR_	110.044	FALSE	_MSANISETTAMITDIATAPAEIDR_	FALSE	8.52732e-63	1.19542e-64	103.219	8.49994	0.274904	110.437	103.059	36.2226	0.000252271	1.15652	1.20277	0.000789473	6.25693e-168	1.78779e-77	44799.2	TRUE	TRUE	0.991097	0.866917	9500.58
2	OF_20210406_OEF_05	2	46	33	Saccharomyces cerevisiae (strain ATCC 204508 / S288c)	Pyruvate decarboxylase isozyme 1	PDC1_YEAST	P06169	1.52702	1.52702	FALSE	1.08431e-195	1.67022e-154	0	0	46	266123	TRUE	1	KLIDLTQFPAFVTPMGK	24	1	34831.7	TRUE	_KLIDLTQFPAFVTPMGK_	97.166	FALSE	_KLIDLTQFPAFVTPMGK_	FALSE	3.08731e-139	6.93778e-141	97.4864	11.3307	0.211614	97.2001	97.4704	16.4629	1.7973e-51	0.414479	0.929658	1.07838e-50	1.13095e-273	6.93778e-141	34831.7	TRUE	TRUE	1.11137	0.996305	13766.3
2	OF_20210406_OEF_05	2	46	33	Saccharomyces cerevisiae (strain ATCC 204508 / S288c)	Pyruvate decarboxylase isozyme 1	PDC1_YEAST	P06169	1.52702	1.52702	FALSE	1.08431e-195	1.67022e-154	0	0	46	266123	TRUE	0	MIEIMLPVFDAPQNLVEQAK	26	2	12654.4	TRUE	_M[+16]IEIMLPVFDAPQNLVEQAK_	118.038	FALSE	_M[Oxidation (M)]IEIMLPVFDAPQNLVEQAK_	FALSE	1.40597e-83	2.14107e-85	106.311	11.6448	0.239543	117.954	106.347	2.78813	5.59137e-31	0.521377	1.0625	3.35482e-30	5.19816e-91	1.35558e-49	23008	TRUE	TRUE	1.02919	0.933832	90712.4
2	OF_20210406_OEF_05	2	46	33	Saccharomyces cerevisiae (strain ATCC 204508 / S288c)	Pyruvate decarboxylase isozyme 1	PDC1_YEAST	P06169	1.52702	1.52702	FALSE	1.08431e-195	1.67022e-154	0	0	46	266123	TRUE	0	FAAEEIDPK	29	1	62988.8	TRUE	_FAAEEIDPK_	11.7833	FALSE	_FAAEEIDPK_	FALSE	1.17686e-151	3.03054e-153	54.1391	7.84286	0.240013	11.0149	54.4978	20.8959	2.38335e-08	0.173139	0.69084	1.43001e-07	3.03054e-153	2.3137e-95	62988.8	TRUE	TRUE	1.1272	0.993374	25203.3
2	OF_20210406_OEF_05	2	46	33	Saccharomyces cerevisiae (strain ATCC 204508 / S288c)	Pyruvate decarboxylase isozyme 1	PDC1_YEAST	P06169	1.52702	1.52702	FALSE	1.08431e-195	1.67022e-154	0	0	46	266123	TRUE	2	SLKPNDAESEKEVIDTILALVK	30	2	7846.65	TRUE	_SLKPNDAESEKEVIDTILALVK_	134.293	FALSE	_SLKPNDAESEKEVIDTILALVK_	FALSE	1.88239e-23	2.29095e-25	112.486	8.26227	0.145906	135.467	112.101	10.34	1.79882e-09	0.504233	0.680712	1.07929e-08	3.94926e-119	9.33694e-76	11385.8	TRUE	TRUE	0.891582	0.682632	12374.1
2	OF_20210406_OEF_05	2	46	33	Saccharomyces cerevisiae (strain ATCC 204508 / S288c)	Pyruvate decarboxylase isozyme 1	PDC1_YEAST	P06169	1.52702	1.52702	FALSE	1.08431e-195	1.67022e-154	0	0	46	266123	TRUE	2	SLKPNDAESEKEVIDTILALVK	30	2	7846.65	TRUE	_SLKPNDAESEKEVIDTILALVK_	134.293	FALSE	_SLKPNDAESEKEVIDTILALVK_	FALSE	4.91427e-64	6.9053e-66	112.483	6.96991	0.0652565	135.457	112.101	13.4114	2.81491e-06	0.558696	0.705639	1.68689e-05	6.72766e-75	6.9053e-66	4307.5	TRUE	TRUE	0.993543	0.952364	3608.03
2	OF_20210406_OEF_05	2	46	33	Saccharomyces cerevisiae (strain ATCC 204508 / S288c)	Pyruvate decarboxylase isozyme 1	PDC1_YEAST	P06169	1.52702	1.52702	FALSE	1.08431e-195	1.67022e-154	0	0	46	266123	TRUE	2	LKPNDAESEKEVIDTILALVK	31	2	6019.57	TRUE	_LKPNDAESEKEVIDTILALVK_	134.167	FALSE	_LKPNDAESEKEVIDTILALVK_	FALSE	4.38099e-49	5.85434e-51	112.419	6.39056	0.180804	135.263	112.059	6.38319	1.68385e-05	0.796989	0.886657	8.9676e-05	7.25743e-77	5.85434e-51	11107.8	TRUE	TRUE	0.962064	0.991865	14216.1
2	OF_20210406_OEF_05	2	5	5	Saccharomyces cerevisiae (strain ATCC 204508 / S288c)	40S ribosomal protein S14-A;40S ribosomal protein S14-B	RS14A_YEAST;RS14B_YEAST	P06367;P39516	1.49375	1.46122	FALSE	3.66446e-172	3.19339e-120	0	0	5	588726	FALSE	0	IEDVTPVPSDSTR	1	1	1.25637e+06	FALSE	_IEDVTPVPSDSTR_	4.22952	FALSE	_IEDVTPVPSDSTR_	FALSE	6.6907e-242	8.36338e-243	50.8874	12.9043	0.280319	3.99047	50.9974	59.7569	3.30953e-104	0.22449	0.433587	1.98572e-103	2.89383387995535E-314	1.59926e-200	1.25637e+06	TRUE	TRUE	1.22631	0.999227	102738
2	OF_20210406_OEF_05	2	5	5	Saccharomyces cerevisiae (strain ATCC 204508 / S288c)	40S ribosomal protein S14-A;40S ribosomal protein S14-B	RS14A_YEAST;RS14B_YEAST	P06367;P39516	1.49375	1.46122	FALSE	3.66446e-172	3.19339e-120	0	0	5	588726	FALSE	0	TPGPGGQAALR	2	1	669164	FALSE	_TPGPGGQAALR_	-16.1213	FALSE	_TPGPGGQAALR_	FALSE	1.2305e-220	8.8952e-222	40.5364	19.4697	0.487626	-16.3673	40.6728	96.4717	1.63881e-89	0.0898022	0.349737	9.83288e-89	3.81849e-286	3.94378e-180	669164	TRUE	TRUE	1.20495	0.998757	19228.2
2	OF_20210406_OEF_05	2	5	5	Saccharomyces cerevisiae (strain ATCC 204508 / S288c)	40S ribosomal protein S14-A;40S ribosomal protein S14-B	RS14A_YEAST;RS14B_YEAST	P06367;P39516	1.49375	1.46122	FALSE	3.66446e-172	3.19339e-120	0	0	5	588726	FALSE	0	DNSQVFGVAR	3	1	647609	FALSE	_DNSQVFGVAR_	12.5738	FALSE	_DNSQVFGVAR_	FALSE	2.30294e-220	1.64496e-221	54.7221	9.66367	0.197511	12.2635	54.8703	118.749	7.73229e-88	0.240703	0.332515	4.63938e-87	2.88011e-241	2.33514e-160	647609	TRUE	TRUE	1.20467	0.997371	36440.3
2	OF_20210406_OEF_05	2	5	5	Saccharomyces cerevisiae (strain ATCC 204508 / S288c)	40S ribosomal protein S14-A;40S ribosomal protein S14-B	RS14A_YEAST;RS14B_YEAST	P06367;P39516	1.49375	1.46122	FALSE	3.66446e-172	3.19339e-120	0	0	5	588726	FALSE	0	EVGITAVHVK	4	1	240072	FALSE	_EVGITAVHVK_	11.1831	FALSE	_EVGITAVHVK_	FALSE	9.55102e-193	4.09329e-194	53.9034	9.95004	0.199375	10.51	54.2176	48.1091	9.30978e-87	0.59049	0.778585	5.58528e-86	3.32342e-243	1.20077e-126	240072	TRUE	TRUE	1.17528	0.99847	32435.8
2	OF_20210406_OEF_05	2	4	4	Saccharomyces cerevisiae (strain ATCC 204508 / S288c)	Fumarate hydratase, mitochondrial	FUMH_YEAST	P08417	1.43289	1.33694	FALSE	4.24152e-133	1.54418e-67	0	0	4	37413.5	TRUE	0	AIQQAADEVASGK	1	1	116001	TRUE	_AIQQAADEVASGK_	3.41967	FALSE	_AIQQAADEVASGK_	FALSE	5.54643e-127	1.12049e-128	50.5993	9.32565	0.226253	3.36443	50.6247	24.6295	1.37954e-49	0.176724	0.228151	8.27724e-49	5.55697e-211	4.46574e-122	116001	TRUE	TRUE	1.09501	0.898107	101236
2	OF_20210406_OEF_05	2	4	4	Saccharomyces cerevisiae (strain ATCC 204508 / S288c)	Fumarate hydratase, mitochondrial	FUMH_YEAST	P08417	1.43289	1.33694	FALSE	4.24152e-133	1.54418e-67	0	0	4	37413.5	TRUE	0	FEALAAHDAIVECSGALNTLACSLFK	2	1	17262.6	TRUE	_FEALAAHDAIVEC[+57]SGALNTLAC[+57]SLFK_	122.726	FALSE	_FEALAAHDAIVEC[Carbamidomethyl (C)]SGALNTLAC[Carbamidomethyl (C)]SLFK_	FALSE	6.44472e-72	9.27298e-74	108.165	5.46497	0.0602956	122.903	108.1	26.7117	1.5455e-74	0.415862	0.875892	9.27298e-74	3.92963e-123	3.92827e-86	17262.6	TRUE	TRUE	1.00854	0.990271	8955.87
2	OF_20210406_OEF_05	2	4	4	Saccharomyces cerevisiae (strain ATCC 204508 / S288c)	Fumarate hydratase, mitochondrial	FUMH_YEAST	P08417	1.43289	1.33694	FALSE	4.24152e-133	1.54418e-67	0	0	4	37413.5	TRUE	0	IAEQISK	4	1	22420	TRUE	_IAEQISK_	-27.754	FALSE	_IAEQISK_	FALSE	7.18088e-111	1.2823e-112	34.1968	12.1669	0.324014	-28.0994	34.3848	13.6004	8.6205e-72	0.196253	0.359093	5.1711e-71	8.88647e-153	1.04514e-124	22420	TRUE	TRUE	1.07221	0.995724	12731.9
2	OF_20210406_OEF_05	2	9	8	Saccharomyces cerevisiae (strain ATCC 204508 / S288c)	Ribonucleoside-diphosphate reductase small chain 1	RIR2_YEAST	P09938	1.44545	1.41702	FALSE	9.61201e-141	1.12604e-99	0	0	9	129836	TRUE	0	ESEFLFNAIHTIPEIGEK	1	1	339559	TRUE	_ESEFLFNAIHTIPEIGEK_	97.8549	FALSE	_ESEFLFNAIHTIPEIGEK_	FALSE	1.06506e-196	4.95376e-198	97.134	13.3129	0.276905	96.4492	97.7938	93.721	5.75737e-80	0.122916	0.307892	3.45442e-79	4.95376e-198	4.87018e-146	339559	TRUE	TRUE	1.17961	0.998711	15587.5
2	OF_20210406_OEF_05	2	9	8	Saccharomyces cerevisiae (strain ATCC 204508 / S288c)	Ribonucleoside-diphosphate reductase small chain 1	RIR2_YEAST	P09938	1.44545	1.41702	FALSE	9.61201e-141	1.12604e-99	0	0	9	129836	TRUE	0	AAADALSDLEIK	2	1	335694	TRUE	_AAADALSDLEIK_	51.4184	FALSE	_AAADALSDLEIK_	FALSE	7.21437e-174	2.32722e-175	74.9028	16.3715	0.349549	51.2131	75.0023	38.5999	6.45302e-67	0.0824745	0.124375	3.87181e-66	1.6779e-237	2.18971e-144	335694	TRUE	TRUE	1.15392	0.992644	30665.7
2	OF_20210406_OEF_05	2	9	8	Saccharomyces cerevisiae (strain ATCC 204508 / S288c)	Ribonucleoside-diphosphate reductase small chain 1	RIR2_YEAST	P09938	1.44545	1.41702	FALSE	9.61201e-141	1.12604e-99	0	0	9	129836	TRUE	0	WIQDADALFGER	3	1	203324	TRUE	_WIQDADALFGER_	69.4607	FALSE	_WIQDADALFGER_	FALSE	1.54524e-97	2.52628e-99	82.8414	11.7708	0.257633	69.1664	82.9682	19.4474	2.04322e-57	0.0595494	0.187094	1.22593e-56	1.2681e-229	2.52628e-99	203324	TRUE	TRUE	1.05199	0.918497	82080.8
2	OF_20210406_OEF_05	2	9	8	Saccharomyces cerevisiae (strain ATCC 204508 / S288c)	Ribonucleoside-diphosphate reductase small chain 1	RIR2_YEAST	P09938	1.44545	1.41702	FALSE	9.61201e-141	1.12604e-99	0	0	9	129836	TRUE	0	LLVAFGNK	4	1	244008	TRUE	_LLVAFGNK_	33.1033	FALSE	_LLVAFGNK_	FALSE	7.46545e-65	1.05395e-66	67.0067	13.8126	0.342711	33.4327	66.8466	55.3325	2.86939e-25	0.237839	0.203185	1.72163e-24	1.05395e-66	3.51239e-59	244008	TRUE	TRUE	0.995145	0.959032	16884.9
2	OF_20210406_OEF_05	2	9	8	Saccharomyces cerevisiae (strain ATCC 204508 / S288c)	Ribonucleoside-diphosphate reductase small chain 1	RIR2_YEAST	P09938	1.44545	1.41702	FALSE	9.61201e-141	1.12604e-99	0	0	9	129836	TRUE	0	DEGLHTDFACLLFAHLK	5	2	42280.2	TRUE	_DEGLHTDFAC[+57]LLFAHLK_	103.875	FALSE	_DEGLHTDFAC[Carbamidomethyl (C)]LLFAHLK_	FALSE	1.4435e-175	4.81167e-177	100.555	11.1101	0.161003	104.267	100.381	26.172	7.08749e-75	0.249175	0.244474	4.2525e-74	1.36389e-218	5.384e-129	59176	TRUE	TRUE	1.15589	0.986957	12204.9
2	OF_20210406_OEF_05	2	9	8	Saccharomyces cerevisiae (strain ATCC 204508 / S288c)	Ribonucleoside-diphosphate reductase small chain 1	RIR2_YEAST	P09938	1.44545	1.41702	FALSE	9.61201e-141	1.12604e-99	0	0	9	129836	TRUE	0	DEGLHTDFACLLFAHLK	5	2	42280.2	TRUE	_DEGLHTDFAC[+57]LLFAHLK_	103.875	FALSE	_DEGLHTDFAC[Carbamidomethyl (C)]LLFAHLK_	FALSE	2.51576e-48	3.34691e-50	100.564	8.46167	0.173081	104.287	100.381	25.5934	2.24443e-35	0.196094	0.495146	1.34666e-34	3.54645e-140	3.34691e-50	25384.3	TRUE	TRUE	0.960334	0.932719	6978.29
2	OF_20210406_OEF_05	2	9	8	Saccharomyces cerevisiae (strain ATCC 204508 / S288c)	Ribonucleoside-diphosphate reductase small chain 1	RIR2_YEAST	P09938	1.44545	1.41702	FALSE	9.61201e-141	1.12604e-99	0	0	9	129836	TRUE	1	EEPLLNEDKER	6	1	79430.7	TRUE	_EEPLLNEDKER_	-5.34623	FALSE	_EEPLLNEDKER_	FALSE	5.9592e-137	1.30971e-138	46.4725	7.56647	0.249968	-5.35009	46.4745	48.5673	1.53383e-51	0.276783	0.349405	9.20298e-51	8.07223e-145	1.9815e-129	79430.7	TRUE	TRUE	1.10838	0.980184	18541.2
2	OF_20210406_OEF_05	2	3	2	Saccharomyces cerevisiae (strain ATCC 204508 / S288c)	60S ribosomal protein L11-A;60S ribosomal protein L11-B	RL11A_YEAST;RL11B_YEAST	P0C0W9;Q3E757	1.48604	1.43416	FALSE	6.23182e-167	2.09906e-107	0	0	3	347354	FALSE	0	VLEQLSGQTPVQSK	1	1	836509	FALSE	_VLEQLSGQTPVQSK_	14.5801	FALSE	_VLEQLSGQTPVQSK_	FALSE	2.73861e-163	7.86204e-165	55.5173	11.8701	0.325226	13.7659	55.9592	45.9906	7.11393e-104	0.188311	0.442835	3.34236e-103	2.89383387995535E-314	7.86204e-165	836509	TRUE	TRUE	1.14143	0.99126	85215.8
2	OF_20210406_OEF_05	2	3	2	Saccharomyces cerevisiae (strain ATCC 204508 / S288c)	60S ribosomal protein L11-A;60S ribosomal protein L11-B	RL11A_YEAST;RL11B_YEAST	P0C0W9;Q3E757	1.48604	1.43416	FALSE	6.23182e-167	2.09906e-107	0	0	3	347354	FALSE	0	YDADVLDK	2	2	289201	FALSE	_YDADVLDK_	5.42666	FALSE	_YDADVLDK_	FALSE	1.17194e-213	7.56087e-215	51.3992	16.5131	0.407656	5.10249	51.5483	42.349	2.54672e-95	0.224181	0.328763	1.52803e-94	4.04444e-297	8.93348e-178	464070	TRUE	TRUE	1.19771	0.997849	36202.8
2	OF_20210406_OEF_05	2	3	2	Saccharomyces cerevisiae (strain ATCC 204508 / S288c)	60S ribosomal protein L11-A;60S ribosomal protein L11-B	RL11A_YEAST;RL11B_YEAST	P0C0W9;Q3E757	1.48604	1.43416	FALSE	6.23182e-167	2.09906e-107	0	0	3	347354	FALSE	0	YDADVLDK	2	2	289201	FALSE	_YDADVLDK_	5.42666	FALSE	_YDADVLDK_	FALSE	2.24409e-116	4.22086e-118	51.3651	10.3921	0.128978	5.02855	51.5483	53.8028	1.19634e-58	0.43935	0.804639	7.17801e-58	1.20195e-212	5.47634e-110	114332	TRUE	TRUE	1.08018	0.997984	13803.3
2	OF_20210406_OEF_05	2	2	2	Saccharomyces cerevisiae (strain ATCC 204508 / S288c)	Transposon Ty2-LR1 Gag-Pol polyprotein;Transposon Ty2-LR2 Gag-Pol polyprotein;Transposon Ty2-F Gag-Pol polyprotein;Transposon Ty2-GR2 Gag-Pol polyprotein;Transposon Ty2-C Gag-Pol polyprotein;Transposon Ty2-DR2 Gag-Pol polyprotein;Transposon Ty2-DR3 Gag-Pol polyprotein;Transposon Ty2-OR1 Gag-Pol polyprotein;Transposon Ty2-GR1 Gag-Pol polyprotein;Transposon Ty2-DR1 Gag-Pol polyprotein;Transposon Ty…	YL21B_YEAST;YL22B_YEAST;YF21B_YEAST;YG22B_YEAST;YC21B_YEAST;YD22B_YEAST;YD23B_YEAST;YO21B_YEAST;YG21B_YEAST;YD21B_YEAST;YO22B_YEAST	P0C2J3;P0C2J5;P0CX63;P0CX64;P25384;Q03494;Q07791;Q12113;Q12337;Q12472;Q12501	1.43274	1.37871	FALSE	5.17792e-133	1.74165e-83	0	0	2	88702.1	FALSE	1	EVPSNQDPLAVSASNLPEFDRDSTK	1	1	130682	FALSE	_EVPSNQDPLAVSASNLPEFDRDSTK_	59.6563	FALSE	_EVPSNQDPLAVSASNLPEFDRDSTK_	FALSE	2.14227e-161	5.97843e-163	78.9091	11.5032	0.24992	59.5641	78.9479	54.3463	2.25395e-73	0.0335252	0.090936	1.35237e-72	5.97843e-163	4.1996e-142	130682	TRUE	TRUE	1.13915	0.999003	15057.3
2	OF_20210406_OEF_05	2	2	2	Saccharomyces cerevisiae (strain ATCC 204508 / S288c)	Transposon Ty2-LR1 Gag-Pol polyprotein;Transposon Ty2-LR2 Gag-Pol polyprotein;Transposon Ty2-F Gag-Pol polyprotein;Transposon Ty2-GR2 Gag-Pol polyprotein;Transposon Ty2-C Gag-Pol polyprotein;Transposon Ty2-DR2 Gag-Pol polyprotein;Transposon Ty2-DR3 Gag-Pol polyprotein;Transposon Ty2-OR1 Gag-Pol polyprotein;Transposon Ty2-GR1 Gag-Pol polyprotein;Transposon Ty2-DR1 Gag-Pol polyprotein;Transposon Ty…	YL21B_YEAST;YL22B_YEAST;YF21B_YEAST;YG22B_YEAST;YC21B_YEAST;YD22B_YEAST;YD23B_YEAST;YO21B_YEAST;YG21B_YEAST;YD21B_YEAST;YO22B_YEAST	P0C2J3;P0C2J5;P0CX63;P0CX64;P25384;Q03494;Q07791;Q12113;Q12337;Q12472;Q12501	1.43274	1.37871	FALSE	5.17792e-133	1.74165e-83	0	0	2	88702.1	FALSE	1	LKENNINVSDR	2	1	40962.2	FALSE	_LKENNINVSDR_	-12.6421	FALSE	_LKENNINVSDR_	FALSE	1.58921e-112	2.89825e-114	42.6692	10.8297	0.212706	-12.5176	42.601	35.8432	1.16673e-76	0.128342	0.450516	3.73188e-76	2.2146e-233	3.32959e-116	40962.2	TRUE	TRUE	1.07463	0.99886	6403.08
2	OF_20210406_OEF_05	2	4	4	Saccharomyces cerevisiae (strain ATCC 204508 / S288c)	Ubiquitin-60S ribosomal protein L40	RL40A_YEAST;RL40B_YEAST	P0CH08;P0CH09	1.46824	1.46824	FALSE	3.63271e-155	1.14626e-123	0	0	4	441208	FALSE	0	ESTLHLVLR	1	1	1.54438e+06	FALSE	_ESTLHLVLR_	30.9678	FALSE	_ESTLHLVLR_	FALSE	1.62755e-249	2.63927e-250	65.7226	15.52	0.34744	31.1318	65.625	27.1259	5.53607e-84	0.369414	0.271333	3.32164e-83	7.0886e-288	4.16256e-162	1.54438e+06	TRUE	TRUE	1.23372	0.999327	219217
2	OF_20210406_OEF_05	2	4	4	Saccharomyces cerevisiae (strain ATCC 204508 / S288c)	Ubiquitin-60S ribosomal protein L40	RL40A_YEAST;RL40B_YEAST	P0CH08;P0CH09	1.46824	1.46824	FALSE	3.63271e-155	1.14626e-123	0	0	4	441208	FALSE	0	TLSDYNIQK	2	1	836970	FALSE	_TLSDYNIQK_	1.7693	FALSE	_TLSDYNIQK_	FALSE	1.71078e-176	5.76666e-178	50.1162	14.7146	0.351659	2.31564	49.8645	34.6228	4.72659e-71	0.138995	0.196657	2.83561e-70	5.78584e-191	2.95393e-149	836970	TRUE	TRUE	1.15696	0.998417	116557
2	OF_20210406_OEF_05	2	4	4	Saccharomyces cerevisiae (strain ATCC 204508 / S288c)	Ubiquitin-60S ribosomal protein L40	RL40A_YEAST;RL40B_YEAST	P0CH08;P0CH09	1.46824	1.46824	FALSE	3.63271e-155	1.14626e-123	0	0	4	441208	FALSE	0	TITLEVESSDTIDNVK	3	1	322147	FALSE	_TITLEVESSDTIDNVK_	49.7254	FALSE	_TITLEVESSDTIDNVK_	FALSE	1.66094e-133	3.52144e-135	73.7787	14.9282	0.0721332	48.8333	74.1996	13.9099	5.7957e-91	0.174298	0.192807	3.47742e-90	7.97366e-263	1.51761e-147	322147	TRUE	TRUE	1.10382	0.999439	93947.9
2	OF_20210406_OEF_05	2	4	4	Saccharomyces cerevisiae (strain ATCC 204508 / S288c)	Ubiquitin-60S ribosomal protein L40	RL40A_YEAST;RL40B_YEAST	P0CH08;P0CH09	1.46824	1.46824	FALSE	3.63271e-155	1.14626e-123	0	0	4	441208	FALSE	1	CGHTNQLRPK	4	1	66175.8	FALSE	_C[+57]GHTNQLRPK_	-50.1963	FALSE	_C[Carbamidomethyl (C)]GHTNQLRPK_	FALSE	8.87055e-92	1.40431e-93	21.6996	19.9664	0.453517	-51.8109	22.5561	16.5788	3.06416e-21	0.73562	0.466571	1.83849e-20	6.03497e-154	1.3363e-116	66175.8	TRUE	TRUE	1.0428	0.993632	13269.8
2	OF_20210406_OEF_05	2	6	4	Saccharomyces cerevisiae (strain ATCC 204508 / S288c)	40S ribosomal protein S6-A;40S ribosomal protein S6-B	RS6A_YEAST;RS6B_YEAST	P0CX37;P0CX38	1.47213	1.46151	FALSE	1.0585e-157	2.32234e-120	0	0	6	173460	FALSE	0	IGQEVDGEAVGDEFK	1	1	445591	FALSE	_IGQEVDGEAVGDEFK_	28.3171	FALSE	_IGQEVDGEAVGDEFK_	FALSE	2.95624e-228	2.77148e-229	64.0347	13.2741	0.275768	28.3664	64.0037	26.4391	6.79068e-95	0.266945	0.287602	4.07441e-94	5.09895e-285	1.45724e-179	445591	TRUE	TRUE	1.21272	0.9995	79026.1
2	OF_20210406_OEF_05	2	6	4	Saccharomyces cerevisiae (strain ATCC 204508 / S288c)	40S ribosomal protein S6-A;40S ribosomal protein S6-B	RS6A_YEAST;RS6B_YEAST	P0CX37;P0CX38	1.47213	1.46151	FALSE	1.0585e-157	2.32234e-120	0	0	6	173460	FALSE	1	KGEQELEGLTDTTVPK	2	2	245926	FALSE	_KGEQELEGLTDTTVPK_	29.1758	FALSE	_KGEQELEGLTDTTVPK_	FALSE	3.31077e-242	4.3184e-243	64.3914	11.2839	0.256651	28.9329	64.5444	62.4407	1.57933e-90	0.206466	0.169979	9.47596e-90	3.09653e-293	2.03026e-180	315537	TRUE	TRUE	1.22661	0.998919	37767.7
2	OF_20210406_OEF_05	2	6	4	Saccharomyces cerevisiae (strain ATCC 204508 / S288c)	40S ribosomal protein S6-A;40S ribosomal protein S6-B	RS6A_YEAST;RS6B_YEAST	P0CX37;P0CX38	1.47213	1.46151	FALSE	1.0585e-157	2.32234e-120	0	0	6	173460	FALSE	1	KGEQELEGLTDTTVPK	2	2	245926	FALSE	_KGEQELEGLTDTTVPK_	29.1758	FALSE	_KGEQELEGLTDTTVPK_	FALSE	8.11195e-219	5.6595e-220	64.3744	10.9655	0.248817	28.9058	64.5444	44.7153	6.18735e-81	0.540411	0.409506	3.71241e-80	4.19839e-259	1.40375e-139	176315	TRUE	TRUE	1.20308	0.992685	18816.5
2	OF_20210406_OEF_05	2	6	4	Saccharomyces cerevisiae (strain ATCC 204508 / S288c)	40S ribosomal protein S6-A;40S ribosomal protein S6-B	RS6A_YEAST;RS6B_YEAST	P0CX37;P0CX38	1.47213	1.46151	FALSE	1.0585e-157	2.32234e-120	0	0	6	173460	FALSE	0	TFEIDDEHR	3	1	230414	FALSE	_TFEIDDEHR_	-4.98501	FALSE	_TFEIDDEHR_	FALSE	6.08327e-227	5.44771e-228	46.7481	5.36124	0.125411	-4.81163	46.6594	278.686	1.30034e-95	0.128696	0.390932	7.80204e-95	1.92953e-289	6.4104e-183	230414	TRUE	TRUE	1.21139	0.999045	8186.81
2	OF_20210406_OEF_05	2	6	4	Saccharomyces cerevisiae (strain ATCC 204508 / S288c)	40S ribosomal protein S6-A;40S ribosomal protein S6-B	RS6A_YEAST;RS6B_YEAST	P0CX37;P0CX38	1.47213	1.46151	FALSE	1.0585e-157	2.32234e-120	0	0	6	173460	FALSE	0	GAIVGPDLAVLALVIVK	4	2	24005.6	FALSE	_GAIVGPDLAVLALVIVK_	157.564	FALSE	_GAIVGPDLAVLALVIVK_	FALSE	1.20687e-85	1.85198e-87	119.373	13.2078	0.157929	155.679	120.017	9.77741	4.71512e-23	0.106918	0.326375	2.82907e-22	1.64229e-125	2.30729e-69	24005.6	TRUE	TRUE	1.03268	0.954632	7558.7
2	OF_20210406_OEF_05	2	11	9	Saccharomyces cerevisiae (strain ATCC 204508 / S288c)	60S ribosomal protein L4-A;60S ribosomal protein L4-B	RL4A_YEAST;RL4B_YEAST	P10664;P49626	1.48754	1.45437	FALSE	6.08337e-168	6.60045e-117	0	0	11	86266.2	FALSE	0	IPEIPLVVSTDLESIQK	1	2	254781	FALSE	_IPEIPLVVSTDLESIQK_	106.088	FALSE	_IPEIPLVVSTDLESIQK_	FALSE	8.67412e-73	1.25712e-74	101.084	24.7711	0.171776	105.461	101.359	70.4393	1.87754e-45	0.0605389	0.650247	1.12652e-44	9.32771e-243	2.82167e-82	306488	TRUE	TRUE	1.01014	0.972188	10141.1
2	OF_20210406_OEF_05	2	11	9	Saccharomyces cerevisiae (strain ATCC 204508 / S288c)	60S ribosomal protein L4-A;60S ribosomal protein L4-B	RL4A_YEAST;RL4B_YEAST	P10664;P49626	1.48754	1.45437	FALSE	6.08337e-168	6.60045e-117	0	0	11	86266.2	FALSE	0	IPEIPLVVSTDLESIQK	1	2	254781	FALSE	_IPEIPLVVSTDLESIQK_	106.088	FALSE	_IPEIPLVVSTDLESIQK_	FALSE	1.60695e-162	4.56954e-164	100.957	21.8011	0.157499	105.173	101.359	50.1281	2.71541e-75	0.10363	0.572439	1.62925e-74	3.3483e-247	3.91031e-134	203074	TRUE	TRUE	1.1405	0.992231	11696.5
2	OF_20210406_OEF_05	2	11	9	Saccharomyces cerevisiae (strain ATCC 204508 / S288c)	60S ribosomal protein L4-A;60S ribosomal protein L4-B	RL4A_YEAST;RL4B_YEAST	P10664;P49626	1.48754	1.45437	FALSE	6.08337e-168	6.60045e-117	0	0	11	86266.2	FALSE	0	NVPGVETANVASLNLLQLAPGAHLGR	2	1	496553	FALSE	_NVPGVETANVASLNLLQLAPGAHLGR_	97.3504	FALSE	_NVPGVETANVASLNLLQLAPGAHLGR_	FALSE	1.39324e-234	1.54804e-235	97.5629	11.0365	0.22219	97.3629	97.557	185.873	1.47486e-104	0.151024	0.608999	8.84915e-104	2.89383387995535E-314	1.11556e-197	496553	TRUE	TRUE	1.21907	0.999685	15646.5
2	OF_20210406_OEF_05	2	11	9	Saccharomyces cerevisiae (strain ATCC 204508 / S288c)	60S ribosomal protein L4-A;60S ribosomal protein L4-B	RL4A_YEAST;RL4B_YEAST	P10664;P49626	1.48754	1.45437	FALSE	6.08337e-168	6.60045e-117	0	0	11	86266.2	FALSE	0	YATASAIAATAVASLVLAR	3	2	42232.7	FALSE	_YATASAIAATAVASLVLAR_	125.046	FALSE	_YATASAIAATAVASLVLAR_	FALSE	4.02787e-113	7.43607e-115	109.16	14.7418	0.142652	125.684	108.935	12.0889	1.47396e-75	0.102127	0.850697	8.84373e-75	6.45265e-261	7.43607e-115	63428.5	TRUE	TRUE	1.07549	0.980744	22641.5
2	OF_20210406_OEF_05	2	11	9	Saccharomyces cerevisiae (strain ATCC 204508 / S288c)	60S ribosomal protein L4-A;60S ribosomal protein L4-B	RL4A_YEAST;RL4B_YEAST	P10664;P49626	1.48754	1.45437	FALSE	6.08337e-168	6.60045e-117	0	0	11	86266.2	FALSE	1	IINSSEIQSAIRPAGQATQK	4	1	161015	FALSE	_IINSSEIQSAIRPAGQATQK_	33.4864	FALSE	_IINSSEIQSAIRPAGQATQK_	FALSE	7.74837e-143	1.79499e-144	67.1507	10.8508	0.259786	33.729	67.0328	35.48	2.73424e-81	0.24805	0.38012	1.64046e-80	8.66462e-191	1.53744e-101	161015	TRUE	TRUE	1.11603	0.930254	23672.7
2	OF_20210406_OEF_05	2	11	9	Saccharomyces cerevisiae (strain ATCC 204508 / S288c)	60S ribosomal protein L4-A;60S ribosomal protein L4-B	RL4A_YEAST;RL4B_YEAST	P10664;P49626	1.48754	1.45437	FALSE	6.08337e-168	6.60045e-117	0	0	11	86266.2	FALSE	0	FVIWTEAAFTK	5	1	73746.1	FALSE	_FVIWTEAAFTK_	77.5667	FALSE	_FVIWTEAAFTK_	FALSE	2.32337e-82	3.52917e-84	86.9557	7.64667	0.182856	77.4382	87.0267	6.38438	8.22612e-46	0.100429	0.414707	4.93567e-45	2.09822e-182	2.78373e-80	73746.1	TRUE	TRUE	1.0271	0.987571	82021.9
2	OF_20210406_OEF_05	2	11	9	Saccharomyces cerevisiae (strain ATCC 204508 / S288c)	60S ribosomal protein L4-A;60S ribosomal protein L4-B	RL4A_YEAST;RL4B_YEAST	P10664;P49626	1.48754	1.45437	FALSE	6.08337e-168	6.60045e-117	0	0	11	86266.2	FALSE	0	VGYTLPSHIISTSDVTR	6	1	46734.6	FALSE	_VGYTLPSHIISTSDVTR_	48.7627	FALSE	_VGYTLPSHIISTSDVTR_	FALSE	1.49025e-135	3.21637e-137	73.2715	6.53558	0.096594	47.7329	73.7454	85.6681	4.89781e-24	0.199863	0.645696	2.93868e-23	3.93723e-223	3.21637e-137	46734.6	TRUE	TRUE	1.10653	0.996702	6088.47
2	OF_20210406_OEF_05	2	11	9	Saccharomyces cerevisiae (strain ATCC 204508 / S288c)	60S ribosomal protein L4-A;60S ribosomal protein L4-B	RL4A_YEAST;RL4B_YEAST	P10664;P49626	1.48754	1.45437	FALSE	6.08337e-168	6.60045e-117	0	0	11	86266.2	FALSE	0	AGHQTSAESWGTGR	7	1	60572.1	FALSE	_AGHQTSAESWGTGR_	-19.417	FALSE	_AGHQTSAESWGTGR_	FALSE	9.68018e-131	2.0167e-132	39.1407	17.6041	0.417039	-18.9483	38.8903	20.581	1.45896e-41	0.15646	0.455409	8.75377e-41	1.28787e-185	1.48265e-119	60572.1	TRUE	TRUE	1.10011	0.996856	10304.7
2	OF_20210406_OEF_05	2	11	9	Saccharomyces cerevisiae (strain ATCC 204508 / S288c)	60S ribosomal protein L4-A;60S ribosomal protein L4-B	RL4A_YEAST;RL4B_YEAST	P10664;P49626	1.48754	1.45437	FALSE	6.08337e-168	6.60045e-117	0	0	11	86266.2	FALSE	0	EAVAALK	8	1	21464.8	FALSE	_EAVAALK_	-21.9394	FALSE	_EAVAALK_	FALSE	6.2122e-99	1.02118e-100	37.1533	6.08496	0.14068	-22.6675	37.5424	9.6073	3.58517e-60	0.227765	0.681158	2.1511e-59	4.39691e-174	1.02118e-100	21464.8	TRUE	TRUE	1.05417	0.989972	22734.2
2	OF_20210406_OEF_05	2	11	9	Saccharomyces cerevisiae (strain ATCC 204508 / S288c)	60S ribosomal protein L4-A;60S ribosomal protein L4-B	RL4A_YEAST;RL4B_YEAST	P10664;P49626	1.48754	1.45437	FALSE	6.08337e-168	6.60045e-117	0	0	11	86266.2	FALSE	0	AVGAHSDLLK	9	1	21064.5	FALSE	_AVGAHSDLLK_	-7.87175	FALSE	_AVGAHSDLLK_	FALSE	3.32688e-76	4.89247e-78	45.3308	7.94394	0.212477	-7.58067	45.1818	12.5535	4.36486e-09	0.119459	0.623279	2.61891e-08	4.68559e-157	4.89247e-78	21064.5	TRUE	TRUE	1.01632	0.993036	15628.3
2	OF_20210406_OEF_05	2	1	1	Saccharomyces cerevisiae (strain ATCC 204508 / S288c)	5'-AMP-activated protein kinase subunit gamma	AAKG_YEAST	P12904	1.34542	1.27991	TRUE	5.87579e-86	1.20745e-48	0	0	1	16738	TRUE	0	LVGVLTLSDILK	1	1	16738	TRUE	_LVGVLTLSDILK_	110.146	FALSE	_LVGVLTLSDILK_	FALSE	6.81931e-87	1.05182e-88	103.329	9.77307	0.0656252	110.708	103.101	18.0028	1.08026e-21	0.283982	0.796221	6.48153e-21	2.02188e-161	1.05182e-88	16738	TRUE	TRUE	1.03477	0.985331	6645.78
2	OF_20210406_OEF_05	2	16	13	Saccharomyces cerevisiae (strain ATCC 204508 / S288c)	Peptidyl-prolyl cis-trans isomerase	CYPH_YEAST	P14832	1.52558	1.50762	FALSE	1.21729e-194	6.11746e-144	0	0	15	572381	TRUE	0	HVVFGEVVDGYDIVK	1	2	1.68301e+06	TRUE	_HVVFGEVVDGYDIVK_	60.89	FALSE	_HVVFGEVVDGYDIVK_	FALSE	1.71976e-294	1.47408e-294	79.649	11.9073	0.242224	61.3242	79.4664	413.509	4.23624e-108	0.0944784	0.216876	2.54174e-107	2.89383387995535E-314	1.01383e-228	3035615	TRUE	TRUE	1.27532	0.999889	35376.2
2	OF_20210406_OEF_05	2	16	13	Saccharomyces cerevisiae (strain ATCC 204508 / S288c)	Peptidyl-prolyl cis-trans isomerase	CYPH_YEAST	P14832	1.52558	1.50762	FALSE	1.21729e-194	6.11746e-144	0	0	15	572381	TRUE	0	HVVFGEVVDGYDIVK	1	2	1.68301e+06	TRUE	_HVVFGEVVDGYDIVK_	60.89	FALSE	_HVVFGEVVDGYDIVK_	FALSE	2.027e-204	1.09567e-205	79.6641	9.03424	0.0652553	61.3603	79.4664	102.707	1.45666e-96	0.0782372	0.463034	8.73996e-96	2.89383387995535E-314	6.1951e-185	330406	TRUE	TRUE	1.18795	0.981012	18073.6
2	OF_20210406_OEF_05	2	16	13	Saccharomyces cerevisiae (strain ATCC 204508 / S288c)	Peptidyl-prolyl cis-trans isomerase	CYPH_YEAST	P14832	1.52558	1.50762	FALSE	1.21729e-194	6.11746e-144	0	0	15	572381	TRUE	0	SQVYFDVEADGQPIGR	2	1	1.03158e+06	TRUE	_[+42]SQVYFDVEADGQPIGR_	64.6146	FALSE	_[Acetyl (Protein N-term)]SQVYFDVEADGQPIGR_	FALSE	1.11516e-254	2.15838e-255	80.7541	9.14941	0.0789502	64.0559	80.9735	46.8633	4.38587e-91	0.262246	0.369025	2.63152e-90	3.57692e-282	3.3216e-196	1.03158e+06	TRUE	TRUE	1.23868	0.997521	179445
2	OF_20210406_OEF_05	2	16	13	Saccharomyces cerevisiae (strain ATCC 204508 / S288c)	Peptidyl-prolyl cis-trans isomerase	CYPH_YEAST	P14832	1.52558	1.50762	FALSE	1.21729e-194	6.11746e-144	0	0	15	572381	TRUE	0	VESLGSPSGATK	3	1	1.89989e+06	TRUE	_VESLGSPSGATK_	-18.292	FALSE	_VESLGSPSGATK_	FALSE	1.31994e-249	2.1999e-250	39.5835	18.4078	0.448655	-18.1198	39.4915	20.3699	1.14343e-88	0.0623773	0.0713084	6.86057e-88	1.30364e-293	1.14102e-191	1.89989e+06	TRUE	TRUE	1.23381	0.999426	275272
2	OF_20210406_OEF_05	2	16	13	Saccharomyces cerevisiae (strain ATCC 204508 / S288c)	Peptidyl-prolyl cis-trans isomerase	CYPH_YEAST	P14832	1.52558	1.50762	FALSE	1.21729e-194	6.11746e-144	0	0	15	572381	TRUE	0	TVPCPWLDGK	4	1	1.89268e+06	TRUE	_TVPC[+57]PWLDGK_	36.7604	FALSE	_TVPC[Carbamidomethyl (C)]PWLDGK_	FALSE	6.20182e-264	1.69141e-264	68.846	15.2833	0.364654	37.4014	68.5737	274.574	1.0189e-97	0.204355	0.153616	6.11339e-97	1.69141e-264	1.88928e-202	1.89268e+06	TRUE	TRUE	1.24744	0.999704	29672.2
2	OF_20210406_OEF_05	2	16	13	Saccharomyces cerevisiae (strain ATCC 204508 / S288c)	Peptidyl-prolyl cis-trans isomerase	CYPH_YEAST	P14832	1.52558	1.50762	FALSE	1.21729e-194	6.11746e-144	0	0	15	572381	TRUE	0	GFGYAGSPFHR	5	1	1.34721e+06	TRUE	_GFGYAGSPFHR_	25.6071	FALSE	_GFGYAGSPFHR_	FALSE	1.68057e-243	2.29168e-244	62.3502	10.7032	0.251658	25.6828	62.304	189.246	8.60373e-104	0.446767	0.387623	5.16224e-103	1.31555e-299	3.94641e-197	1.34721e+06	TRUE	TRUE	1.22787	0.99935	37050
2	OF_20210406_OEF_05	2	16	13	Saccharomyces cerevisiae (strain ATCC 204508 / S288c)	Peptidyl-prolyl cis-trans isomerase	CYPH_YEAST	P14832	1.52558	1.50762	FALSE	1.21729e-194	6.11746e-144	0	0	15	572381	TRUE	0	LYNDIVPK	6	2	481267	TRUE	_LYNDIVPK_	18.5294	FALSE	_LYNDIVPK_	FALSE	4.99342e-259	1.19842e-259	57.7928	14.4456	0.349558	17.9308	58.1278	46.5444	7.03883e-81	0.199032	0.309854	4.2233e-80	2.89383387995535E-314	2.54595e-196	568025	TRUE	TRUE	1.24282	0.998397	44629.4
2	OF_20210406_OEF_05	2	16	13	Saccharomyces cerevisiae (strain ATCC 204508 / S288c)	Peptidyl-prolyl cis-trans isomerase	CYPH_YEAST	P14832	1.52558	1.50762	FALSE	1.21729e-194	6.11746e-144	0	0	15	572381	TRUE	0	LYNDIVPK	6	2	481267	TRUE	_LYNDIVPK_	18.5294	FALSE	_LYNDIVPK_	FALSE	6.96105e-153	1.81593e-154	57.8452	13.0282	0.326479	18.0244	58.1278	51.4444	1.94258e-50	0.665014	0.718743	1.14393e-49	5.06348e-179	9.47043e-147	394509	TRUE	TRUE	1.12872	0.999322	35534.6
2	OF_20210406_OEF_05	2	16	13	Saccharomyces cerevisiae (strain ATCC 204508 / S288c)	Peptidyl-prolyl cis-trans isomerase	CYPH_YEAST	P14832	1.52558	1.50762	FALSE	1.21729e-194	6.11746e-144	0	0	15	572381	TRUE	1	HVVFGEVVDGYDIVKK	7	1	943022	TRUE	_HVVFGEVVDGYDIVKK_	50.1351	FALSE	_HVVFGEVVDGYDIVKK_	FALSE	6.82414e-251	1.16985e-251	74.5672	14.3298	0.338865	50.5042	74.393	56.1827	8.76453e-86	0.126062	0.231948	5.25872e-85	1.41733e-300	5.81107e-201	943022	TRUE	TRUE	1.23505	0.996685	66678.5
2	OF_20210406_OEF_05	2	16	13	Saccharomyces cerevisiae (strain ATCC 204508 / S288c)	Peptidyl-prolyl cis-trans isomerase	CYPH_YEAST	P14832	1.52558	1.50762	FALSE	1.21729e-194	6.11746e-144	0	0	15	572381	TRUE	0	VPCPWLDGK	8	1	982810	TRUE	_VPC[+57]PWLDGK_	32.2699	FALSE	_VPC[Carbamidomethyl (C)]PWLDGK_	FALSE	2.90057e-228	2.76245e-229	66.2956	14.5377	0.320699	32.0947	66.3999	160.654	6.71575e-88	0.212949	0.332689	4.02945e-87	2.76245e-229	1.79094e-178	982810	TRUE	TRUE	1.21273	0.999448	25938.7
2	OF_20210406_OEF_05	2	16	13	Saccharomyces cerevisiae (strain ATCC 204508 / S288c)	Peptidyl-prolyl cis-trans isomerase	CYPH_YEAST	P14832	1.52558	1.50762	FALSE	1.21729e-194	6.11746e-144	0	0	15	572381	TRUE	0	FITTVPCPWLDGK	9	1	594550	TRUE	_FITTVPC[+57]PWLDGK_	72.0282	FALSE	_FITTVPC[Carbamidomethyl (C)]PWLDGK_	FALSE	3.3019e-114	6.13357e-116	83.6352	6.58173	0.161444	70.9048	84.1541	218.498	1.76215e-27	0.0393463	0.103309	1.05729e-26	3.73904e-284	6.13357e-116	594550	TRUE	TRUE	1.07707	0.995172	26342.3
2	OF_20210406_OEF_05	2	16	13	Saccharomyces cerevisiae (strain ATCC 204508 / S288c)	Peptidyl-prolyl cis-trans isomerase	CYPH_YEAST	P14832	1.52558	1.50762	FALSE	1.21729e-194	6.11746e-144	0	0	15	572381	TRUE	1	ITTVPCPWLDGKHVVFGEVVDGYDIVK	10	1	261197	TRUE	_IT[+80]TVPC[+57]PWLDGK[+226]HVVFGEVVDGYDIVK_	60.4766	FALSE	_IT[Phospho (STY)]TVPC[Carbamidomethyl (C)]PWLDGK[Biotin]HVVFGEVVDGYDIVK_	FALSE	6.72365e-165	1.98729e-166	79.6576	11.714	0.152956	61.3447	79.2927	37.2092	4.39071e-72	0.163868	0.460561	2.63443e-71	1.96156e-176	2.91211e-134	261197	TRUE	TRUE	1.14335	0.989515	38681.7
2	OF_20210406_OEF_05	2	16	13	Saccharomyces cerevisiae (strain ATCC 204508 / S288c)	Peptidyl-prolyl cis-trans isomerase	CYPH_YEAST	P14832	1.52558	1.50762	FALSE	1.21729e-194	6.11746e-144	0	0	15	572381	TRUE	0	ALCTGEK	11	1	226542	TRUE	_ALC[+57]TGEK_	-52.8936	FALSE	_ALC[Carbamidomethyl (C)]TGEK_	FALSE	3.65001e-87	5.64434e-89	21.1886	63.2176	2.08011	-52.7741	21.1252	10.236	4.21289e-42	0.296631	0.420293	2.52773e-41	2.95287e-157	2.70374e-80	226542	TRUE	TRUE	1.03522	0.980923	19506.2
2	OF_20210406_OEF_05	2	16	13	Saccharomyces cerevisiae (strain ATCC 204508 / S288c)	Peptidyl-prolyl cis-trans isomerase	CYPH_YEAST	P14832	1.52558	1.50762	FALSE	1.21729e-194	6.11746e-144	0	0	15	572381	TRUE	0	ITTVPCPWLDGK	12	1	328167	TRUE	_ITTVPC[+57]PWLDGK_	53.6122	FALSE	_ITTVPC[Carbamidomethyl (C)]PWLDGK_	FALSE	4.03863e-135	8.6542e-137	76.0242	10.8955	0.27285	53.5251	76.0665	99.1763	1.77223e-59	0.0556225	0.102333	1.06334e-58	4.09386e-190	8.6542e-137	328167	TRUE	TRUE	1.10596	0.997697	19053.4
2	OF_20210406_OEF_05	2	4	2	Saccharomyces cerevisiae (strain ATCC 204508 / S288c)	Protein translocation protein SEC63	SEC63_YEAST	P14906	1.43152	1.35718	FALSE	2.79312e-132	4.84677e-75	0	0	4	58971.5	TRUE	0	IPLGQPAPETVGDFFFR	1	2	63535.2	TRUE	_IPLGQPAPETVGDFFFR_	101.041	FALSE	_IPLGQPAPETVGDFFFR_	FALSE	4.0314e-143	9.48564e-145	99.2253	12.7659	0.235288	101.264	99.1324	70.2059	2.04329e-79	0.0331704	0.449314	1.22597e-78	3.38322e-237	1.53039e-141	99901.4	TRUE	TRUE	1.11639	0.999064	6986.87
2	OF_20210406_OEF_05	2	4	2	Saccharomyces cerevisiae (strain ATCC 204508 / S288c)	Protein translocation protein SEC63	SEC63_YEAST	P14906	1.43152	1.35718	FALSE	2.79312e-132	4.84677e-75	0	0	4	58971.5	TRUE	0	IPLGQPAPETVGDFFFR	1	2	63535.2	TRUE	_IPLGQPAPETVGDFFFR_	101.041	FALSE	_IPLGQPAPETVGDFFFR_	FALSE	6.68728e-110	1.17665e-111	99.3351	13.0904	0.0976791	101.527	99.1324	41.0802	2.34852e-46	0.0793651	0.399989	1.40911e-45	5.99451e-174	3.72475e-105	27169.1	TRUE	TRUE	1.07078	0.990993	5097
2	OF_20210406_OEF_05	2	4	2	Saccharomyces cerevisiae (strain ATCC 204508 / S288c)	Protein translocation protein SEC63	SEC63_YEAST	P14906	1.43152	1.35718	FALSE	2.79312e-132	4.84677e-75	0	0	4	58971.5	TRUE	0	LFDPYEILGISTSASDR	2	2	49407.9	TRUE	_LFDPYEILGISTSASDR_	106.408	FALSE	_LFDPYEILGISTSASDR_	FALSE	1.61949e-79	2.42924e-81	101.371	11.6986	0.214673	106.116	101.499	22.9039	9.4566e-54	0.0361812	0.478383	5.53262e-53	3.13321e-154	1.61865e-79	67157.9	TRUE	TRUE	1.02218	0.973977	16023.1
2	OF_20210406_OEF_05	2	4	2	Saccharomyces cerevisiae (strain ATCC 204508 / S288c)	Protein translocation protein SEC63	SEC63_YEAST	P14906	1.43152	1.35718	FALSE	2.79312e-132	4.84677e-75	0	0	4	58971.5	TRUE	0	LFDPYEILGISTSASDR	2	2	49407.9	TRUE	_LFDPYEILGISTSASDR_	106.408	FALSE	_LFDPYEILGISTSASDR_	FALSE	3.0592e-122	5.9789e-124	101.36	10.1922	0.0916619	106.091	101.499	13.8427	1.48994e-63	0.0171073	0.542815	8.93962e-63	9.62032e-212	3.04958e-115	31657.8	TRUE	TRUE	1.08847	0.989474	16361.3
2	OF_20210406_OEF_05	2	2	2	Saccharomyces cerevisiae (strain ATCC 204508 / S288c)	Proliferating cell nuclear antigen	PCNA_YEAST	P15873	1.34446	1.22984	FALSE	1.68038e-85	8.6242e-35	0	0	2	122735	TRUE	0	EDGIIAQAVDDSR	1	1	175286	TRUE	_EDGIIAQAVDDSR_	33.0084	FALSE	_EDGIIAQAVDDSR_	FALSE	4.46224e-37	5.69648e-39	67.3338	12.6879	0.295386	34.106	66.8005	12.0458	4.35933e-35	0.266563	0.271021	2.61554e-34	2.54125e-101	2.9455e-68	175286	TRUE	TRUE	0.932665	0.765169	90045.6
2	OF_20210406_OEF_05	2	2	2	Saccharomyces cerevisiae (strain ATCC 204508 / S288c)	Proliferating cell nuclear antigen	PCNA_YEAST	P15873	1.34446	1.22984	FALSE	1.68038e-85	8.6242e-35	0	0	2	122735	TRUE	0	DCVQLVNFQCK	2	1	48650.8	TRUE	_DC[+57]VQLVNFQC[+57]K_	37.802	FALSE	_DC[Carbamidomethyl (C)]VQLVNFQC[Carbamidomethyl (C)]K_	FALSE	3.04303e-58	4.21667e-60	68.95	7.94934	0.229571	37.6463	69.0162	9.61521	2.73761e-05	0.539607	0.477868	0.000164256	8.38407e-98	9.62106e-40	48650.8	TRUE	TRUE	0.98188	0.896455	48391.3
2	OF_20210406_OEF_05	2	4	4	Saccharomyces cerevisiae (strain ATCC 204508 / S288c)	Protein APA1	APA1_YEAST	P16550	1.44038	1.39884	FALSE	1.2516e-137	8.35925e-92	0	0	4	28616.4	TRUE	0	SIPADIASLISDK	1	1	171027	TRUE	_[+42]SIPADIASLISDK_	124.371	FALSE	_[Acetyl (Protein N-term)]SIPADIASLISDK_	FALSE	1.69885e-179	5.96086e-181	108.759	18.4301	0.360744	124.548	108.697	13.8005	7.74965e-80	0.0948192	0.362419	4.64979e-79	7.03894e-219	1.51589e-161	171027	TRUE	TRUE	1.16041	0.994695	33506.9
2	OF_20210406_OEF_05	2	4	4	Saccharomyces cerevisiae (strain ATCC 204508 / S288c)	Protein APA1	APA1_YEAST	P16550	1.44038	1.39884	FALSE	1.2516e-137	8.35925e-92	0	0	4	28616.4	TRUE	1	ALTFFQDWLNENPELKK	2	1	34118.7	TRUE	_ALTFFQDWLNENPELKK_	107.556	FALSE	_ALTFFQDWLNENPELKK_	FALSE	6.01273e-164	1.76845e-165	102.087	11.5503	0.147441	107.749	102.002	39.1832	3.51589e-69	0.108875	0.243794	2.09637e-68	1.76845e-165	2.85699e-119	34118.7	TRUE	TRUE	1.14222	0.99746	5213.07
2	OF_20210406_OEF_05	2	4	4	Saccharomyces cerevisiae (strain ATCC 204508 / S288c)	Protein APA1	APA1_YEAST	P16550	1.44038	1.39884	FALSE	1.2516e-137	8.35925e-92	0	0	4	28616.4	TRUE	1	LLCALDNEESDKR	3	1	24369.1	TRUE	_LLC[+57]ALDNEESDKR_	10.2403	FALSE	_LLC[Carbamidomethyl (C)]ALDNEESDKR_	FALSE	2.98077e-143	7.0412e-145	53.9295	9.86206	0.202252	10.566	53.7775	29.1056	8.75411e-39	0.56774	0.730052	5.25247e-38	2.96422e-189	1.32073e-110	24369.1	TRUE	TRUE	1.11656	0.992609	8239.68
2	OF_20210406_OEF_05	2	4	4	Saccharomyces cerevisiae (strain ATCC 204508 / S288c)	Protein APA1	APA1_YEAST	P16550	1.44038	1.39884	FALSE	1.2516e-137	8.35925e-92	0	0	4	28616.4	TRUE	0	NDEVFSK	4	1	17531.8	TRUE	_NDEVFSK_	-22.1537	FALSE	_NDEVFSK_	FALSE	1.46051e-113	2.70465e-115	37.1481	6.86224	0.161966	-22.6772	37.4278	1.43472	7.99381e-47	0.176373	0.313466	4.79616e-46	2.31651e-123	7.87686e-103	17531.8	TRUE	TRUE	1.07613	0.996569	122126
2	OF_20210406_OEF_05	2	1	1	Saccharomyces cerevisiae (strain ATCC 204508 / S288c)	SWI/SNF chromatin-remodeling complex subunit SNF5	SNF5_YEAST	P18480	1.3576	1.28553	TRUE	6.87658e-92	2.33523e-50	0	0	1	22453	TRUE	0	GQQTAQTQLEQQR	1	1	22453	TRUE	_GQQTAQTQLEQQR_	-17.8676	FALSE	_GQQTAQTQLEQQR_	FALSE	1.72957e-90	2.72372e-92	39.8996	11.1184	0.214125	-17.5282	39.7182	43.6532	2.84091e-21	0.107394	0.126651	1.70455e-20	1.97957e-160	1.55321e-73	22453	TRUE	TRUE	1.04071	0.996761	3538.56
2	OF_20210406_OEF_05	2	1	1	Saccharomyces cerevisiae (strain ATCC 204508 / S288c)	DNA-directed RNA polymerases I, II, and III subunit RPABC3	RPAB3_YEAST	P20436	1.41957	1.36557	TRUE	3.07424e-125	2.8238e-78	0	0	1	18205	TRUE	0	IEAASTTQDQCK	1	1	18205	TRUE	_IEAASTTQDQC[+57]K_	-36.4862	FALSE	_IEAASTTQDQC[Carbamidomethyl (C)]K_	FALSE	4.15332e-150	1.05147e-151	29.7216	9.32739	0.239245	-36.608	29.7837	39.5768	7.36172e-79	0.11768	0.233901	4.41703e-78	2.2174e-233	2.58656e-127	18205	TRUE	TRUE	1.12526	0.997071	4158.9
2	OF_20210406_OEF_05	2	2	2	Saccharomyces cerevisiae (strain ATCC 204508 / S288c)	ATP-dependent RNA helicase DBP5	DBP5_YEAST	P20449	1.37069	1.29941	FALSE	1.72799e-98	9.89781e-55	0	0	2	64870.4	TRUE	0	LADIQADPNSPLYSAK	1	1	84654	TRUE	_LADIQADPNSPLYSAK_	33.1146	FALSE	_LADIQADPNSPLYSAK_	FALSE	1.04919e-99	1.7342e-101	66.976	11.9128	0.259967	33.3696	66.8521	7.78409	6.17731e-47	0.204407	0.32066	3.70639e-46	1.54604e-200	9.40679e-73	84654	TRUE	TRUE	1.05537	0.947095	60692.5
2	OF_20210406_OEF_05	2	2	1	Saccharomyces cerevisiae (strain ATCC 204508 / S288c)	Probable proteasome subunit alpha type-7	PSA7_YEAST	P21242	1.4399	1.39229	TRUE	2.42764e-137	4.7412e-89	0	0	2	53823.4	TRUE	0	GDLLQEAIDFAQK	1	2	49186.1	TRUE	_GDLLQEAIDFAQK_	102.69	FALSE	_GDLLQEAIDFAQK_	FALSE	1.70528e-173	5.47149e-175	99.9127	10.7016	0.266811	102.825	99.8527	60.0676	6.65614e-84	0.127921	0.522059	3.98707e-83	1.58072e-259	6.67098e-133	72275.7	TRUE	TRUE	1.15348	0.98083	7694.18
2	OF_20210406_OEF_05	2	2	1	Saccharomyces cerevisiae (strain ATCC 204508 / S288c)	Probable proteasome subunit alpha type-7	PSA7_YEAST	P21242	1.4399	1.39229	TRUE	2.42764e-137	4.7412e-89	0	0	2	53823.4	TRUE	0	GDLLQEAIDFAQK	1	2	49186.1	TRUE	_GDLLQEAIDFAQK_	102.69	FALSE	_GDLLQEAIDFAQK_	FALSE	1.49104e-130	3.0849e-132	99.9345	10.1827	0.295391	102.873	99.8527	15.5505	3.85108e-19	0.134306	0.435281	2.31065e-18	9.62849e-194	1.85213e-82	26096.5	TRUE	TRUE	1.09986	0.996056	9958.65
2	OF_20210406_OEF_05	2	2	2	Saccharomyces cerevisiae (strain ATCC 204508 / S288c)	Thioredoxin-1	TRX1_YEAST	P22217	1.39293	1.39293	FALSE	3.02506e-110	2.56888e-89	0	0	2	142625	TRUE	0	FSEQYPQADFYK	1	1	141181	TRUE	_FSEQYPQADFYK_	34.0358	FALSE	_FSEQYPQADFYK_	FALSE	1.82032e-93	2.90477e-95	67.6036	9.47278	0.244997	34.6612	67.2997	30.2661	1.25111e-35	0.191615	0.165665	7.50665e-35	6.69608e-217	7.14162e-79	141181	TRUE	TRUE	1.04553	0.988217	26703.1
2	OF_20210406_OEF_05	2	2	2	Saccharomyces cerevisiae (strain ATCC 204508 / S288c)	Thioredoxin-1	TRX1_YEAST	P22217	1.39293	1.39293	FALSE	3.02506e-110	2.56888e-89	0	0	2	142625	TRUE	0	LDVDELGDVAQK	2	1	132066	TRUE	_LDVDELGDVAQK_	37.282	FALSE	_LDVDELGDVAQK_	FALSE	4.48904e-174	1.46382e-175	68.8759	8.55432	0.225908	37.4717	68.7953	11.8313	1.69473e-55	0.169502	0.1856	1.01684e-54	1.46382e-175	1.4122e-94	132066	TRUE	TRUE	1.15416	0.965848	101566
2	OF_20210406_OEF_05	2	2	2	Saccharomyces cerevisiae (strain ATCC 204508 / S288c)	Thioredoxin-2	TRX2_YEAST	P22803	1.30693	1.19881	FALSE	1.41133e-68	1.74043e-27	0	0	2	36583.7	TRUE	0	FAEQYSDAAFYK	2	1	37808.7	TRUE	_FAEQYSDAAFYK_	31.5656	FALSE	_FAEQYSDAAFYK_	FALSE	2.96644e-40	3.83591e-42	66.2731	10.2991	0.273522	32.0569	65.9807	13.2996	4.34608e-06	0.325249	0.334797	2.60765e-05	3.13815e-62	1.00817e-37	37808.7	TRUE	TRUE	0.94091	0.932789	24699.7
2	OF_20210406_OEF_05	2	1	1	Saccharomyces cerevisiae (strain ATCC 204508 / S288c)	Proteasome subunit alpha type-3	PSA3_YEAST	P23638	1.44036	1.34789	TRUE	1.27659e-137	1.50928e-71	0	0	1	123788	TRUE	0	TYNEDIPVEILVR	1	1	123788	TRUE	_TYNEDIPVEILVR_	72.4846	FALSE	_TYNEDIPVEILVR_	FALSE	1.35445e-135	2.94446e-137	84.2394	5.96173	0.160292	72.2127	84.365	12.3663	1.53042e-86	0.115219	0.505211	9.18254e-86	1.85037e-252	2.94446e-137	123788	TRUE	TRUE	1.10659	0.999676	122124
2	OF_20210406_OEF_05	2	1	1	Saccharomyces cerevisiae (strain ATCC 204508 / S288c)	Proteasome subunit beta type-6	PSB6_YEAST	P23724	1.32033	1.32033	TRUE	2.14945e-74	1.08135e-61	0	0	1	9079.4	TRUE	0	HIQVGDGLEILIVTK	1	1	9079.4	TRUE	_HIQVGDGLEILIVTK_	77.2012	FALSE	_HIQVGDGLEILIVTK_	FALSE	1.73995e-114	3.25224e-116	86.6907	3.26385	0.0731727	76.959	86.8246	57.1059	9.1164e-05	0.583236	0.743472	0.000346257	3.25224e-116	5.59956e-22	9079.4	TRUE	TRUE	1.07747	0.995499	5673.54
2	OF_20210406_OEF_05	2	1	1	Saccharomyces cerevisiae (strain ATCC 204508 / S288c)	Nucleosome assembly protein	NAP1_YEAST	P25293	1.36134	1.34708	TRUE	9.47815e-94	3.03174e-71	0	0	1	56093.6	TRUE	0	IGTINEEDILANQPLLLQSIQDR	1	1	56093.6	TRUE	_IGTINEEDILANQPLLLQSIQDR_	103.027	FALSE	_IGTINEEDILANQPLLLQSIQDR_	FALSE	6.07292e-135	1.29671e-136	99.4554	10.6234	0.291506	101.798	100.003	70.934	2.77308e-14	0.099846	0.371688	9.29816e-14	1.29671e-136	4.7883e-47	56093.6	TRUE	TRUE	1.10573	0.97263	7842.38
2	OF_20210406_OEF_05	2	4	4	Saccharomyces cerevisiae (strain ATCC 204508 / S288c)	Protein SIS1	SIS1_YEAST	P25294	1.43986	1.37112	FALSE	2.57787e-137	1.88275e-80	0	0	4	85827.9	TRUE	1	RDGDDLIYTLPLSFK	1	1	172433	TRUE	_RDGDDLIYTLPLSFK_	87.8847	FALSE	_RDGDDLIYTLPLSFK_	FALSE	2.07239e-99	3.41603e-101	92.8858	11.8894	0.241374	88.0431	92.7985	99.2143	3.71125e-37	0.0311267	0.183104	2.22675e-36	3.41603e-101	2.8158e-92	172433	TRUE	TRUE	1.05491	0.978914	8963.74
2	OF_20210406_OEF_05	2	4	4	Saccharomyces cerevisiae (strain ATCC 204508 / S288c)	Protein SIS1	SIS1_YEAST	P25294	1.43986	1.37112	FALSE	2.57787e-137	1.88275e-80	0	0	4	85827.9	TRUE	0	DGDDLIYTLPLSFK	2	1	49396.7	TRUE	_DGDDLIYTLPLSFK_	102.425	FALSE	_DGDDLIYTLPLSFK_	FALSE	6.01415e-143	1.40408e-144	99.8394	11.135	0.222826	102.66	99.7346	61.9204	1.13523e-86	0.0357874	0.765603	6.8114e-86	6.47445e-264	1.40408e-144	49396.7	TRUE	TRUE	1.11617	0.998799	5211.85
2	OF_20210406_OEF_05	2	4	4	Saccharomyces cerevisiae (strain ATCC 204508 / S288c)	Protein SIS1	SIS1_YEAST	P25294	1.43986	1.37112	FALSE	2.57787e-137	1.88275e-80	0	0	4	85827.9	TRUE	0	NQGDYNPQTGR	3	1	69115.8	TRUE	_NQGDYNPQTGR_	-34.6402	FALSE	_NQGDYNPQTGR_	FALSE	8.10478e-155	2.17092e-156	30.8654	13.679	0.332777	-34.3928	30.7346	22.0709	1.44933e-65	0.0992147	0.337655	8.69598e-65	6.8011e-237	2.25143e-120	69115.8	TRUE	TRUE	1.13112	0.997154	13068.4
2	OF_20210406_OEF_05	2	4	4	Saccharomyces cerevisiae (strain ATCC 204508 / S288c)	Protein SIS1	SIS1_YEAST	P25294	1.43986	1.37112	FALSE	2.57787e-137	1.88275e-80	0	0	4	85827.9	TRUE	1	TQIDIQLKPGWK	4	1	42029.8	TRUE	_TQIDIQLKPGWK_	45.2907	FALSE	_TQIDIQLKPGWK_	FALSE	2.18295e-103	3.71039e-105	72.2478	7.77191	0.209289	45.4813	72.1672	15.5992	3.35245e-14	0.105749	0.453011	2.01147e-13	3.71039e-105	1.93333e-71	42029.8	TRUE	TRUE	1.06103	0.995987	27796.2
2	OF_20210406_OEF_05	2	11	8	Saccharomyces cerevisiae (strain ATCC 204508 / S288c)	40S ribosomal protein S2	RS2_YEAST	P25443	1.49421	1.38936	FALSE	1.77161e-172	7.83508e-88	0	0	11	58099.8	TRUE	0	ITTIEEIFLHSLPVK	1	2	165758	TRUE	_ITTIEEIFLHSLPVK_	120.405	FALSE	_ITTIEEIFLHSLPVK_	FALSE	1.79847e-54	2.44689e-56	107.301	13.9246	0.140159	120.545	107.25	53.0611	4.07816e-57	0.0824855	0.815223	2.44689e-56	1.66072e-289	3.69932e-137	317460	TRUE	TRUE	0.973942	0.999389	22534.5
2	OF_20210406_OEF_05	2	11	8	Saccharomyces cerevisiae (strain ATCC 204508 / S288c)	40S ribosomal protein S2	RS2_YEAST	P25443	1.49421	1.38936	FALSE	1.77161e-172	7.83508e-88	0	0	11	58099.8	TRUE	0	ITTIEEIFLHSLPVK	1	2	165758	TRUE	_ITTIEEIFLHSLPVK_	120.405	FALSE	_ITTIEEIFLHSLPVK_	FALSE	2.0388e-116	3.8468e-118	107.326	8.27948	0.266081	120.612	107.25	19.4271	2.07097e-21	0.349645	1.53151	1.24258e-20	7.32636e-213	8.56413e-110	14055.4	TRUE	TRUE	1.08024	0.988229	4339.16
2	OF_20210406_OEF_05	2	11	8	Saccharomyces cerevisiae (strain ATCC 204508 / S288c)	40S ribosomal protein S2	RS2_YEAST	P25443	1.49421	1.38936	FALSE	1.77161e-172	7.83508e-88	0	0	11	58099.8	TRUE	0	GSGIVASPAVK	2	2	167083	TRUE	_GSGIVASPAVK_	-5.55219	FALSE	_GSGIVASPAVK_	FALSE	7.6505e-171	2.37839e-172	46.5574	8.85168	0.183206	-5.18425	46.3691	54.3611	7.80816e-75	0.168176	0.443796	4.68489e-74	2.42032e-223	5.01624e-156	316574	TRUE	TRUE	1.15039	0.998028	39054.5
2	OF_20210406_OEF_05	2	11	8	Saccharomyces cerevisiae (strain ATCC 204508 / S288c)	40S ribosomal protein S2	RS2_YEAST	P25443	1.49421	1.38936	FALSE	1.77161e-172	7.83508e-88	0	0	11	58099.8	TRUE	0	GYWGTNLGQPHSLATK	3	2	66579	TRUE	_GYWGTNLGQPHSLATK_	34.1068	FALSE	_GYWGTNLGQPHSLATK_	FALSE	4.54541e-72	6.55587e-74	67.5075	10.7151	0.266958	34.4633	67.3343	33.7408	2.57946e-50	0.231735	0.380804	8.47832e-50	7.63055e-116	6.55587e-74	102969	TRUE	TRUE	1.00882	0.985202	22419.5
2	OF_20210406_OEF_05	2	11	8	Saccharomyces cerevisiae (strain ATCC 204508 / S288c)	40S ribosomal protein S2	RS2_YEAST	P25443	1.49421	1.38936	FALSE	1.77161e-172	7.83508e-88	0	0	11	58099.8	TRUE	0	GYWGTNLGQPHSLATK	3	2	66579	TRUE	_GYWGTNLGQPHSLATK_	34.1068	FALSE	_GYWGTNLGQPHSLATK_	FALSE	4.50801e-139	1.00926e-140	67.5174	8.24652	0.237005	34.4838	67.3343	26.2323	1.84167e-26	0.605612	0.685836	1.105e-25	6.28702e-164	1.65003e-69	30188.9	TRUE	TRUE	1.11115	0.997434	11729.6
2	OF_20210406_OEF_05	2	11	8	Saccharomyces cerevisiae (strain ATCC 204508 / S288c)	40S ribosomal protein S2	RS2_YEAST	P25443	1.49421	1.38936	FALSE	1.77161e-172	7.83508e-88	0	0	11	58099.8	TRUE	0	LWAEQPLPVSPLDIYSDEASAQK	4	1	81489.5	TRUE	_LWAEQPLPVSPLDIYSDEASAQK_	95.4407	FALSE	_LWAEQPLPVSPLDIYSDEASAQK_	FALSE	1.5301e-95	2.48125e-97	96.8095	11.3754	0.0653383	95.7579	96.6606	33.5231	5.83105e-55	0.0809017	0.553375	3.49863e-54	1.8168e-248	2.48125e-97	81489.5	TRUE	TRUE	1.04884	0.991544	14785.2
2	OF_20210406_OEF_05	2	11	8	Saccharomyces cerevisiae (strain ATCC 204508 / S288c)	40S ribosomal protein S2	RS2_YEAST	P25443	1.49421	1.38936	FALSE	1.77161e-172	7.83508e-88	0	0	11	58099.8	TRUE	0	AGIIIAK	5	1	56608.1	TRUE	_AGIIIAK_	-3.59853	FALSE	_AGIIIAK_	FALSE	3.62307e-60	5.04371e-62	47.5139	12.8994	0.0489963	-3.23302	47.3392	34.6928	9.0854e-18	0.290589	0.876684	5.45124e-17	2.36761e-150	5.04371e-62	56608.1	TRUE	TRUE	0.985822	0.999522	7907.46
2	OF_20210406_OEF_05	2	2	2	Saccharomyces cerevisiae (strain ATCC 204508 / S288c)	Proteasome subunit beta type-3	PSB3_YEAST	P25451	1.45589	1.41884	FALSE	2.91794e-147	1.76482e-100	0	0	2	95896.8	TRUE	0	AIEPETFTQLVSSSLYER	1	1	163049	TRUE	_AIEPETFTQLVSSSLYER_	104.091	FALSE	_AIEPETFTQLVSSSLYER_	FALSE	1.83809e-198	8.75282e-200	100.489	11.8821	0.1846	104.118	100.477	48.649	1.85376e-86	0.0408344	0.349084	1.11225e-85	4.95821e-274	3.26265e-178	163049	TRUE	TRUE	1.18153	0.998412	19922.9
2	OF_20210406_OEF_05	2	11	10	Saccharomyces cerevisiae (strain ATCC 204508 / S288c)	60S ribosomal protein L5	RL5_YEAST	P26321	1.49118	1.4725	FALSE	2.0504e-170	8.79925e-126	0	0	11	134952	TRUE	0	VFLDIGLQR	1	1	1.29615e+06	TRUE	_VFLDIGLQR_	63.1001	FALSE	_VFLDIGLQR_	FALSE	6.24692e-224	5.20577e-225	80.5341	14.0748	0.0515933	63.496	80.3786	107.16	5.33037e-106	0.109644	0.384676	3.19822e-105	2.39662e-283	3.00789e-200	1.29615e+06	TRUE	TRUE	1.20833	0.999574	46335.4
2	OF_20210406_OEF_05	2	11	10	Saccharomyces cerevisiae (strain ATCC 204508 / S288c)	60S ribosomal protein L5	RL5_YEAST	P26321	1.49118	1.4725	FALSE	2.0504e-170	8.79925e-126	0	0	11	134952	TRUE	0	GASDGGLYVPHSENR	2	2	427351	TRUE	_GASDGGLYVPHSENR_	1.67285	FALSE	_GASDGGLYVPHSENR_	FALSE	6.75123e-214	4.40297e-215	49.8812	14.7455	0.343059	1.80564	49.8201	83.0118	6.74766e-88	0.18989	0.290141	4.0486e-87	6.60166e-290	2.38022e-155	470098	TRUE	TRUE	1.19797	0.999302	31800
2	OF_20210406_OEF_05	2	11	10	Saccharomyces cerevisiae (strain ATCC 204508 / S288c)	60S ribosomal protein L5	RL5_YEAST	P26321	1.49118	1.4725	FALSE	2.0504e-170	8.79925e-126	0	0	11	134952	TRUE	0	GASDGGLYVPHSENR	2	2	427351	TRUE	_GASDGGLYVPHSENR_	1.67285	FALSE	_GASDGGLYVPHSENR_	FALSE	2.54979e-81	3.85359e-83	49.9411	12.77	0.113224	1.93556	49.8201	90.1098	8.40967e-46	0.383854	0.616436	5.0458e-45	2.22719e-144	3.85359e-83	384604	TRUE	TRUE	1.02531	0.995733	25658
2	OF_20210406_OEF_05	2	11	10	Saccharomyces cerevisiae (strain ATCC 204508 / S288c)	60S ribosomal protein L5	RL5_YEAST	P26321	1.49118	1.4725	FALSE	2.0504e-170	8.79925e-126	0	0	11	134952	TRUE	0	GYLADDIDADSLEDIYTSAHEAIR	3	1	683012	TRUE	_GYLADDIDADSLEDIYTSAHEAIR_	93.2854	FALSE	_GYLADDIDADSLEDIYTSAHEAIR_	FALSE	3.41137e-254	6.39632e-255	96.2255	11.098	0.178053	94.5153	95.6087	173.669	1.68475e-103	0.202736	0.560124	1.01085e-102	2.89383387995535E-314	1.3735e-178	683012	TRUE	TRUE	1.23821	0.999866	19818.5
2	OF_20210406_OEF_05	2	11	10	Saccharomyces cerevisiae (strain ATCC 204508 / S288c)	60S ribosomal protein L5	RL5_YEAST	P26321	1.49118	1.4725	FALSE	2.0504e-170	8.79925e-126	0	0	11	134952	TRUE	1	GVEEVEGEYELTEAVEDGPRPFK	4	1	372122	TRUE	_GVEEVEGEYELTEAVEDGPRPFK_	75.8408	FALSE	_GVEEVEGEYELTEAVEDGPRPFK_	FALSE	8.11221e-111	1.44004e-112	85.9569	24.6127	0.375881	75.6322	86.0723	35.2774	3.57414e-74	0.0835418	0.42555	2.14448e-73	7.51664e-228	6.11456e-118	372122	TRUE	TRUE	1.07213	0.990583	22535.5
2	OF_20210406_OEF_05	2	11	10	Saccharomyces cerevisiae (strain ATCC 204508 / S288c)	60S ribosomal protein L5	RL5_YEAST	P26321	1.49118	1.4725	FALSE	2.0504e-170	8.79925e-126	0	0	11	134952	TRUE	0	IAALAGQQ	5	1	152054	TRUE	_IAALAGQQ_	-10.8716	FALSE	_IAALAGQQ_	FALSE	1.70268e-189	6.81073e-191	43.621	15.0666	0.378693	-10.7821	43.572	4.78281	7.76739e-74	0.102567	0.447587	4.66043e-73	7.79703e-271	3.92212e-150	152054	TRUE	TRUE	1.17168	0.996172	149928
2	OF_20210406_OEF_05	2	11	10	Saccharomyces cerevisiae (strain ATCC 204508 / S288c)	60S ribosomal protein L5	RL5_YEAST	P26321	1.49118	1.4725	FALSE	2.0504e-170	8.79925e-126	0	0	11	134952	TRUE	2	LGLDETYKGVEEVEGEYELTEAVEDGPRPFK	6	1	149471	TRUE	_LGLDETYKGVEEVEGEYELTEAVEDGPRPFK_	92.5314	FALSE	_LGLDETYKGVEEVEGEYELTEAVEDGPRPFK_	FALSE	6.53529e-201	3.26765e-202	95.5273	10.0543	0.256703	93.1232	95.2305	46.8748	1.39978e-52	0.246295	0.442837	8.39867e-52	5.9825e-238	6.98111e-150	149471	TRUE	TRUE	1.18418	0.993152	22913.1
2	OF_20210406_OEF_05	2	11	10	Saccharomyces cerevisiae (strain ATCC 204508 / S288c)	60S ribosomal protein L5	RL5_YEAST	P26321	1.49118	1.4725	FALSE	2.0504e-170	8.79925e-126	0	0	11	134952	TRUE	0	GWDFETEEIDPELLR	8	1	34769.6	TRUE	_GWDFETEEIDPELLR_	90.4414	FALSE	_GWDFETEEIDPELLR_	FALSE	6.18977e-42	8.07361e-44	94.2273	9.50299	0.289088	90.5313	94.1822	9.00185	1.34695e-44	0.127146	0.620039	8.07361e-44	1.40798e-131	2.45136e-75	34769.6	TRUE	TRUE	0.945122	0.994136	36615.4
2	OF_20210406_OEF_05	2	11	10	Saccharomyces cerevisiae (strain ATCC 204508 / S288c)	60S ribosomal protein L5	RL5_YEAST	P26321	1.49118	1.4725	FALSE	2.0504e-170	8.79925e-126	0	0	11	134952	TRUE	0	YGITHGLTNWAAAYATGLLIAR	9	1	24714.8	TRUE	_YGITHGLTNWAAAYATGLLIAR_	114.99	FALSE	_YGITHGLTNWAAAYATGLLIAR_	FALSE	4.8086e-104	8.21983e-106	105.278	9.38086	0.12237	115.468	105.08	14.5425	8.37903e-36	0.222758	0.997151	5.02742e-35	1.82405e-191	2.20164e-97	24714.8	TRUE	TRUE	1.06202	0.967142	14050.5
2	OF_20210406_OEF_05	2	7	7	Saccharomyces cerevisiae (strain ATCC 204508 / S288c)	40S ribosomal protein S7-A	RS7A_YEAST	P26786	1.49782	1.45661	FALSE	5.82164e-175	5.52272e-118	0	0	7	143818	TRUE	0	ILEDLVFPTEIVGK	1	1	929660	TRUE	_ILEDLVFPTEIVGK_	93.6172	FALSE	_ILEDLVFPTEIVGK_	FALSE	5.84253e-237	6.61963e-238	96.1072	13.9561	0.231661	94.2794	95.7751	258.129	1.35606e-96	0.164527	0.480086	8.13636e-96	2.89383387995535E-314	7.98478e-201	929660	TRUE	TRUE	1.22143	0.998464	14931.7
2	OF_20210406_OEF_05	2	7	7	Saccharomyces cerevisiae (strain ATCC 204508 / S288c)	40S ribosomal protein S7-A	RS7A_YEAST	P26786	1.49782	1.45661	FALSE	5.82164e-175	5.52272e-118	0	0	7	143818	TRUE	0	ALAIFVPVPSLAGFHK	2	1	654111	TRUE	_ALAIFVPVPSLAGFHK_	97.9917	FALSE	_ALAIFVPVPSLAGFHK_	FALSE	1.66132e-211	1.03832e-212	97.9276	14.0984	0.163046	98.1515	97.858	96.342	8.7613e-103	0.0824359	0.571137	5.25678e-102	8.69442e-294	2.94878e-180	654111	TRUE	TRUE	1.19546	0.999976	33249.3
2	OF_20210406_OEF_05	2	7	7	Saccharomyces cerevisiae (strain ATCC 204508 / S288c)	40S ribosomal protein S7-A	RS7A_YEAST	P26786	1.49782	1.45661	FALSE	5.82164e-175	5.52272e-118	0	0	7	143818	FALSE	0	LESFQAVYNK	3	1	196357	FALSE	_LESFQAVYNK_	24.9557	FALSE	_LESFQAVYNK_	FALSE	4.32579e-195	1.93692e-196	61.9622	10.6697	0.176675	25.0478	61.906	28.569	3.84869e-73	0.296481	0.410408	2.30921e-72	8.09901e-210	1.27497e-143	196357	TRUE	TRUE	1.17785	0.992276	56481.6
2	OF_20210406_OEF_05	2	7	7	Saccharomyces cerevisiae (strain ATCC 204508 / S288c)	40S ribosomal protein S7-A	RS7A_YEAST	P26786	1.49782	1.45661	FALSE	5.82164e-175	5.52272e-118	0	0	7	143818	TRUE	1	AELRPLQFK	4	1	197155	TRUE	_AELRPLQFK_	26.4344	FALSE	_AELRPLQFK_	FALSE	5.50393e-177	1.90888e-178	62.9679	10.2802	0.275142	26.6721	62.8182	12.2618	1.1803e-26	0.623828	0.494288	7.08182e-26	1.84416e-230	3.14014e-129	197155	TRUE	TRUE	1.15752	0.997945	101136
2	OF_20210406_OEF_05	2	7	7	Saccharomyces cerevisiae (strain ATCC 204508 / S288c)	40S ribosomal protein S7-A	RS7A_YEAST	P26786	1.49782	1.45661	FALSE	5.82164e-175	5.52272e-118	0	0	7	143818	TRUE	0	EIDVAGGK	5	1	72229.4	TRUE	_EIDVAGGK_	-27.9983	FALSE	_EIDVAGGK_	FALSE	6.68689e-163	1.91054e-164	34.2606	13.4264	0.311403	-27.9821	34.2518	42.1951	1.32845e-85	0.222334	0.508077	7.97071e-85	2.64118e-236	9.18929e-137	72229.4	TRUE	TRUE	1.14096	0.997533	7419.38
2	OF_20210406_OEF_05	2	7	7	Saccharomyces cerevisiae (strain ATCC 204508 / S288c)	40S ribosomal protein S7-A	RS7A_YEAST	P26786	1.49782	1.45661	FALSE	5.82164e-175	5.52272e-118	0	0	7	143818	FALSE	0	TLTAVHDK	6	1	14010.5	FALSE	_TLTAVHDK_	-41.803	FALSE	_TLTAVHDK_	FALSE	3.52556e-77	5.21019e-79	26.9541	12.5616	0.333445	-41.9054	27.0084	6.63804	9.8445e-20	0.650676	0.728212	5.9067e-19	1.04084e-164	5.21019e-79	14010.5	TRUE	TRUE	1.01806	0.989966	12796.1
2	OF_20210406_OEF_05	2	1	1	Saccharomyces cerevisiae (strain ATCC 204508 / S288c)	H/ACA ribonucleoprotein complex subunit GAR1	GAR1_YEAST	P28007	1.28511	1.28511	TRUE	1.23902e-59	3.13842e-50	0	0	1	17626.4	TRUE	0	IPYFNAPIYLENK	1	1	17626.4	TRUE	_IPYFNAPIYLENK_	72.0777	FALSE	_IPYFNAPIYLENK_	FALSE	3.2186e-90	5.0554e-92	84.0566	3.6308	0.0861982	71.8171	84.177	60.0891	2.54556e-07	0.103794	0.140602	1.16975e-06	5.0554e-92	4.34709e-20	17626.4	TRUE	TRUE	1.04026	0.989486	7716.48
2	OF_20210406_OEF_05	2	1	1	Saccharomyces cerevisiae (strain ATCC 204508 / S288c)	Elongation factor 1-gamma 1	EF1G1_YEAST	P29547	1.38237	1.31205	TRUE	1.39815e-104	6.96736e-59	0	0	1	19580.3	TRUE	0	TQLLGADDDLNAQAQIIR	1	1	19580.3	TRUE	_TQLLGADDDLNAQAQIIR_	57.0888	FALSE	_TQLLGADDDLNAQAQIIR_	FALSE	1.6562e-108	2.87202e-110	77.7097	8.8158	0.248871	57.0061	77.7486	60.3359	4.44602e-59	0.111764	0.430965	2.66761e-58	3.28641e-168	2.87202e-110	19580.3	TRUE	TRUE	1.06872	0.979933	5201.55
2	OF_20210406_OEF_05	2	44	39	Saccharomyces cerevisiae (strain ATCC 204508 / S288c)	Heat shock protein 104	HS104_YEAST	P31539	1.49409	1.47487	FALSE	2.13392e-172	5.75721e-127	0	0	43	186657	TRUE	0	TAIIEGVAQR	1	1	1.33735e+06	TRUE	_TAIIEGVAQR_	11.4551	FALSE	_TAIIEGVAQR_	FALSE	8.15896e-257	1.68806e-257	54.2765	10.6126	0.256062	11.3091	54.3446	275.781	2.04429e-99	0.261442	0.534054	1.22657e-98	2.89383387995535E-314	9.34975e-185	1.33735e+06	TRUE	TRUE	1.24072	0.999296	24911.2
2	OF_20210406_OEF_05	2	44	39	Saccharomyces cerevisiae (strain ATCC 204508 / S288c)	Heat shock protein 104	HS104_YEAST	P31539	1.49409	1.47487	FALSE	2.13392e-172	5.75721e-127	0	0	43	186657	TRUE	0	IEVAEPSVR	2	1	1.29674e+06	TRUE	_IEVAEPSVR_	9.36163	FALSE	_IEVAEPSVR_	FALSE	3.88719e-231	3.95307e-232	53.2961	12.7377	0.302567	9.20941	53.3672	212.097	8.03024e-102	0.283971	0.462252	4.81815e-101	1.36295e-303	5.3646e-196	1.29674e+06	TRUE	TRUE	1.21562	0.999107	28649.3
2	OF_20210406_OEF_05	2	44	39	Saccharomyces cerevisiae (strain ATCC 204508 / S288c)	Heat shock protein 104	HS104_YEAST	P31539	1.49409	1.47487	FALSE	2.13392e-172	5.75721e-127	0	0	43	186657	TRUE	1	DDAANILKPALSR	3	2	551614	TRUE	_DDAANILKPALSR_	34.0019	FALSE	_DDAANILKPALSR_	FALSE	1.73362e-108	2.99761e-110	67.3718	10.8245	0.229978	34.1841	67.2832	83.783	2.66959e-59	0.212672	0.368457	1.60176e-58	6.86567e-182	7.14277e-113	699265	TRUE	TRUE	1.06869	0.988297	45537.2
2	OF_20210406_OEF_05	2	44	39	Saccharomyces cerevisiae (strain ATCC 204508 / S288c)	Heat shock protein 104	HS104_YEAST	P31539	1.49409	1.47487	FALSE	2.13392e-172	5.75721e-127	0	0	43	186657	TRUE	1	DDAANILKPALSR	3	2	551614	TRUE	_DDAANILKPALSR_	34.0019	FALSE	_DDAANILKPALSR_	FALSE	1.30586e-215	8.70575e-217	67.3261	12.2924	0.283798	34.09	67.2832	129.467	2.9125e-96	0.440348	0.616161	1.7475e-95	1.76998e-294	5.54753e-162	403962	TRUE	TRUE	1.19975	0.998967	19132.1
2	OF_20210406_OEF_05	2	44	39	Saccharomyces cerevisiae (strain ATCC 204508 / S288c)	Heat shock protein 104	HS104_YEAST	P31539	1.49409	1.47487	FALSE	2.13392e-172	5.75721e-127	0	0	43	186657	TRUE	0	EASLQEELEPLR	4	1	887349	TRUE	_EASLQEELEPLR_	51.9831	FALSE	_EASLQEELEPLR_	FALSE	1.41215e-244	1.97045e-245	75.2439	15.4744	0.374788	51.9164	75.2763	72.5628	3.08497e-92	0.0633559	0.382831	1.85098e-91	2.89383387995535E-314	1.9693e-193	887349	TRUE	TRUE	1.22892	0.999871	43738.3
2	OF_20210406_OEF_05	2	44	39	Saccharomyces cerevisiae (strain ATCC 204508 / S288c)	Heat shock protein 104	HS104_YEAST	P31539	1.49409	1.47487	FALSE	2.13392e-172	5.75721e-127	0	0	43	186657	TRUE	1	RLPDSALDLVDISCAGVAVAR	5	1	793661	TRUE	_RLPDSALDLVDISC[+57]AGVAVAR_	84.7476	FALSE	_RLPDSALDLVDISC[Carbamidomethyl (C)]AGVAVAR_	FALSE	5.08404e-226	4.35775e-227	91.1166	19.1713	0.207624	84.8331	91.0695	110.856	7.8228e-93	0.187845	0.641449	4.69368e-92	1.46474e-276	4.09915e-162	793661	TRUE	TRUE	1.21045	0.995085	21504.3
2	OF_20210406_OEF_05	2	44	39	Saccharomyces cerevisiae (strain ATCC 204508 / S288c)	Heat shock protein 104	HS104_YEAST	P31539	1.49409	1.47487	FALSE	2.13392e-172	5.75721e-127	0	0	43	186657	TRUE	0	ILDSALVTAAQLAK	6	1	620919	TRUE	_ILDSALVTAAQLAK_	69.139	FALSE	_ILDSALVTAAQLAK_	FALSE	5.79493e-230	5.69993e-231	82.4993	10.1111	0.241972	68.3446	82.83	102.089	1.12719e-104	0.110319	0.532372	6.76312e-104	2.89383387995535E-314	8.06684e-206	620919	TRUE	TRUE	1.21444	0.998403	36227.9
2	OF_20210406_OEF_05	2	44	39	Saccharomyces cerevisiae (strain ATCC 204508 / S288c)	Heat shock protein 104	HS104_YEAST	P31539	1.49409	1.47487	FALSE	2.13392e-172	5.75721e-127	0	0	43	186657	TRUE	0	ALTILTLAQK	7	1	584334	TRUE	_ALTILTLAQK_	65.2488	FALSE	_ALTILTLAQK_	FALSE	1.8692e-190	7.62941e-192	81.4127	10.8724	0.0991672	65.7325	81.2227	88.7504	2.96463e-101	0.0364762	0.460029	1.77878e-100	2.89383387995535E-314	3.38236e-186	584334	TRUE	TRUE	1.17274	0.998711	35555.3
2	OF_20210406_OEF_05	2	44	39	Saccharomyces cerevisiae (strain ATCC 204508 / S288c)	Heat shock protein 104	HS104_YEAST	P31539	1.49409	1.47487	FALSE	2.13392e-172	5.75721e-127	0	0	43	186657	TRUE	0	IIDDDVPTILQGAK	8	1	555742	TRUE	_IIDDDVPTILQGAK_	57.9304	FALSE	_IIDDDVPTILQGAK_	FALSE	3.59168e-168	1.09949e-169	78.2388	13.6084	0.35518	58.1293	78.1451	41.9632	1.97371e-71	0.0854585	0.507189	1.18423e-70	2.26781e-218	3.95928e-142	555742	TRUE	TRUE	1.14724	0.992985	78771
2	OF_20210406_OEF_05	2	44	39	Saccharomyces cerevisiae (strain ATCC 204508 / S288c)	Heat shock protein 104	HS104_YEAST	P31539	1.49409	1.47487	FALSE	2.13392e-172	5.75721e-127	0	0	43	186657	TRUE	0	LFSLDLAALTAGAK	9	2	263554	TRUE	_LFSLDLAALTAGAK_	102.648	FALSE	_LFSLDLAALTAGAK_	FALSE	2.024e-245	2.96196e-246	99.82	14.1328	0.160873	102.617	99.8341	196.665	8.79831e-104	0.128146	0.593485	5.27899e-103	5.86867e-298	1.56751e-185	493962	TRUE	TRUE	1.22975	0.997002	8794.57
2	OF_20210406_OEF_05	2	44	39	Saccharomyces cerevisiae (strain ATCC 204508 / S288c)	Heat shock protein 104	HS104_YEAST	P31539	1.49409	1.47487	FALSE	2.13392e-172	5.75721e-127	0	0	43	186657	TRUE	0	LFSLDLAALTAGAK	9	2	263554	TRUE	_LFSLDLAALTAGAK_	102.648	FALSE	_LFSLDLAALTAGAK_	FALSE	1.98728e-151	5.09559e-153	99.8341	10.1032	0.134696	102.648	99.8341	20.5351	6.54255e-38	0.164824	0.535905	3.92553e-37	1.31016e-207	4.91385e-85	33145	TRUE	TRUE	1.12691	0.99834	12075.1
2	OF_20210406_OEF_05	2	44	39	Saccharomyces cerevisiae (strain ATCC 204508 / S288c)	Heat shock protein 104	HS104_YEAST	P31539	1.49409	1.47487	FALSE	2.13392e-172	5.75721e-127	0	0	43	186657	TRUE	0	VIGATTNNEYR	10	1	503525	TRUE	_VIGATTNNEYR_	-13.5153	FALSE	_VIGATTNNEYR_	FALSE	3.52687e-222	2.64515e-223	42.1515	11.9836	0.299914	-13.4547	42.1179	99.335	1.26305e-92	0.068577	0.36303	7.57828e-92	1.77855e-290	5.96809e-191	503525	TRUE	TRUE	1.20653	0.999956	26872.7
2	OF_20210406_OEF_05	2	44	39	Saccharomyces cerevisiae (strain ATCC 204508 / S288c)	Heat shock protein 104	HS104_YEAST	P31539	1.49409	1.47487	FALSE	2.13392e-172	5.75721e-127	0	0	43	186657	TRUE	0	YFAIPDIK	11	1	419795	TRUE	_YFAIPDIK_	60.0019	FALSE	_YFAIPDIK_	FALSE	2.48444e-213	1.58582e-214	79.1953	13.3586	0.232019	60.2448	79.0931	133.62	3.10009e-96	0.0671918	0.468513	1.86006e-95	7.37803e-301	3.2717e-158	419795	TRUE	TRUE	1.19737	0.998812	17499.6
2	OF_20210406_OEF_05	2	44	39	Saccharomyces cerevisiae (strain ATCC 204508 / S288c)	Heat shock protein 104	HS104_YEAST	P31539	1.49409	1.47487	FALSE	2.13392e-172	5.75721e-127	0	0	43	186657	TRUE	0	SVLLFDEVEK	12	1	333748	TRUE	_SVLLFDEVEK_	61.5002	FALSE	_SVLLFDEVEK_	FALSE	1.5712e-195	7.0881e-197	80.0078	14.1661	0.306017	62.1779	79.7229	106.762	4.98539e-102	0.0119483	0.504943	2.99124e-101	2.23079e-256	1.18493e-173	333748	TRUE	TRUE	1.17833	0.998708	13362
2	OF_20210406_OEF_05	2	44	39	Saccharomyces cerevisiae (strain ATCC 204508 / S288c)	Heat shock protein 104	HS104_YEAST	P31539	1.49409	1.47487	FALSE	2.13392e-172	5.75721e-127	0	0	43	186657	TRUE	0	SNPCLIGEPGIGK	13	1	388356	TRUE	_SNPC[+57]LIGEPGIGK_	25.8693	FALSE	_SNPC[Carbamidomethyl (C)]LIGEPGIGK_	FALSE	3.19987e-102	5.36291e-104	62.437	10.6236	0.294513	25.8248	62.4642	10.4496	5.89291e-07	0.420438	0.5646	3.53574e-06	1.33908e-177	5.36291e-104	388356	TRUE	TRUE	1.05925	0.982382	214571
2	OF_20210406_OEF_05	2	44	39	Saccharomyces cerevisiae (strain ATCC 204508 / S288c)	Heat shock protein 104	HS104_YEAST	P31539	1.49409	1.47487	FALSE	2.13392e-172	5.75721e-127	0	0	43	186657	TRUE	0	LIQNEILNK	14	1	357694	TRUE	_LIQNEILNK_	21.4338	FALSE	_LIQNEILNK_	FALSE	5.5703e-84	8.50428e-86	59.6269	10.4285	0.236539	21.2079	59.754	59.3341	1.00377e-61	0.25749	0.513518	6.0226e-61	1.31571e-263	1.08814e-94	357694	TRUE	TRUE	1.02987	0.978854	29370.6
2	OF_20210406_OEF_05	2	44	39	Saccharomyces cerevisiae (strain ATCC 204508 / S288c)	Heat shock protein 104	HS104_YEAST	P31539	1.49409	1.47487	FALSE	2.13392e-172	5.75721e-127	0	0	43	186657	TRUE	0	GADTNTPLEYLSK	15	1	246817	TRUE	_GADTNTPLEYLSK_	49.1508	FALSE	_GADTNTPLEYLSK_	FALSE	9.0704e-191	3.75327e-192	73.8885	16.1878	0.288772	49.066	73.9285	36.6482	3.16912e-90	0.0911929	0.495905	1.9014e-89	4.467e-307	5.85887e-170	246817	TRUE	TRUE	1.17309	0.997131	32534.7
2	OF_20210406_OEF_05	2	44	39	Saccharomyces cerevisiae (strain ATCC 204508 / S288c)	Heat shock protein 104	HS104_YEAST	P31539	1.49409	1.47487	FALSE	2.13392e-172	5.75721e-127	0	0	43	186657	TRUE	0	IPQQQPAPAEITPSYALGK	16	1	272943	TRUE	_IPQQQPAPAEITPSYALGK_	38.7124	FALSE	_IPQQQPAPAEITPSYALGK_	FALSE	2.44904e-194	1.08046e-195	69.2615	12.7965	0.28507	38.3793	69.403	56.513	2.88373e-91	0.272528	0.513384	1.73021e-90	3.10807e-285	5.96418e-166	272943	TRUE	TRUE	1.17703	0.999393	24350
2	OF_20210406_OEF_05	2	44	39	Saccharomyces cerevisiae (strain ATCC 204508 / S288c)	Heat shock protein 104	HS104_YEAST	P31539	1.49409	1.47487	FALSE	2.13392e-172	5.75721e-127	0	0	43	186657	TRUE	0	LNLTQEAK	17	2	122086	TRUE	_LNLTQEAK_	-5.26473	FALSE	_LNLTQEAK_	FALSE	1.18058e-227	1.07325e-228	46.651	4.66324	0.110353	-5.00146	46.5162	100.908	4.04113e-100	0.166362	0.445321	2.42468e-99	2.89383387995535E-314	9.38531e-191	223550	TRUE	TRUE	1.21211	0.979103	28735.4
2	OF_20210406_OEF_05	2	44	39	Saccharomyces cerevisiae (strain ATCC 204508 / S288c)	Heat shock protein 104	HS104_YEAST	P31539	1.49409	1.47487	FALSE	2.13392e-172	5.75721e-127	0	0	43	186657	TRUE	0	LNLTQEAK	17	2	122086	TRUE	_LNLTQEAK_	-5.26473	FALSE	_LNLTQEAK_	FALSE	5.85073e-123	1.15475e-124	46.6429	4.18478	0.0757681	-5.01727	46.5162	55.3399	9.86662e-72	0.116337	0.763784	5.91997e-71	5.64956e-217	1.15475e-124	20621.9	TRUE	TRUE	1.08947	0.994673	5055.91
2	OF_20210406_OEF_05	2	44	39	Saccharomyces cerevisiae (strain ATCC 204508 / S288c)	Heat shock protein 104	HS104_YEAST	P31539	1.49409	1.47487	FALSE	2.13392e-172	5.75721e-127	0	0	43	186657	TRUE	0	VDCSELSEK	19	1	191307	TRUE	_VDC[+57]SELSEK_	-19.6295	FALSE	_VDC[Carbamidomethyl (C)]SELSEK_	FALSE	2.33951e-184	8.71868e-186	38.8461	14.2044	0.366786	-19.4996	38.7767	16.1219	8.47438e-79	0.0826241	0.457812	5.08463e-78	3.11762e-287	3.18098e-153	191307	TRUE	TRUE	1.16592	0.994359	41181.9
2	OF_20210406_OEF_05	2	44	39	Saccharomyces cerevisiae (strain ATCC 204508 / S288c)	Heat shock protein 104	HS104_YEAST	P31539	1.49409	1.47487	FALSE	2.13392e-172	5.75721e-127	0	0	43	186657	TRUE	1	RYDTATAADLR	22	2	84962	TRUE	_RYDTATAADLR_	-6.952	FALSE	_RYDTATAADLR_	FALSE	1.14698e-103	1.95507e-105	45.7978	11.4531	0.284893	-6.66831	45.6526	15.9684	4.11903e-67	0.0949238	0.297235	2.47142e-66	2.76865e-240	5.62498e-109	110402	TRUE	TRUE	1.06145	0.994659	40222.7
2	OF_20210406_OEF_05	2	44	39	Saccharomyces cerevisiae (strain ATCC 204508 / S288c)	Heat shock protein 104	HS104_YEAST	P31539	1.49409	1.47487	FALSE	2.13392e-172	5.75721e-127	0	0	43	186657	TRUE	1	RYDTATAADLR	22	2	84962	TRUE	_RYDTATAADLR_	-6.952	FALSE	_RYDTATAADLR_	FALSE	4.72518e-148	1.15719e-149	45.7809	9.22073	0.232941	-6.70141	45.6526	45.7223	4.98374e-60	0.135501	0.551288	2.99011e-59	6.47737e-242	2.72403e-133	59522.2	TRUE	TRUE	1.12267	0.998791	12219.7
2	OF_20210406_OEF_05	2	44	39	Saccharomyces cerevisiae (strain ATCC 204508 / S288c)	Heat shock protein 104	HS104_YEAST	P31539	1.49409	1.47487	FALSE	2.13392e-172	5.75721e-127	0	0	43	186657	TRUE	0	ISSIVIFNK	23	1	145488	TRUE	_ISSIVIFNK_	48.7967	FALSE	_ISSIVIFNK_	FALSE	1.00254e-141	2.31355e-143	73.5996	11.7094	0.193793	48.453	73.7614	23.2861	2.73633e-67	0.0947316	0.439242	1.6418e-66	8.77613e-163	2.19109e-138	145488	TRUE	TRUE	1.1146	0.985934	51924.7
2	OF_20210406_OEF_05	2	44	39	Saccharomyces cerevisiae (strain ATCC 204508 / S288c)	Heat shock protein 104	HS104_YEAST	P31539	1.49409	1.47487	FALSE	2.13392e-172	5.75721e-127	0	0	43	186657	TRUE	1	ALERDEDADSTTK	24	2	65215.9	TRUE	_ALERDEDADSTTK_	-40.1575	FALSE	_ALERDEDADSTTK_	FALSE	2.29488e-197	1.07572e-198	28.0243	10.6363	0.259374	-39.8879	27.8813	27.2992	2.99006e-87	0.110335	0.464248	1.79403e-86	4.44183e-281	5.60342e-163	93952.9	TRUE	TRUE	1.18034	0.998787	17829.6
2	OF_20210406_OEF_05	2	44	39	Saccharomyces cerevisiae (strain ATCC 204508 / S288c)	Heat shock protein 104	HS104_YEAST	P31539	1.49409	1.47487	FALSE	2.13392e-172	5.75721e-127	0	0	43	186657	TRUE	1	ALERDEDADSTTK	24	2	65215.9	TRUE	_ALERDEDADSTTK_	-40.1575	FALSE	_ALERDEDADSTTK_	FALSE	1.7688e-163	5.12696e-165	28.017	10.238	0.269886	-39.9016	27.8813	30.1242	3.06452e-76	0.228166	0.353784	1.83871e-75	2.11078e-271	4.49969e-130	36478.9	TRUE	TRUE	1.14165	0.997349	6914.09
2	OF_20210406_OEF_05	2	44	39	Saccharomyces cerevisiae (strain ATCC 204508 / S288c)	Heat shock protein 104	HS104_YEAST	P31539	1.49409	1.47487	FALSE	2.13392e-172	5.75721e-127	0	0	43	186657	TRUE	1	DSKPEELDSK	25	1	119969	TRUE	_DSKPEELDSK_	-35.5473	FALSE	_DSKPEELDSK_	FALSE	3.83776e-112	6.95666e-114	30.4663	11.7888	0.274193	-35.1495	30.2632	49.077	4.30511e-57	0.121727	0.453132	2.58307e-56	1.46698e-158	9.17261e-102	119969	TRUE	TRUE	1.07407	0.991528	14404.5
2	OF_20210406_OEF_05	2	44	39	Saccharomyces cerevisiae (strain ATCC 204508 / S288c)	Heat shock protein 104	HS104_YEAST	P31539	1.49409	1.47487	FALSE	2.13392e-172	5.75721e-127	0	0	43	186657	TRUE	0	LEDQVAEEER	26	1	95985.1	TRUE	_LEDQVAEEER_	-14.3539	FALSE	_LEDQVAEEER_	FALSE	8.75884e-137	1.918e-138	41.7504	10.7751	0.233737	-14.1779	41.6529	57.1822	2.85903e-87	0.087754	0.483803	1.71527e-86	1.38015e-257	4.0461e-128	95985.1	TRUE	TRUE	1.10816	0.998563	8273.93
2	OF_20210406_OEF_05	2	44	39	Saccharomyces cerevisiae (strain ATCC 204508 / S288c)	Heat shock protein 104	HS104_YEAST	P31539	1.49409	1.47487	FALSE	2.13392e-172	5.75721e-127	0	0	43	186657	TRUE	1	LEDQVAEEERR	27	1	99932.6	TRUE	_LEDQVAEEERR_	-18.1506	FALSE	_LEDQVAEEERR_	FALSE	6.13195e-115	1.14974e-116	39.7485	11.5947	0.234876	-17.811	39.567	48.5236	2.54555e-72	0.128251	0.34321	1.52733e-71	2.17636e-187	7.82122e-100	99932.6	TRUE	TRUE	1.07812	0.957077	10274.5
2	OF_20210406_OEF_05	2	44	39	Saccharomyces cerevisiae (strain ATCC 204508 / S288c)	Heat shock protein 104	HS104_YEAST	P31539	1.49409	1.47487	FALSE	2.13392e-172	5.75721e-127	0	0	43	186657	TRUE	0	AGANSMIQNVVDSDTISETAAR	29	1	32641.4	TRUE	_AGANSMIQNVVDSDTISETAAR_	61.8191	FALSE	_AGANSMIQNVVDSDTISETAAR_	FALSE	1.11016e-53	1.5036e-55	79.955	7.99384	0.145152	62.0524	79.857	6.89061	1.42754e-06	0.142086	0.859965	8.56522e-06	1.25743e-102	1.5036e-55	32641.4	TRUE	TRUE	0.972241	0.940648	31079.5
2	OF_20210406_OEF_05	2	44	39	Saccharomyces cerevisiae (strain ATCC 204508 / S288c)	Heat shock protein 104	HS104_YEAST	P31539	1.49409	1.47487	FALSE	2.13392e-172	5.75721e-127	0	0	43	186657	TRUE	0	LPDSALDLVDISCAGVAVAR	30	1	46640	TRUE	_LPDSALDLVDISC[+57]AGVAVAR_	91.0084	FALSE	_LPDSALDLVDISC[Carbamidomethyl (C)]AGVAVAR_	FALSE	2.74528e-95	4.43981e-97	94.4633	9.10913	0.0794554	91.0018	94.4666	9.77288	3.81404e-61	0.168037	0.688242	2.28842e-60	3.26245e-249	4.43981e-97	46640	TRUE	TRUE	1.04843	0.98379	36010
2	OF_20210406_OEF_05	2	44	39	Saccharomyces cerevisiae (strain ATCC 204508 / S288c)	Heat shock protein 104	HS104_YEAST	P31539	1.49409	1.47487	FALSE	2.13392e-172	5.75721e-127	0	0	43	186657	TRUE	0	LDELENK	31	1	38293	TRUE	_LDELENK_	-24.4181	FALSE	_LDELENK_	FALSE	1.78514e-160	4.95872e-162	36.2786	8.51111	0.234133	-24.275	36.2007	55.8453	1.5e-40	0.27583	0.651279	9.00002e-40	1.5298e-249	3.54018e-143	38293	TRUE	TRUE	1.13803	0.998951	4949.78
2	OF_20210406_OEF_05	2	44	39	Saccharomyces cerevisiae (strain ATCC 204508 / S288c)	Heat shock protein 104	HS104_YEAST	P31539	1.49409	1.47487	FALSE	2.13392e-172	5.75721e-127	0	0	43	186657	TRUE	0	AHPDVLTVMLQMLDDGR	35	1	9922.53	TRUE	_AHPDVLTVMLQMLDDGR_	152.387	FALSE	_AHPDVLTVMLQMLDDGR_	FALSE	6.00458e-70	8.57797e-72	117.388	11.5056	0.257338	149.874	118.247	9.62344	4.85733e-06	0.893924	1.01456	2.91439e-05	5.55848e-172	4.33272e-69	9922.53	TRUE	TRUE	1.00488	0.993976	9199.21
2	OF_20210406_OEF_05	2	44	39	Saccharomyces cerevisiae (strain ATCC 204508 / S288c)	Heat shock protein 104	HS104_YEAST	P31539	1.49409	1.47487	FALSE	2.13392e-172	5.75721e-127	0	0	43	186657	TRUE	2	ALERDEDADSTTKDR	37	1	11189.4	TRUE	_ALERDEDADSTTKDR_	-36.4123	FALSE	_ALERDEDADSTTKDR_	FALSE	7.0143e-141	1.60633e-142	29.7229	7.08801	0.163113	-36.6053	29.8215	15.5524	1.27935e-07	0.0956906	0.520463	7.6761e-07	4.06179e-223	2.92468e-87	11189.4	TRUE	TRUE	1.1135	0.980386	7688.37
2	OF_20210406_OEF_05	2	2	2	Saccharomyces cerevisiae (strain ATCC 204508 / S288c)	3'(2'),5'-bisphosphate nucleotidase	MET22_YEAST	P32179	1.39311	1.33448	FALSE	2.39349e-110	1.17929e-66	0	0	2	36120.7	TRUE	0	GLGAFYSPSSDAESWTK	1	1	47510.8	TRUE	_GLGAFYSPSSDAESWTK_	57.9304	FALSE	_GLGAFYSPSSDAESWTK_	FALSE	1.4802e-32	1.85025e-34	78.3073	10.6232	0.355857	58.2748	78.1451	34.793	3.08379e-35	0.12916	0.381345	1.85025e-34	1.1564e-211	7.95946e-70	47510.8	TRUE	TRUE	0.920204	0.965855	9892.91
2	OF_20210406_OEF_05	2	2	2	Saccharomyces cerevisiae (strain ATCC 204508 / S288c)	3'(2'),5'-bisphosphate nucleotidase	MET22_YEAST	P32179	1.39311	1.33448	FALSE	2.39349e-110	1.17929e-66	0	0	2	36120.7	TRUE	0	VVGEESSSGLSDAFVSGILNEIK	2	1	17723.7	TRUE	_VVGEESSSGLSDAFVSGILNEIK_	123.856	FALSE	_VVGEESSSGLSDAFVSGILNEIK_	FALSE	4.32668e-125	8.65336e-127	108.736	9.45209	0.343943	124.483	108.514	9.97855	5.5653e-16	0.140187	0.321498	3.33918e-15	8.65336e-127	2.93759e-50	17723.7	TRUE	TRUE	1.09242	0.985834	15490.1
2	OF_20210406_OEF_05	2	2	2	Saccharomyces cerevisiae (strain ATCC 204508 / S288c)	Importin subunit beta-3	IMB3_YEAST	P32337	1.41679	1.3405	FALSE	1.25343e-123	7.93896e-69	0	0	2	58916.9	TRUE	0	LGILLPSLLNSLPR	1	1	79235.1	TRUE	_LGILLPSLLNSLPR_	132.199	FALSE	_LGILLPSLLNSLPR_	FALSE	1.75168e-119	3.36861e-121	111.247	13.3416	0.392559	131.693	111.413	25.3499	1.5651e-78	0.201263	0.519486	9.38996e-78	2.69045e-165	9.77173e-113	79235.1	TRUE	TRUE	1.0846	0.999655	17905.8
2	OF_20210406_OEF_05	2	2	2	Saccharomyces cerevisiae (strain ATCC 204508 / S288c)	Importin subunit beta-3	IMB3_YEAST	P32337	1.41679	1.3405	FALSE	1.25343e-123	7.93896e-69	0	0	2	58916.9	TRUE	0	TLLQIVQAFASPDNQIR	2	1	36829.4	TRUE	_TLLQIVQAFASPDNQIR_	134.041	FALSE	_TLLQIVQAFASPDNQIR_	FALSE	9.52877e-130	1.95128e-131	112.145	14.549	0.394323	134.427	112.018	21.1722	4.10522e-46	0.0958775	0.197704	2.46313e-45	6.39355e-163	7.3573e-114	36829.4	TRUE	TRUE	1.09877	0.986808	9658.96
2	OF_20210406_OEF_05	2	2	2	Saccharomyces cerevisiae (strain ATCC 204508 / S288c)	Proteasome subunit alpha type-5	PSA5_YEAST	P32379	1.37554	1.19471	FALSE	5.41852e-101	1.35414e-26	0	0	2	43813	TRUE	0	LGSTAIGIATK	1	1	76658	TRUE	_LGSTAIGIATK_	14.1514	FALSE	_LGSTAIGIATK_	FALSE	8.5462e-42	1.1123e-43	55.8721	8.62885	0.0511877	14.4196	55.7266	9.42585	6.8885e-27	0.339528	0.480975	4.1331e-26	1.00066e-144	1.68612e-58	76658	TRUE	TRUE	0.944775	0.950527	61227.5
2	OF_20210406_OEF_05	2	1	1	Saccharomyces cerevisiae (strain ATCC 204508 / S288c)	Nucleoporin NUP2	NUP2_YEAST	P32499	1.35284	1.27193	TRUE	1.5104e-89	2.88876e-46	0	0	1	17046.8	TRUE	0	EESTTEATGNESQDATK	1	1	17046.8	TRUE	_EESTTEATGNESQDATK_	-35.1547	FALSE	_EESTTEATGNESQDATK_	FALSE	6.44535e-82	9.76568e-84	30.7377	9.88504	0.266315	-34.6344	30.4636	11.0615	2.07273e-06	0.111631	0.807217	9.77783e-06	8.19052e-88	2.56604e-71	17046.8	TRUE	TRUE	1.02634	0.980121	9469.05
2	OF_20210406_OEF_05	2	1	1	Saccharomyces cerevisiae (strain ATCC 204508 / S288c)	Nuclear and cytoplasmic polyadenylated RNA-binding protein PUB1	PUB1_YEAST	P32588	1.43905	1.42018	TRUE	7.97492e-137	4.45005e-101	0	0	1	112131	TRUE	0	QYFQVGGPIANIK	1	1	112131	TRUE	_QYFQVGGPIANIK_	57.0888	FALSE	_QYFQVGGPIANIK_	FALSE	8.98024e-200	4.34528e-201	77.7679	11.8407	0.260382	57.1297	77.7486	46.4948	3.25721e-62	0.0564051	0.135207	1.95433e-61	1.08333e-256	1.91861e-164	112131	TRUE	TRUE	1.18295	0.997337	14772
2	OF_20210406_OEF_05	2	1	1	Saccharomyces cerevisiae (strain ATCC 204508 / S288c)	Transcription initiation factor IIA subunit 2	T2AG_YEAST	P32774	1.21091	1.21091	TRUE	3.72657e-34	3.22066e-30	0	0	1	7079.46	TRUE	0	STIGNSLVDALDTLISDGR	1	1	7079.46	TRUE	_STIGNSLVDALDTLISDGR_	161.664	FALSE	_STIGNSLVDALDTLISDGR_	FALSE	5.25056e-49	7.00075e-51	122.066	3.06299	0.0489899	163.558	121.419	44.2435	1.3625e-05	0.733037	0.687963	6.29962e-05	4.10219e-72	2.35713e-25	7079.46	TRUE	TRUE	0.961886	0.984497	6960.32
2	OF_20210406_OEF_05	2	6	6	Saccharomyces cerevisiae (strain ATCC 204508 / S288c)	GTP-binding nuclear protein GSP1/CNR1;GTP-binding nuclear protein GSP2/CNR2	GSP1_YEAST;GSP2_YEAST	P32835;P32836	1.50011	1.48062	FALSE	1.52129e-176	7.2347e-130	0	0	6	332286	FALSE	0	VCENIPIVLCGNK	1	1	680667	FALSE	_VC[+57]ENIPIVLC[+57]GNK_	46.5967	FALSE	_VC[Carbamidomethyl (C)]ENIPIVLC[Carbamidomethyl (C)]GNK_	FALSE	3.06537e-263	7.99662e-264	72.7026	11.7887	0.237523	46.4842	72.7538	219.68	1.76334e-99	0.0893742	0.305957	1.058e-98	2.89383387995535E-314	1.8081e-199	680667	TRUE	TRUE	1.24679	0.999666	17638.8
2	OF_20210406_OEF_05	2	6	6	Saccharomyces cerevisiae (strain ATCC 204508 / S288c)	GTP-binding nuclear protein GSP1/CNR1;GTP-binding nuclear protein GSP2/CNR2	GSP1_YEAST;GSP2_YEAST	P32835;P32836	1.50011	1.48062	FALSE	1.52129e-176	7.2347e-130	0	0	6	332286	FALSE	0	LVLVGDGGTGK	2	1	667807	FALSE	_LVLVGDGGTGK_	12.8252	FALSE	_LVLVGDGGTGK_	FALSE	2.06456e-188	8.0963e-190	54.9139	10.3994	0.277608	12.6542	55.0068	202.036	4.41021e-44	0.248088	0.373833	2.64613e-43	2.89383387995535E-314	1.58215e-168	667807	TRUE	TRUE	1.17047	0.998769	26912.5
2	OF_20210406_OEF_05	2	6	6	Saccharomyces cerevisiae (strain ATCC 204508 / S288c)	GTP-binding nuclear protein GSP1/CNR1;GTP-binding nuclear protein GSP2/CNR2	GSP1_YEAST;GSP2_YEAST	P32835;P32836	1.50011	1.48062	FALSE	1.52129e-176	7.2347e-130	0	0	6	332286	FALSE	0	FDVWDTAGQEK	3	1	498560	FALSE	_FDVWDTAGQEK_	37.0007	FALSE	_FDVWDTAGQEK_	FALSE	4.52374e-56	6.1969e-58	68.8889	11.7839	0.287362	37.5024	68.6758	19.1086	5.45437e-30	0.29785	0.354447	3.26698e-29	5.43852e-64	6.1969e-58	498560	TRUE	TRUE	0.977344	0.746225	88592.4
2	OF_20210406_OEF_05	2	6	6	Saccharomyces cerevisiae (strain ATCC 204508 / S288c)	GTP-binding nuclear protein GSP1/CNR1;GTP-binding nuclear protein GSP2/CNR2	GSP1_YEAST;GSP2_YEAST	P32835;P32836	1.50011	1.48062	FALSE	1.52129e-176	7.2347e-130	0	0	6	332286	FALSE	0	NLQYYDISAK	4	1	399209	FALSE	_NLQYYDISAK_	24.9557	FALSE	_NLQYYDISAK_	FALSE	1.10059e-221	8.05311e-223	61.8922	11.8217	0.229728	24.9332	61.906	85.0586	2.47165e-92	0.249257	0.348345	1.48299e-91	3.11525e-300	2.40612e-173	399209	TRUE	TRUE	1.20603	0.998238	21834.1
2	OF_20210406_OEF_05	2	6	6	Saccharomyces cerevisiae (strain ATCC 204508 / S288c)	GTP-binding nuclear protein GSP1/CNR1;GTP-binding nuclear protein GSP2/CNR2	GSP1_YEAST;GSP2_YEAST	P32835;P32836	1.50011	1.48062	FALSE	1.52129e-176	7.2347e-130	0	0	6	332286	FALSE	0	HLTGEFEK	5	1	122487	FALSE	_HLTGEFEK_	-22.0846	FALSE	_HLTGEFEK_	FALSE	2.18244e-148	5.38873e-150	37.2721	5.64294	0.130916	-22.445	37.4648	61.9654	1.04064e-88	0.174493	0.398558	6.24387e-88	1.02106e-301	1.21474e-154	122487	TRUE	TRUE	1.1231	0.991963	19207.9
2	OF_20210406_OEF_05	2	6	6	Saccharomyces cerevisiae (strain ATCC 204508 / S288c)	GTP-binding nuclear protein GSP1/CNR1;GTP-binding nuclear protein GSP2/CNR2	GSP1_YEAST;GSP2_YEAST	P32835;P32836	1.50011	1.48062	FALSE	1.52129e-176	7.2347e-130	0	0	6	332286	FALSE	1	SNYNFEKPFLWLAR	6	1	92240.7	FALSE	_SNYNFEKPFLWLAR_	90.6794	FALSE	_SNYNFEKPFLWLAR_	FALSE	2.93123e-165	8.70663e-167	95.0018	15.3983	0.327093	92.0755	94.3016	50.1618	7.52959e-37	0.160881	0.486402	4.51775e-36	8.17842e-225	1.33041e-86	92240.7	TRUE	TRUE	1.14378	0.995834	8883.84
2	OF_20210406_OEF_05	2	1	1	Saccharomyces cerevisiae (strain ATCC 204508 / S288c)	26S proteasome regulatory subunit 6A	PRS6A_YEAST	P33297	1.32635	1.26446	TRUE	4.31124e-77	4.25686e-44	0	0	1	18676.7	TRUE	1	EKAPTIIFIDELDAIGTK	1	1	18676.7	TRUE	_EKAPTIIFIDELDAIGTK_	107.92	FALSE	_EKAPTIIFIDELDAIGTK_	FALSE	2.12166e-77	3.15098e-79	102.256	10.7347	0.0672137	108.134	102.162	13.3346	6.87978e-26	0.0729382	0.415842	4.12787e-25	2.05684e-143	6.88233e-62	18676.7	TRUE	TRUE	1.01845	0.961489	9894.85
2	OF_20210406_OEF_05	2	4	3	Saccharomyces cerevisiae (strain ATCC 204508 / S288c)	H/ACA ribonucleoprotein complex subunit CBF5	CBF5_YEAST	P33322	1.46225	1.40538	FALSE	2.65897e-151	1.34929e-94	0	0	4	38557.6	TRUE	0	SIIQPLETLLVGYK	1	2	37139.9	TRUE	_SIIQPLETLLVGYK_	120.036	FALSE	_SIIQPLETLLVGYK_	FALSE	1.36651e-185	5.15665e-187	107.155	14.0495	0.340622	120.144	107.115	45.9157	2.65607e-70	0.124263	0.807413	1.59364e-69	1.627e-238	8.24249e-121	66575.3	TRUE	TRUE	1.16731	0.995482	6011.26
2	OF_20210406_OEF_05	2	4	3	Saccharomyces cerevisiae (strain ATCC 204508 / S288c)	H/ACA ribonucleoprotein complex subunit CBF5	CBF5_YEAST	P33322	1.46225	1.40538	FALSE	2.65897e-151	1.34929e-94	0	0	4	38557.6	TRUE	1	EDFVIKPEAAGASTDTSEWPLLLK	2	1	67477.8	TRUE	_EDFVIKPEAAGASTDTSEWPLLLK_	91.984	FALSE	_EDFVIKPEAAGASTDTSEWPLLLK_	FALSE	7.09009e-143	1.64886e-144	95.2864	13.6902	0.378281	92.6429	94.9559	40.0767	1.39372e-54	0.0970454	0.371157	8.3623e-54	2.27074e-212	8.64704e-122	67477.8	TRUE	TRUE	1.11608	0.980432	7893.26
2	OF_20210406_OEF_05	2	4	3	Saccharomyces cerevisiae (strain ATCC 204508 / S288c)	H/ACA ribonucleoprotein complex subunit CBF5	CBF5_YEAST	P33322	1.46225	1.40538	FALSE	2.65897e-151	1.34929e-94	0	0	4	38557.6	TRUE	1	SLENLTGALFQRPPLISAVK	3	1	22746.6	TRUE	_SLENLTGALFQRPPLISAVK_	103.826	FALSE	_SLENLTGALFQRPPLISAVK_	FALSE	9.77328e-75	1.42676e-76	99.574	12.1229	0.355798	102.065	100.359	19.6557	2.04123e-21	0.24202	0.48365	1.22474e-20	6.46034e-79	2.8452e-67	22746.6	TRUE	TRUE	1.01368	0.937694	6675.95
2	OF_20210406_OEF_05	2	19	16	Saccharomyces cerevisiae (strain ATCC 204508 / S288c)	Protein BMH2	BMH2_YEAST	P34730	1.51496	1.50786	FALSE	5.47937e-187	4.56352e-144	0	0	19	358131	TRUE	0	TASEIATTELPPTHPIR	1	2	3.97259e+06	TRUE	_TASEIATTELPPTHPIR_	25.6546	FALSE	_TASEIATTELPPTHPIR_	FALSE	4.362e-168	1.32853e-169	62.4331	58.0497	0.910191	25.8184	62.333	16.947	5.6014e-59	0.217735	0.209812	3.36084e-58	5.20049e-223	1.31584e-125	6.12299e+06	TRUE	TRUE	1.14714	0.999727	460972
2	OF_20210406_OEF_05	2	19	16	Saccharomyces cerevisiae (strain ATCC 204508 / S288c)	Protein BMH2	BMH2_YEAST	P34730	1.51496	1.50786	FALSE	5.47937e-187	4.56352e-144	0	0	19	358131	TRUE	0	TASEIATTELPPTHPIR	1	2	3.97259e+06	TRUE	_TASEIATTELPPTHPIR_	25.6546	FALSE	_TASEIATTELPPTHPIR_	FALSE	2.65359e-102	4.45981e-104	62.3793	59.9301	0.319262	25.7303	62.333	31.6115	1.72101e-48	0.398654	0.404908	1.03261e-47	3.24541e-197	8.48774e-101	1.82219e+06	TRUE	TRUE	1.05937	0.994583	67468.6
2	OF_20210406_OEF_05	2	19	16	Saccharomyces cerevisiae (strain ATCC 204508 / S288c)	Protein BMH2	BMH2_YEAST	P34730	1.51496	1.50786	FALSE	5.47937e-187	4.56352e-144	0	0	19	358131	TRUE	0	ISDDILSVLDSHLIPSATTGESK	2	2	2.21382e+06	TRUE	_ISDDILSVLDSHLIPSATTGESK_	109.028	FALSE	_ISDDILSVLDSHLIPSATTGESK_	FALSE	8.9593e-295	8.9593e-295	102.553	15.1547	0.0690186	108.811	102.647	844.194	1.73081e-107	0.156371	0.411673	1.03846e-106	2.89383387995535E-314	2.38348e-191	4384230	TRUE	TRUE	1.27557	0.999662	27206.3
2	OF_20210406_OEF_05	2	19	16	Saccharomyces cerevisiae (strain ATCC 204508 / S288c)	Protein BMH2	BMH2_YEAST	P34730	1.51496	1.50786	FALSE	5.47937e-187	4.56352e-144	0	0	19	358131	TRUE	0	ISDDILSVLDSHLIPSATTGESK	2	2	2.21382e+06	TRUE	_ISDDILSVLDSHLIPSATTGESK_	109.028	FALSE	_ISDDILSVLDSHLIPSATTGESK_	FALSE	1.92061e-57	2.64912e-59	102.671	11.4983	0.0679146	109.086	102.647	15.7472	7.44883e-26	0.130103	0.313539	4.4693e-25	2.19294e-167	1.91904e-92	43418.5	TRUE	TRUE	0.98022	0.986056	18003.2
2	OF_20210406_OEF_05	2	19	16	Saccharomyces cerevisiae (strain ATCC 204508 / S288c)	Protein BMH2	BMH2_YEAST	P34730	1.51496	1.50786	FALSE	5.47937e-187	4.56352e-144	0	0	19	358131	TRUE	0	YLAEFSSGDAR	3	1	3.13501e+06	TRUE	_YLAEFSSGDAR_	17.1752	FALSE	_YLAEFSSGDAR_	FALSE	2.37274e-280	1.01689e-280	57.1089	13.6798	0.285781	16.6984	57.3699	43.8471	2.84834e-106	0.309286	0.262079	1.70901e-105	2.89383387995535E-314	1.62756e-202	3.13501e+06	TRUE	TRUE	1.26261	0.999943	321645
2	OF_20210406_OEF_05	2	19	16	Saccharomyces cerevisiae (strain ATCC 204508 / S288c)	Protein BMH2	BMH2_YEAST	P34730	1.51496	1.50786	FALSE	5.47937e-187	4.56352e-144	0	0	19	358131	TRUE	0	DSTLIMQLLR	4	1	1.42516e+06	TRUE	_DSTLIMQLLR_	97.4432	FALSE	_DSTLIMQLLR_	FALSE	6.69202e-230	6.47614e-231	97.9303	14.9496	0.312293	98.158	97.6006	243.704	1.70341e-92	0.466356	0.752638	1.02205e-91	0	9.84476e-179	1.42516e+06	TRUE	TRUE	1.21438	0.999921	25788.1
2	OF_20210406_OEF_05	2	19	16	Saccharomyces cerevisiae (strain ATCC 204508 / S288c)	Protein BMH2	BMH2_YEAST	P34730	1.51496	1.50786	FALSE	5.47937e-187	4.56352e-144	0	0	19	358131	TRUE	0	EDSVYLAK	5	2	612563	TRUE	_EDSVYLAK_	-7.35121	FALSE	_EDSVYLAK_	FALSE	2.225e-261	5.56249e-262	45.6918	13.7177	0.320055	-6.87536	45.4483	102.33	8.76002e-103	0.0993108	0.166963	5.25601e-102	2.89383387995535E-314	1.30731e-210	932851	TRUE	TRUE	1.24504	0.997301	38500.9
2	OF_20210406_OEF_05	2	19	16	Saccharomyces cerevisiae (strain ATCC 204508 / S288c)	Protein BMH2	BMH2_YEAST	P34730	1.51496	1.50786	FALSE	5.47937e-187	4.56352e-144	0	0	19	358131	TRUE	0	EDSVYLAK	5	2	612563	TRUE	_EDSVYLAK_	-7.35121	FALSE	_EDSVYLAK_	FALSE	1.07264e-181	3.85381e-183	45.7836	11.001	0.33302	-6.69612	45.4483	129.093	3.65087e-87	0.15214	0.513582	2.19052e-86	1.18417e-274	4.31945e-182	292276	TRUE	TRUE	1.16291	0.99918	13862.3
2	OF_20210406_OEF_05	2	19	16	Saccharomyces cerevisiae (strain ATCC 204508 / S288c)	Protein BMH2	BMH2_YEAST	P34730	1.51496	1.50786	FALSE	5.47937e-187	4.56352e-144	0	0	19	358131	TRUE	0	QAFDDAIAELDTLSEESYK	6	1	824669	TRUE	_QAFDDAIAELDTLSEESYK_	104.181	FALSE	_QAFDDAIAELDTLSEESYK_	FALSE	9.13829e-138	2.03073e-139	100.188	11.8341	0.156937	103.442	100.517	300.71	1.58448e-58	0.0715625	0.350464	9.50687e-58	5.95221e-151	2.10832e-113	824669	TRUE	TRUE	1.10945	0.951994	13059.6
2	OF_20210406_OEF_05	2	19	16	Saccharomyces cerevisiae (strain ATCC 204508 / S288c)	Protein BMH2	BMH2_YEAST	P34730	1.51496	1.50786	FALSE	5.47937e-187	4.56352e-144	0	0	19	358131	TRUE	0	NLLSVAYK	7	1	608796	TRUE	_NLLSVAYK_	34.0702	FALSE	_NLLSVAYK_	FALSE	4.54939e-223	3.54498e-224	67.494	14.7999	0.313076	34.4356	67.3165	61.741	2.48394e-88	0.489536	0.503935	1.49036e-87	3.54498e-224	5.39622e-144	608796	TRUE	TRUE	1.20745	0.999764	34351.2
2	OF_20210406_OEF_05	2	19	16	Saccharomyces cerevisiae (strain ATCC 204508 / S288c)	Protein BMH2	BMH2_YEAST	P34730	1.51496	1.50786	FALSE	5.47937e-187	4.56352e-144	0	0	19	358131	TRUE	0	SEHQVELIR	8	1	310506	TRUE	_SEHQVELIR_	-4.84588	FALSE	_SEHQVELIR_	FALSE	1.05865e-244	1.51236e-245	46.8274	5.39154	0.134053	-4.65668	46.7306	287.268	9.46296e-91	0.113419	0.462062	5.67776e-90	1.88075e-292	5.50342e-167	310506	TRUE	TRUE	1.22905	0.99972	11126.8
2	OF_20210406_OEF_05	2	19	16	Saccharomyces cerevisiae (strain ATCC 204508 / S288c)	Protein BMH2	BMH2_YEAST	P34730	1.51496	1.50786	FALSE	5.47937e-187	4.56352e-144	0	0	19	358131	TRUE	0	ATNSSLEAYK	9	1	357112	TRUE	_ATNSSLEAYK_	-10.5537	FALSE	_ATNSSLEAYK_	FALSE	6.62468e-238	7.79374e-239	43.7537	10.9026	0.246006	-10.5402	43.7463	67.0699	7.57696e-97	0.0687362	0.196763	4.54618e-96	4.79142e-306	1.16551e-196	357112	TRUE	TRUE	1.22237	0.995098	25234
2	OF_20210406_OEF_05	2	19	16	Saccharomyces cerevisiae (strain ATCC 204508 / S288c)	Protein BMH2	BMH2_YEAST	P34730	1.51496	1.50786	FALSE	5.47937e-187	4.56352e-144	0	0	19	358131	TRUE	0	AVASSGQELSVEER	10	1	223776	TRUE	_AVASSGQELSVEER_	2.3111	FALSE	_AVASSGQELSVEER_	FALSE	2.08412e-44	2.73627e-46	50.1867	20.5805	0.31541	2.46875	50.1141	7.98717	4.54945e-36	0.110238	0.122328	2.72967e-35	1.51919e-128	6.83314e-59	223776	TRUE	TRUE	0.951152	0.751952	61235.4
2	OF_20210406_OEF_05	2	19	16	Saccharomyces cerevisiae (strain ATCC 204508 / S288c)	Protein BMH2	BMH2_YEAST	P34730	1.51496	1.50786	FALSE	5.47937e-187	4.56352e-144	0	0	19	358131	TRUE	0	IETELTK	11	1	187450	TRUE	_IETELTK_	-15.0001	FALSE	_IETELTK_	FALSE	7.03552e-94	1.12869e-95	42.0944	62.6248	0.314684	-13.5576	41.2945	65.6435	1.85275e-56	0.176339	0.187525	1.11136e-55	1.91449e-114	3.11526e-94	187450	TRUE	TRUE	1.04619	0.994121	3499.21
2	OF_20210406_OEF_05	2	19	16	Saccharomyces cerevisiae (strain ATCC 204508 / S288c)	Protein BMH2	BMH2_YEAST	P34730	1.51496	1.50786	FALSE	5.47937e-187	4.56352e-144	0	0	19	358131	TRUE	0	SVFYYEIQNSPDK	12	1	66007.7	TRUE	_SVFYYEIQNSPDK_	41.321	FALSE	_SVFYYEIQNSPDK_	FALSE	1.3412e-68	1.90693e-70	70.3062	7.93195	0.239497	40.8721	70.4935	34.5954	1.0097e-27	0.184965	0.235189	6.05821e-27	1.061e-146	1.58385e-55	66007.7	TRUE	TRUE	1.00234	0.924446	15424.1
2	OF_20210406_OEF_05	2	19	16	Saccharomyces cerevisiae (strain ATCC 204508 / S288c)	Protein BMH2	BMH2_YEAST	P34730	1.51496	1.50786	FALSE	5.47937e-187	4.56352e-144	0	0	19	358131	TRUE	0	YYEIQNSPDK	13	1	44673.6	TRUE	_YYEIQNSPDK_	-5.55219	FALSE	_YYEIQNSPDK_	FALSE	8.87439e-181	3.16942e-182	46.4354	6.59198	0.162739	-5.42252	46.3691	6.66563	2.49761e-76	0.0801985	0.301894	1.49857e-75	1.38677e-198	3.26221e-128	44673.6	TRUE	TRUE	1.16187	0.997077	129224
2	OF_20210406_OEF_05	2	19	16	Saccharomyces cerevisiae (strain ATCC 204508 / S288c)	Protein BMH2	BMH2_YEAST	P34730	1.51496	1.50786	FALSE	5.47937e-187	4.56352e-144	0	0	19	358131	TRUE	0	NFSVFYYEIQNSPDK	15	1	28256.9	TRUE	_NFSVFYYEIQNSPDK_	72.0045	FALSE	_NFSVFYYEIQNSPDK_	FALSE	2.96828e-68	4.21033e-70	84.011	4.13654	0.0565188	71.7183	84.1432	33.1992	8.06004e-05	0.123554	0.668072	0.000447174	1.18107e-127	2.37646e-12	28256.9	TRUE	TRUE	1.00168	0.953517	16949.8
2	OF_20210406_OEF_05	2	2	2	Saccharomyces cerevisiae (strain ATCC 204508 / S288c)	RNA polymerase II degradation factor 1	DEF1_YEAST	P35732	1.45486	1.40893	FALSE	1.30629e-146	3.93443e-96	0	0	2	100455	TRUE	2	KEQVKEEEQTAEELEQEQDNVAAPEEEVTVVEEK	1	1	91231.5	TRUE	_KEQVKEEEQTAEELEQEQDNVAAPEEEVTVVEEK_	50.0958	FALSE	_KEQVKEEEQTAEELEQEQDNVAAPEEEVTVVEEK_	FALSE	6.03475e-189	2.38214e-190	74.4078	9.20105	0.233943	50.1665	74.3745	57.9497	2.79913e-06	0.0632885	0.25725	1.67948e-05	2.38214e-190	2.12513e-114	91231.5	TRUE	TRUE	1.17107	0.986372	9656.42
2	OF_20210406_OEF_05	2	2	2	Saccharomyces cerevisiae (strain ATCC 204508 / S288c)	RNA polymerase II degradation factor 1	DEF1_YEAST	P35732	1.45486	1.40893	FALSE	1.30629e-146	3.93443e-96	0	0	2	100455	TRUE	0	HDVPQDSNDNNNEELEAQGQQAQEK	2	1	31364.2	TRUE	_HDVPQDSNDNNNEELEAQGQQAQEK_	-9.92704	FALSE	_HDVPQDSNDNNNEELEAQGQQAQEK_	FALSE	3.3581e-153	8.83711e-155	44.2299	14.0418	0.348494	-9.67187	44.09	11.3174	7.5576e-18	0.200193	0.602597	4.53456e-17	8.83711e-155	3.8515e-92	31364.2	TRUE	TRUE	1.12912	0.98492	14776.9
2	OF_20210406_OEF_05	2	3	3	Saccharomyces cerevisiae (strain ATCC 204508 / S288c)	rRNA-processing protein EBP2	EBP2_YEAST	P36049	1.43483	1.36395	FALSE	2.89626e-134	1.20638e-77	0	0	3	74077.6	TRUE	0	NDATSSADVSGFSSR	1	1	167155	TRUE	_NDATSSADVSGFSSR_	1.70184	FALSE	_NDATSSADVSGFSSR_	FALSE	1.06468e-52	1.43875e-54	49.8398	12.216	0.233744	1.71564	49.8334	29.9966	1.4341e-07	0.226176	0.52034	8.60458e-07	3.22766e-138	1.43875e-54	167155	TRUE	TRUE	0.970108	0.865696	34087.4
2	OF_20210406_OEF_05	2	3	3	Saccharomyces cerevisiae (strain ATCC 204508 / S288c)	rRNA-processing protein EBP2	EBP2_YEAST	P36049	1.43483	1.36395	FALSE	2.89626e-134	1.20638e-77	0	0	3	74077.6	TRUE	1	KEEPTIVTASNLK	2	1	69540.1	TRUE	_KEEPTIVTASNLK_	13.46	FALSE	_KEEPTIVTASNLK_	FALSE	9.04972e-76	1.32759e-77	55.029	10.9401	0.0818431	12.8662	55.3513	48.275	4.13026e-06	0.268016	0.43506	1.79213e-05	1.32759e-77	5.01997e-40	69540.1	TRUE	TRUE	1.01554	0.912283	10890.3
2	OF_20210406_OEF_05	2	3	3	Saccharomyces cerevisiae (strain ATCC 204508 / S288c)	rRNA-processing protein EBP2	EBP2_YEAST	P36049	1.43483	1.36395	FALSE	2.89626e-134	1.20638e-77	0	0	3	74077.6	TRUE	0	LIEEASDK	3	1	17728	TRUE	_LIEEASDK_	-30.5012	FALSE	_LIEEASDK_	FALSE	9.59328e-149	2.38837e-150	32.9797	9.00879	0.177948	-30.3927	32.9224	26.483	4.16124e-22	0.193596	0.57532	2.49674e-21	2.38837e-150	1.38038e-97	17728	TRUE	TRUE	1.12355	0.983243	7246.56
2	OF_20210406_OEF_05	2	3	2	Saccharomyces cerevisiae (strain ATCC 204508 / S288c)	Tyrosine--tRNA ligase, cytoplasmic	SYYC_YEAST	P36421	1.44687	1.32028	FALSE	1.27168e-141	1.11865e-61	0	0	3	18867.5	TRUE	0	NLQEVLNPQIIK	1	1	46989.9	TRUE	_NLQEVLNPQIIK_	62.6906	FALSE	_NLQEVLNPQIIK_	FALSE	1.87037e-114	3.48515e-116	80.3168	8.75793	0.219812	62.9427	80.2177	3.49087	3.06525e-31	0.363042	0.603085	1.83915e-30	9.31957e-124	1.30458e-105	46989.9	TRUE	TRUE	1.07742	0.93494	98289.6
2	OF_20210406_OEF_05	2	3	2	Saccharomyces cerevisiae (strain ATCC 204508 / S288c)	Tyrosine--tRNA ligase, cytoplasmic	SYYC_YEAST	P36421	1.44687	1.32028	FALSE	1.27168e-141	1.11865e-61	0	0	3	18867.5	TRUE	0	IGVADAINELLEPIR	2	2	4712.5	TRUE	_IGVADAINELLEPIR_	128.628	FALSE	_IGVADAINELLEPIR_	FALSE	6.4011e-112	1.15683e-113	110.03	3.4834	0.144049	128.156	110.196	4.44209	6.9941e-38	0.253464	1.41224	4.19646e-37	3.23896e-152	2.90689e-99	6815.03	TRUE	TRUE	1.07374	0.99125	36079.3
2	OF_20210406_OEF_05	2	4	2	Saccharomyces cerevisiae (strain ATCC 204508 / S288c)	NADPH-dependent aldose reductase GRE3	GRE3_YEAST	P38715	1.45013	1.35878	FALSE	1.21271e-143	1.18321e-75	0	0	4	31122.6	TRUE	0	SIGVSNFQGSLIQDLLR	1	2	15964.6	TRUE	_SIGVSNFQGSLIQDLLR_	122.362	FALSE	_SIGVSNFQGSLIQDLLR_	FALSE	1.92281e-144	4.56002e-146	108.128	7.94128	0.0674029	122.802	107.967	6.06969	2.23777e-90	0.112847	1.0795	1.34122e-89	1.61837e-219	1.9804e-127	23727.7	TRUE	TRUE	1.11809	0.994888	30271.5
2	OF_20210406_OEF_05	2	4	2	Saccharomyces cerevisiae (strain ATCC 204508 / S288c)	NADPH-dependent aldose reductase GRE3	GRE3_YEAST	P38715	1.45013	1.35878	FALSE	1.21271e-143	1.18321e-75	0	0	4	31122.6	TRUE	0	SIGVSNFQGSLIQDLLR	1	2	15964.6	TRUE	_SIGVSNFQGSLIQDLLR_	122.362	FALSE	_SIGVSNFQGSLIQDLLR_	FALSE	2.43199e-52	3.27908e-54	108.269	7.10651	0.0523235	123.188	107.967	24.475	4.09404e-49	0.0809037	1.03011	2.45641e-48	6.13437e-121	9.91673e-68	8201.55	TRUE	TRUE	0.969324	0.992922	5598.04
2	OF_20210406_OEF_05	2	4	2	Saccharomyces cerevisiae (strain ATCC 204508 / S288c)	NADPH-dependent aldose reductase GRE3	GRE3_YEAST	P38715	1.45013	1.35878	FALSE	1.21271e-143	1.18321e-75	0	0	4	31122.6	TRUE	0	VSQNHPGSTTSQVLLR	2	2	34409.3	TRUE	_VSQNHPGSTTSQVLLR_	8.06246	FALSE	_VSQNHPGSTTSQVLLR_	FALSE	8.77561e-102	1.46668e-103	52.863	9.53641	0.229625	8.28174	52.7613	17.9709	1.40013e-67	0.210011	0.540335	8.40075e-67	7.64261e-243	1.46668e-103	47309.6	TRUE	TRUE	1.05857	0.982809	18905.2
2	OF_20210406_OEF_05	2	4	2	Saccharomyces cerevisiae (strain ATCC 204508 / S288c)	NADPH-dependent aldose reductase GRE3	GRE3_YEAST	P38715	1.45013	1.35878	FALSE	1.21271e-143	1.18321e-75	0	0	4	31122.6	TRUE	0	VSQNHPGSTTSQVLLR	2	2	34409.3	TRUE	_VSQNHPGSTTSQVLLR_	8.06246	FALSE	_VSQNHPGSTTSQVLLR_	FALSE	2.60805e-101	4.33471e-103	52.8927	7.12344	0.0971244	8.34531	52.7613	23.6597	3.06719e-07	0.664713	0.949737	1.84032e-06	2.53231e-209	3.90057e-72	21508.9	TRUE	TRUE	1.05785	0.997628	8215.11
2	OF_20210406_OEF_05	2	5	5	Saccharomyces cerevisiae (strain ATCC 204508 / S288c)	Family of serine hydrolases 1	FSH1_YEAST	P38777	1.42897	1.40515	FALSE	9.16986e-131	1.69661e-94	0	0	5	66551	TRUE	0	ISELVPDHPQFK	2	1	163521	TRUE	_ISELVPDHPQFK_	27.6816	FALSE	_ISELVPDHPQFK_	FALSE	4.36604e-157	1.19618e-158	64.0625	13.1646	0.311454	28.4105	63.6035	53.3643	9.75309e-70	0.284633	0.298234	5.77503e-69	4.93945e-197	4.03304e-121	163521	TRUE	TRUE	1.13391	0.996069	15886.5
2	OF_20210406_OEF_05	2	5	5	Saccharomyces cerevisiae (strain ATCC 204508 / S288c)	Family of serine hydrolases 1	FSH1_YEAST	P38777	1.42897	1.40515	FALSE	9.16986e-131	1.69661e-94	0	0	5	66551	TRUE	0	ANVQCDYIDAPVLLEK	3	1	89522.6	TRUE	_ANVQC[+57]DYIDAPVLLEK_	65.0912	FALSE	_ANVQC[Carbamidomethyl (C)]DYIDAPVLLEK_	FALSE	2.25376e-185	8.45158e-187	81.2212	8.79858	0.240567	65.2449	81.1608	28.2729	8.19411e-72	0.0666323	0.376943	4.91646e-71	1.09133e-260	3.87969e-152	89522.6	TRUE	TRUE	1.16707	0.997459	22941.5
2	OF_20210406_OEF_05	2	1	1	Saccharomyces cerevisiae (strain ATCC 204508 / S288c)	Restriction of telomere capping protein 3	SDO1L_YEAST	P38804	1.32498	1.20355	TRUE	1.78913e-76	1.54049e-28	0	0	1	50784.3	TRUE	0	IEEVIDLILR	1	1	50784.3	TRUE	_IEEVIDLILR_	100.949	FALSE	_IEEVIDLILR_	FALSE	1.19257e-45	1.56917e-47	99.3477	15.9082	0.346119	101.557	99.094	8.30968	2.65759e-05	1.12234	0.846277	0.000159395	9.75515e-97	1.56917e-47	50784.3	TRUE	TRUE	0.95411	0.993854	24191.4
2	OF_20210406_OEF_05	2	3	2	Saccharomyces cerevisiae (strain ATCC 204508 / S288c)	Nascent polypeptide-associated complex subunit alpha	NACA_YEAST	P38879	1.41617	1.21751	FALSE	2.85284e-123	8.99045e-32	0	0	3	28583.2	TRUE	1	DNQIYAIEKPEVFR	1	2	28174.7	TRUE	_DNQIYAIEKPEVFR_	48.6118	FALSE	_DNQIYAIEKPEVFR_	FALSE	1.79595e-33	2.24962e-35	73.2012	5.46515	0.126595	47.5787	73.6741	12.7746	3.09125e-11	0.0885075	0.45701	1.85475e-10	1.99901e-179	2.64331e-46	48641.3	TRUE	TRUE	0.922806	0.927325	39879.2
2	OF_20210406_OEF_05	2	3	2	Saccharomyces cerevisiae (strain ATCC 204508 / S288c)	Nascent polypeptide-associated complex subunit alpha	NACA_YEAST	P38879	1.41617	1.21751	FALSE	2.85284e-123	8.99045e-32	0	0	3	28583.2	TRUE	0	SAIPENANVTVLNK	2	1	59445.5	TRUE	_[+42]SAIPENANVTVLNK_	40.1725	FALSE	_[Acetyl (Protein N-term)]SAIPENANVTVLNK_	FALSE	3.94513e-52	5.30735e-54	70.1328	11.857	0.250911	40.4564	70.0144	28.4863	4.47218e-09	0.255586	0.239659	2.38873e-08	2.70234e-64	3.64697e-16	59445.5	TRUE	TRUE	0.968863	0.949035	14315.5
2	OF_20210406_OEF_05	2	1	1	Saccharomyces cerevisiae (strain ATCC 204508 / S288c)	FK506-binding nuclear protein;FK506-binding protein 4	FKBP3_YEAST;FKBP4_YEAST	P38911;Q06205	1.25662	1.25662	TRUE	5.9553e-49	6.9548e-42	0	0	1	155517	FALSE	0	QALPGIPANSELTFDVK	1	1	155517	FALSE	_QALPGIPANSELTFDVK_	71.1961	FALSE	_QALPGIPANSELTFDVK_	FALSE	8.28678e-73	1.20389e-74	83.4047	6.8833	0.132574	70.4057	83.7697	49.5737	7.34847e-16	0.122606	0.171919	4.40908e-15	1.20389e-74	6.85162e-27	155517	TRUE	TRUE	1.01017	0.994774	28273.8
2	OF_20210406_OEF_05	2	16	14	Saccharomyces cerevisiae (strain ATCC 204508 / S288c)	Suppressor protein STM1	STM1_YEAST	P39015	1.49562	1.46975	FALSE	1.91082e-173	2.04897e-124	0	0	16	108697	TRUE	1	SNPFDLLGNDVEDADVVVLPPKEIVK	1	1	885131	TRUE	_[+42]SNPFDLLGNDVEDADVVVLPPKEIVK_	125.131	FALSE	_[Acetyl (Protein N-term)]SNPFDLLGNDVEDADVVVLPPKEIVK_	FALSE	1.07327e-207	6.43963e-209	108.863	24.5422	0.421777	124.843	108.965	86.5587	8.99384e-84	0.0984945	0.250772	5.3963e-83	2.6722e-264	2.0925e-180	885131	TRUE	TRUE	1.19144	0.999741	26288.8
2	OF_20210406_OEF_05	2	16	14	Saccharomyces cerevisiae (strain ATCC 204508 / S288c)	Suppressor protein STM1	STM1_YEAST	P39015	1.49562	1.46975	FALSE	1.91082e-173	2.04897e-124	0	0	16	108697	TRUE	1	EAQADAAAEIAEDAAEAEDAGKPK	2	1	602107	TRUE	_EAQADAAAEIAEDAAEAEDAGKPK_	55.2309	FALSE	_EAQADAAAEIAEDAAEAEDAGKPK_	FALSE	3.61152e-251	6.37327e-252	76.7818	10.8972	0.249669	55.0853	76.8525	49.577	1.2712e-96	0.0961211	0.0939212	7.62719e-96	2.89383387995535E-314	1.14333e-195	602107	TRUE	TRUE	1.23531	0.988082	66325.1
2	OF_20210406_OEF_05	2	16	14	Saccharomyces cerevisiae (strain ATCC 204508 / S288c)	Suppressor protein STM1	STM1_YEAST	P39015	1.49562	1.46975	FALSE	1.91082e-173	2.04897e-124	0	0	16	108697	TRUE	1	TAQLSLQDYLNQQANNQFNKVPEAK	3	1	384241	TRUE	_TAQLSLQDYLNQQANNQFNKVPEAK_	65.77	FALSE	_TAQLSLQDYLNQQANNQFNKVPEAK_	FALSE	4.93258e-156	1.34525e-157	81.5085	10.1488	0.249944	65.9648	81.4274	64.2809	3.5909e-61	0.0435076	0.0740995	2.15454e-60	9.49403e-268	4.7602e-142	384241	TRUE	TRUE	1.13261	0.993191	43631.2
2	OF_20210406_OEF_05	2	16	14	Saccharomyces cerevisiae (strain ATCC 204508 / S288c)	Suppressor protein STM1	STM1_YEAST	P39015	1.49562	1.46975	FALSE	1.91082e-173	2.04897e-124	0	0	16	108697	TRUE	0	SNPFDLLGNDVEDADVVVLPPK	4	1	99572	TRUE	_[+42]SNPFDLLGNDVEDADVVVLPPK_	128.924	FALSE	_[Acetyl (Protein N-term)]SNPFDLLGNDVEDADVVVLPPK_	FALSE	4.65962e-111	8.37058e-113	110.145	18.0663	0.275668	128.483	110.301	13.1205	1.54946e-52	0.164683	0.596912	9.29679e-52	9.95269e-188	5.03209e-102	99572	TRUE	TRUE	1.07248	0.999625	32923
2	OF_20210406_OEF_05	2	16	14	Saccharomyces cerevisiae (strain ATCC 204508 / S288c)	Suppressor protein STM1	STM1_YEAST	P39015	1.49562	1.46975	FALSE	1.91082e-173	2.04897e-124	0	0	16	108697	TRUE	1	KADVPPPSADPSK	5	1	236835	TRUE	_KADVPPPSADPSK_	-29.6064	FALSE	_KADVPPPSADPSK_	FALSE	3.45622e-74	5.03333e-76	33.265	29.9151	0.551187	-29.853	33.3953	8.39126	2.92914e-12	0.0719588	0.296246	1.75748e-11	5.03333e-76	2.40734e-39	236835	TRUE	TRUE	1.01269	0.988526	74794.2
2	OF_20210406_OEF_05	2	16	14	Saccharomyces cerevisiae (strain ATCC 204508 / S288c)	Suppressor protein STM1	STM1_YEAST	P39015	1.49562	1.46975	FALSE	1.91082e-173	2.04897e-124	0	0	16	108697	TRUE	1	KGNNTANATNSANTVQK	6	2	78156.9	TRUE	_KGNNTANATNSANTVQK_	-39.5364	FALSE	_KGNNTANATNSANTVQK_	FALSE	3.65921e-230	3.65921e-231	28.1525	9.70386	0.213073	-39.6463	28.2108	43.0801	1.67127e-50	0.202358	0.219445	1.00276e-49	3.65921e-231	9.54592e-139	126080	TRUE	TRUE	1.21464	0.999143	21646.9
2	OF_20210406_OEF_05	2	16	14	Saccharomyces cerevisiae (strain ATCC 204508 / S288c)	Suppressor protein STM1	STM1_YEAST	P39015	1.49562	1.46975	FALSE	1.91082e-173	2.04897e-124	0	0	16	108697	TRUE	1	KGNNTANATNSANTVQK	6	2	78156.9	TRUE	_KGNNTANATNSANTVQK_	-39.5364	FALSE	_KGNNTANATNSANTVQK_	FALSE	1.00202e-199	4.8097e-201	28.1482	9.75183	0.229004	-39.6543	28.2108	27.2498	7.53125e-68	0.0606954	0.0671621	4.51875e-67	4.57665e-236	4.0253e-158	30234.3	TRUE	TRUE	1.1829	0.984931	8696.74
2	OF_20210406_OEF_05	2	16	14	Saccharomyces cerevisiae (strain ATCC 204508 / S288c)	Suppressor protein STM1	STM1_YEAST	P39015	1.49562	1.46975	FALSE	1.91082e-173	2.04897e-124	0	0	16	108697	TRUE	0	EAYVPATK	7	1	78818.7	TRUE	_EAYVPATK_	-23.1384	FALSE	_EAYVPATK_	FALSE	3.7293e-140	8.4437e-142	36.7239	8.41324	0.216986	-23.4569	36.8973	44.4419	7.5092e-32	0.188893	0.358349	4.50552e-31	3.32406e-209	1.6245e-126	78818.7	TRUE	TRUE	1.11256	0.999012	14356.8
2	OF_20210406_OEF_05	2	16	14	Saccharomyces cerevisiae (strain ATCC 204508 / S288c)	Suppressor protein STM1	STM1_YEAST	P39015	1.49562	1.46975	FALSE	1.91082e-173	2.04897e-124	0	0	16	108697	TRUE	1	SKDVTDSATTK	8	1	94167.9	TRUE	_SKDVTDSATTK_	-57.4831	FALSE	_SKDVTDSATTK_	FALSE	2.23769e-71	3.21199e-73	18.2002	46.5248	1.78598	-58.4077	18.6906	9.35325	1.16191e-52	0.0718819	0.13995	6.97144e-52	1.81514e-165	1.04726e-66	94167.9	TRUE	TRUE	1.00754	0.989228	14613.4
2	OF_20210406_OEF_05	2	16	14	Saccharomyces cerevisiae (strain ATCC 204508 / S288c)	Suppressor protein STM1	STM1_YEAST	P39015	1.49562	1.46975	FALSE	1.91082e-173	2.04897e-124	0	0	16	108697	TRUE	0	NIDVSNLPS	9	1	127180	TRUE	_NIDVSNLPS_	27.6815	FALSE	_NIDVSNLPS_	FALSE	5.97557e-97	9.74278e-99	63.7142	11.7941	0.267918	27.8575	63.6035	3.52453	4.19698e-54	0.279294	0.235613	2.51579e-53	8.20885e-149	1.39412e-83	127180	TRUE	TRUE	1.05106	0.899874	491314
2	OF_20210406_OEF_05	2	16	14	Saccharomyces cerevisiae (strain ATCC 204508 / S288c)	Suppressor protein STM1	STM1_YEAST	P39015	1.49562	1.46975	FALSE	1.91082e-173	2.04897e-124	0	0	16	108697	TRUE	2	TKEYLEFDATFVESNTRK	10	2	49317.9	TRUE	_TKEYLEFDATFVESNTRK_	52.6862	FALSE	_TKEYLEFDATFVESNTRK_	FALSE	4.58008e-75	6.70255e-77	75.9113	10.6284	0.258221	53.2922	75.6173	18.7475	7.06565e-06	0.0413317	0.368605	2.59574e-05	2.33367e-79	1.07157e-53	71339.3	TRUE	TRUE	1.01428	0.974062	22054.4
2	OF_20210406_OEF_05	2	16	14	Saccharomyces cerevisiae (strain ATCC 204508 / S288c)	Suppressor protein STM1	STM1_YEAST	P39015	1.49562	1.46975	FALSE	1.91082e-173	2.04897e-124	0	0	16	108697	TRUE	2	NRPRPSGNEGAIR	11	1	86822.5	TRUE	_NRPRPSGNEGAIR_	-36.8771	FALSE	_NRPRPSGNEGAIR_	FALSE	4.45352e-204	2.3647e-205	29.5671	11.0683	0.258497	-36.9104	29.5841	25.386	1.01358e-74	0.160206	0.376572	6.08149e-74	2.3647e-205	1.78488e-163	86822.5	TRUE	TRUE	1.18758	0.995727	20903.9
2	OF_20210406_OEF_05	2	16	14	Saccharomyces cerevisiae (strain ATCC 204508 / S288c)	Suppressor protein STM1	STM1_YEAST	P39015	1.49562	1.46975	FALSE	1.91082e-173	2.04897e-124	0	0	16	108697	TRUE	1	KVNQGWGDDK	12	1	42159	TRUE	_KVNQGWGDDK_	-30.5909	FALSE	_KVNQGWGDDK_	FALSE	2.14614e-183	7.89991e-185	32.9667	9.14648	0.22085	-30.4174	32.875	33.1961	5.54735e-19	0.110336	0.603889	3.32841e-18	7.89991e-185	6.93141e-139	42159	TRUE	TRUE	1.16484	0.998456	9756.64
2	OF_20210406_OEF_05	2	16	14	Saccharomyces cerevisiae (strain ATCC 204508 / S288c)	Suppressor protein STM1	STM1_YEAST	P39015	1.49562	1.46975	FALSE	1.91082e-173	2.04897e-124	0	0	16	108697	TRUE	0	GNNTANATNSANTVQK	13	1	22667.3	TRUE	_GNNTANATNSANTVQK_	-34.6097	FALSE	_GNNTANATNSANTVQK_	FALSE	1.24016e-171	3.8755e-173	31.0608	10.0769	0.249618	-34.0232	30.7508	26.0172	5.91435e-62	0.117134	0.200463	3.54861e-61	1.49401e-213	6.31193e-135	22667.3	TRUE	TRUE	1.15131	0.993721	8282.73
2	OF_20210406_OEF_05	2	16	14	Saccharomyces cerevisiae (strain ATCC 204508 / S288c)	Suppressor protein STM1	STM1_YEAST	P39015	1.49562	1.46975	FALSE	1.91082e-173	2.04897e-124	0	0	16	108697	TRUE	2	ELSAEKEAQADAAAEIAEDAAEAEDAGKPK	14	1	19055.5	TRUE	_ELSAEKEAQADAAAEIAEDAAEAEDAGKPK_	62.1227	FALSE	_ELSAEKEAQADAAAEIAEDAAEAEDAGKPK_	FALSE	1.11221e-56	1.52706e-58	79.9213	8.06342	0.146605	61.9721	79.9846	13.058	2.89302e-05	0.168123	0.432058	0.000156103	1.52706e-58	1.0802e-25	19055.5	TRUE	TRUE	0.978626	0.765016	11702.6
2	OF_20210406_OEF_05	2	14	14	Saccharomyces cerevisiae (strain ATCC 204508 / S288c)	Importin subunit beta-4	IMB4_YEAST	P40069	1.46111	1.42544	FALSE	1.41315e-150	1.95899e-103	0	0	14	130023	TRUE	0	LGPEITVAALK	1	1	288092	TRUE	_LGPEITVAALK_	51.6076	FALSE	_LGPEITVAALK_	FALSE	6.11639e-205	3.39799e-206	75.035	13.4352	0.356354	51.4858	75.0941	15.325	7.37357e-59	0.0688508	0.0764704	4.42414e-58	3.39799e-206	3.66518e-136	288092	TRUE	TRUE	1.1885	0.99494	78183.3
2	OF_20210406_OEF_05	2	14	14	Saccharomyces cerevisiae (strain ATCC 204508 / S288c)	Importin subunit beta-4	IMB4_YEAST	P40069	1.46111	1.42544	FALSE	1.41315e-150	1.95899e-103	0	0	14	130023	TRUE	0	GIPASSYVNADVLAVIQAAR	2	1	173879	TRUE	_GIPASSYVNADVLAVIQAAR_	109.473	FALSE	_GIPASSYVNADVLAVIQAAR_	FALSE	9.24811e-131	1.9334e-132	102.546	16.5912	0.0830856	108.795	102.828	24.9448	7.84913e-78	0.108767	0.273174	4.70948e-77	5.51717e-235	1.9334e-132	173879	TRUE	TRUE	1.10014	0.993901	25089.9
2	OF_20210406_OEF_05	2	14	14	Saccharomyces cerevisiae (strain ATCC 204508 / S288c)	Importin subunit beta-4	IMB4_YEAST	P40069	1.46111	1.42544	FALSE	1.41315e-150	1.95899e-103	0	0	14	130023	TRUE	0	EVASAALSELALGTK	3	1	142715	TRUE	_EVASAALSELALGTK_	64.4546	FALSE	_EVASAALSELALGTK_	FALSE	1.42678e-190	5.86348e-192	80.9835	10.3008	0.246657	64.6398	80.9107	18.3024	1.3882e-81	0.00883218	0.164593	8.32918e-81	1.48287e-240	1.35459e-160	142715	TRUE	TRUE	1.17287	0.999022	48099
2	OF_20210406_OEF_05	2	14	14	Saccharomyces cerevisiae (strain ATCC 204508 / S288c)	Importin subunit beta-4	IMB4_YEAST	P40069	1.46111	1.42544	FALSE	1.41315e-150	1.95899e-103	0	0	14	130023	TRUE	0	ALYELLSAADQK	4	1	160208	TRUE	_ALYELLSAADQK_	60.3779	FALSE	_ALYELLSAADQK_	FALSE	4.89264e-39	6.29954e-41	79.3632	9.40027	0.344742	60.6443	79.2512	14.2323	6.39995e-29	0.117816	0.120961	3.838e-28	8.51516e-58	7.67217e-47	160208	TRUE	TRUE	0.937796	0.954561	59478.9
2	OF_20210406_OEF_05	2	14	14	Saccharomyces cerevisiae (strain ATCC 204508 / S288c)	Importin subunit beta-4	IMB4_YEAST	P40069	1.46111	1.42544	FALSE	1.41315e-150	1.95899e-103	0	0	14	130023	TRUE	0	SLSAQALNHVSALIEEQETINPVQAQK	5	1	130838	TRUE	_SLSAQALNHVSALIEEQETINPVQAQK_	88.4916	FALSE	_SLSAQALNHVSALIEEQETINPVQAQK_	FALSE	5.74101e-149	1.44126e-150	93.1869	8.98718	0.270843	88.5896	93.1329	77.9782	2.29926e-32	0.316056	0.409273	1.37956e-31	1.44126e-150	2.58841e-71	130838	TRUE	TRUE	1.12383	0.94474	18011.5
2	OF_20210406_OEF_05	2	14	14	Saccharomyces cerevisiae (strain ATCC 204508 / S288c)	Importin subunit beta-4	IMB4_YEAST	P40069	1.46111	1.42544	FALSE	1.41315e-150	1.95899e-103	0	0	14	130023	TRUE	1	VFDNFRPVVF	6	1	125877	TRUE	_VFDNFRPVVF_	78.4162	FALSE	_VFDNFRPVVF_	FALSE	8.09673e-130	1.66371e-131	87.3251	12.6422	0.122022	78.1062	87.4965	50.5917	8.85968e-58	0.0372137	0.0923297	5.31581e-57	1.00511e-185	1.86317e-98	125877	TRUE	TRUE	1.09887	0.996252	11547.5
2	OF_20210406_OEF_05	2	14	14	Saccharomyces cerevisiae (strain ATCC 204508 / S288c)	Importin subunit beta-4	IMB4_YEAST	P40069	1.46111	1.42544	FALSE	1.41315e-150	1.95899e-103	0	0	14	130023	TRUE	0	ALAAEDDEATR	7	1	139665	TRUE	_ALAAEDDEATR_	-26.2711	FALSE	_ALAAEDDEATR_	FALSE	1.07639e-186	4.13995e-188	35.7415	10.8309	0.260505	-25.2617	35.192	33.2465	1.29213e-76	0.137542	0.114782	7.75279e-76	4.03924e-208	1.09312e-132	139665	TRUE	TRUE	1.16855	0.980182	28991.2
2	OF_20210406_OEF_05	2	14	14	Saccharomyces cerevisiae (strain ATCC 204508 / S288c)	Importin subunit beta-4	IMB4_YEAST	P40069	1.46111	1.42544	FALSE	1.41315e-150	1.95899e-103	0	0	14	130023	TRUE	0	LYQENSPVITNETPR	8	1	114098	TRUE	_LYQENSPVITNETPR_	19.268	FALSE	_LYQENSPVITNETPR_	FALSE	2.95463e-77	4.37723e-79	58.0825	10.496	0.084674	18.4484	58.5412	18.6458	1.01981e-43	0.0885265	0.104259	6.11888e-43	1.31074e-204	9.14932e-93	114098	TRUE	TRUE	1.0182	0.985509	31927.6
2	OF_20210406_OEF_05	2	14	14	Saccharomyces cerevisiae (strain ATCC 204508 / S288c)	Importin subunit beta-4	IMB4_YEAST	P40069	1.46111	1.42544	FALSE	1.41315e-150	1.95899e-103	0	0	14	130023	TRUE	0	FAASIPSVVNVLDAVIK	9	1	90867.4	TRUE	_FAASIPSVVNVLDAVIK_	154.89	FALSE	_FAASIPSVVNVLDAVIK_	FALSE	3.55816e-121	6.88676e-123	118.543	21.652	0.59321	153.251	119.103	19.5992	5.43941e-38	0.0584887	0.555792	3.26365e-37	1.22269e-180	9.81148e-65	90867.4	TRUE	TRUE	1.08698	0.993731	15576.1
2	OF_20210406_OEF_05	2	14	14	Saccharomyces cerevisiae (strain ATCC 204508 / S288c)	Importin subunit beta-4	IMB4_YEAST	P40069	1.46111	1.42544	FALSE	1.41315e-150	1.95899e-103	0	0	14	130023	TRUE	0	EQNPFVHEMLEALVIR	12	1	13712.9	TRUE	_EQNPFVHEMLEALVIR_	130.518	FALSE	_EQNPFVHEMLEALVIR_	FALSE	2.11184e-24	2.58066e-26	110.363	12.5226	0.399399	129.1	110.861	9.59358	7.80171e-09	1.17045	1.23504	4.68103e-08	9.50267e-63	3.45763e-52	13712.9	TRUE	TRUE	0.894852	0.743927	7377.62
2	OF_20210406_OEF_05	2	14	14	Saccharomyces cerevisiae (strain ATCC 204508 / S288c)	Importin subunit beta-4	IMB4_YEAST	P40069	1.46111	1.42544	FALSE	1.41315e-150	1.95899e-103	0	0	14	130023	TRUE	0	SDAFAEFAEPLVNSAYEAIK	13	1	15812.3	TRUE	_SDAFAEFAEPLVNSAYEAIK_	123.08	FALSE	_SDAFAEFAEPLVNSAYEAIK_	FALSE	1.0603e-145	2.52453e-147	108.217	12.3475	0.0674696	123.046	108.23	35.6068	2.93098e-29	0.100855	0.353242	1.75859e-28	2.52453e-147	1.23636e-96	15812.3	TRUE	TRUE	1.11969	0.989559	4456.83
2	OF_20210406_OEF_05	2	14	14	Saccharomyces cerevisiae (strain ATCC 204508 / S288c)	Importin subunit beta-4	IMB4_YEAST	P40069	1.46111	1.42544	FALSE	1.41315e-150	1.95899e-103	0	0	14	130023	TRUE	0	VEPESYPK	14	1	6023.79	TRUE	_VEPESYPK_	-23.6932	FALSE	_VEPESYPK_	FALSE	2.5994e-46	3.43533e-48	36.1625	8.13153	0.193219	-24.4883	36.5953	4.11408	7.60779e-27	0.168017	0.328082	4.56467e-26	3.93161e-110	3.56237e-77	6023.79	TRUE	TRUE	0.955667	0.904412	28222.9
2	OF_20210406_OEF_05	2	5	5	Saccharomyces cerevisiae (strain ATCC 204508 / S288c)	Vesicle-associated membrane protein-associated protein SCS2	SCS2_YEAST	P40075	1.46387	1.44209	FALSE	2.42075e-152	4.4175e-111	0	0	5	257931	TRUE	0	EVPAEPETQPPVQVK	1	1	457038	TRUE	_EVPAEPETQPPVQVK_	15.4548	FALSE	_EVPAEPETQPPVQVK_	FALSE	8.01729e-151	2.04697e-152	56.1594	16.8823	0.278159	14.949	56.4339	25.4973	8.00785e-63	0.165967	0.155267	4.80471e-62	8.69925e-175	5.06484e-131	457038	TRUE	TRUE	1.12616	0.997912	69762.8
2	OF_20210406_OEF_05	2	5	5	Saccharomyces cerevisiae (strain ATCC 204508 / S288c)	Vesicle-associated membrane protein-associated protein SCS2	SCS2_YEAST	P40075	1.46387	1.44209	FALSE	2.42075e-152	4.4175e-111	0	0	5	257931	TRUE	0	AVADVWSDLEAEFK	2	1	286337	TRUE	_AVADVWSDLEAEFK_	110.346	FALSE	_AVADVWSDLEAEFK_	FALSE	9.58916e-222	7.10308e-223	103.282	13.2372	0.134842	110.591	103.182	86.5988	2.45737e-88	0.0809111	0.260145	1.47442e-87	9.33158e-283	3.79197e-177	286337	TRUE	TRUE	1.20609	0.996661	12505.2
2	OF_20210406_OEF_05	2	5	5	Saccharomyces cerevisiae (strain ATCC 204508 / S288c)	Vesicle-associated membrane protein-associated protein SCS2	SCS2_YEAST	P40075	1.46387	1.44209	FALSE	2.42075e-152	4.4175e-111	0	0	5	257931	TRUE	0	ETVEPVVQDSEPK	3	1	261938	TRUE	_ETVEPVVQDSEPK_	4.38384	FALSE	_ETVEPVVQDSEPK_	FALSE	9.6374e-202	4.94226e-203	51.0875	13.6935	0.364856	4.42521	51.0685	151.895	4.97097e-83	0.202644	0.218251	2.98258e-82	6.58204e-259	2.10192e-167	261938	TRUE	TRUE	1.18508	0.998802	7883.33
2	OF_20210406_OEF_05	2	5	5	Saccharomyces cerevisiae (strain ATCC 204508 / S288c)	Vesicle-associated membrane protein-associated protein SCS2	SCS2_YEAST	P40075	1.46387	1.44209	FALSE	2.42075e-152	4.4175e-111	0	0	5	257931	TRUE	0	QTSNSTPAPQNQIK	4	1	87139.1	TRUE	_QTSNSTPAPQNQIK_	-18.6449	FALSE	_QTSNSTPAPQNQIK_	FALSE	9.88521e-153	2.56759e-154	39.2892	15.3073	0.31665	-18.6705	39.3028	29.7344	5.42577e-64	0.072775	0.113623	3.25546e-63	4.50554e-201	7.1814e-111	87139.1	TRUE	TRUE	1.12854	0.983194	10346.2
2	OF_20210406_OEF_05	2	5	5	Saccharomyces cerevisiae (strain ATCC 204508 / S288c)	Vesicle-associated membrane protein-associated protein SCS2	SCS2_YEAST	P40075	1.46387	1.44209	FALSE	2.42075e-152	4.4175e-111	0	0	5	257931	TRUE	0	SPLTEQSTEYASISNNSDQTIAFK	5	1	51552.8	TRUE	_SPLTEQSTEYASISNNSDQTIAFK_	52.1285	FALSE	_SPLTEQSTEYASISNNSDQTIAFK_	FALSE	1.45044e-192	6.17209e-194	75.3466	10.9973	0.240884	52.128	75.3468	34.6806	1.36271e-75	0.102348	0.0697181	8.17625e-75	2.23463e-238	4.96784e-167	51552.8	TRUE	TRUE	1.17508	0.996624	11342.4
2	OF_20210406_OEF_05	2	1	1	Saccharomyces cerevisiae (strain ATCC 204508 / S288c)	U6 snRNA-associated Sm-like protein LSm5	LSM5_YEAST	P40089	1.43579	1.41634	TRUE	7.58687e-135	2.24309e-99	0	0	1	108414	TRUE	0	SLPEILPLEVIDK	1	1	108414	TRUE	_[+42]SLPEILPLEVIDK_	128.753	FALSE	_[Acetyl (Protein N-term)]SLPEILPLEVIDK_	FALSE	4.81718e-196	2.18963e-197	109.982	13.4161	0.240045	128.02	110.24	16.0723	2.25603e-84	0.14733	0.408982	1.35362e-83	1.29899e-257	2.4046e-153	108414	TRUE	TRUE	1.17889	0.968433	45250.2
2	OF_20210406_OEF_05	2	1	1	Saccharomyces cerevisiae (strain ATCC 204508 / S288c)	Proteasome subunit alpha type-4	PSA4_YEAST	P40303	1.39161	1.1815	TRUE	1.56107e-109	7.75271e-24	0	0	1	33924.9	TRUE	0	IDSHVVLSFSGLNADSR	1	1	33924.9	TRUE	_IDSHVVLSFSGLNADSR_	59.4495	FALSE	_IDSHVVLSFSGLNADSR_	FALSE	2.18549e-36	2.78406e-38	78.6926	10.1754	0.0506677	59.0929	78.8606	12.8576	4.64011e-39	0.0808245	0.346996	2.78406e-38	5.31708e-189	2.44978e-69	33924.9	TRUE	TRUE	0.930822	0.994834	29312.3
2	OF_20210406_OEF_05	2	13	10	Saccharomyces cerevisiae (strain ATCC 204508 / S288c)	Glycerol-1-phosphate phosphohydrolase 1	GPP1_YEAST	P41277	1.51373	1.48431	FALSE	4.11934e-186	9.57428e-132	0	0	13	140381	FALSE	0	VVVFEDAPAGIAAGK	1	1	971173	FALSE	_VVVFEDAPAGIAAGK_	45.217	FALSE	_VVVFEDAPAGIAAGK_	FALSE	2.10342e-267	6.64238e-268	72.1415	11.9152	0.275747	45.2301	72.136	365.581	4.30559e-103	0.0955683	0.306935	2.58335e-102	2.89383387995535E-314	7.97934e-201	971173	TRUE	TRUE	1.25069	0.999148	12052.3
2	OF_20210406_OEF_05	2	13	10	Saccharomyces cerevisiae (strain ATCC 204508 / S288c)	Glycerol-1-phosphate phosphohydrolase 1	GPP1_YEAST	P41277	1.51373	1.48431	FALSE	4.11934e-186	9.57428e-132	0	0	13	140381	TRUE	1	RPEYFITANDVK	2	2	259072	TRUE	_RPEYFITANDVK_	26.2725	FALSE	_RPEYFITANDVK_	FALSE	2.40911e-131	5.05407e-133	62.9767	13.4746	0.313223	26.6861	62.7163	53.5583	1.06073e-39	0.434296	0.366107	6.36437e-39	5.05407e-133	8.63886e-61	231866	TRUE	TRUE	1.10093	0.994626	26300.1
2	OF_20210406_OEF_05	2	13	10	Saccharomyces cerevisiae (strain ATCC 204508 / S288c)	Glycerol-1-phosphate phosphohydrolase 1	GPP1_YEAST	P41277	1.51373	1.48431	FALSE	4.11934e-186	9.57428e-132	0	0	13	140381	TRUE	0	YGEHSIEVPGAVK	3	2	182772	TRUE	_YGEHSIEVPGAVK_	16.1343	FALSE	_YGEHSIEVPGAVK_	FALSE	2.8473e-169	8.76093e-171	56.4363	12.8402	0.210674	15.4591	56.8028	55.9556	5.54302e-78	0.228543	0.410063	3.32581e-77	1.05491e-246	3.24842e-130	234855	TRUE	TRUE	1.14854	0.988486	23056.8
2	OF_20210406_OEF_05	2	13	10	Saccharomyces cerevisiae (strain ATCC 204508 / S288c)	Glycerol-1-phosphate phosphohydrolase 1	GPP1_YEAST	P41277	1.51373	1.48431	FALSE	4.11934e-186	9.57428e-132	0	0	13	140381	TRUE	0	YGEHSIEVPGAVK	3	2	182772	TRUE	_YGEHSIEVPGAVK_	16.1343	FALSE	_YGEHSIEVPGAVK_	FALSE	4.71927e-137	1.04102e-138	56.4943	11.3098	0.193834	15.566	56.8028	25.4256	1.37599e-05	0.918244	0.740385	8.25596e-05	4.13934e-147	4.91163e-71	130689	TRUE	TRUE	1.10851	0.99202	30470.6
2	OF_20210406_OEF_05	2	13	10	Saccharomyces cerevisiae (strain ATCC 204508 / S288c)	Glycerol-1-phosphate phosphohydrolase 1	GPP1_YEAST	P41277	1.51373	1.48431	FALSE	4.11934e-186	9.57428e-132	0	0	13	140381	TRUE	1	DKPYFDAEHVIHISHGWR	4	2	123914	TRUE	_DKPYFDAEHVIHISHGWR_	47.1384	FALSE	_DKPYFDAEHVIHISHGWR_	FALSE	1.19287e-223	9.80439e-225	72.9162	7.91052	0.171326	46.953	73.0006	10.8458	3.25959e-90	0.286118	0.405276	1.95575e-89	5.56743e-235	1.84901e-162	136952	TRUE	TRUE	1.20804	0.99843	90123.1
2	OF_20210406_OEF_05	2	13	10	Saccharomyces cerevisiae (strain ATCC 204508 / S288c)	Glycerol-1-phosphate phosphohydrolase 1	GPP1_YEAST	P41277	1.51373	1.48431	FALSE	4.11934e-186	9.57428e-132	0	0	13	140381	TRUE	1	DKPYFDAEHVIHISHGWR	4	2	123914	TRUE	_DKPYFDAEHVIHISHGWR_	47.1384	FALSE	_DKPYFDAEHVIHISHGWR_	FALSE	7.54244e-223	5.80188e-224	72.9225	8.06744	0.186904	46.9669	73.0006	76.5912	1.14068e-35	0.244691	0.36425	6.84406e-35	1.43058e-273	1.45427e-162	110877	TRUE	TRUE	1.20722	0.992294	15911.9
2	OF_20210406_OEF_05	2	13	10	Saccharomyces cerevisiae (strain ATCC 204508 / S288c)	Glycerol-1-phosphate phosphohydrolase 1	GPP1_YEAST	P41277	1.51373	1.48431	FALSE	4.11934e-186	9.57428e-132	0	0	13	140381	TRUE	0	FAPDFADEEYVNK	5	1	290723	TRUE	_FAPDFADEEYVNK_	38.9398	FALSE	_FAPDFADEEYVNK_	FALSE	3.14455e-242	4.19274e-243	69.4422	11.8464	0.270896	38.8045	69.4997	81.9553	2.03986e-83	0.223292	0.235298	1.22391e-82	7.48275e-264	1.51514e-190	290723	TRUE	TRUE	1.22663	0.987079	23077.1
2	OF_20210406_OEF_05	2	13	10	Saccharomyces cerevisiae (strain ATCC 204508 / S288c)	Glycerol-1-phosphate phosphohydrolase 1	GPP1_YEAST	P41277	1.51373	1.48431	FALSE	4.11934e-186	9.57428e-132	0	0	13	140381	TRUE	0	IVGIATTFDLDFLK	6	1	83947.3	TRUE	_IVGIATTFDLDFLK_	115.27	FALSE	_IVGIATTFDLDFLK_	FALSE	1.14908e-179	4.05559e-181	105.466	11.5999	0.0651887	115.921	105.196	23.4906	2.02521e-84	0.144665	0.838421	8.63415e-84	3.69595e-249	8.9285e-139	83947.3	TRUE	TRUE	1.1606	0.991697	16250
2	OF_20210406_OEF_05	2	13	10	Saccharomyces cerevisiae (strain ATCC 204508 / S288c)	Glycerol-1-phosphate phosphohydrolase 1	GPP1_YEAST	P41277	1.51373	1.48431	FALSE	4.11934e-186	9.57428e-132	0	0	13	140381	FALSE	0	LCNALNALPK	7	1	163499	FALSE	_LC[+57]NALNALPK_	32.7182	FALSE	_LC[Carbamidomethyl (C)]NALNALPK_	FALSE	3.37915e-90	5.29371e-92	66.6486	16.8243	0.385189	32.6958	66.6595	33.4358	2.82819e-54	0.275924	0.288948	1.69692e-53	1.8985e-251	1.19074e-119	163499	TRUE	TRUE	1.04023	0.968877	24571.6
2	OF_20210406_OEF_05	2	13	10	Saccharomyces cerevisiae (strain ATCC 204508 / S288c)	Glycerol-1-phosphate phosphohydrolase 1	GPP1_YEAST	P41277	1.51373	1.48431	FALSE	4.11934e-186	9.57428e-132	0	0	13	140381	TRUE	0	TYDAIAK	8	1	92110	TRUE	_TYDAIAK_	-24.1762	FALSE	_TYDAIAK_	FALSE	2.36693e-150	6.01763e-152	36.1025	11.9675	0.292189	-24.5984	36.3323	27.6729	1.14416e-85	0.245093	0.529841	6.86497e-85	5.54737e-264	8.84815e-143	92110	TRUE	TRUE	1.12557	0.9981	16534.9
2	OF_20210406_OEF_05	2	13	10	Saccharomyces cerevisiae (strain ATCC 204508 / S288c)	Glycerol-1-phosphate phosphohydrolase 1	GPP1_YEAST	P41277	1.51373	1.48431	FALSE	4.11934e-186	9.57428e-132	0	0	13	140381	TRUE	0	LEGEIPEK	10	1	70677.2	TRUE	_LEGEIPEK_	-10.7849	FALSE	_LEGEIPEK_	FALSE	3.86183e-121	7.45047e-123	43.6508	12.0881	0.266295	-10.7279	43.6195	49.3317	5.02768e-82	0.190045	0.427198	3.0162e-81	5.84662e-185	9.73726e-115	70677.2	TRUE	TRUE	1.08693	0.999078	8273.99
2	OF_20210406_OEF_05	2	5	4	Saccharomyces cerevisiae (strain ATCC 204508 / S288c)	Ran-specific GTPase-activating protein 1	YRB1_YEAST	P41920	1.43789	1.40953	FALSE	4.07059e-136	2.16836e-96	0	0	5	95829.9	TRUE	1	HIIAPEYTLKPNVGSDR	1	1	262022	TRUE	_HIIAPEYTLKPNVGSDR_	25.1509	FALSE	_HIIAPEYTLKPNVGSDR_	FALSE	1.64037e-189	6.60553e-191	62.1033	8.92236	0.264156	25.2787	62.0253	9.45898	3.9337e-54	0.251013	0.388568	2.36022e-53	6.60553e-191	2.59846e-111	262022	TRUE	TRUE	1.1717	0.997268	194092
2	OF_20210406_OEF_05	2	5	4	Saccharomyces cerevisiae (strain ATCC 204508 / S288c)	Ran-specific GTPase-activating protein 1	YRB1_YEAST	P41920	1.43789	1.40953	FALSE	4.07059e-136	2.16836e-96	0	0	5	95829.9	TRUE	1	ICANHIIAPEYTLKPNVGSDR	2	2	83448.3	TRUE	_IC[+57]ANHIIAPEYTLKPNVGSDR_	36.1989	FALSE	_IC[Carbamidomethyl (C)]ANHIIAPEYTLKPNVGSDR_	FALSE	1.35077e-130	2.80437e-132	68.6165	7.65344	0.246784	36.8613	68.3351	29.444	3.81543e-12	0.418901	0.350047	1.97301e-11	1.46621e-186	1.35788e-118	60252.9	TRUE	TRUE	1.09992	0.997964	22472.7
2	OF_20210406_OEF_05	2	5	4	Saccharomyces cerevisiae (strain ATCC 204508 / S288c)	Ran-specific GTPase-activating protein 1	YRB1_YEAST	P41920	1.43789	1.40953	FALSE	4.07059e-136	2.16836e-96	0	0	5	95829.9	TRUE	1	KEGDDAPESPDIHFEPVVHLEK	3	1	137531	TRUE	_KEGDDAPESPDIHFEPVVHLEK_	46.8683	FALSE	_KEGDDAPESPDIHFEPVVHLEK_	FALSE	3.73649e-128	7.59964e-130	72.887	8.0462	0.205429	46.8891	72.8776	13.8674	2.34326e-80	0.16038	0.172548	1.40596e-79	4.60758e-230	7.59964e-130	137531	TRUE	TRUE	1.09661	0.988565	74150.8
2	OF_20210406_OEF_05	2	5	4	Saccharomyces cerevisiae (strain ATCC 204508 / S288c)	Ran-specific GTPase-activating protein 1	YRB1_YEAST	P41920	1.43789	1.40953	FALSE	4.07059e-136	2.16836e-96	0	0	5	95829.9	TRUE	2	SSEDKKPVVDK	4	1	32632.3	TRUE	_[+42]SSEDKKPVVDK_	-36.5603	FALSE	_[Acetyl (Protein N-term)]SSEDKKPVVDK_	FALSE	3.97795e-175	1.31866e-176	29.5969	10.4009	0.25769	-36.8521	29.7459	35.1843	5.78262e-80	0.162755	0.152626	3.46957e-79	3.9359e-243	8.41061e-153	32632.3	TRUE	TRUE	1.15538	0.997868	5798.61
2	OF_20210406_OEF_05	2	8	7	Saccharomyces cerevisiae (strain ATCC 204508 / S288c)	Protein KRI1	KRI1_YEAST	P42846	1.46363	1.41351	FALSE	3.43239e-152	3.95002e-98	0	0	8	85019.4	TRUE	0	LTDILEQLTK	1	1	129072	TRUE	_LTDILEQLTK_	73.7311	FALSE	_LTDILEQLTK_	FALSE	1.19339e-126	2.40279e-128	84.5579	13.0638	0.253454	72.9023	84.9407	61.1286	4.2599e-12	0.0624002	0.580297	1.56515e-11	2.40279e-128	1.74502e-83	129072	TRUE	TRUE	1.09456	0.993391	12479.1
2	OF_20210406_OEF_05	2	8	7	Saccharomyces cerevisiae (strain ATCC 204508 / S288c)	Protein KRI1	KRI1_YEAST	P42846	1.46363	1.41351	FALSE	3.43239e-152	3.95002e-98	0	0	8	85019.4	TRUE	0	YEDPNAAEIISYAR	2	1	115462	TRUE	_YEDPNAAEIISYAR_	54.4458	FALSE	_YEDPNAAEIISYAR_	FALSE	3.59693e-172	1.12992e-173	76.4688	13.3911	0.380703	54.4409	76.4712	45.4459	2.65351e-05	0.0231497	0.721772	0.000159208	1.12992e-173	7.14088e-107	115462	TRUE	TRUE	1.15194	0.992079	13251.8
2	OF_20210406_OEF_05	2	8	7	Saccharomyces cerevisiae (strain ATCC 204508 / S288c)	Protein KRI1	KRI1_YEAST	P42846	1.46363	1.41351	FALSE	3.43239e-152	3.95002e-98	0	0	8	85019.4	TRUE	0	VNELVENALEQNK	3	1	122956	TRUE	_VNELVENALEQNK_	33.9329	FALSE	_VNELVENALEQNK_	FALSE	5.50565e-190	2.23202e-191	67.4388	11.2403	0.284403	34.322	67.2498	13.2724	8.17425e-06	0.176848	0.780931	4.36984e-05	2.23202e-191	4.93773e-78	122956	TRUE	TRUE	1.17222	0.992016	55694.5
2	OF_20210406_OEF_05	2	8	7	Saccharomyces cerevisiae (strain ATCC 204508 / S288c)	Protein KRI1	KRI1_YEAST	P42846	1.46363	1.41351	FALSE	3.43239e-152	3.95002e-98	0	0	8	85019.4	TRUE	1	YREVSPESFGLTAR	4	1	97825.4	TRUE	_YREVS[+80]PESFGLTAR_	41.7653	FALSE	_YREVS[Phospho (STY)]PESFGLTAR_	FALSE	1.64986e-148	4.09055e-150	70.7687	15.5969	0.36863	41.9808	70.6788	15.419	1.0715e-10	0.241185	0.533624	6.42899e-10	4.09055e-150	1.48534e-68	97825.4	TRUE	TRUE	1.12325	0.996238	26780.7
2	OF_20210406_OEF_05	2	8	7	Saccharomyces cerevisiae (strain ATCC 204508 / S288c)	Protein KRI1	KRI1_YEAST	P42846	1.46363	1.41351	FALSE	3.43239e-152	3.95002e-98	0	0	8	85019.4	TRUE	1	LALIEEVEKEEEER	5	1	75129.7	TRUE	_LALIEEVEKEEEER_	64.2404	FALSE	_LALIEEVEKEEEER_	FALSE	2.56936e-193	1.11711e-194	80.8554	8.66418	0.189016	64.314	80.8265	20.7456	1.29557e-46	0.086107	0.554267	7.77342e-46	1.11711e-194	4.48703e-102	75129.7	TRUE	TRUE	1.1759	0.992474	35620.8
2	OF_20210406_OEF_05	2	8	7	Saccharomyces cerevisiae (strain ATCC 204508 / S288c)	Protein KRI1	KRI1_YEAST	P42846	1.46363	1.41351	FALSE	3.43239e-152	3.95002e-98	0	0	8	85019.4	TRUE	1	TSETSATTVKPAIEASK	6	2	39733.2	TRUE	_TSETSATTVKPAIEASK_	-6.37069	FALSE	_TSETSATTVKPAIEASK_	FALSE	7.14522e-176	2.39505e-177	45.8876	8.48758	0.22805	-6.49289	45.9501	37.8232	2.11493e-11	0.0926744	0.673808	1.26896e-10	2.39505e-177	1.43542e-118	62759.6	TRUE	TRUE	1.15624	0.99806	13311.3
2	OF_20210406_OEF_05	2	8	7	Saccharomyces cerevisiae (strain ATCC 204508 / S288c)	Protein KRI1	KRI1_YEAST	P42846	1.46363	1.41351	FALSE	3.43239e-152	3.95002e-98	0	0	8	85019.4	TRUE	1	TSETSATTVKPAIEASK	6	2	39733.2	TRUE	_TSETSATTVKPAIEASK_	-6.37069	FALSE	_TSETSATTVKPAIEASK_	FALSE	4.92164e-154	1.31244e-155	45.8836	9.40045	0.276984	-6.50066	45.9501	62.8265	4.47123e-09	0.253176	0.606492	2.68274e-08	1.31244e-155	4.44161e-94	16706.9	TRUE	TRUE	1.13015	0.99585	5782.34
2	OF_20210406_OEF_05	2	8	7	Saccharomyces cerevisiae (strain ATCC 204508 / S288c)	Protein KRI1	KRI1_YEAST	P42846	1.46363	1.41351	FALSE	3.43239e-152	3.95002e-98	0	0	8	85019.4	TRUE	0	EIFAADDTDLNEFIGLK	7	1	37447.4	TRUE	_EIFAADDTDLNEFIGLK_	97.5917	FALSE	_EIFAADDTDLNEFIGLK_	FALSE	9.56175e-147	2.30404e-148	96.8987	11.2575	0.23758	95.9479	97.6703	49.3774	1.13242e-06	0.0825185	0.560131	6.79451e-06	2.30404e-148	2.29952e-108	37447.4	TRUE	TRUE	1.12102	0.865298	5068.12
2	OF_20210406_OEF_05	2	1	1	Saccharomyces cerevisiae (strain ATCC 204508 / S288c)	60S ribosomal subunit assembly/export protein LOC1	LOC1_YEAST	P43586	1.29784	1.29784	TRUE	9.04166e-65	3.1598e-54	0	0	1	18779.5	TRUE	1	LITTIGDKYDDIAESK	1	1	18779.5	TRUE	_LITTIGDKYDDIAESK_	33.3859	FALSE	_LITTIGDKYDDIAESK_	FALSE	1.21978e-98	1.99964e-100	67.4206	9.1994	0.21973	34.2845	66.9839	12.0333	1.11168e-06	0.511929	0.747883	5.94248e-06	1.99964e-100	5.47814e-21	18779.5	TRUE	TRUE	1.05371	0.990243	14418.5
2	OF_20210406_OEF_05	2	11	9	Saccharomyces cerevisiae (strain ATCC 204508 / S288c)	DNA-directed RNA polymerase I subunit RPA43	RPA43_YEAST	P46669	1.52484	1.50039	FALSE	4.20311e-194	4.27148e-140	0	0	11	397745	TRUE	0	VGGVVLGYEGLK	1	1	3.22182e+06	TRUE	_VGGVVLGYEGLK_	45.2907	FALSE	_VGGVVLGYEGLK_	FALSE	6.08472e-286	3.31894e-286	72.1155	15.0084	0.315275	45.1685	72.1672	92.4128	2.40015e-105	0.103356	0.151461	1.44009e-104	2.89383387995535E-314	2.82086e-229	3.22182e+06	TRUE	TRUE	1.26768	0.998904	129100
2	OF_20210406_OEF_05	2	11	9	Saccharomyces cerevisiae (strain ATCC 204508 / S288c)	DNA-directed RNA polymerase I subunit RPA43	RPA43_YEAST	P46669	1.52484	1.50039	FALSE	4.20311e-194	4.27148e-140	0	0	11	397745	TRUE	0	ILDADPLSK	2	2	1.55673e+06	TRUE	_ILDADPLSK_	22.0733	FALSE	_ILDADPLSK_	FALSE	9.79263e-265	2.93779e-265	59.8731	12.7408	0.29964	21.6288	60.1447	165.548	5.29056e-107	0.260263	0.253682	3.17433e-106	2.89383387995535E-314	4.0134e-152	2.60638e+06	TRUE	TRUE	1.24819	0.999679	78101.1
2	OF_20210406_OEF_05	2	11	9	Saccharomyces cerevisiae (strain ATCC 204508 / S288c)	DNA-directed RNA polymerase I subunit RPA43	RPA43_YEAST	P46669	1.52484	1.50039	FALSE	4.20311e-194	4.27148e-140	0	0	11	397745	TRUE	0	ILDADPLSK	2	2	1.55673e+06	TRUE	_ILDADPLSK_	22.0733	FALSE	_ILDADPLSK_	FALSE	2.03067e-100	3.36575e-102	59.8856	11.9442	0.180916	21.6493	60.1447	141.643	2.28076e-43	0.657007	0.720114	1.36846e-42	6.72781e-142	1.48094e-92	507090	TRUE	TRUE	1.05647	0.997754	21277.8
2	OF_20210406_OEF_05	2	11	9	Saccharomyces cerevisiae (strain ATCC 204508 / S288c)	DNA-directed RNA polymerase I subunit RPA43	RPA43_YEAST	P46669	1.52484	1.50039	FALSE	4.20311e-194	4.27148e-140	0	0	11	397745	TRUE	0	SQAESLPIVSNK	3	1	1.81045e+06	TRUE	_SQAESLPIVSNK_	19.5575	FALSE	_SQAESLPIVSNK_	FALSE	7.13349e-258	1.64619e-258	58.5978	19.2861	0.297235	19.3691	58.7032	48.6745	2.73725e-101	0.20659	0.243732	1.64235e-100	6.05092013321259E-311	1.35104e-187	1.81045e+06	TRUE	TRUE	1.24172	0.998349	114328
2	OF_20210406_OEF_05	2	11	9	Saccharomyces cerevisiae (strain ATCC 204508 / S288c)	DNA-directed RNA polymerase I subunit RPA43	RPA43_YEAST	P46669	1.52484	1.50039	FALSE	4.20311e-194	4.27148e-140	0	0	11	397745	TRUE	0	SLGHWVDSNGEPIDGK	4	1	811077	TRUE	_SLGHWVDSNGEPIDGK_	26.3398	FALSE	_SLGHWVDSNGEPIDGK_	FALSE	8.52791e-133	1.80167e-134	62.8926	15.8946	0.354809	26.5526	62.7586	14.2777	6.06676e-62	0.150234	0.100282	3.64006e-61	1.04863e-280	1.64578e-150	811077	TRUE	TRUE	1.10287	0.97925	212980
2	OF_20210406_OEF_05	2	11	9	Saccharomyces cerevisiae (strain ATCC 204508 / S288c)	DNA-directed RNA polymerase I subunit RPA43	RPA43_YEAST	P46669	1.52484	1.50039	FALSE	4.20311e-194	4.27148e-140	0	0	11	397745	TRUE	0	VVSVDGTLISDADEEGNGYNSSR	5	1	404161	TRUE	_VVSVDGTLISDADEEGNGYNSSR_	45.1984	FALSE	_VVSVDGTLISDADEEGNGYNSSR_	FALSE	4.25564e-113	7.83246e-115	71.9937	15.0405	0.242698	44.8807	72.1281	9.52628	1.83169e-21	0.133096	0.0914788	1.09902e-20	6.12998e-139	8.58844e-83	404161	TRUE	TRUE	1.07546	0.997558	251382
2	OF_20210406_OEF_05	2	11	9	Saccharomyces cerevisiae (strain ATCC 204508 / S288c)	DNA-directed RNA polymerase I subunit RPA43	RPA43_YEAST	P46669	1.52484	1.50039	FALSE	4.20311e-194	4.27148e-140	0	0	11	397745	TRUE	0	IVFDDEVSIENK	6	1	279071	TRUE	_IVFDDEVSIENK_	45.3857	FALSE	_IVFDDEVSIENK_	FALSE	3.73092e-200	1.83488e-201	72.1733	17.5256	0.351183	45.3052	72.2073	3.82496	1.35828e-64	0.0436299	0.21107	8.14966e-64	5.88781e-243	5.09084e-168	279071	TRUE	TRUE	1.18336	0.997052	329213
2	OF_20210406_OEF_05	2	11	9	Saccharomyces cerevisiae (strain ATCC 204508 / S288c)	DNA-directed RNA polymerase I subunit RPA43	RPA43_YEAST	P46669	1.52484	1.50039	FALSE	4.20311e-194	4.27148e-140	0	0	11	397745	TRUE	1	KQVTNPIDEK	7	1	266592	TRUE	_KQVTNPIDEK_	-19.1834	FALSE	_KQVTNPIDEK_	FALSE	8.65657e-210	5.35458e-211	38.9479	24.284	0.519896	-19.3092	39.0151	28.614	1.94006e-77	0.076204	0.100369	1.16404e-76	4.50391e-248	6.26851e-158	266592	TRUE	TRUE	1.19365	0.998975	27591.2
2	OF_20210406_OEF_05	2	11	9	Saccharomyces cerevisiae (strain ATCC 204508 / S288c)	DNA-directed RNA polymerase I subunit RPA43	RPA43_YEAST	P46669	1.52484	1.50039	FALSE	4.20311e-194	4.27148e-140	0	0	11	397745	TRUE	1	KIVFDDEVSIENK	8	2	100305	TRUE	_KIVFDDEVSIENK_	33.6099	FALSE	_KIVFDDEVSIENK_	FALSE	5.19317e-89	8.09325e-91	67.3094	13.1155	0.279718	34.0558	67.0928	14.0074	2.65916e-70	0.196424	0.219085	1.5955e-69	9.1083e-228	2.69585e-102	151719	TRUE	TRUE	1.03828	0.985017	68562.2
2	OF_20210406_OEF_05	2	11	9	Saccharomyces cerevisiae (strain ATCC 204508 / S288c)	DNA-directed RNA polymerase I subunit RPA43	RPA43_YEAST	P46669	1.52484	1.50039	FALSE	4.20311e-194	4.27148e-140	0	0	11	397745	TRUE	1	KIVFDDEVSIENK	8	2	100305	TRUE	_KIVFDDEVSIENK_	33.6099	FALSE	_KIVFDDEVSIENK_	FALSE	5.73034e-111	1.02633e-112	67.3233	12.2177	0.255345	34.0843	67.0928	7.07188	7.98288e-09	0.500289	0.341716	4.78973e-08	1.02633e-112	3.31001e-70	48892.3	TRUE	TRUE	1.07235	0.978185	62616.3
2	OF_20210406_OEF_05	2	11	9	Saccharomyces cerevisiae (strain ATCC 204508 / S288c)	DNA-directed RNA polymerase I subunit RPA43	RPA43_YEAST	P46669	1.52484	1.50039	FALSE	4.20311e-194	4.27148e-140	0	0	11	397745	TRUE	0	NGTSNCIVR	9	1	139560	TRUE	_NGTSNC[+57]IVR_	-26.6137	FALSE	_NGTSNC[Carbamidomethyl (C)]IVR_	FALSE	7.04259e-141	1.60668e-142	34.9489	13.4919	0.334188	-26.7177	35.0055	12.4841	7.12201e-71	0.0299762	0.0436437	4.27321e-70	1.30011e-193	8.57815e-104	139560	TRUE	TRUE	1.1135	0.998336	54086.1
2	OF_20210406_OEF_05	2	4	4	Saccharomyces cerevisiae (strain ATCC 204508 / S288c)	40S ribosomal protein S7-B	RS7B_YEAST	P48164	1.43853	1.39641	FALSE	1.65766e-136	8.86613e-91	0	0	4	73277.5	TRUE	0	TFIDLESSSPELK	1	1	219414	TRUE	_TFIDLESSSPELK_	54.543	FALSE	_TFIDLESSSPELK_	FALSE	2.92708e-177	1.02107e-178	76.4717	11.6517	0.298453	54.4467	76.5185	45.8694	1.6408e-79	0.0755115	0.300209	9.84482e-79	2.67732e-271	1.67341e-161	219414	TRUE	TRUE	1.15784	0.993686	21603
2	OF_20210406_OEF_05	2	4	4	Saccharomyces cerevisiae (strain ATCC 204508 / S288c)	40S ribosomal protein S7-B	RS7B_YEAST	P48164	1.43853	1.39641	FALSE	1.65766e-136	8.86613e-91	0	0	4	73277.5	TRUE	0	ILSQAPSELELQVAK	2	1	71190.5	TRUE	_ILSQAPSELELQVAK_	50.2118	FALSE	_ILSQAPSELELQVAK_	FALSE	2.82715e-81	4.26203e-83	74.3852	7.83234	0.178784	50.1186	74.4292	4.7915	4.65565e-28	0.170244	0.422299	2.79339e-27	1.18301e-207	6.89014e-88	71190.5	TRUE	TRUE	1.02524	0.973242	123832
2	OF_20210406_OEF_05	2	4	4	Saccharomyces cerevisiae (strain ATCC 204508 / S288c)	40S ribosomal protein S7-B	RS7B_YEAST	P48164	1.43853	1.39641	FALSE	1.65766e-136	8.86613e-91	0	0	4	73277.5	TRUE	0	ALVLFVPVPALSAYHK	3	1	74193.1	TRUE	_ALVLFVPVPALSAYHK_	99.7295	FALSE	_ALVLFVPVPALSAYHK_	FALSE	1.57693e-130	3.25141e-132	98.8223	15.9701	0.412174	100.297	98.5856	46.6246	6.98738e-77	0.0209769	0.322584	4.19243e-76	5.83575e-211	9.02227e-104	74193.1	TRUE	TRUE	1.09983	0.997442	8937.22
2	OF_20210406_OEF_05	2	4	4	Saccharomyces cerevisiae (strain ATCC 204508 / S288c)	40S ribosomal protein S7-B	RS7B_YEAST	P48164	1.43853	1.39641	FALSE	1.65766e-136	8.86613e-91	0	0	4	73277.5	TRUE	0	EIDVTGGK	4	1	10458	TRUE	_EIDVTGGK_	-23.4648	FALSE	_EIDVTGGK_	FALSE	1.09857e-68	1.56566e-70	36.346	7.88928	0.207447	-24.1511	36.7196	18.8533	6.69727e-36	0.275319	0.629467	4.01836e-35	6.64379e-133	1.14486e-80	10458	TRUE	TRUE	1.0025	0.956735	6174.88
2	OF_20210406_OEF_05	2	4	4	Saccharomyces cerevisiae (strain ATCC 204508 / S288c)	Ribonucleoside-diphosphate reductase small chain 2	RIR4_YEAST	P49723	1.43429	1.33019	FALSE	6.05578e-134	3.9478e-65	0	0	4	45250.4	TRUE	0	YLIENFSAQLQNPEGK	1	1	111949	TRUE	_YLIENFSAQLQNPEGK_	65.3444	FALSE	_YLIENFSAQLQNPEGK_	FALSE	1.09996e-109	1.92413e-111	81.2673	10.6619	0.0573026	65.3624	81.2602	16.7878	1.09998e-84	0.0509825	0.396656	6.5999e-84	6.37903e-213	1.98229e-147	111949	TRUE	TRUE	1.07046	0.978517	38835.4
2	OF_20210406_OEF_05	2	4	4	Saccharomyces cerevisiae (strain ATCC 204508 / S288c)	Ribonucleoside-diphosphate reductase small chain 2	RIR4_YEAST	P49723	1.43429	1.33019	FALSE	6.05578e-134	3.9478e-65	0	0	4	45250.4	TRUE	0	GAYTDFSCLLFAHLR	2	1	70705.2	TRUE	_GAYTDFSC[+57]LLFAHLR_	106.826	FALSE	_GAYTDFSC[Carbamidomethyl (C)]LLFAHLR_	FALSE	7.94354e-122	1.54744e-123	100.39	10.3021	0.262854	103.897	101.683	14.2611	2.00288e-59	0.152377	0.419902	1.2017e-58	5.46602e-202	1.04546e-118	70705.2	TRUE	TRUE	1.08789	0.996551	24149.7
2	OF_20210406_OEF_05	2	7	7	Saccharomyces cerevisiae (strain ATCC 204508 / S288c)	Acetyl-coenzyme A synthetase 2	ACS2_YEAST	P52910	1.44297	1.41663	FALSE	3.23439e-139	1.67166e-99	0	0	7	83387.5	TRUE	0	IITFGELLR	1	1	467743	TRUE	_IITFGELLR_	83.7412	FALSE	_IITFGELLR_	FALSE	7.03052e-175	2.31775e-176	90.8924	18.7291	0.349544	84.4329	90.5004	139.275	3.15436e-57	0.100468	0.254366	1.89262e-56	2.38361e-252	3.43215e-158	467743	TRUE	TRUE	1.15509	0.998909	12515.9
2	OF_20210406_OEF_05	2	7	7	Saccharomyces cerevisiae (strain ATCC 204508 / S288c)	Acetyl-coenzyme A synthetase 2	ACS2_YEAST	P52910	1.44297	1.41663	FALSE	3.23439e-139	1.67166e-99	0	0	7	83387.5	TRUE	0	GVVHTTGGYLLGAALTTR	2	1	157891	TRUE	_GVVHTTGGYLLGAALTTR_	59.9233	FALSE	_GVVHTTGGYLLGAALTTR_	FALSE	1.21853e-116	2.30637e-118	79.2015	11.2218	0.189489	60.2598	79.0601	43.2234	9.12878e-86	0.129504	0.402627	4.15297e-85	7.43572e-247	2.30637e-118	157891	TRUE	TRUE	1.08056	0.979799	22348.8
2	OF_20210406_OEF_05	2	7	7	Saccharomyces cerevisiae (strain ATCC 204508 / S288c)	Acetyl-coenzyme A synthetase 2	ACS2_YEAST	P52910	1.44297	1.41663	FALSE	3.23439e-139	1.67166e-99	0	0	7	83387.5	TRUE	0	LNASYNCVDR	3	1	101785	TRUE	_LNASYNC[+57]VDR_	-6.80836	FALSE	_LNASYNC[Carbamidomethyl (C)]VDR_	FALSE	2.53022e-196	1.15888e-197	45.7931	9.09888	0.225019	-6.67747	45.7261	104.833	8.70804e-88	0.0728742	0.270584	5.22482e-87	3.73006e-260	4.53806e-155	101785	TRUE	TRUE	1.1792	0.99979	5734.03
2	OF_20210406_OEF_05	2	7	7	Saccharomyces cerevisiae (strain ATCC 204508 / S288c)	Acetyl-coenzyme A synthetase 2	ACS2_YEAST	P52910	1.44297	1.41663	FALSE	3.23439e-139	1.67166e-99	0	0	7	83387.5	TRUE	0	DGYLQNNATEGDAEHITPDNLR	4	1	95506.8	TRUE	_DGYLQNNATEGDAEHITPDNLR_	32.4615	FALSE	_DGYLQNNATEGDAEHITPDNLR_	FALSE	3.12874e-162	8.85492e-164	66.3824	8.60944	0.16344	32.2406	66.5139	20.9874	1.52606e-35	0.210949	0.325541	9.15621e-35	8.85492e-164	5.98687e-79	95506.8	TRUE	TRUE	1.14015	0.991772	35421.3
2	OF_20210406_OEF_05	2	7	7	Saccharomyces cerevisiae (strain ATCC 204508 / S288c)	Acetyl-coenzyme A synthetase 2	ACS2_YEAST	P52910	1.44297	1.41663	FALSE	3.23439e-139	1.67166e-99	0	0	7	83387.5	TRUE	0	VLGSVGEPISPDLWEWYHEK	5	1	73663.8	TRUE	_VLGSVGEPISPDLWEWYHEK_	87.4886	FALSE	_VLGSVGEPISPDLWEWYHEK_	FALSE	1.3151e-163	3.84909e-165	92.6411	12.3175	0.231913	87.5992	92.5802	52.0133	3.70751e-74	0.191613	0.37489	2.2245e-73	1.77879e-257	6.90122e-134	73663.8	TRUE	TRUE	1.14181	0.991973	8919.11
2	OF_20210406_OEF_05	2	3	3	Saccharomyces cerevisiae (strain ATCC 204508 / S288c)	Nicotinamidase	PNC1_YEAST	P53184	1.41195	1.40122	FALSE	7.58162e-121	8.13464e-93	0	0	3	11368.4	TRUE	0	AHNINVVDK	1	1	44386.4	TRUE	_AHNINVVDK_	-24.9853	FALSE	_AHNINVVDK_	FALSE	1.05338e-181	3.8074e-183	35.6876	10.248	0.241607	-25.3606	35.8919	5.50345	1.86173e-46	0.0757556	0.398079	1.11157e-45	3.8074e-183	4.64902e-128	44386.4	TRUE	TRUE	1.16292	0.992702	44061.4
2	OF_20210406_OEF_05	2	3	3	Saccharomyces cerevisiae (strain ATCC 204508 / S288c)	Nicotinamidase	PNC1_YEAST	P53184	1.41195	1.40122	FALSE	7.58162e-121	8.13464e-93	0	0	3	11368.4	TRUE	1	GEELINPISDLMQDADRDWHR	2	1	11531.3	TRUE	_GEELINPISDLMQDADRDWHR_	109.541	FALSE	_GEELINPISDLMQDADRDWHR_	FALSE	7.94034e-79	1.18513e-80	103.315	8.9231	0.191989	110.674	102.855	33.5275	1.05514e-29	0.512774	0.947957	6.33086e-29	2.78949e-181	1.18513e-80	11531.3	TRUE	TRUE	1.02097	0.958311	3402.16
2	OF_20210406_OEF_05	2	7	5	Saccharomyces cerevisiae (strain ATCC 204508 / S288c)	PAB1-binding protein 1	PBP1_YEAST	P53297	1.488	1.45661	FALSE	2.94621e-168	5.52618e-118	0	0	7	229052	TRUE	0	TFFPDEDTAIQEAQTR	1	2	288857	TRUE	_TFFPDEDTAIQEAQTR_	49.4416	FALSE	_TFFPDEDTAIQEAQTR_	FALSE	5.85062e-237	6.62334e-238	73.8616	12.4854	0.267168	49.0091	74.0658	70.5572	1.19502e-91	0.0309078	0.17022	7.1701e-91	7.61543e-307	1.76597e-197	455192	TRUE	TRUE	1.22143	0.990338	32853.9
2	OF_20210406_OEF_05	2	7	5	Saccharomyces cerevisiae (strain ATCC 204508 / S288c)	PAB1-binding protein 1	PBP1_YEAST	P53297	1.488	1.45661	FALSE	2.94621e-168	5.52618e-118	0	0	7	229052	TRUE	0	TFFPDEDTAIQEAQTR	1	2	288857	TRUE	_TFFPDEDTAIQEAQTR_	49.4416	FALSE	_TFFPDEDTAIQEAQTR_	FALSE	4.58509e-84	7.01799e-86	73.8914	11.2368	0.141635	49.0721	74.0658	29.4135	3.12403e-27	0.090649	0.12101	1.87442e-26	1.99036e-142	7.01799e-86	122523	TRUE	TRUE	1.03001	0.945814	22127.6
2	OF_20210406_OEF_05	2	7	5	Saccharomyces cerevisiae (strain ATCC 204508 / S288c)	PAB1-binding protein 1	PBP1_YEAST	P53297	1.488	1.45661	FALSE	2.94621e-168	5.52618e-118	0	0	7	229052	TRUE	1	NENAVSTDTSTPAAAGAPEGKPPQK	2	1	290979	TRUE	_NENAVSTDTSTPAAAGAPEGKPPQK_	-7.02958	FALSE	_NENAVSTDTSTPAAAGAPEGKPPQK_	FALSE	3.33833e-223	2.63553e-224	45.654	12.1058	0.264031	-6.94915	45.6129	47.7153	3.67382e-93	0.0918643	0.0955393	2.20429e-92	2.13608e-291	3.06049e-177	290979	TRUE	TRUE	1.20758	0.999663	29427.8
2	OF_20210406_OEF_05	2	7	5	Saccharomyces cerevisiae (strain ATCC 204508 / S288c)	PAB1-binding protein 1	PBP1_YEAST	P53297	1.488	1.45661	FALSE	2.94621e-168	5.52618e-118	0	0	7	229052	TRUE	0	TVSPTTQISAGK	3	1	230801	TRUE	_TVSPTTQISAGK_	-7.68509	FALSE	_TVSPTTQISAGK_	FALSE	8.57373e-162	2.40385e-163	45.2595	11.6345	0.26892	-7.72	45.2774	101.895	9.68111e-76	0.0783351	0.186204	5.80867e-75	1.5943e-234	1.25858e-138	230801	TRUE	TRUE	1.13963	0.998228	11625.8
2	OF_20210406_OEF_05	2	7	5	Saccharomyces cerevisiae (strain ATCC 204508 / S288c)	PAB1-binding protein 1	PBP1_YEAST	P53297	1.488	1.45661	FALSE	2.94621e-168	5.52618e-118	0	0	7	229052	TRUE	0	SGSNISQGQSSTGHTTR	4	2	54370.1	TRUE	_SGSNISQGQSSTGHTTR_	-44.1771	FALSE	_SGSNISQGQSSTGHTTR_	FALSE	1.45717e-176	4.93957e-178	25.8211	10.0089	0.226669	-44.0412	25.749	24.5441	4.16887e-66	0.103999	0.229866	2.50132e-65	2.48831e-229	1.42392e-153	60752	TRUE	TRUE	1.15704	0.998211	16646.3
2	OF_20210406_OEF_05	2	7	5	Saccharomyces cerevisiae (strain ATCC 204508 / S288c)	PAB1-binding protein 1	PBP1_YEAST	P53297	1.488	1.45661	FALSE	2.94621e-168	5.52618e-118	0	0	7	229052	TRUE	0	SGSNISQGQSSTGHTTR	4	2	54370.1	TRUE	_SGSNISQGQSSTGHTTR_	-44.1771	FALSE	_SGSNISQGQSSTGHTTR_	FALSE	6.10494e-203	3.15773e-204	25.8337	9.82951	0.239855	-44.0175	25.749	27.7965	4.09556e-14	0.202016	0.254181	2.45734e-13	3.15773e-204	1.60671e-117	47988.2	TRUE	TRUE	1.18636	0.998761	17416.9
2	OF_20210406_OEF_05	2	7	5	Saccharomyces cerevisiae (strain ATCC 204508 / S288c)	PAB1-binding protein 1	PBP1_YEAST	P53297	1.488	1.45661	FALSE	2.94621e-168	5.52618e-118	0	0	7	229052	TRUE	0	ALEDDSASWDQFAVNEK	5	1	35044.6	TRUE	_ALEDDSASWDQFAVNEK_	54.7036	FALSE	_ALEDDSASWDQFAVNEK_	FALSE	6.93627e-139	1.54712e-140	76.4179	13.5747	0.376077	54.3359	76.5964	26.3258	8.75607e-28	0.0430972	0.044414	5.25364e-27	2.17444e-199	2.05262e-135	35044.6	TRUE	TRUE	1.11091	0.96879	9882.24
2	OF_20210406_OEF_05	2	1	1	Saccharomyces cerevisiae (strain ATCC 204508 / S288c)	Protein PXR1	PXR1_YEAST	P53335	1.41701	1.33126	TRUE	9.41184e-124	1.65952e-65	0	0	1	120649	TRUE	0	SSESASNIPDAVNTR	1	1	120649	TRUE	_SSESASNIPDAVNTR_	7.88712	FALSE	_SSESASNIPDAVNTR_	FALSE	1.24391e-122	2.44704e-124	52.0471	9.4585	0.322429	6.51059	52.6806	65.7721	2.21957e-05	0.195632	0.690462	0.000103765	9.66587e-126	3.62361e-97	120649	TRUE	TRUE	1.08901	0.994832	15870.3
2	OF_20210406_OEF_05	2	1	1	Saccharomyces cerevisiae (strain ATCC 204508 / S288c)	Histone H1	H1_YEAST	P53551	1.35189	1.30373	TRUE	4.38651e-89	3.91952e-56	0	0	1	20901.5	TRUE	0	QAATSVSATASK	1	1	20901.5	TRUE	_QAATSVSATASK_	-37.6608	FALSE	_QAATSVSATASK_	FALSE	1.13113e-102	1.9064e-104	29.329	10.8626	0.300079	-37.3767	29.184	1.09044	1.36437e-11	0.0626545	0.57346	8.18623e-11	1.9064e-104	5.71972e-71	20901.5	TRUE	TRUE	1.05994	0.988963	124031
2	OF_20210406_OEF_05	2	1	1	Saccharomyces cerevisiae (strain ATCC 204508 / S288c)	Hsp90 co-chaperone HCH1	HCH1_YEAST	P53834	1.44727	1.42671	TRUE	7.25182e-142	5.19991e-104	0	0	1	420970	TRUE	0	IELTQVSSITGDSNVSQR	1	1	420970	TRUE	_IELTQVSSITGDSNVSQR_	44.5882	FALSE	_IELTQVSSITGDSNVSQR_	FALSE	3.33084e-206	1.92164e-207	71.7244	20.3842	0.479711	44.2441	71.87	76.3338	1.27991e-66	0.123223	0.409411	7.67943e-66	1.74968e-259	2.42641e-152	420970	TRUE	TRUE	1.18985	0.99989	14607.5
2	OF_20210406_OEF_05	2	1	1	Saccharomyces cerevisiae (strain ATCC 204508 / S288c)	Protein SQS1	SQS1_YEAST	P53866	1.36221	1.36221	TRUE	3.49326e-94	5.70054e-77	0	0	1	35751.4	TRUE	0	YDSSTDLQAGR	1	1	35751.4	TRUE	_YDSSTDLQAGR_	-17.3742	FALSE	_YDSSTDLQAGR_	FALSE	2.75109e-147	6.65586e-149	39.8344	10.442	0.287117	-17.6501	39.9819	16.0782	2.63773e-10	0.0604259	0.513343	1.58264e-09	6.65586e-149	4.96527e-100	35751.4	TRUE	TRUE	1.12171	0.995281	25602.4
2	OF_20210406_OEF_05	2	1	1	Saccharomyces cerevisiae (strain ATCC 204508 / S288c)	Nascent polypeptide-associated complex subunit beta-1	NACB1_YEAST	Q02642	1.41822	1.36151	TRUE	1.88019e-124	1.06098e-76	0	0	1	55155.2	TRUE	0	LHAVTIDNVAEANFFK	1	1	55155.2	TRUE	_LHAVTIDNVAEANFFK_	70.1561	FALSE	_LHAVTIDNVAEANFFK_	FALSE	1.05283e-146	2.52679e-148	83.0332	6.66394	0.16845	69.6015	83.2894	21.3119	2.8107e-07	0.130106	0.158721	1.67343e-06	1.14876e-152	3.15938e-60	55155.2	TRUE	TRUE	1.12097	0.992405	34211.6
2	OF_20210406_OEF_05	2	7	5	Saccharomyces cerevisiae (strain ATCC 204508 / S288c)	Cofilin	COFI_YEAST	Q03048	1.48206	1.46079	FALSE	2.90017e-164	5.22545e-120	0	0	7	395444	TRUE	0	IVFFTWSPDTAPVR	1	2	563003	TRUE	_IVFFTWSPDTAPVR_	89.4384	FALSE	_IVFFTWSPDTAPVR_	FALSE	1.98545e-241	2.38254e-242	93.7486	17.9738	0.34632	89.6087	93.6547	136.427	3.33251e-89	0.0240933	0.296906	1.99951e-88	2.89383387995535E-314	5.86278e-197	1.07769e+06	TRUE	TRUE	1.22584	0.999921	21945.9
2	OF_20210406_OEF_05	2	7	5	Saccharomyces cerevisiae (strain ATCC 204508 / S288c)	Cofilin	COFI_YEAST	Q03048	1.48206	1.46079	FALSE	2.90017e-164	5.22545e-120	0	0	7	395444	TRUE	0	SGVAVADESLTAFNDLK	2	2	241375	TRUE	_SGVAVADESLTAFNDLK_	71.1961	FALSE	_SGVAVADESLTAFNDLK_	FALSE	1.46144e-135	3.16557e-137	83.3968	6.55646	0.174523	70.3886	83.7697	143.009	3.31671e-56	0.118503	0.285392	1.99002e-55	1.54957e-182	2.1433e-128	449821	TRUE	TRUE	1.10654	0.824936	30901.2
[truncated: 1,888 more rows]
[truncated: 1 more columns]
