# Supplementary material for: Adaptive partitioning of a gene locus to the nuclear envelope in Saccharomyces cerevisiae is driven by polymer-polymer phase separation
Source: Nat Commun. 2023 Feb 28;14:1135. doi: 10.1038/s41467-023-36391-6 (PMC9975218; doi:10.1038/s41467-023-36391-6)
Supplement: Supplementary file 4 — Supplementary Data 1-6 [file 41467_2023_36391_MOESM4_ESM.zip › Michnick Supplementary Data 3.xlsx]

## Sheet: Table S6
R.FileName	Sample	PG.ProteinNames	SGD primary ID	SGD secondary ID	SGD protein symbol	PG.MS2Quantity	Avg_Intensity	SD	CV (%)	Fold Change (FC)	FC p-value
OF_20210407_OEF_04	3	AAKG_YEAST	S000003083	YGL115W	Snf4p	40741.8
OF_20210407_OEF_05	3	AAKG_YEAST	S000003083	YGL115W	Snf4p	27379.2	32670.6	7101.83	21.7377	2.3869	0.00157626
OF_20210407_OEF_06	3	AAKG_YEAST	S000003083	YGL115W	Snf4p	29890.6
OF_20210408_OEF_01	5	AAKG_YEAST	S000003083	YGL115W	Snf4p	69552.3
OF_20210408_OEF_02	5	AAKG_YEAST	S000003083	YGL115W	Snf4p	80859.3	77981.2	7420.93	9.51631	2.3869	0.00157626
OF_20210408_OEF_03	5	AAKG_YEAST	S000003083	YGL115W	Snf4p	83531.9
OF_20210407_OEF_04	3	ACS2_YEAST	S000004143	YLR153C	Acs2p	117929
OF_20210407_OEF_05	3	ACS2_YEAST	S000004143	YLR153C	Acs2p	139938	136933	17693.4	12.9212	0.936144	0.44059
OF_20210407_OEF_06	3	ACS2_YEAST	S000004143	YLR153C	Acs2p	152931
OF_20210408_OEF_01	5	ACS2_YEAST	S000004143	YLR153C	Acs2p	127393
OF_20210408_OEF_02	5	ACS2_YEAST	S000004143	YLR153C	Acs2p	128458	128189	700.425	0.546402	0.936144	0.44059
OF_20210408_OEF_03	5	ACS2_YEAST	S000004143	YLR153C	Acs2p	128714
OF_20210407_OEF_04	3	APA1_YEAST	S000000555	YCL050C	Apa1p	26916.4
OF_20210407_OEF_05	3	APA1_YEAST	S000000555	YCL050C	Apa1p	33701.2	31278.8	3785.65	12.1029	1.47557	0.00434777
OF_20210407_OEF_06	3	APA1_YEAST	S000000555	YCL050C	Apa1p	33218.7
OF_20210408_OEF_01	5	APA1_YEAST	S000000555	YCL050C	Apa1p	48575.4
OF_20210408_OEF_02	5	APA1_YEAST	S000000555	YCL050C	Apa1p	45885.6	46153.9	2299.11	4.98139	1.47557	0.00434777
OF_20210408_OEF_03	5	APA1_YEAST	S000000555	YCL050C	Apa1p	44000.8
OF_20210407_OEF_04	3	ARB1_YEAST	S000000838	YER036C	Arb1p	65418.3
OF_20210407_OEF_05	3	ARB1_YEAST	S000000838	YER036C	Arb1p	66124	63799.4	3433.29	5.38139	1.78598	0.000403348
OF_20210407_OEF_06	3	ARB1_YEAST	S000000838	YER036C	Arb1p	59856
OF_20210408_OEF_01	5	ARB1_YEAST	S000000838	YER036C	Arb1p	120861
OF_20210408_OEF_02	5	ARB1_YEAST	S000000838	YER036C	Arb1p	114475	113944	7196.99	6.31623	1.78598	0.000403348
OF_20210408_OEF_03	5	ARB1_YEAST	S000000838	YER036C	Arb1p	106497
OF_20210407_OEF_04	3	BMH2_YEAST	S000002506	YDR099W	Bmh2p	491937
OF_20210407_OEF_05	3	BMH2_YEAST	S000002506	YDR099W	Bmh2p	646744	609275	103806	17.0376	1.04787	0.679972
OF_20210407_OEF_06	3	BMH2_YEAST	S000002506	YDR099W	Bmh2p	689145
OF_20210408_OEF_01	5	BMH2_YEAST	S000002506	YDR099W	Bmh2p	686204
OF_20210408_OEF_02	5	BMH2_YEAST	S000002506	YDR099W	Bmh2p	635861	638439	46528.6	7.28786	1.04787	0.679972
OF_20210408_OEF_03	5	BMH2_YEAST	S000002506	YDR099W	Bmh2p	593254
OF_20210407_OEF_04	3	C1TC_YEAST	S000003436	YGR204W	Ade3p	24021.7
OF_20210407_OEF_05	3	C1TC_YEAST	S000003436	YGR204W	Ade3p	28493.4	28287.1	4166.1	14.7279	1.51747	0.00565062
OF_20210407_OEF_06	3	C1TC_YEAST	S000003436	YGR204W	Ade3p	32346.3
OF_20210408_OEF_01	5	C1TC_YEAST	S000003436	YGR204W	Ade3p	44821.9
OF_20210408_OEF_02	5	C1TC_YEAST	S000003436	YGR204W	Ade3p	40598.5	42924.9	2144.22	4.99527	1.51747	0.00565062
OF_20210408_OEF_03	5	C1TC_YEAST	S000003436	YGR204W	Ade3p	43354.4
OF_20210407_OEF_04	3	CBF5_YEAST	S000004165	YLR175W	Cbf5p	51013.9
OF_20210407_OEF_05	3	CBF5_YEAST	S000004165	YLR175W	Cbf5p	58431.4	52336.3	5553.24	10.6107	1.30708	0.0263542
OF_20210407_OEF_06	3	CBF5_YEAST	S000004165	YLR175W	Cbf5p	47563.7
OF_20210408_OEF_01	5	CBF5_YEAST	S000004165	YLR175W	Cbf5p	63663.2
OF_20210408_OEF_02	5	CBF5_YEAST	S000004165	YLR175W	Cbf5p	66554.7	68407.9	5893.96	8.61591	1.30708	0.0263542
OF_20210408_OEF_03	5	CBF5_YEAST	S000004165	YLR175W	Cbf5p	75005.7
OF_20210407_OEF_04	3	COFI_YEAST	S000003973	YLL050C	Cof1p	361755
OF_20210407_OEF_05	3	COFI_YEAST	S000003973	YLL050C	Cof1p	446349	447024	85609.2	19.1509	1.02123	0.858438
OF_20210407_OEF_06	3	COFI_YEAST	S000003973	YLL050C	Cof1p	532969
OF_20210408_OEF_01	5	COFI_YEAST	S000003973	YLL050C	Cof1p	442900
OF_20210408_OEF_02	5	COFI_YEAST	S000003973	YLL050C	Cof1p	463929	456513	11804.3	2.58575	1.02123	0.858438
OF_20210408_OEF_03	5	COFI_YEAST	S000003973	YLL050C	Cof1p	462708
OF_20210407_OEF_04	3	CYPH_YEAST	S000002562	YDR155C	Cpr1p	513478
OF_20210407_OEF_05	3	CYPH_YEAST	S000002562	YDR155C	Cpr1p	551386	560509	52195.4	9.31214	1.28441	0.0291553
OF_20210407_OEF_06	3	CYPH_YEAST	S000002562	YDR155C	Cpr1p	616665
OF_20210408_OEF_01	5	CYPH_YEAST	S000002562	YDR155C	Cpr1p	749356
OF_20210408_OEF_02	5	CYPH_YEAST	S000002562	YDR155C	Cpr1p	764442	719924	64485.9	8.95732	1.28441	0.0291553
OF_20210408_OEF_03	5	CYPH_YEAST	S000002562	YDR155C	Cpr1p	645973
OF_20210407_OEF_04	3	DBP5_YEAST	S000005572	YOR046C	Dbp5p	52646.2
OF_20210407_OEF_05	3	DBP5_YEAST	S000005572	YOR046C	Dbp5p	66635.8	62573.8	8644.66	13.8152	1.49862	0.00584436
OF_20210407_OEF_06	3	DBP5_YEAST	S000005572	YOR046C	Dbp5p	68439.3
OF_20210408_OEF_01	5	DBP5_YEAST	S000005572	YOR046C	Dbp5p	97329.6
OF_20210408_OEF_02	5	DBP5_YEAST	S000005572	YOR046C	Dbp5p	96170	93774.1	5186.64	5.531	1.49862	0.00584436
OF_20210408_OEF_03	5	DBP5_YEAST	S000005572	YOR046C	Dbp5p	87822.6
OF_20210407_OEF_04	3	EBP2_YEAST	S000001655	YKL172W	Ebp2p	39276.5
OF_20210407_OEF_05	3	EBP2_YEAST	S000001655	YKL172W	Ebp2p	49479	41269.4	7416.71	17.9714	0.453068	0.00700524
OF_20210407_OEF_06	3	EBP2_YEAST	S000001655	YKL172W	Ebp2p	35052.8
OF_20210408_OEF_01	5	EBP2_YEAST	S000001655	YKL172W	Ebp2p	18850.6
OF_20210408_OEF_02	5	EBP2_YEAST	S000001655	YKL172W	Ebp2p	20582.4	18697.9	1965.39	10.5113	0.453068	0.00700524
OF_20210408_OEF_03	5	EBP2_YEAST	S000001655	YKL172W	Ebp2p	16660.5
OF_20210407_OEF_04	3	EF1G1_YEAST	S000005969	YPL048W	Cam1p	42114.8
OF_20210407_OEF_05	3	EF1G1_YEAST	S000005969	YPL048W	Cam1p	47834.9	46704.2	4141.58	8.86768	1.52446	0.00100664
OF_20210407_OEF_06	3	EF1G1_YEAST	S000005969	YPL048W	Cam1p	50163.1
OF_20210408_OEF_01	5	EF1G1_YEAST	S000005969	YPL048W	Cam1p	69907.8
OF_20210408_OEF_02	5	EF1G1_YEAST	S000005969	YPL048W	Cam1p	74285.2	71198.5	2685.05	3.77121	1.52446	0.00100664
OF_20210408_OEF_03	5	EF1G1_YEAST	S000005969	YPL048W	Cam1p	69402.6
OF_20210407_OEF_04	3	ERB1_YEAST	S000004652	YMR049C	Erb1p	0
OF_20210407_OEF_05	3	ERB1_YEAST	S000004652	YMR049C	Erb1p	0	22406.4	38809.1	173.205	3.0311	0.114697
OF_20210407_OEF_06	3	ERB1_YEAST	S000004652	YMR049C	Erb1p	67219.3
OF_20210408_OEF_01	5	ERB1_YEAST	S000004652	YMR049C	Erb1p	74302.9
OF_20210408_OEF_02	5	ERB1_YEAST	S000004652	YMR049C	Erb1p	64721.7	67916.2	5531.06	8.14395	3.0311	0.114697
OF_20210408_OEF_03	5	ERB1_YEAST	S000004652	YMR049C	Erb1p	64723.9
OF_20210407_OEF_04	3	FBRL_YEAST	S000002172	YDL014W	Nop1p	51547.2
OF_20210407_OEF_05	3	FBRL_YEAST	S000002172	YDL014W	Nop1p	53978.3	56199.3	6075.19	10.8101	2.23239	0.000143102
OF_20210407_OEF_06	3	FBRL_YEAST	S000002172	YDL014W	Nop1p	63072.5
OF_20210408_OEF_01	5	FBRL_YEAST	S000002172	YDL014W	Nop1p	131112
OF_20210408_OEF_02	5	FBRL_YEAST	S000002172	YDL014W	Nop1p	125883	125459	5876.51	4.684	2.23239	0.000143102
OF_20210408_OEF_03	5	FBRL_YEAST	S000002172	YDL014W	Nop1p	119382
OF_20210407_OEF_04	3	FCY1_YEAST	S000006266	YPR062W	Fcy1p	24271.2
OF_20210407_OEF_05	3	FCY1_YEAST	S000006266	YPR062W	Fcy1p	45080.4	36511	10879.3	29.7973	1.10314	0.602103
OF_20210407_OEF_06	3	FCY1_YEAST	S000006266	YPR062W	Fcy1p	40181.5
OF_20210408_OEF_01	5	FCY1_YEAST	S000006266	YPR062W	Fcy1p	43698.9
OF_20210408_OEF_02	5	FCY1_YEAST	S000006266	YPR062W	Fcy1p	41017.3	40276.8	3846.2	9.54942	1.10314	0.602103
OF_20210408_OEF_03	5	FCY1_YEAST	S000006266	YPR062W	Fcy1p	36114.2
OF_20210407_OEF_04	3	FSH1_YEAST	S000001091	YHR049W	Fsh1p	40675.9
OF_20210407_OEF_05	3	FSH1_YEAST	S000001091	YHR049W	Fsh1p	40094.9	45595.7	9029.19	19.8027	1.05301	0.699361
OF_20210407_OEF_06	3	FSH1_YEAST	S000001091	YHR049W	Fsh1p	56016.3
OF_20210408_OEF_01	5	FSH1_YEAST	S000001091	YHR049W	Fsh1p	52851.2
OF_20210408_OEF_02	5	FSH1_YEAST	S000001091	YHR049W	Fsh1p	47209.1	48012.6	4491.14	9.35409	1.05301	0.699361
OF_20210408_OEF_03	5	FSH1_YEAST	S000001091	YHR049W	Fsh1p	43977.4
OF_20210407_OEF_04	3	FUMH_YEAST	S000006183	YPL262W	Fum1p	15900.1
OF_20210407_OEF_05	3	FUMH_YEAST	S000006183	YPL262W	Fum1p	21494.4	19916.9	3505.28	17.5995	3.07938	0.0208747
OF_20210407_OEF_06	3	FUMH_YEAST	S000006183	YPL262W	Fum1p	22356.2
OF_20210408_OEF_01	5	FUMH_YEAST	S000006183	YPL262W	Fum1p	39395.5
OF_20210408_OEF_02	5	FUMH_YEAST	S000006183	YPL262W	Fum1p	74064.8	61331.7	19079.1	31.1081	3.07938	0.0208747
OF_20210408_OEF_03	5	FUMH_YEAST	S000006183	YPL262W	Fum1p	70534.8
OF_20210407_OEF_04	3	GBP2_YEAST	S000000517	YCL011C	Gbp2p	43132
OF_20210407_OEF_05	3	GBP2_YEAST	S000000517	YCL011C	Gbp2p	37551.5	41046.3	3045.44	7.41953	1.22293	0.247758
OF_20210407_OEF_06	3	GBP2_YEAST	S000000517	YCL011C	Gbp2p	42455.3
OF_20210408_OEF_01	5	GBP2_YEAST	S000000517	YCL011C	Gbp2p	37972.4
OF_20210408_OEF_02	5	GBP2_YEAST	S000000517	YCL011C	Gbp2p	52300.6	50196.6	11319.8	22.551	1.22293	0.247758
OF_20210408_OEF_03	5	GBP2_YEAST	S000000517	YCL011C	Gbp2p	60316.9
OF_20210407_OEF_04	3	GPP1_YEAST	S000001315	YIL053W	Gpp1p	202914
OF_20210407_OEF_05	3	GPP1_YEAST	S000001315	YIL053W	Gpp1p	281515	256144	46115	18.0036	0.821048	0.202268
OF_20210407_OEF_06	3	GPP1_YEAST	S000001315	YIL053W	Gpp1p	284002
OF_20210408_OEF_01	5	GPP1_YEAST	S000001315	YIL053W	Gpp1p	237466
OF_20210408_OEF_02	5	GPP1_YEAST	S000001315	YIL053W	Gpp1p	202668	210307	24259.4	11.5353	0.821048	0.202268
OF_20210408_OEF_03	5	GPP1_YEAST	S000001315	YIL053W	Gpp1p	190786
OF_20210407_OEF_04	3	GRE3_YEAST	S000001146	YHR104W	Gre3p	47170.9
OF_20210407_OEF_05	3	GRE3_YEAST	S000001146	YHR104W	Gre3p	79511.6	68339.1	18341.6	26.8392	1.36474	0.0916182
OF_20210407_OEF_06	3	GRE3_YEAST	S000001146	YHR104W	Gre3p	78334.8
OF_20210408_OEF_01	5	GRE3_YEAST	S000001146	YHR104W	Gre3p	90508.1
OF_20210408_OEF_02	5	GRE3_YEAST	S000001146	YHR104W	Gre3p	100929	93265.4	6722.84	7.20829	1.36474	0.0916182
OF_20210408_OEF_03	5	GRE3_YEAST	S000001146	YHR104W	Gre3p	88359.6
OF_20210407_OEF_04	3	H4_YEAST	S000000213	YBR009C	Hhf1p	151666
OF_20210407_OEF_05	3	H4_YEAST	S000000213	YBR009C	Hhf1p	184312	167511	16344.1	9.757	1.0085	0.895218
OF_20210407_OEF_06	3	H4_YEAST	S000000213	YBR009C	Hhf1p	166556
OF_20210408_OEF_01	5	H4_YEAST	S000000213	YBR009C	Hhf1p	165353
OF_20210408_OEF_02	5	H4_YEAST	S000000213	YBR009C	Hhf1p	176430	168936	6492.09	3.84294	1.0085	0.895218
OF_20210408_OEF_03	5	H4_YEAST	S000000213	YBR009C	Hhf1p	165024
OF_20210407_OEF_04	3	HAT2_YEAST	S000000782	YEL056W	Hat2p	23710.3
OF_20210407_OEF_05	3	HAT2_YEAST	S000000782	YEL056W	Hat2p	0	7903.43	13689.1	173.205	3.82339	0.0525936
OF_20210407_OEF_06	3	HAT2_YEAST	S000000782	YEL056W	Hat2p	0
OF_20210408_OEF_01	5	HAT2_YEAST	S000000782	YEL056W	Hat2p	33840.5
OF_20210408_OEF_02	5	HAT2_YEAST	S000000782	YEL056W	Hat2p	30305.7	30217.9	3667.29	12.1362	3.82339	0.0525936
OF_20210408_OEF_03	5	HAT2_YEAST	S000000782	YEL056W	Hat2p	26507.5
OF_20210407_OEF_04	3	HCH1_YEAST	S000005225	YNL281W	Hch1p	292176
OF_20210407_OEF_05	3	HCH1_YEAST	S000005225	YNL281W	Hch1p	289917	292698	3075.17	1.05063	1.71341	0.000606548
OF_20210407_OEF_06	3	HCH1_YEAST	S000005225	YNL281W	Hch1p	296001
OF_20210408_OEF_01	5	HCH1_YEAST	S000005225	YNL281W	Hch1p	520572
OF_20210408_OEF_02	5	HCH1_YEAST	S000005225	YNL281W	Hch1p	524826	501512	36759.3	7.3297	1.71341	0.000606548
OF_20210408_OEF_03	5	HCH1_YEAST	S000005225	YNL281W	Hch1p	459137
OF_20210407_OEF_04	3	HPRT_YEAST	S000002807	YDR399W	Hpt1p	125742
OF_20210407_OEF_05	3	HPRT_YEAST	S000002807	YDR399W	Hpt1p	142612	137511	10222.3	7.4338	1.20571	0.0131804
OF_20210407_OEF_06	3	HPRT_YEAST	S000002807	YDR399W	Hpt1p	144178
OF_20210408_OEF_01	5	HPRT_YEAST	S000002807	YDR399W	Hpt1p	162364
OF_20210408_OEF_02	5	HPRT_YEAST	S000002807	YDR399W	Hpt1p	163077	165797	5341.66	3.2218	1.20571	0.0131804
OF_20210408_OEF_03	5	HPRT_YEAST	S000002807	YDR399W	Hpt1p	171952
OF_20210407_OEF_04	3	HRI1_YEAST	S000004292	YLR301W	Hri1p	319500
OF_20210407_OEF_05	3	HRI1_YEAST	S000004292	YLR301W	Hri1p	361089	374173	62254.9	16.638	0.51198	0.00769443
OF_20210407_OEF_06	3	HRI1_YEAST	S000004292	YLR301W	Hri1p	441930
OF_20210408_OEF_01	5	HRI1_YEAST	S000004292	YLR301W	Hri1p	192573
OF_20210408_OEF_02	5	HRI1_YEAST	S000004292	YLR301W	Hri1p	204713	191569	13672.9	7.1373	0.51198	0.00769443
OF_20210408_OEF_03	5	HRI1_YEAST	S000004292	YLR301W	Hri1p	177422
OF_20210407_OEF_04	3	HRP1_YEAST	S000005483	YOL123W	Hrp1p	92315.7
OF_20210407_OEF_05	3	HRP1_YEAST	S000005483	YOL123W	Hrp1p	79146.5	89487	9256.17	10.3436	1.16863	0.227992
OF_20210407_OEF_06	3	HRP1_YEAST	S000005483	YOL123W	Hrp1p	96998.7
OF_20210408_OEF_01	5	HRP1_YEAST	S000005483	YOL123W	Hrp1p	120599
OF_20210408_OEF_02	5	HRP1_YEAST	S000005483	YOL123W	Hrp1p	104276	104577	15873.9	15.1792	1.16863	0.227992
OF_20210408_OEF_03	5	HRP1_YEAST	S000005483	YOL123W	Hrp1p	88855.7
OF_20210407_OEF_04	3	HS104_YEAST	S000003949	YLL026W	Hsp104p	147006
OF_20210407_OEF_05	3	HS104_YEAST	S000003949	YLL026W	Hsp104p	180607	176350	27464.3	15.5737	2.13933	0.00200643
OF_20210407_OEF_06	3	HS104_YEAST	S000003949	YLL026W	Hsp104p	201437
OF_20210408_OEF_01	5	HS104_YEAST	S000003949	YLL026W	Hsp104p	418530
OF_20210408_OEF_02	5	HS104_YEAST	S000003949	YLL026W	Hsp104p	374718	377271	40042.9	10.6138	2.13933	0.00200643
OF_20210408_OEF_03	5	HS104_YEAST	S000003949	YLL026W	Hsp104p	338567
OF_20210407_OEF_04	3	IF6_YEAST	S000006220	YPR016C	Tif6p	197078
OF_20210407_OEF_05	3	IF6_YEAST	S000006220	YPR016C	Tif6p	231534	225990	26576.7	11.7601	0.704429	0.0411731
OF_20210407_OEF_06	3	IF6_YEAST	S000006220	YPR016C	Tif6p	249357
OF_20210408_OEF_01	5	IF6_YEAST	S000006220	YPR016C	Tif6p	191745
OF_20210408_OEF_02	5	IF6_YEAST	S000006220	YPR016C	Tif6p	147059	159194	28492.6	17.8981	0.704429	0.0411731
OF_20210408_OEF_03	5	IF6_YEAST	S000006220	YPR016C	Tif6p	138777
OF_20210407_OEF_04	3	IMB1_YEAST	S000004339	YLR347C	Kap95p	113936
OF_20210407_OEF_05	3	IMB1_YEAST	S000004339	YLR347C	Kap95p	77968.3	84229.9	27122.8	32.201	1.31218	0.227549
OF_20210407_OEF_06	3	IMB1_YEAST	S000004339	YLR347C	Kap95p	60785.4
OF_20210408_OEF_01	5	IMB1_YEAST	S000004339	YLR347C	Kap95p	92108.6
OF_20210408_OEF_02	5	IMB1_YEAST	S000004339	YLR347C	Kap95p	125468	110525	16948.5	15.3346	1.31218	0.227549
OF_20210408_OEF_03	5	IMB1_YEAST	S000004339	YLR347C	Kap95p	113998
OF_20210407_OEF_04	3	IMB3_YEAST	S000004925	YMR308C	Pse1p	65861.6
OF_20210407_OEF_05	3	IMB3_YEAST	S000004925	YMR308C	Pse1p	98042.9	87900	19105.9	21.736	0.876729	0.60727
OF_20210407_OEF_06	3	IMB3_YEAST	S000004925	YMR308C	Pse1p	99795.5
OF_20210408_OEF_01	5	IMB3_YEAST	S000004925	YMR308C	Pse1p	46384.7
OF_20210408_OEF_02	5	IMB3_YEAST	S000004925	YMR308C	Pse1p	100445	77064.5	27759.4	36.021	0.876729	0.60727
OF_20210408_OEF_03	5	IMB3_YEAST	S000004925	YMR308C	Pse1p	84364.2
OF_20210407_OEF_04	3	IMB4_YEAST	S000000912	YER110C	Kap123p	54450.5
OF_20210407_OEF_05	3	IMB4_YEAST	S000000912	YER110C	Kap123p	60966	60819.2	6296.57	10.3529	1.17924	0.0595337
OF_20210407_OEF_06	3	IMB4_YEAST	S000000912	YER110C	Kap123p	67041.1
OF_20210408_OEF_01	5	IMB4_YEAST	S000000912	YER110C	Kap123p	74171.2
OF_20210408_OEF_02	5	IMB4_YEAST	S000000912	YER110C	Kap123p	73368.4	71720.4	3572.21	4.98074	1.17924	0.0595337
OF_20210408_OEF_03	5	IMB4_YEAST	S000000912	YER110C	Kap123p	67621.7
OF_20210407_OEF_04	3	ITPA_YEAST	S000003830	YJR069C	Ham1p	0
OF_20210407_OEF_05	3	ITPA_YEAST	S000003830	YJR069C	Ham1p	0	0	0	0	0	1.13582e-05
OF_20210407_OEF_06	3	ITPA_YEAST	S000003830	YJR069C	Ham1p	0
OF_20210408_OEF_01	5	ITPA_YEAST	S000003830	YJR069C	Ham1p	43900.6
OF_20210408_OEF_02	5	ITPA_YEAST	S000003830	YJR069C	Ham1p	40150.6	43212.6	2782.65	6.43944	100	1.13582e-05
OF_20210408_OEF_03	5	ITPA_YEAST	S000003830	YJR069C	Ham1p	45586.8
OF_20210407_OEF_04	3	KAR_YEAST	S000002282	YDL124W	Ydl124Wp	78830.7
OF_20210407_OEF_05	3	KAR_YEAST	S000002282	YDL124W	Ydl124Wp	91857	90735.6	11385.7	12.5482	1.18425	0.206284
OF_20210407_OEF_06	3	KAR_YEAST	S000002282	YDL124W	Ydl124Wp	101519
OF_20210408_OEF_01	5	KAR_YEAST	S000002282	YDL124W	Ydl124Wp	117427
OF_20210408_OEF_02	5	KAR_YEAST	S000002282	YDL124W	Ydl124Wp	115312	107454	15478.4	14.4047	1.18425	0.206284
OF_20210408_OEF_03	5	KAR_YEAST	S000002282	YDL124W	Ydl124Wp	89622.8
OF_20210407_OEF_04	3	KRI1_YEAST	S000005252	YNL308C	Kri1p	33488
OF_20210407_OEF_05	3	KRI1_YEAST	S000005252	YNL308C	Kri1p	33613	31784.6	3059.27	9.62501	0.527881	0.00361417
OF_20210407_OEF_06	3	KRI1_YEAST	S000005252	YNL308C	Kri1p	28252.8
OF_20210408_OEF_01	5	KRI1_YEAST	S000005252	YNL308C	Kri1p	19097.1
OF_20210408_OEF_02	5	KRI1_YEAST	S000005252	YNL308C	Kri1p	17776.9	16778.5	2947.54	17.5674	0.527881	0.00361417
OF_20210408_OEF_03	5	KRI1_YEAST	S000005252	YNL308C	Kri1p	13461.4
OF_20210407_OEF_04	3	LKHA4_YEAST	S000004990	YNL045W	Lap2p	0
OF_20210407_OEF_05	3	LKHA4_YEAST	S000004990	YNL045W	Lap2p	32326.9	21656.9	18756.1	86.6056	1.56479	0.327974
OF_20210407_OEF_06	3	LKHA4_YEAST	S000004990	YNL045W	Lap2p	32643.7
OF_20210408_OEF_01	5	LKHA4_YEAST	S000004990	YNL045W	Lap2p	33830.6
OF_20210408_OEF_02	5	LKHA4_YEAST	S000004990	YNL045W	Lap2p	37133.8	33888.4	3216.78	9.49226	1.56479	0.327974
OF_20210408_OEF_03	5	LKHA4_YEAST	S000004990	YNL045W	Lap2p	30701
OF_20210407_OEF_04	3	LSM5_YEAST	S000000948	YER146W	Lsm5p	97199.3
OF_20210407_OEF_05	3	LSM5_YEAST	S000000948	YER146W	Lsm5p	110520	116934	23604.5	20.1862	1.0511	0.745428
OF_20210407_OEF_06	3	LSM5_YEAST	S000000948	YER146W	Lsm5p	143083
OF_20210408_OEF_01	5	LSM5_YEAST	S000000948	YER146W	Lsm5p	102230
OF_20210408_OEF_02	5	LSM5_YEAST	S000000948	YER146W	Lsm5p	130643	122909	18096.4	14.7235	1.0511	0.745428
OF_20210408_OEF_03	5	LSM5_YEAST	S000000948	YER146W	Lsm5p	135853
OF_20210407_OEF_04	3	MBF1_YEAST	S000007253	YOR298C-A	Mbf1p	22675.1
OF_20210407_OEF_05	3	MBF1_YEAST	S000007253	YOR298C-A	Mbf1p	30166.9	28293.8	4955.19	17.5134	1.4181	0.0545175
OF_20210407_OEF_06	3	MBF1_YEAST	S000007253	YOR298C-A	Mbf1p	32039.4
OF_20210408_OEF_01	5	MBF1_YEAST	S000007253	YOR298C-A	Mbf1p	43630
OF_20210408_OEF_02	5	MBF1_YEAST	S000007253	YOR298C-A	Mbf1p	43282.5	40123.3	5775.44	14.3942	1.4181	0.0545175
OF_20210408_OEF_03	5	MBF1_YEAST	S000007253	YOR298C-A	Mbf1p	33457.4
OF_20210407_OEF_04	3	MCA1_YEAST	S000005723	YOR197W	Mca1p	101345
OF_20210407_OEF_05	3	MCA1_YEAST	S000005723	YOR197W	Mca1p	102817	109019	12039.6	11.0436	1.28847	0.0251404
OF_20210407_OEF_06	3	MCA1_YEAST	S000005723	YOR197W	Mca1p	122896
OF_20210408_OEF_01	5	MCA1_YEAST	S000005723	YOR197W	Mca1p	128997
OF_20210408_OEF_02	5	MCA1_YEAST	S000005723	YOR197W	Mca1p	146464	140468	9937.37	7.07448	1.28847	0.0251404
OF_20210408_OEF_03	5	MCA1_YEAST	S000005723	YOR197W	Mca1p	145943
OF_20210407_OEF_04	3	MET22_YEAST	S000005425	YOL064C	Met22p	34100.8
OF_20210407_OEF_05	3	MET22_YEAST	S000005425	YOL064C	Met22p	37051	37435.7	3542.85	9.46385	1.1012	0.402488
OF_20210407_OEF_06	3	MET22_YEAST	S000005425	YOL064C	Met22p	41155.2
OF_20210408_OEF_01	5	MET22_YEAST	S000005425	YOL064C	Met22p	45018.1
OF_20210408_OEF_02	5	MET22_YEAST	S000005425	YOL064C	Met22p	44412.4	41224.3	6054.05	14.6856	1.1012	0.402488
OF_20210408_OEF_03	5	MET22_YEAST	S000005425	YOL064C	Met22p	34242.5
OF_20210407_OEF_04	3	MTNA_YEAST	S000006322	YPR118W	Mri1p	25838.7
OF_20210407_OEF_05	3	MTNA_YEAST	S000006322	YPR118W	Mri1p	39305.2	34045.9	7200.98	21.1508	1.37724	0.0546613
OF_20210407_OEF_06	3	MTNA_YEAST	S000006322	YPR118W	Mri1p	36993.7
OF_20210408_OEF_01	5	MTNA_YEAST	S000006322	YPR118W	Mri1p	43770
OF_20210408_OEF_02	5	MTNA_YEAST	S000006322	YPR118W	Mri1p	45409.3	46889.3	4066.45	8.67246	1.37724	0.0546613
OF_20210408_OEF_03	5	MTNA_YEAST	S000006322	YPR118W	Mri1p	51488.4
OF_20210407_OEF_04	3	NACA_YEAST	S000001236	YHR193C	Egd2p	0
OF_20210407_OEF_05	3	NACA_YEAST	S000001236	YHR193C	Egd2p	0	0	0	0	0	1.30403e-06
OF_20210407_OEF_06	3	NACA_YEAST	S000001236	YHR193C	Egd2p	0
OF_20210408_OEF_01	5	NACA_YEAST	S000001236	YHR193C	Egd2p	96594.7
OF_20210408_OEF_02	5	NACA_YEAST	S000001236	YHR193C	Egd2p	99117.7	95915.8	3589.82	3.74267	100	1.30403e-06
OF_20210408_OEF_03	5	NACA_YEAST	S000001236	YHR193C	Egd2p	92035
OF_20210407_OEF_04	3	NCL1_YEAST	S000000120	YBL024W	Ncl1p	28923.2
OF_20210407_OEF_05	3	NCL1_YEAST	S000000120	YBL024W	Ncl1p	29263.6	29737.8	1129.03	3.79661	1.33498	0.015258
OF_20210407_OEF_06	3	NCL1_YEAST	S000000120	YBL024W	Ncl1p	31026.6
OF_20210408_OEF_01	5	NCL1_YEAST	S000000120	YBL024W	Ncl1p	42617.8
OF_20210408_OEF_02	5	NCL1_YEAST	S000000120	YBL024W	Ncl1p	41455	39699.5	4089.28	10.3006	1.33498	0.015258
OF_20210408_OEF_03	5	NCL1_YEAST	S000000120	YBL024W	Ncl1p	35025.6
OF_20210407_OEF_04	3	NEW1_YEAST	S000006147	YPL226W	New1p	631372
OF_20210407_OEF_05	3	NEW1_YEAST	S000006147	YPL226W	New1p	704319	710187	81906.2	11.533	1.08736	0.449214
OF_20210407_OEF_06	3	NEW1_YEAST	S000006147	YPL226W	New1p	794869
OF_20210408_OEF_01	5	NEW1_YEAST	S000006147	YPL226W	New1p	853418
OF_20210408_OEF_02	5	NEW1_YEAST	S000006147	YPL226W	New1p	800883	772230	98684.2	12.7791	1.08736	0.449214
OF_20210408_OEF_03	5	NEW1_YEAST	S000006147	YPL226W	New1p	662390
OF_20210407_OEF_04	3	NHP2_YEAST	S000002367	YDL208W	Nhp2p	25321.6
OF_20210407_OEF_05	3	NHP2_YEAST	S000002367	YDL208W	Nhp2p	0	16838.2	14582.4	86.6034	1.06207	0.907301
OF_20210407_OEF_06	3	NHP2_YEAST	S000002367	YDL208W	Nhp2p	25193
OF_20210408_OEF_01	5	NHP2_YEAST	S000002367	YDL208W	Nhp2p	18681.3
OF_20210408_OEF_02	5	NHP2_YEAST	S000002367	YDL208W	Nhp2p	17633.5	17883.3	706.978	3.95328	1.06207	0.907301
OF_20210408_OEF_03	5	NHP2_YEAST	S000002367	YDL208W	Nhp2p	17335.2
OF_20210407_OEF_04	3	NOP56_YEAST	S000004187	YLR197W	Nop56p	157651
OF_20210407_OEF_05	3	NOP56_YEAST	S000004187	YLR197W	Nop56p	186916	179593	19349.2	10.7739	1.05652	0.492198
OF_20210407_OEF_06	3	NOP56_YEAST	S000004187	YLR197W	Nop56p	194211
OF_20210408_OEF_01	5	NOP56_YEAST	S000004187	YLR197W	Nop56p	177151
OF_20210408_OEF_02	5	NOP56_YEAST	S000004187	YLR197W	Nop56p	189055	189743	12950.5	6.82525	1.05652	0.492198
OF_20210408_OEF_03	5	NOP56_YEAST	S000004187	YLR197W	Nop56p	203024
OF_20210407_OEF_04	3	NOP58_YEAST	S000005837	YOR310C	Nop58p	198497
OF_20210407_OEF_05	3	NOP58_YEAST	S000005837	YOR310C	Nop58p	223086	214126	13584	6.3439	0.983662	0.727294
OF_20210407_OEF_06	3	NOP58_YEAST	S000005837	YOR310C	Nop58p	220796
OF_20210408_OEF_01	5	NOP58_YEAST	S000005837	YOR310C	Nop58p	217141
OF_20210408_OEF_02	5	NOP58_YEAST	S000005837	YOR310C	Nop58p	214152	210628	8820.08	4.18752	0.983662	0.727294
OF_20210408_OEF_03	5	NOP58_YEAST	S000005837	YOR310C	Nop58p	200591
OF_20210407_OEF_04	3	NUG1_YEAST	S000000808	YER006W	Nug1p	21508.3
OF_20210407_OEF_05	3	NUG1_YEAST	S000000808	YER006W	Nug1p	23280.8	20794.1	2910.17	13.9951	0.996695	0.983456
OF_20210407_OEF_06	3	NUG1_YEAST	S000000808	YER006W	Nug1p	17593.4
OF_20210408_OEF_01	5	NUG1_YEAST	S000000808	YER006W	Nug1p	16057.2
OF_20210408_OEF_02	5	NUG1_YEAST	S000000808	YER006W	Nug1p	25135.5	20725.4	4544.65	21.9279	0.996695	0.983456
OF_20210408_OEF_03	5	NUG1_YEAST	S000000808	YER006W	Nug1p	20983.5
OF_20210407_OEF_04	3	OTU1_YEAST	S000001850	YFL044C	Otu1p	4709.92
OF_20210407_OEF_05	3	OTU1_YEAST	S000001850	YFL044C	Otu1p	0	1569.97	2719.27	173.205	8.38616	0.0110287
OF_20210407_OEF_06	3	OTU1_YEAST	S000001850	YFL044C	Otu1p	0
OF_20210408_OEF_01	5	OTU1_YEAST	S000001850	YFL044C	Otu1p	10994.6
OF_20210408_OEF_02	5	OTU1_YEAST	S000001850	YFL044C	Otu1p	17286.6	13166.1	3570.22	27.1168	8.38616	0.0110287
OF_20210408_OEF_03	5	OTU1_YEAST	S000001850	YFL044C	Otu1p	11217
OF_20210407_OEF_04	3	OYE2_YEAST	S000001222	YHR179W	Oye2p	243224
OF_20210407_OEF_05	3	OYE2_YEAST	S000001222	YHR179W	Oye2p	264744	269804	29437.7	10.9108	1.05342	0.581525
OF_20210407_OEF_06	3	OYE2_YEAST	S000001222	YHR179W	Oye2p	301444
OF_20210408_OEF_01	5	OYE2_YEAST	S000001222	YHR179W	Oye2p	307713
OF_20210408_OEF_02	5	OYE2_YEAST	S000001222	YHR179W	Oye2p	293852	284218	29516.5	10.3852	1.05342	0.581525
OF_20210408_OEF_03	5	OYE2_YEAST	S000001222	YHR179W	Oye2p	251088
OF_20210407_OEF_04	3	PABP_YEAST	S000000967	YER165W	Pab1p	148893
OF_20210407_OEF_05	3	PABP_YEAST	S000000967	YER165W	Pab1p	163440	161418	11647.1	7.21549	1.15246	0.0778418
OF_20210407_OEF_06	3	PABP_YEAST	S000000967	YER165W	Pab1p	171922
OF_20210408_OEF_01	5	PABP_YEAST	S000000967	YER165W	Pab1p	200180
OF_20210408_OEF_02	5	PABP_YEAST	S000000967	YER165W	Pab1p	185349	186028	13825.4	7.43188	1.15246	0.0778418
OF_20210408_OEF_03	5	PABP_YEAST	S000000967	YER165W	Pab1p	172554
OF_20210407_OEF_04	3	PBP1_YEAST	S000003410	YGR178C	Pbp1p	220905
OF_20210407_OEF_05	3	PBP1_YEAST	S000003410	YGR178C	Pbp1p	224809	222219	2242.77	1.00926	0.587732	4.77616e-05
OF_20210407_OEF_06	3	PBP1_YEAST	S000003410	YGR178C	Pbp1p	220943
OF_20210408_OEF_01	5	PBP1_YEAST	S000003410	YGR178C	Pbp1p	134296
OF_20210408_OEF_02	5	PBP1_YEAST	S000003410	YGR178C	Pbp1p	136274	130605	8166.06	6.25248	0.587732	4.77616e-05
OF_20210408_OEF_03	5	PBP1_YEAST	S000003410	YGR178C	Pbp1p	121245
OF_20210407_OEF_04	3	PCNA_YEAST	S000000292	YBR088C	Pol30p	42022.7
OF_20210407_OEF_05	3	PCNA_YEAST	S000000292	YBR088C	Pol30p	58526.7	55267.8	11953.6	21.6285	0.869054	0.40017
OF_20210407_OEF_06	3	PCNA_YEAST	S000000292	YBR088C	Pol30p	65254
OF_20210408_OEF_01	5	PCNA_YEAST	S000000292	YBR088C	Pol30p	54684.7
OF_20210408_OEF_02	5	PCNA_YEAST	S000000292	YBR088C	Pol30p	45930.6	48030.7	5891.69	12.2665	0.869054	0.40017
OF_20210408_OEF_03	5	PCNA_YEAST	S000000292	YBR088C	Pol30p	43476.8
OF_20210407_OEF_04	3	PDC1_YEAST	S000004034	YLR044C	Pdc1p	136894
OF_20210407_OEF_05	3	PDC1_YEAST	S000004034	YLR044C	Pdc1p	187142	170479	29085.7	17.0612	1.6394	0.00366049
OF_20210407_OEF_06	3	PDC1_YEAST	S000004034	YLR044C	Pdc1p	187400
OF_20210408_OEF_01	5	PDC1_YEAST	S000004034	YLR044C	Pdc1p	280239
OF_20210408_OEF_02	5	PDC1_YEAST	S000004034	YLR044C	Pdc1p	289711	279483	10626.1	3.80205	1.6394	0.00366049
OF_20210408_OEF_03	5	PDC1_YEAST	S000004034	YLR044C	Pdc1p	268499
OF_20210407_OEF_04	3	PNC1_YEAST	S000003005	YGL037C	Pnc1p	49175.2
OF_20210407_OEF_05	3	PNC1_YEAST	S000003005	YGL037C	Pnc1p	61947.9	60218.3	10287.9	17.0843	1.44421	0.016795
OF_20210407_OEF_06	3	PNC1_YEAST	S000003005	YGL037C	Pnc1p	69531.8
OF_20210408_OEF_01	5	PNC1_YEAST	S000003005	YGL037C	Pnc1p	86188.5
OF_20210408_OEF_02	5	PNC1_YEAST	S000003005	YGL037C	Pnc1p	81774.6	86968.1	5624.1	6.46685	1.44421	0.016795
OF_20210408_OEF_03	5	PNC1_YEAST	S000003005	YGL037C	Pnc1p	92941.4
OF_20210407_OEF_04	3	POB3_YEAST	S000004534	YML069W	Pob3p	27293.3
OF_20210407_OEF_05	3	POB3_YEAST	S000004534	YML069W	Pob3p	30531.9	28519.5	1756.63	6.15942	1.52059	0.00162073
OF_20210407_OEF_06	3	POB3_YEAST	S000004534	YML069W	Pob3p	27733.2
OF_20210408_OEF_01	5	POB3_YEAST	S000004534	YML069W	Pob3p	46047.4
OF_20210408_OEF_02	5	POB3_YEAST	S000004534	YML069W	Pob3p	43763.2	43366.3	2899.97	6.68714	1.52059	0.00162073
OF_20210408_OEF_03	5	POB3_YEAST	S000004534	YML069W	Pob3p	40288.3
OF_20210407_OEF_04	3	PP12_YEAST	S000000935	YER133W	Glc7p	74578.8
OF_20210407_OEF_05	3	PP12_YEAST	S000000935	YER133W	Glc7p	80458.8	77956.4	3036.12	3.89464	1.15252	0.047808
OF_20210407_OEF_06	3	PP12_YEAST	S000000935	YER133W	Glc7p	78831.7
OF_20210408_OEF_01	5	PP12_YEAST	S000000935	YER133W	Glc7p	97454.2
OF_20210408_OEF_02	5	PP12_YEAST	S000000935	YER133W	Glc7p	86873.9	89846.5	6640.69	7.39115	1.15252	0.047808
OF_20210408_OEF_03	5	PP12_YEAST	S000000935	YER133W	Glc7p	85211.5
OF_20210407_OEF_04	3	PRS6A_YEAST	S000005643	YOR117W	Rpt5p	52781.9
OF_20210407_OEF_05	3	PRS6A_YEAST	S000005643	YOR117W	Rpt5p	53987.5	55648.3	3966.72	7.12821	1.86443	0.000127066
OF_20210407_OEF_06	3	PRS6A_YEAST	S000005643	YOR117W	Rpt5p	60175.5
OF_20210408_OEF_01	5	PRS6A_YEAST	S000005643	YOR117W	Rpt5p	105824
OF_20210408_OEF_02	5	PRS6A_YEAST	S000005643	YOR117W	Rpt5p	106390	103753	4087.67	3.93983	1.86443	0.000127066
OF_20210408_OEF_03	5	PRS6A_YEAST	S000005643	YOR117W	Rpt5p	99043.8
OF_20210407_OEF_04	3	PRS6B_YEAST	S000002802	YDR394W	Rpt3p	22646.6
OF_20210407_OEF_05	3	PRS6B_YEAST	S000002802	YDR394W	Rpt3p	20393.1	23744.2	4014.06	16.9054	2.09793	0.000834269
OF_20210407_OEF_06	3	PRS6B_YEAST	S000002802	YDR394W	Rpt3p	28192.9
OF_20210408_OEF_01	5	PRS6B_YEAST	S000002802	YDR394W	Rpt3p	48933.4
OF_20210408_OEF_02	5	PRS6B_YEAST	S000002802	YDR394W	Rpt3p	47368.1	49813.8	2984.9	5.99212	2.09793	0.000834269
OF_20210408_OEF_03	5	PRS6B_YEAST	S000002802	YDR394W	Rpt3p	53139.9
OF_20210407_OEF_04	3	PSA1_YEAST	S000002979	YGL011C	Scl1p	86916.2
OF_20210407_OEF_05	3	PSA1_YEAST	S000002979	YGL011C	Scl1p	96965.1	104874	22957.6	21.8907	0.936846	0.821631
OF_20210407_OEF_06	3	PSA1_YEAST	S000002979	YGL011C	Scl1p	130740
OF_20210408_OEF_01	5	PSA1_YEAST	S000002979	YGL011C	Scl1p	54522.3
OF_20210408_OEF_02	5	PSA1_YEAST	S000002979	YGL011C	Scl1p	102493	98250.7	41769.2	42.5128	0.936846	0.821631
OF_20210408_OEF_03	5	PSA1_YEAST	S000002979	YGL011C	Scl1p	137737
OF_20210407_OEF_04	3	PSA3_YEAST	S000003367	YGR135W	Pre9p	200109
OF_20210407_OEF_05	3	PSA3_YEAST	S000003367	YGR135W	Pre9p	223095	217340	15194.9	6.99128	1.20366	0.0297555
OF_20210407_OEF_06	3	PSA3_YEAST	S000003367	YGR135W	Pre9p	228818
OF_20210408_OEF_01	5	PSA3_YEAST	S000003367	YGR135W	Pre9p	280570
OF_20210408_OEF_02	5	PSA3_YEAST	S000003367	YGR135W	Pre9p	258203	261604	17515.1	6.69529	1.20366	0.0297555
OF_20210408_OEF_03	5	PSA3_YEAST	S000003367	YGR135W	Pre9p	246039
OF_20210407_OEF_04	3	PSA4_YEAST	S000005398	YOL038W	Pre6p	98903.3
OF_20210407_OEF_05	3	PSA4_YEAST	S000005398	YOL038W	Pre6p	117471	112174	11570.9	10.3151	0.855928	0.102904
OF_20210407_OEF_06	3	PSA4_YEAST	S000005398	YOL038W	Pre6p	120149
OF_20210408_OEF_01	5	PSA4_YEAST	S000005398	YOL038W	Pre6p	103121
OF_20210408_OEF_02	5	PSA4_YEAST	S000005398	YOL038W	Pre6p	94655	96013.3	6535.13	6.80649	0.855928	0.102904
OF_20210408_OEF_03	5	PSA4_YEAST	S000005398	YOL038W	Pre6p	90264
OF_20210407_OEF_04	3	PSA5_YEAST	S000003485	YGR253C	Pup2p	67369.4
OF_20210407_OEF_05	3	PSA5_YEAST	S000003485	YGR253C	Pup2p	102959	92703.7	22072.3	23.8095	0.795927	0.221169
OF_20210407_OEF_06	3	PSA5_YEAST	S000003485	YGR253C	Pup2p	107783
OF_20210408_OEF_01	5	PSA5_YEAST	S000003485	YGR253C	Pup2p	78147.9
OF_20210408_OEF_02	5	PSA5_YEAST	S000003485	YGR253C	Pup2p	68349.6	73785.3	4986.47	6.75808	0.795927	0.221169
OF_20210408_OEF_03	5	PSA5_YEAST	S000003485	YGR253C	Pup2p	74858.4
OF_20210407_OEF_04	3	PSA7_YEAST	S000005889	YOR362C	Pre10p	298169
OF_20210407_OEF_05	3	PSA7_YEAST	S000005889	YOR362C	Pre10p	316923	328743	37891.5	11.5262	1.11563	0.376173
OF_20210407_OEF_06	3	PSA7_YEAST	S000005889	YOR362C	Pre10p	371135
OF_20210408_OEF_01	5	PSA7_YEAST	S000005889	YOR362C	Pre10p	427172
OF_20210408_OEF_02	5	PSA7_YEAST	S000005889	YOR362C	Pre10p	350961	366756	54271.1	14.7976	1.11563	0.376173
OF_20210408_OEF_03	5	PSA7_YEAST	S000005889	YOR362C	Pre10p	322134
OF_20210407_OEF_04	3	PSB3_YEAST	S000000896	YER094C	Pup3p	153827
OF_20210407_OEF_05	3	PSB3_YEAST	S000000896	YER094C	Pup3p	181533	179126	24185.4	13.5019	0.850315	0.24701
OF_20210407_OEF_06	3	PSB3_YEAST	S000000896	YER094C	Pup3p	202018
OF_20210408_OEF_01	5	PSB3_YEAST	S000000896	YER094C	Pup3p	172141
OF_20210408_OEF_02	5	PSB3_YEAST	S000000896	YER094C	Pup3p	159593	152314	24299.2	15.9534	0.850315	0.24701
OF_20210408_OEF_03	5	PSB3_YEAST	S000000896	YER094C	Pup3p	125207
OF_20210407_OEF_04	3	PSB4_YEAST	S000000814	YER012W	Pre1p	53071.7
OF_20210407_OEF_05	3	PSB4_YEAST	S000000814	YER012W	Pre1p	70288.7	61105.8	8665.79	14.1816	0.95183	0.628686
OF_20210407_OEF_06	3	PSB4_YEAST	S000000814	YER012W	Pre1p	59957
OF_20210408_OEF_01	5	PSB4_YEAST	S000000814	YER012W	Pre1p	63158.4
OF_20210408_OEF_02	5	PSB4_YEAST	S000000814	YER012W	Pre1p	56783.6	58162.3	4469.14	7.68391	0.95183	0.628686
OF_20210408_OEF_03	5	PSB4_YEAST	S000000814	YER012W	Pre1p	54545
OF_20210407_OEF_04	3	PUB1_YEAST	S000004961	YNL016W	Pub1p	84172.1
OF_20210407_OEF_05	3	PUB1_YEAST	S000004961	YNL016W	Pub1p	94753	89762.6	5315.9	5.92218	1.39574	0.00101553
OF_20210407_OEF_06	3	PUB1_YEAST	S000004961	YNL016W	Pub1p	90362.7
OF_20210408_OEF_01	5	PUB1_YEAST	S000004961	YNL016W	Pub1p	130812
OF_20210408_OEF_02	5	PUB1_YEAST	S000004961	YNL016W	Pub1p	123071	125285	4818.19	3.84578	1.39574	0.00101553
OF_20210408_OEF_03	5	PUB1_YEAST	S000004961	YNL016W	Pub1p	121971
OF_20210407_OEF_04	3	PUS1_YEAST	S000006133	YPL212C	Pus1p	6773.74
OF_20210407_OEF_05	3	PUS1_YEAST	S000006133	YPL212C	Pus1p	6515.61	4429.78	3838.48	86.6515	4.25598	0.00562177
OF_20210407_OEF_06	3	PUS1_YEAST	S000006133	YPL212C	Pus1p	0
OF_20210408_OEF_01	5	PUS1_YEAST	S000006133	YPL212C	Pus1p	18542.9
OF_20210408_OEF_02	5	PUS1_YEAST	S000006133	YPL212C	Pus1p	16468.7	18853.1	2553.59	13.5447	4.25598	0.00562177
OF_20210408_OEF_03	5	PUS1_YEAST	S000006133	YPL212C	Pus1p	21547.6
OF_20210407_OEF_04	3	RFA2_YEAST	S000005256	YNL312W	Rfa2p	78090.1
OF_20210407_OEF_05	3	RFA2_YEAST	S000005256	YNL312W	Rfa2p	26271.6	41492	31844.1	76.7476	0.562976	0.391959
OF_20210407_OEF_06	3	RFA2_YEAST	S000005256	YNL312W	Rfa2p	20114.3
OF_20210408_OEF_01	5	RFA2_YEAST	S000005256	YNL312W	Rfa2p	30408.9
OF_20210408_OEF_02	5	RFA2_YEAST	S000005256	YNL312W	Rfa2p	24493.2	23359	7680.07	32.8784	0.562976	0.391959
OF_20210408_OEF_03	5	RFA2_YEAST	S000005256	YNL312W	Rfa2p	15174.9
OF_20210407_OEF_04	3	RIR2_YEAST	S000003563	YJL026W	Rnr2p	165562
OF_20210407_OEF_05	3	RIR2_YEAST	S000003563	YJL026W	Rnr2p	181854	186906	24267.8	12.984	0.986445	0.875812
OF_20210407_OEF_06	3	RIR2_YEAST	S000003563	YJL026W	Rnr2p	213302
OF_20210408_OEF_01	5	RIR2_YEAST	S000003563	YJL026W	Rnr2p	195602
OF_20210408_OEF_02	5	RIR2_YEAST	S000003563	YJL026W	Rnr2p	182038	184372	10263.6	5.5668	0.986445	0.875812
OF_20210408_OEF_03	5	RIR2_YEAST	S000003563	YJL026W	Rnr2p	175477
OF_20210407_OEF_04	3	RIR4_YEAST	S000003412	YGR180C	Rnr4p	52781.1
OF_20210407_OEF_05	3	RIR4_YEAST	S000003412	YGR180C	Rnr4p	58506.5	61407.8	10385.8	16.9128	1.60215	0.0215206
OF_20210407_OEF_06	3	RIR4_YEAST	S000003412	YGR180C	Rnr4p	72935.7
OF_20210408_OEF_01	5	RIR4_YEAST	S000003412	YGR180C	Rnr4p	84120.7
OF_20210408_OEF_02	5	RIR4_YEAST	S000003412	YGR180C	Rnr4p	98791.5	98384.5	14064.8	14.2957	1.60215	0.0215206
OF_20210408_OEF_03	5	RIR4_YEAST	S000003412	YGR180C	Rnr4p	112241
OF_20210407_OEF_04	3	RL5_YEAST	S000006052	YPL131W	Rpl5p	208825
OF_20210407_OEF_05	3	RL5_YEAST	S000006052	YPL131W	Rpl5p	294671	267170	50556.1	18.9228	1.25733	0.0865227
OF_20210407_OEF_06	3	RL5_YEAST	S000006052	YPL131W	Rpl5p	298014
OF_20210408_OEF_01	5	RL5_YEAST	S000006052	YPL131W	Rpl5p	344734
OF_20210408_OEF_02	5	RL5_YEAST	S000006052	YPL131W	Rpl5p	344083	335920	14705.1	4.37756	1.25733	0.0865227
OF_20210408_OEF_03	5	RL5_YEAST	S000006052	YPL131W	Rpl5p	318944
OF_20210407_OEF_04	3	RPA43_YEAST	S000005867	YOR340C	Rpa43p	253172
OF_20210407_OEF_05	3	RPA43_YEAST	S000005867	YOR340C	Rpa43p	294153	272950	20527.9	7.52075	1.07848	0.366846
OF_20210407_OEF_06	3	RPA43_YEAST	S000005867	YOR340C	Rpa43p	271524
OF_20210408_OEF_01	5	RPA43_YEAST	S000005867	YOR340C	Rpa43p	329171
OF_20210408_OEF_02	5	RPA43_YEAST	S000005867	YOR340C	Rpa43p	278510	294371	30177.5	10.2515	1.07848	0.366846
OF_20210408_OEF_03	5	RPA43_YEAST	S000005867	YOR340C	Rpa43p	275431
OF_20210407_OEF_04	3	RPAB3_YEAST	S000005750	YOR224C	Rpb8p	42092.4
OF_20210407_OEF_05	3	RPAB3_YEAST	S000005750	YOR224C	Rpb8p	42375.7	42530.7	533.017	1.25325	0.880191	0.137309
OF_20210407_OEF_06	3	RPAB3_YEAST	S000005750	YOR224C	Rpb8p	43124.1
OF_20210408_OEF_01	5	RPAB3_YEAST	S000005750	YOR224C	Rpb8p	41905.6
OF_20210408_OEF_02	5	RPAB3_YEAST	S000005750	YOR224C	Rpb8p	37917	37435.2	4729.77	12.6346	0.880191	0.137309
OF_20210408_OEF_03	5	RPAB3_YEAST	S000005750	YOR224C	Rpb8p	32482.9
OF_20210407_OEF_04	3	RPAC1_YEAST	S000006314	YPR110C	Rpc40p	193360
OF_20210407_OEF_05	3	RPAC1_YEAST	S000006314	YPR110C	Rpc40p	74500.4	105575	77097.5	73.0265	0.667711	0.478144
OF_20210407_OEF_06	3	RPAC1_YEAST	S000006314	YPR110C	Rpc40p	48863.4
OF_20210408_OEF_01	5	RPAC1_YEAST	S000006314	YPR110C	Rpc40p	82049.6
OF_20210408_OEF_02	5	RPAC1_YEAST	S000006314	YPR110C	Rpc40p	64393	70493.3	10013.3	14.2046	0.667711	0.478144
OF_20210408_OEF_03	5	RPAC1_YEAST	S000006314	YPR110C	Rpc40p	65037.2
OF_20210407_OEF_04	3	RPB1_YEAST	S000002299	YDL140C	Rpo21p	14197.1
OF_20210407_OEF_05	3	RPB1_YEAST	S000002299	YDL140C	Rpo21p	12909	14025.1	1040.87	7.42147	1.10846	0.229529
OF_20210407_OEF_06	3	RPB1_YEAST	S000002299	YDL140C	Rpo21p	14969.3
OF_20210408_OEF_01	5	RPB1_YEAST	S000002299	YDL140C	Rpo21p	13799.4
OF_20210408_OEF_02	5	RPB1_YEAST	S000002299	YDL140C	Rpo21p	16125.5	15546.3	1541.22	9.91375	1.10846	0.229529
OF_20210408_OEF_03	5	RPB1_YEAST	S000002299	YDL140C	Rpo21p	16714
OF_20210407_OEF_04	3	RS2_YEAST	S000003091	YGL123W	Rps2p	75383.1
OF_20210407_OEF_05	3	RS2_YEAST	S000003091	YGL123W	Rps2p	125064	106953	27439.5	25.6555	1.444	0.0674385
OF_20210407_OEF_06	3	RS2_YEAST	S000003091	YGL123W	Rps2p	120413
OF_20210408_OEF_01	5	RS2_YEAST	S000003091	YGL123W	Rps2p	174691
OF_20210408_OEF_02	5	RS2_YEAST	S000003091	YGL123W	Rps2p	149804	154441	18375.7	11.8982	1.444	0.0674385
OF_20210408_OEF_03	5	RS2_YEAST	S000003091	YGL123W	Rps2p	138828
OF_20210407_OEF_04	3	RS31_YEAST	S000004157	YLR167W	Rps31p	102247
OF_20210407_OEF_05	3	RS31_YEAST	S000004157	YLR167W	Rps31p	158482	140186	32863	23.4424	0.931677	0.727739
OF_20210407_OEF_06	3	RS31_YEAST	S000004157	YLR167W	Rps31p	159829
OF_20210408_OEF_01	5	RS31_YEAST	S000004157	YLR167W	Rps31p	165086
OF_20210408_OEF_02	5	RS31_YEAST	S000004157	YLR167W	Rps31p	112177	130608	29882.5	22.8795	0.931677	0.727739
OF_20210408_OEF_03	5	RS31_YEAST	S000004157	YLR167W	Rps31p	114562
OF_20210407_OEF_04	3	RS7A_YEAST	S000005622	YOR096W	Rps7Ap	151385
OF_20210407_OEF_05	3	RS7A_YEAST	S000005622	YOR096W	Rps7Ap	215252	203050	46773.5	23.0355	1.16427	0.314995
OF_20210407_OEF_06	3	RS7A_YEAST	S000005622	YOR096W	Rps7Ap	242513
OF_20210408_OEF_01	5	RS7A_YEAST	S000005622	YOR096W	Rps7Ap	244792
OF_20210408_OEF_02	5	RS7A_YEAST	S000005622	YOR096W	Rps7Ap	249313	236405	18580.5	7.8596	1.16427	0.314995
OF_20210408_OEF_03	5	RS7A_YEAST	S000005622	YOR096W	Rps7Ap	215109
OF_20210407_OEF_04	3	RS7B_YEAST	S000005040	YNL096C	Rps7Bp	102414
OF_20210407_OEF_05	3	RS7B_YEAST	S000005040	YNL096C	Rps7Bp	128828	120617	15789.1	13.0902	1.36455	0.0201812
OF_20210407_OEF_06	3	RS7B_YEAST	S000005040	YNL096C	Rps7Bp	130609
OF_20210408_OEF_01	5	RS7B_YEAST	S000005040	YNL096C	Rps7Bp	149706
OF_20210408_OEF_02	5	RS7B_YEAST	S000005040	YNL096C	Rps7Bp	172215	164588	12889.8	7.83154	1.36455	0.0201812
OF_20210408_OEF_03	5	RS7B_YEAST	S000005040	YNL096C	Rps7Bp	171844
OF_20210407_OEF_04	3	RS9A_YEAST	S000006002	YPL081W	Rps9Ap	10935.7
OF_20210407_OEF_05	3	RS9A_YEAST	S000006002	YPL081W	Rps9Ap	0	3645.22	6313.7	173.205	5.2948	0.0145904
OF_20210407_OEF_06	3	RS9A_YEAST	S000006002	YPL081W	Rps9Ap	0
OF_20210408_OEF_01	5	RS9A_YEAST	S000006002	YPL081W	Rps9Ap	21261.3
OF_20210408_OEF_02	5	RS9A_YEAST	S000006002	YPL081W	Rps9Ap	19049.8	19300.7	1848.04	9.57499	5.2948	0.0145904
OF_20210408_OEF_03	5	RS9A_YEAST	S000006002	YPL081W	Rps9Ap	17590.9
OF_20210407_OEF_04	3	RS9B_YEAST	S000000393	YBR189W	Rps9Bp	55720.5
OF_20210407_OEF_05	3	RS9B_YEAST	S000000393	YBR189W	Rps9Bp	33097.4	42592.6	11740.9	27.5655	2.84369	0.00135712
OF_20210407_OEF_06	3	RS9B_YEAST	S000000393	YBR189W	Rps9Bp	38959.9
OF_20210408_OEF_01	5	RS9B_YEAST	S000000393	YBR189W	Rps9Bp	134719
OF_20210408_OEF_02	5	RS9B_YEAST	S000000393	YBR189W	Rps9Bp	118359	121120	12450	10.279	2.84369	0.00135712
OF_20210408_OEF_03	5	RS9B_YEAST	S000000393	YBR189W	Rps9Bp	110282
OF_20210407_OEF_04	3	RUVB1_YEAST	S000002598	YDR190C	Rvb1p	38956
OF_20210407_OEF_05	3	RUVB1_YEAST	S000002598	YDR190C	Rvb1p	38470.8	37130.8	2751.81	7.41113	1.48441	0.0313682
OF_20210407_OEF_06	3	RUVB1_YEAST	S000002598	YDR190C	Rvb1p	33965.7
OF_20210408_OEF_01	5	RUVB1_YEAST	S000002598	YDR190C	Rvb1p	65103.1
OF_20210408_OEF_02	5	RUVB1_YEAST	S000002598	YDR190C	Rvb1p	53208.7	55117.3	9181.45	16.658	1.48441	0.0313682
OF_20210408_OEF_03	5	RUVB1_YEAST	S000002598	YDR190C	Rvb1p	47040.2
OF_20210407_OEF_04	3	RUVB2_YEAST	S000006156	YPL235W	Rvb2p	90264.5
OF_20210407_OEF_05	3	RUVB2_YEAST	S000006156	YPL235W	Rvb2p	96800	97597.2	7762.09	7.95318	1.19904	0.0458405
OF_20210407_OEF_06	3	RUVB2_YEAST	S000006156	YPL235W	Rvb2p	105727
OF_20210408_OEF_01	5	RUVB2_YEAST	S000006156	YPL235W	Rvb2p	123652
OF_20210408_OEF_02	5	RUVB2_YEAST	S000006156	YPL235W	Rvb2p	120418	117023	8830.07	7.54558	1.19904	0.0458405
OF_20210408_OEF_03	5	RUVB2_YEAST	S000006156	YPL235W	Rvb2p	107000
OF_20210407_OEF_04	3	SAM4_YEAST	S000006194	YPL273W	Sam4p	84701.5
OF_20210407_OEF_05	3	SAM4_YEAST	S000006194	YPL273W	Sam4p	94730.2	98675.5	16308.5	16.5274	1.12939	0.306959
OF_20210407_OEF_06	3	SAM4_YEAST	S000006194	YPL273W	Sam4p	116595
OF_20210408_OEF_01	5	SAM4_YEAST	S000006194	YPL273W	Sam4p	121205
OF_20210408_OEF_02	5	SAM4_YEAST	S000006194	YPL273W	Sam4p	111011	111443	9553.49	8.57254	1.12939	0.306959
OF_20210408_OEF_03	5	SAM4_YEAST	S000006194	YPL273W	Sam4p	102113
OF_20210407_OEF_04	3	SC160_YEAST	S000003616	YJL080C	Scp160p	64946.3
OF_20210407_OEF_05	3	SC160_YEAST	S000003616	YJL080C	Scp160p	78691.7	75397.2	9254.41	12.2742	0.898263	0.24879
OF_20210407_OEF_06	3	SC160_YEAST	S000003616	YJL080C	Scp160p	82553.5
OF_20210408_OEF_01	5	SC160_YEAST	S000003616	YJL080C	Scp160p	68325.2
OF_20210408_OEF_02	5	SC160_YEAST	S000003616	YJL080C	Scp160p	70767.4	67726.5	3380.3	4.99111	0.898263	0.24879
OF_20210408_OEF_03	5	SC160_YEAST	S000003616	YJL080C	Scp160p	64086.8
OF_20210407_OEF_04	3	SCS2_YEAST	S000000922	YER120W	Scs2p	172032
OF_20210407_OEF_05	3	SCS2_YEAST	S000000922	YER120W	Scs2p	158542	165356	6746.12	4.07975	1.16224	0.0702466
OF_20210407_OEF_06	3	SCS2_YEAST	S000000922	YER120W	Scs2p	165495
OF_20210408_OEF_01	5	SCS2_YEAST	S000000922	YER120W	Scs2p	212142
OF_20210408_OEF_02	5	SCS2_YEAST	S000000922	YER120W	Scs2p	178374	192184	17704.1	9.21203	1.16224	0.0702466
OF_20210408_OEF_03	5	SCS2_YEAST	S000000922	YER120W	Scs2p	186036
OF_20210407_OEF_04	3	SDO1L_YEAST	S000001129	YHR087W	Rtc3p	0
OF_20210407_OEF_05	3	SDO1L_YEAST	S000001129	YHR087W	Rtc3p	17778	14062.6	12622	89.7552	2.87688	0.0255719
OF_20210407_OEF_06	3	SDO1L_YEAST	S000001129	YHR087W	Rtc3p	24409.9
OF_20210408_OEF_01	5	SDO1L_YEAST	S000001129	YHR087W	Rtc3p	42491.7
OF_20210408_OEF_02	5	SDO1L_YEAST	S000001129	YHR087W	Rtc3p	36107.7	40456.5	3768.7	9.31543	2.87688	0.0255719
OF_20210408_OEF_03	5	SDO1L_YEAST	S000001129	YHR087W	Rtc3p	42770
OF_20210407_OEF_04	3	SEC13_YEAST	S000004198	YLR208W	Sec13p	71145.4
OF_20210407_OEF_05	3	SEC13_YEAST	S000004198	YLR208W	Sec13p	75767	78054	8292.14	10.6236	0.944987	0.478701
OF_20210407_OEF_06	3	SEC13_YEAST	S000004198	YLR208W	Sec13p	87249.7
OF_20210408_OEF_01	5	SEC13_YEAST	S000004198	YLR208W	Sec13p	78105.3
OF_20210408_OEF_02	5	SEC13_YEAST	S000004198	YLR208W	Sec13p	74394.7	73760	4694.92	6.36512	0.944987	0.478701
OF_20210408_OEF_03	5	SEC13_YEAST	S000004198	YLR208W	Sec13p	68780.1
OF_20210407_OEF_04	3	SEC63_YEAST	S000005780	YOR254C	Sec63p	94160.2
OF_20210407_OEF_05	3	SEC63_YEAST	S000005780	YOR254C	Sec63p	98548.1	101296	8836.18	8.72313	1.30366	0.00570209
OF_20210407_OEF_06	3	SEC63_YEAST	S000005780	YOR254C	Sec63p	111180
OF_20210408_OEF_01	5	SEC63_YEAST	S000005780	YOR254C	Sec63p	126976
OF_20210408_OEF_02	5	SEC63_YEAST	S000005780	YOR254C	Sec63p	134544	132056	4399.7	3.3317	1.30366	0.00570209
OF_20210408_OEF_03	5	SEC63_YEAST	S000005780	YOR254C	Sec63p	134648
OF_20210407_OEF_04	3	SIS1_YEAST	S000004952	YNL007C	Sis1p	71201.4
OF_20210407_OEF_05	3	SIS1_YEAST	S000004952	YNL007C	Sis1p	67546.6	72017.9	4930.48	6.84619	2.42442	0.000588585
OF_20210407_OEF_06	3	SIS1_YEAST	S000004952	YNL007C	Sis1p	77305.6
OF_20210408_OEF_01	5	SIS1_YEAST	S000004952	YNL007C	Sis1p	191072
OF_20210408_OEF_02	5	SIS1_YEAST	S000004952	YNL007C	Sis1p	176143	174602	17292.3	9.90386	2.42442	0.000588585
OF_20210408_OEF_03	5	SIS1_YEAST	S000004952	YNL007C	Sis1p	156590
OF_20210407_OEF_04	3	SNU13_YEAST	S000000752	YEL026W	Snu13p	25050.5
OF_20210407_OEF_05	3	SNU13_YEAST	S000000752	YEL026W	Snu13p	15231.7	15386.8	9587.08	62.3071	3.22899	0.0584348
OF_20210407_OEF_06	3	SNU13_YEAST	S000000752	YEL026W	Snu13p	5878.23
OF_20210408_OEF_01	5	SNU13_YEAST	S000000752	YEL026W	Snu13p	26208.5
OF_20210408_OEF_02	5	SNU13_YEAST	S000000752	YEL026W	Snu13p	58866.3	49683.9	20490.3	41.2413	3.22899	0.0584348
OF_20210408_OEF_03	5	SNU13_YEAST	S000000752	YEL026W	Snu13p	63977
OF_20210407_OEF_04	3	SPT16_YEAST	S000003175	YGL207W	Spt16p	14014
OF_20210407_OEF_05	3	SPT16_YEAST	S000003175	YGL207W	Spt16p	8786.19	10335.9	3198.43	30.9447	2.1671	0.00350713
OF_20210407_OEF_06	3	SPT16_YEAST	S000003175	YGL207W	Spt16p	8207.6
OF_20210408_OEF_01	5	SPT16_YEAST	S000003175	YGL207W	Spt16p	22927.3
OF_20210408_OEF_02	5	SPT16_YEAST	S000003175	YGL207W	Spt16p	21118	22399	1115.05	4.97813	2.1671	0.00350713
OF_20210408_OEF_03	5	SPT16_YEAST	S000003175	YGL207W	Spt16p	23151.7
OF_20210407_OEF_04	3	SPT5_YEAST	S000004470	YML010W	Spt5p	14658.8
OF_20210407_OEF_05	3	SPT5_YEAST	S000004470	YML010W	Spt5p	18062.5	19039.1	4941.56	25.9547	2.13429	0.00165911
OF_20210407_OEF_06	3	SPT5_YEAST	S000004470	YML010W	Spt5p	24396.1
OF_20210408_OEF_01	5	SPT5_YEAST	S000004470	YML010W	Spt5p	40116.4
OF_20210408_OEF_02	5	SPT5_YEAST	S000004470	YML010W	Spt5p	40825.8	40635.1	454.378	1.11819	2.13429	0.00165911
OF_20210408_OEF_03	5	SPT5_YEAST	S000004470	YML010W	Spt5p	40963
OF_20210407_OEF_04	3	STM1_YEAST	S000004140	YLR150W	Stm1p	138632
OF_20210407_OEF_05	3	STM1_YEAST	S000004140	YLR150W	Stm1p	92772.5	115948	22933.6	19.7791	0.932822	0.597922
OF_20210407_OEF_06	3	STM1_YEAST	S000004140	YLR150W	Stm1p	116441
OF_20210408_OEF_01	5	STM1_YEAST	S000004140	YLR150W	Stm1p	109651
OF_20210408_OEF_02	5	STM1_YEAST	S000004140	YLR150W	Stm1p	112766	108159	5506.56	5.09117	0.932822	0.597922
OF_20210408_OEF_03	5	STM1_YEAST	S000004140	YLR150W	Stm1p	102061
OF_20210407_OEF_04	3	SUB2_YEAST	S000002242	YDL084W	Sub2p	26434.6
OF_20210407_OEF_05	3	SUB2_YEAST	S000002242	YDL084W	Sub2p	29156.4	28658.7	2021.72	7.05445	1.4669	0.00378888
OF_20210407_OEF_06	3	SUB2_YEAST	S000002242	YDL084W	Sub2p	30385.1
OF_20210408_OEF_01	5	SUB2_YEAST	S000002242	YDL084W	Sub2p	45699.8
OF_20210408_OEF_02	5	SUB2_YEAST	S000002242	YDL084W	Sub2p	39442.8	42039.5	3261.26	7.7576	1.4669	0.00378888
OF_20210408_OEF_03	5	SUB2_YEAST	S000002242	YDL084W	Sub2p	40976.1
OF_20210407_OEF_04	3	SVF1_YEAST	S000002754	YDR346C	Svf1p	97172.8
OF_20210407_OEF_05	3	SVF1_YEAST	S000002754	YDR346C	Svf1p	108211	106209	8219.84	7.73932	1.28191	0.0132329
OF_20210407_OEF_06	3	SVF1_YEAST	S000002754	YDR346C	Svf1p	113243
OF_20210408_OEF_01	5	SVF1_YEAST	S000002754	YDR346C	Svf1p	128138
OF_20210408_OEF_02	5	SVF1_YEAST	S000002754	YDR346C	Svf1p	145961	136151	9046.26	6.6443	1.28191	0.0132329
OF_20210408_OEF_03	5	SVF1_YEAST	S000002754	YDR346C	Svf1p	134353
OF_20210407_OEF_04	3	SXM1_YEAST	S000002803	YDR395W	Sxm1p	87340.4
OF_20210407_OEF_05	3	SXM1_YEAST	S000002803	YDR395W	Sxm1p	96950.6	88513.1	7916.57	8.94396	1.2098	0.208847
OF_20210407_OEF_06	3	SXM1_YEAST	S000002803	YDR395W	Sxm1p	81248.3
OF_20210408_OEF_01	5	SXM1_YEAST	S000002803	YDR395W	Sxm1p	84507.9
OF_20210408_OEF_02	5	SXM1_YEAST	S000002803	YDR395W	Sxm1p	122494	107083	19980.6	18.659	1.2098	0.208847
OF_20210408_OEF_03	5	SXM1_YEAST	S000002803	YDR395W	Sxm1p	114247
OF_20210407_OEF_04	3	SYYC_YEAST	S000003417	YGR185C	Tys1p	63282
OF_20210407_OEF_05	3	SYYC_YEAST	S000003417	YGR185C	Tys1p	50092.7	53305.4	8820.54	16.5472	2.1653	0.0481323
OF_20210407_OEF_06	3	SYYC_YEAST	S000003417	YGR185C	Tys1p	46541.5
OF_20210408_OEF_01	5	SYYC_YEAST	S000003417	YGR185C	Tys1p	73070
OF_20210408_OEF_02	5	SYYC_YEAST	S000003417	YGR185C	Tys1p	142841	115422	37205.5	32.2343	2.1653	0.0481323
OF_20210408_OEF_03	5	SYYC_YEAST	S000003417	YGR185C	Tys1p	130355
OF_20210407_OEF_04	3	TRX1_YEAST	S000004033	YLR043C	Trx1p	135019
OF_20210407_OEF_05	3	TRX1_YEAST	S000004033	YLR043C	Trx1p	176528	173609	37216.6	21.437	0.606299	0.0831742
OF_20210407_OEF_06	3	TRX1_YEAST	S000004033	YLR043C	Trx1p	209280
OF_20210408_OEF_01	5	TRX1_YEAST	S000004033	YLR043C	Trx1p	146364
OF_20210408_OEF_02	5	TRX1_YEAST	S000004033	YLR043C	Trx1p	82972.8	105259	35640.5	33.8597	0.606299	0.0831742
OF_20210408_OEF_03	5	TRX1_YEAST	S000004033	YLR043C	Trx1p	86440
OF_20210407_OEF_04	3	TRX2_YEAST	S000003441	YGR209C	Trx2p	59274.1
OF_20210407_OEF_05	3	TRX2_YEAST	S000003441	YGR209C	Trx2p	63935.8	63528.7	4066.41	6.4009	1.08369	0.464166
OF_20210407_OEF_06	3	TRX2_YEAST	S000003441	YGR209C	Trx2p	67376.3
OF_20210408_OEF_01	5	TRX2_YEAST	S000003441	YGR209C	Trx2p	80311.3
OF_20210408_OEF_02	5	TRX2_YEAST	S000003441	YGR209C	Trx2p	66934.6	68845.4	10640	15.4549	1.08369	0.464166
OF_20210408_OEF_03	5	TRX2_YEAST	S000003441	YGR209C	Trx2p	59290.4
OF_20210407_OEF_04	3	UBA1_YEAST	S000001693	YKL210W	Uba1p	17521.4
OF_20210407_OEF_05	3	UBA1_YEAST	S000001693	YKL210W	Uba1p	12632.1	14881.1	2468	16.5848	2.15894	0.00133781
OF_20210407_OEF_06	3	UBA1_YEAST	S000001693	YKL210W	Uba1p	14489.8
OF_20210408_OEF_01	5	UBA1_YEAST	S000001693	YKL210W	Uba1p	28975.4
OF_20210408_OEF_02	5	UBA1_YEAST	S000001693	YKL210W	Uba1p	33013	32127.4	2815.68	8.76411	2.15894	0.00133781
OF_20210408_OEF_03	5	UBA1_YEAST	S000001693	YKL210W	Uba1p	34393.8
OF_20210407_OEF_04	3	UPPS_YEAST	S000002352	YDL193W	Nus1p	291590
OF_20210407_OEF_05	3	UPPS_YEAST	S000002352	YDL193W	Nus1p	1.14178e+06	908711	539748	59.3971	0.790135	0.582022
OF_20210407_OEF_06	3	UPPS_YEAST	S000002352	YDL193W	Nus1p	1.29276e+06
OF_20210408_OEF_01	5	UPPS_YEAST	S000002352	YDL193W	Nus1p	831212
OF_20210408_OEF_02	5	UPPS_YEAST	S000002352	YDL193W	Nus1p	725555	718005	117165	16.3181	0.790135	0.582022
OF_20210408_OEF_03	5	UPPS_YEAST	S000002352	YDL193W	Nus1p	597247
OF_20210407_OEF_04	3	WTM1_YEAST	S000005756	YOR230W	Wtm1p	120070
OF_20210407_OEF_05	3	WTM1_YEAST	S000005756	YOR230W	Wtm1p	180964	164062	38437.6	23.4286	0.806704	0.249552
OF_20210407_OEF_06	3	WTM1_YEAST	S000005756	YOR230W	Wtm1p	191153
OF_20210408_OEF_01	5	WTM1_YEAST	S000005756	YOR230W	Wtm1p	146080
OF_20210408_OEF_02	5	WTM1_YEAST	S000005756	YOR230W	Wtm1p	132316	132350	13713.5	10.3616	0.806704	0.249552
OF_20210408_OEF_03	5	WTM1_YEAST	S000005756	YOR230W	Wtm1p	118653
OF_20210407_OEF_04	3	YM71_YEAST	S000004839	YMR226C	Ora1p	170746
OF_20210407_OEF_05	3	YM71_YEAST	S000004839	YMR226C	Ora1p	197753	199145	29119.4	14.6222	0.931463	0.573668
OF_20210407_OEF_06	3	YM71_YEAST	S000004839	YMR226C	Ora1p	228935
OF_20210408_OEF_01	5	YM71_YEAST	S000004839	YMR226C	Ora1p	212883
OF_20210408_OEF_02	5	YM71_YEAST	S000004839	YMR226C	Ora1p	180860	185496	25389.3	13.6873	0.931463	0.573668
OF_20210408_OEF_03	5	YM71_YEAST	S000004839	YMR226C	Ora1p	162743
OF_20210407_OEF_04	3	YRA1_YEAST	S000002789	YDR381W	Yra1p	244582
OF_20210407_OEF_05	3	YRA1_YEAST	S000002789	YDR381W	Yra1p	376281	310452	65849.4	21.2108	0.409135	0.00911053
OF_20210407_OEF_06	3	YRA1_YEAST	S000002789	YDR381W	Yra1p	310493
OF_20210408_OEF_01	5	YRA1_YEAST	S000002789	YDR381W	Yra1p	132359
OF_20210408_OEF_02	5	YRA1_YEAST	S000002789	YDR381W	Yra1p	136845	127017	13328	10.4931	0.409135	0.00911053
OF_20210408_OEF_03	5	YRA1_YEAST	S000002789	YDR381W	Yra1p	111846
OF_20210407_OEF_04	3	YRB1_YEAST	S000002409	YDR002W	Yrb1p	73695
OF_20210407_OEF_05	3	YRB1_YEAST	S000002409	YDR002W	Yrb1p	94133.7	87723.6	12164.1	13.8665	1.08239	0.588448
OF_20210407_OEF_06	3	YRB1_YEAST	S000002409	YDR002W	Yrb1p	95342.1
OF_20210408_OEF_01	5	YRB1_YEAST	S000002409	YDR002W	Yrb1p	113387
OF_20210408_OEF_02	5	YRB1_YEAST	S000002409	YDR002W	Yrb1p	92883.3	94950.7	17494.6	18.4249	1.08239	0.588448
OF_20210408_OEF_03	5	YRB1_YEAST	S000002409	YDR002W	Yrb1p	78581.7
