# Supplementary material for: Adaptive partitioning of a gene locus to the nuclear envelope in Saccharomyces cerevisiae is driven by polymer-polymer phase separation
Source: Nat Commun. 2023 Feb 28;14:1135. doi: 10.1038/s41467-023-36391-6 (PMC9975218; doi:10.1038/s41467-023-36391-6)
Supplement: Supplementary file 4 — Supplementary Data 1-6 [file 41467_2023_36391_MOESM4_ESM.zip › Michnick Supplementary Data 4.xlsx]

## Sheet: Table S7
R.FileName	sample	PG.ProteinNames	SGD primary ID	SGD secondary ID	SGD protein symbol	PG.MS2Quantity	Avg_Intensity	SD	CV (%)	Fold Change (FC)	FC p-value
OF_20210406_OEF_04	2	AAKG_YEAST	S000003083	YGL115W	Snf4p	13367.3	13132	3729.25	28.3982	2.8979	0.145477
OF_20210406_OEF_05	2	AAKG_YEAST	S000003083	YGL115W	Snf4p	16738
OF_20210406_OEF_06	2	AAKG_YEAST	S000003083	YGL115W	Snf4p	9290.68
OF_20210407_OEF_01	7	AAKG_YEAST	S000003083	YGL115W	Snf4p	65258.6	38055.3	23630.3	62.0948	2.8979	0.145477
OF_20210407_OEF_02	7	AAKG_YEAST	S000003083	YGL115W	Snf4p	26291.3
OF_20210407_OEF_03	7	AAKG_YEAST	S000003083	YGL115W	Snf4p	22615.9
OF_20210406_OEF_04	2	ACS2_YEAST	S000004143	YLR153C	Acs2p	73928.7	75018.2	7881.2	10.5057	1.7123	0.0267282
OF_20210406_OEF_05	2	ACS2_YEAST	S000004143	YLR153C	Acs2p	83387.5
OF_20210406_OEF_06	2	ACS2_YEAST	S000004143	YLR153C	Acs2p	67738.5
OF_20210407_OEF_01	7	ACS2_YEAST	S000004143	YLR153C	Acs2p	158225	128454	25871.7	20.1409	1.7123	0.0267282
OF_20210407_OEF_02	7	ACS2_YEAST	S000004143	YLR153C	Acs2p	115713
OF_20210407_OEF_03	7	ACS2_YEAST	S000004143	YLR153C	Acs2p	111423
OF_20210406_OEF_04	2	APA1_YEAST	S000000555	YCL050C	Apa1p	28450.3	27152.8	2392.56	8.81147	1.50563	0.125842
OF_20210406_OEF_05	2	APA1_YEAST	S000000555	YCL050C	Apa1p	28616.4
OF_20210406_OEF_06	2	APA1_YEAST	S000000555	YCL050C	Apa1p	24391.8
OF_20210407_OEF_01	7	APA1_YEAST	S000000555	YCL050C	Apa1p	54056.1	40882	12087.8	29.5675	1.50563	0.125842
OF_20210407_OEF_02	7	APA1_YEAST	S000000555	YCL050C	Apa1p	38288.6
OF_20210407_OEF_03	7	APA1_YEAST	S000000555	YCL050C	Apa1p	30301.5
OF_20210406_OEF_04	2	BMH2_YEAST	S000002506	YDR099W	Bmh2p	291348	312022	40002.8	12.8205	1.50282	0.0655659
OF_20210406_OEF_05	2	BMH2_YEAST	S000002506	YDR099W	Bmh2p	358131
OF_20210406_OEF_06	2	BMH2_YEAST	S000002506	YDR099W	Bmh2p	286586
OF_20210407_OEF_01	7	BMH2_YEAST	S000002506	YDR099W	Bmh2p	560619	468912	100278	21.3853	1.50282	0.0655659
OF_20210407_OEF_02	7	BMH2_YEAST	S000002506	YDR099W	Bmh2p	484280
OF_20210407_OEF_03	7	BMH2_YEAST	S000002506	YDR099W	Bmh2p	361837
OF_20210406_OEF_04	2	CBF5_YEAST	S000004165	YLR175W	Cbf5p	33692.9	33999.8	4412.41	12.9778	1.96809	0.228317
OF_20210406_OEF_05	2	CBF5_YEAST	S000004165	YLR175W	Cbf5p	38557.6
OF_20210406_OEF_06	2	CBF5_YEAST	S000004165	YLR175W	Cbf5p	29748.8
OF_20210407_OEF_01	7	CBF5_YEAST	S000004165	YLR175W	Cbf5p	112792	66914.6	39871.8	59.5861	1.96809	0.228317
OF_20210407_OEF_02	7	CBF5_YEAST	S000004165	YLR175W	Cbf5p	47323
OF_20210407_OEF_03	7	CBF5_YEAST	S000004165	YLR175W	Cbf5p	40628.7
OF_20210406_OEF_04	2	COFI_YEAST	S000003973	YLL050C	Cof1p	357811	358482	36631.4	10.2185	1.64763	0.00232954
OF_20210406_OEF_05	2	COFI_YEAST	S000003973	YLL050C	Cof1p	395444
OF_20210406_OEF_06	2	COFI_YEAST	S000003973	YLL050C	Cof1p	322190
OF_20210407_OEF_01	7	COFI_YEAST	S000003973	YLL050C	Cof1p	643072	590645	45465	7.69751	1.64763	0.00232954
OF_20210407_OEF_02	7	COFI_YEAST	S000003973	YLL050C	Cof1p	566791
OF_20210407_OEF_03	7	COFI_YEAST	S000003973	YLL050C	Cof1p	562071
OF_20210406_OEF_04	2	CYPH_YEAST	S000002562	YDR155C	Cpr1p	475350	491387	74285.5	15.1175	1.47404	0.0143358
OF_20210406_OEF_05	2	CYPH_YEAST	S000002562	YDR155C	Cpr1p	572381
OF_20210406_OEF_06	2	CYPH_YEAST	S000002562	YDR155C	Cpr1p	426430
OF_20210407_OEF_01	7	CYPH_YEAST	S000002562	YDR155C	Cpr1p	751692	724325	62952.3	8.69117	1.47404	0.0143358
OF_20210407_OEF_02	7	CYPH_YEAST	S000002562	YDR155C	Cpr1p	768961
OF_20210407_OEF_03	7	CYPH_YEAST	S000002562	YDR155C	Cpr1p	652321
OF_20210406_OEF_04	2	DBP5_YEAST	S000005572	YOR046C	Dbp5p	52544.4	54334	9765.35	17.9728	1.66009	0.0307698
OF_20210406_OEF_05	2	DBP5_YEAST	S000005572	YOR046C	Dbp5p	64870.4
OF_20210406_OEF_06	2	DBP5_YEAST	S000005572	YOR046C	Dbp5p	45587.2
OF_20210407_OEF_01	7	DBP5_YEAST	S000005572	YOR046C	Dbp5p	106807	90199.1	16290.4	18.0605	1.66009	0.0307698
OF_20210407_OEF_02	7	DBP5_YEAST	S000005572	YOR046C	Dbp5p	89545.1
OF_20210407_OEF_03	7	DBP5_YEAST	S000005572	YOR046C	Dbp5p	74245.6
OF_20210406_OEF_04	2	EF1G1_YEAST	S000005969	YPL048W	Cam1p	18021.1	17747.7	1983.54	11.1764	2.15914	0.00665309
OF_20210406_OEF_05	2	EF1G1_YEAST	S000005969	YPL048W	Cam1p	19580.3
OF_20210406_OEF_06	2	EF1G1_YEAST	S000005969	YPL048W	Cam1p	15641.6
OF_20210407_OEF_01	7	EF1G1_YEAST	S000005969	YPL048W	Cam1p	45936.6	38319.6	6600.74	17.2255	2.15914	0.00665309
OF_20210407_OEF_02	7	EF1G1_YEAST	S000005969	YPL048W	Cam1p	34275.9
OF_20210407_OEF_03	7	EF1G1_YEAST	S000005969	YPL048W	Cam1p	34746.3
OF_20210406_OEF_04	2	ERB1_YEAST	S000004652	YMR049C	Erb1p	45205.5	49472.4	3979.08	8.04304	1.55173	0.0673052
OF_20210406_OEF_05	2	ERB1_YEAST	S000004652	YMR049C	Erb1p	53081.7
OF_20210406_OEF_06	2	ERB1_YEAST	S000004652	YMR049C	Erb1p	50129.9
OF_20210407_OEF_01	7	ERB1_YEAST	S000004652	YMR049C	Erb1p	97934.8	76767.6	18545.6	24.1581	1.55173	0.0673052
OF_20210407_OEF_02	7	ERB1_YEAST	S000004652	YMR049C	Erb1p	63373
OF_20210407_OEF_03	7	ERB1_YEAST	S000004652	YMR049C	Erb1p	68995
OF_20210406_OEF_04	2	FSH1_YEAST	S000001091	YHR049W	Fsh1p	88804.1	77474.2	11132.1	14.3688	2.15421	0.00291952
OF_20210406_OEF_05	2	FSH1_YEAST	S000001091	YHR049W	Fsh1p	66551
OF_20210406_OEF_06	2	FSH1_YEAST	S000001091	YHR049W	Fsh1p	77067.6
OF_20210407_OEF_01	7	FSH1_YEAST	S000001091	YHR049W	Fsh1p	190266	166896	21141.7	12.6676	2.15421	0.00291952
OF_20210407_OEF_02	7	FSH1_YEAST	S000001091	YHR049W	Fsh1p	161321
OF_20210407_OEF_03	7	FSH1_YEAST	S000001091	YHR049W	Fsh1p	149100
OF_20210406_OEF_04	2	FUMH_YEAST	S000006183	YPL262W	Fum1p	38426.4	37187.5	1365.96	3.67318	1.64772	0.0171105
OF_20210406_OEF_05	2	FUMH_YEAST	S000006183	YPL262W	Fum1p	37413.5
OF_20210406_OEF_06	2	FUMH_YEAST	S000006183	YPL262W	Fum1p	35722.6
OF_20210407_OEF_01	7	FUMH_YEAST	S000006183	YPL262W	Fum1p	67286.7	61274.8	10529	17.1833	1.64772	0.0171105
OF_20210407_OEF_02	7	FUMH_YEAST	S000006183	YPL262W	Fum1p	67420.5
OF_20210407_OEF_03	7	FUMH_YEAST	S000006183	YPL262W	Fum1p	49117.1
OF_20210406_OEF_04	2	GBP2_YEAST	S000000517	YCL011C	Gbp2p	20748.4	14517	12613.9	86.8911	2.56699	0.0916839
OF_20210406_OEF_05	2	GBP2_YEAST	S000000517	YCL011C	Gbp2p	0
OF_20210406_OEF_06	2	GBP2_YEAST	S000000517	YCL011C	Gbp2p	22802.5
OF_20210407_OEF_01	7	GBP2_YEAST	S000000517	YCL011C	Gbp2p	51820.2	37265	12605.6	33.827	2.56699	0.0916839
OF_20210407_OEF_02	7	GBP2_YEAST	S000000517	YCL011C	Gbp2p	29885.2
OF_20210407_OEF_03	7	GBP2_YEAST	S000000517	YCL011C	Gbp2p	30089.5
OF_20210406_OEF_04	2	GPP1_YEAST	S000001315	YIL053W	Gpp1p	107468	114806	22809.5	19.8679	1.69399	0.0427373
OF_20210406_OEF_05	2	GPP1_YEAST	S000001315	YIL053W	Gpp1p	140381
OF_20210406_OEF_06	2	GPP1_YEAST	S000001315	YIL053W	Gpp1p	96568.1
OF_20210407_OEF_01	7	GPP1_YEAST	S000001315	YIL053W	Gpp1p	240660	194480	41174.4	21.1715	1.69399	0.0427373
OF_20210407_OEF_02	7	GPP1_YEAST	S000001315	YIL053W	Gpp1p	181183
OF_20210407_OEF_03	7	GPP1_YEAST	S000001315	YIL053W	Gpp1p	161597
OF_20210406_OEF_04	2	GRE3_YEAST	S000001146	YHR104W	Gre3p	22522	25474.2	4893.36	19.2091	3.70836	0.137825
OF_20210406_OEF_05	2	GRE3_YEAST	S000001146	YHR104W	Gre3p	31122.6
OF_20210406_OEF_06	2	GRE3_YEAST	S000001146	YHR104W	Gre3p	22778
OF_20210407_OEF_01	7	GRE3_YEAST	S000001146	YHR104W	Gre3p	168779	94467.5	64372.8	68.1428	3.70836	0.137825
OF_20210407_OEF_02	7	GRE3_YEAST	S000001146	YHR104W	Gre3p	58785.5
OF_20210407_OEF_03	7	GRE3_YEAST	S000001146	YHR104W	Gre3p	55837.6
OF_20210406_OEF_04	2	H4_YEAST	S000000213	YBR009C	Hhf1p	204462	198758	24256.8	12.2042	0.908571	0.347584
OF_20210406_OEF_05	2	H4_YEAST	S000000213	YBR009C	Hhf1p	219655
OF_20210406_OEF_06	2	H4_YEAST	S000000213	YBR009C	Hhf1p	172158
OF_20210407_OEF_01	7	H4_YEAST	S000000213	YBR009C	Hhf1p	199674	180586	16967	9.39554	0.908571	0.347584
OF_20210407_OEF_02	7	H4_YEAST	S000000213	YBR009C	Hhf1p	174865
OF_20210407_OEF_03	7	H4_YEAST	S000000213	YBR009C	Hhf1p	167219
OF_20210406_OEF_04	2	HCH1_YEAST	S000005225	YNL281W	Hch1p	388345	379365	46746.5	12.3223	2.1774	0.000108629
OF_20210406_OEF_05	2	HCH1_YEAST	S000005225	YNL281W	Hch1p	420970
OF_20210406_OEF_06	2	HCH1_YEAST	S000005225	YNL281W	Hch1p	328780
OF_20210407_OEF_01	7	HCH1_YEAST	S000005225	YNL281W	Hch1p	840022	826029	19951.9	2.4154	2.1774	0.000108629
OF_20210407_OEF_02	7	HCH1_YEAST	S000005225	YNL281W	Hch1p	834883
OF_20210407_OEF_03	7	HCH1_YEAST	S000005225	YNL281W	Hch1p	803182
OF_20210406_OEF_04	2	HPRT_YEAST	S000002807	YDR399W	Hpt1p	102454	108807	15257.7	14.0227	1.10119	0.478739
OF_20210406_OEF_05	2	HPRT_YEAST	S000002807	YDR399W	Hpt1p	126215
OF_20210406_OEF_06	2	HPRT_YEAST	S000002807	YDR399W	Hpt1p	97753.3
OF_20210407_OEF_01	7	HPRT_YEAST	S000002807	YDR399W	Hpt1p	141289	119818	19087.4	15.9303	1.10119	0.478739
OF_20210407_OEF_02	7	HPRT_YEAST	S000002807	YDR399W	Hpt1p	113393
OF_20210407_OEF_03	7	HPRT_YEAST	S000002807	YDR399W	Hpt1p	104772
OF_20210406_OEF_04	2	HRI1_YEAST	S000004292	YLR301W	Hri1p	227625	223001	14300.1	6.41256	1.03197	0.563628
OF_20210406_OEF_05	2	HRI1_YEAST	S000004292	YLR301W	Hri1p	234416
OF_20210406_OEF_06	2	HRI1_YEAST	S000004292	YLR301W	Hri1p	206961
OF_20210407_OEF_01	7	HRI1_YEAST	S000004292	YLR301W	Hri1p	243298	230130	13461.1	5.84933	1.03197	0.563628
OF_20210407_OEF_02	7	HRI1_YEAST	S000004292	YLR301W	Hri1p	230699
OF_20210407_OEF_03	7	HRI1_YEAST	S000004292	YLR301W	Hri1p	216394
OF_20210406_OEF_04	2	HRP1_YEAST	S000005483	YOL123W	Hrp1p	74517	71538.1	7781.22	10.877	0.785037	0.092248
OF_20210406_OEF_05	2	HRP1_YEAST	S000005483	YOL123W	Hrp1p	77389.7
OF_20210406_OEF_06	2	HRP1_YEAST	S000005483	YOL123W	Hrp1p	62707.5
OF_20210407_OEF_01	7	HRP1_YEAST	S000005483	YOL123W	Hrp1p	63333.9	56160.1	9247.23	16.4659	0.785037	0.092248
OF_20210407_OEF_02	7	HRP1_YEAST	S000005483	YOL123W	Hrp1p	59422.4
OF_20210407_OEF_03	7	HRP1_YEAST	S000005483	YOL123W	Hrp1p	45723.8
OF_20210406_OEF_04	2	HS104_YEAST	S000003949	YLL026W	Hsp104p	160065	166609	17707.7	10.6283	2.48436	0.00290526
OF_20210406_OEF_05	2	HS104_YEAST	S000003949	YLL026W	Hsp104p	186657
OF_20210406_OEF_06	2	HS104_YEAST	S000003949	YLL026W	Hsp104p	153105
OF_20210407_OEF_01	7	HS104_YEAST	S000003949	YLL026W	Hsp104p	484351	413916	63573.4	15.359	2.48436	0.00290526
OF_20210407_OEF_02	7	HS104_YEAST	S000003949	YLL026W	Hsp104p	396611
OF_20210407_OEF_03	7	HS104_YEAST	S000003949	YLL026W	Hsp104p	360787
OF_20210406_OEF_04	2	IF6_YEAST	S000006220	YPR016C	Tif6p	102403	112630	10170.7	9.03023	1.62059	0.0160945
OF_20210406_OEF_05	2	IF6_YEAST	S000006220	YPR016C	Tif6p	122744
OF_20210406_OEF_06	2	IF6_YEAST	S000006220	YPR016C	Tif6p	112742
OF_20210407_OEF_01	7	IF6_YEAST	S000006220	YPR016C	Tif6p	207975	182527	28484.7	15.6058	1.62059	0.0160945
OF_20210407_OEF_02	7	IF6_YEAST	S000006220	YPR016C	Tif6p	187848
OF_20210407_OEF_03	7	IF6_YEAST	S000006220	YPR016C	Tif6p	151756
OF_20210406_OEF_04	2	IMB1_YEAST	S000004339	YLR347C	Kap95p	45911.3	41829.8	4367.69	10.4416	1.5504	0.0404414
OF_20210406_OEF_05	2	IMB1_YEAST	S000004339	YLR347C	Kap95p	37223.4
OF_20210406_OEF_06	2	IMB1_YEAST	S000004339	YLR347C	Kap95p	42354.7
OF_20210407_OEF_01	7	IMB1_YEAST	S000004339	YLR347C	Kap95p	52272.6	64853	12613.7	19.4497	1.5504	0.0404414
OF_20210407_OEF_02	7	IMB1_YEAST	S000004339	YLR347C	Kap95p	77499.8
OF_20210407_OEF_03	7	IMB1_YEAST	S000004339	YLR347C	Kap95p	64786.8
OF_20210406_OEF_04	2	IMB3_YEAST	S000004925	YMR308C	Pse1p	66672.8	59204.2	7329.08	12.3793	1.19463	0.414152
OF_20210406_OEF_05	2	IMB3_YEAST	S000004925	YMR308C	Pse1p	58916.9
OF_20210406_OEF_06	2	IMB3_YEAST	S000004925	YMR308C	Pse1p	52023.1
OF_20210407_OEF_01	7	IMB3_YEAST	S000004925	YMR308C	Pse1p	92586.6	70727.3	20663.6	29.2159	1.19463	0.414152
OF_20210407_OEF_02	7	IMB3_YEAST	S000004925	YMR308C	Pse1p	68080.7
OF_20210407_OEF_03	7	IMB3_YEAST	S000004925	YMR308C	Pse1p	51514.4
OF_20210406_OEF_04	2	IMB4_YEAST	S000000912	YER110C	Kap123p	114715	119599	9034.14	7.55371	1.20282	0.117882
OF_20210406_OEF_05	2	IMB4_YEAST	S000000912	YER110C	Kap123p	130023
OF_20210406_OEF_06	2	IMB4_YEAST	S000000912	YER110C	Kap123p	114057
OF_20210407_OEF_01	7	IMB4_YEAST	S000000912	YER110C	Kap123p	164153	143855	19119.5	13.2908	1.20282	0.117882
OF_20210407_OEF_02	7	IMB4_YEAST	S000000912	YER110C	Kap123p	141227
OF_20210407_OEF_03	7	IMB4_YEAST	S000000912	YER110C	Kap123p	126186
OF_20210406_OEF_04	2	KAR_YEAST	S000002282	YDL124W	Ydl124Wp	73098	73113.4	6862.61	9.38626	2.11251	0.00150373
OF_20210406_OEF_05	2	KAR_YEAST	S000002282	YDL124W	Ydl124Wp	79983.7
OF_20210406_OEF_06	2	KAR_YEAST	S000002282	YDL124W	Ydl124Wp	66258.5
OF_20210407_OEF_01	7	KAR_YEAST	S000002282	YDL124W	Ydl124Wp	173507	154453	16868.7	10.9216	2.11251	0.00150373
OF_20210407_OEF_02	7	KAR_YEAST	S000002282	YDL124W	Ydl124Wp	148425
OF_20210407_OEF_03	7	KAR_YEAST	S000002282	YDL124W	Ydl124Wp	141426
OF_20210406_OEF_04	2	LSM5_YEAST	S000000948	YER146W	Lsm5p	141947	121548	17907.7	14.733	1.83322	0.0628187
OF_20210406_OEF_05	2	LSM5_YEAST	S000000948	YER146W	Lsm5p	108414
OF_20210406_OEF_06	2	LSM5_YEAST	S000000948	YER146W	Lsm5p	114283
OF_20210407_OEF_01	7	LSM5_YEAST	S000000948	YER146W	Lsm5p	297063	222824	66215.4	29.7165	1.83322	0.0628187
OF_20210407_OEF_02	7	LSM5_YEAST	S000000948	YER146W	Lsm5p	201543
OF_20210407_OEF_03	7	LSM5_YEAST	S000000948	YER146W	Lsm5p	169865
OF_20210406_OEF_04	2	MBF1_YEAST	S000007253	YOR298C-A	Mbf1p	16666.7	19202.8	6782.67	35.3213	1.53066	0.148179
OF_20210406_OEF_05	2	MBF1_YEAST	S000007253	YOR298C-A	Mbf1p	26888.1
OF_20210406_OEF_06	2	MBF1_YEAST	S000007253	YOR298C-A	Mbf1p	14053.6
OF_20210407_OEF_01	7	MBF1_YEAST	S000007253	YOR298C-A	Mbf1p	36552.1	29393	7166.95	24.3832	1.53066	0.148179
OF_20210407_OEF_02	7	MBF1_YEAST	S000007253	YOR298C-A	Mbf1p	29408.7
OF_20210407_OEF_03	7	MBF1_YEAST	S000007253	YOR298C-A	Mbf1p	22218.2
OF_20210406_OEF_04	2	MCA1_YEAST	S000005723	YOR197W	Mca1p	83222.1	88898.9	13441.1	15.1195	1.43332	0.0580056
OF_20210406_OEF_05	2	MCA1_YEAST	S000005723	YOR197W	Mca1p	104247
OF_20210406_OEF_06	2	MCA1_YEAST	S000005723	YOR197W	Mca1p	79227.6
OF_20210407_OEF_01	7	MCA1_YEAST	S000005723	YOR197W	Mca1p	151075	127421	21482.5	16.8595	1.43332	0.0580056
OF_20210407_OEF_02	7	MCA1_YEAST	S000005723	YOR197W	Mca1p	122062
OF_20210407_OEF_03	7	MCA1_YEAST	S000005723	YOR197W	Mca1p	109125
OF_20210406_OEF_04	2	MET22_YEAST	S000005425	YOL064C	Met22p	44756.1	38927.3	5049	12.9703	1.0215	0.945404
OF_20210406_OEF_05	2	MET22_YEAST	S000005425	YOL064C	Met22p	36120.7
OF_20210406_OEF_06	2	MET22_YEAST	S000005425	YOL064C	Met22p	35905.2
OF_20210407_OEF_01	7	MET22_YEAST	S000005425	YOL064C	Met22p	61115.5	39764.2	19239.5	48.3839	1.0215	0.945404
OF_20210407_OEF_02	7	MET22_YEAST	S000005425	YOL064C	Met22p	34403.7
OF_20210407_OEF_03	7	MET22_YEAST	S000005425	YOL064C	Met22p	23773.5
OF_20210406_OEF_04	2	NACA_YEAST	S000001236	YHR193C	Egd2p	31024.4	30376.5	1572.82	5.17774	2.37486	0.000596426
OF_20210406_OEF_05	2	NACA_YEAST	S000001236	YHR193C	Egd2p	28583.2
OF_20210406_OEF_06	2	NACA_YEAST	S000001236	YHR193C	Egd2p	31521.9
OF_20210407_OEF_01	7	NACA_YEAST	S000001236	YHR193C	Egd2p	68975	72140	7175.27	9.94631	2.37486	0.000596426
OF_20210407_OEF_02	7	NACA_YEAST	S000001236	YHR193C	Egd2p	80353.6
OF_20210407_OEF_03	7	NACA_YEAST	S000001236	YHR193C	Egd2p	67091.3
OF_20210406_OEF_04	2	NEW1_YEAST	S000006147	YPL226W	New1p	422443	433691	67086.4	15.4687	2.54711	0.0125302
OF_20210406_OEF_05	2	NEW1_YEAST	S000006147	YPL226W	New1p	505690
OF_20210406_OEF_06	2	NEW1_YEAST	S000006147	YPL226W	New1p	372939
OF_20210407_OEF_01	7	NEW1_YEAST	S000006147	YPL226W	New1p	1.40178e+06	1.10466e+06	261058	23.6325	2.54711	0.0125302
OF_20210407_OEF_02	7	NEW1_YEAST	S000006147	YPL226W	New1p	1.00012e+06
OF_20210407_OEF_03	7	NEW1_YEAST	S000006147	YPL226W	New1p	912069
OF_20210406_OEF_04	2	NOP56_YEAST	S000004187	YLR197W	Nop56p	129078	126924	5793.01	4.56415	1.41383	0.139187
OF_20210406_OEF_05	2	NOP56_YEAST	S000004187	YLR197W	Nop56p	131332
OF_20210406_OEF_06	2	NOP56_YEAST	S000004187	YLR197W	Nop56p	120363
OF_20210407_OEF_01	7	NOP56_YEAST	S000004187	YLR197W	Nop56p	235637	179450	49034.4	27.3249	1.41383	0.139187
OF_20210407_OEF_02	7	NOP56_YEAST	S000004187	YLR197W	Nop56p	157403
OF_20210407_OEF_03	7	NOP56_YEAST	S000004187	YLR197W	Nop56p	145308
OF_20210406_OEF_04	2	NOP58_YEAST	S000005837	YOR310C	Nop58p	207012	205865	23235.7	11.2869	1.14368	0.317182
OF_20210406_OEF_05	2	NOP58_YEAST	S000005837	YOR310C	Nop58p	228506
OF_20210406_OEF_06	2	NOP58_YEAST	S000005837	YOR310C	Nop58p	182077
OF_20210407_OEF_01	7	NOP58_YEAST	S000005837	YOR310C	Nop58p	273871	235444	38376.4	16.2996	1.14368	0.317182
OF_20210407_OEF_02	7	NOP58_YEAST	S000005837	YOR310C	Nop58p	235343
OF_20210407_OEF_03	7	NOP58_YEAST	S000005837	YOR310C	Nop58p	197118
OF_20210406_OEF_04	2	OYE2_YEAST	S000001222	YHR179W	Oye2p	126057	129738	6215.8	4.79104	1.95681	0.000889524
OF_20210406_OEF_05	2	OYE2_YEAST	S000001222	YHR179W	Oye2p	136915
OF_20210406_OEF_06	2	OYE2_YEAST	S000001222	YHR179W	Oye2p	126243
OF_20210407_OEF_01	7	OYE2_YEAST	S000001222	YHR179W	Oye2p	275288	253872	23408.7	9.22067	1.95681	0.000889524
OF_20210407_OEF_02	7	OYE2_YEAST	S000001222	YHR179W	Oye2p	257448
OF_20210407_OEF_03	7	OYE2_YEAST	S000001222	YHR179W	Oye2p	228881
OF_20210406_OEF_04	2	PABP_YEAST	S000000967	YER165W	Pab1p	180682	182014	15786.8	8.67341	1.27568	0.017077
OF_20210406_OEF_05	2	PABP_YEAST	S000000967	YER165W	Pab1p	198424
OF_20210406_OEF_06	2	PABP_YEAST	S000000967	YER165W	Pab1p	166935
OF_20210407_OEF_01	7	PABP_YEAST	S000000967	YER165W	Pab1p	242554	232191	15471.4	6.66324	1.27568	0.017077
OF_20210407_OEF_02	7	PABP_YEAST	S000000967	YER165W	Pab1p	239611
OF_20210407_OEF_03	7	PABP_YEAST	S000000967	YER165W	Pab1p	214407
OF_20210406_OEF_04	2	PBP1_YEAST	S000003410	YGR178C	Pbp1p	197943	213364	15556.1	7.29088	1.19465	0.0170856
OF_20210406_OEF_05	2	PBP1_YEAST	S000003410	YGR178C	Pbp1p	229052
OF_20210406_OEF_06	2	PBP1_YEAST	S000003410	YGR178C	Pbp1p	213097
OF_20210407_OEF_01	7	PBP1_YEAST	S000003410	YGR178C	Pbp1p	244306	254894	9634.48	3.77979	1.19465	0.0170856
OF_20210407_OEF_02	7	PBP1_YEAST	S000003410	YGR178C	Pbp1p	263145
OF_20210407_OEF_03	7	PBP1_YEAST	S000003410	YGR178C	Pbp1p	257232
OF_20210406_OEF_04	2	PCNA_YEAST	S000000292	YBR088C	Pol30p	81453.3	87760.8	32286.3	36.7889	1.40398	0.234522
OF_20210406_OEF_05	2	PCNA_YEAST	S000000292	YBR088C	Pol30p	122735
OF_20210406_OEF_06	2	PCNA_YEAST	S000000292	YBR088C	Pol30p	59093.7
OF_20210407_OEF_01	7	PCNA_YEAST	S000000292	YBR088C	Pol30p	149283	123214	29760.2	24.1532	1.40398	0.234522
OF_20210407_OEF_02	7	PCNA_YEAST	S000000292	YBR088C	Pol30p	129570
OF_20210407_OEF_03	7	PCNA_YEAST	S000000292	YBR088C	Pol30p	90789.5
OF_20210406_OEF_04	2	PDC1_YEAST	S000004034	YLR044C	Pdc1p	192816	211271	48342.1	22.8815	2.63306	0.0494588
OF_20210406_OEF_05	2	PDC1_YEAST	S000004034	YLR044C	Pdc1p	266123
OF_20210406_OEF_06	2	PDC1_YEAST	S000004034	YLR044C	Pdc1p	174875
OF_20210407_OEF_01	7	PDC1_YEAST	S000004034	YLR044C	Pdc1p	790293	556290	208893	37.5511	2.63306	0.0494588
OF_20210407_OEF_02	7	PDC1_YEAST	S000004034	YLR044C	Pdc1p	489966
OF_20210407_OEF_03	7	PDC1_YEAST	S000004034	YLR044C	Pdc1p	388611
OF_20210406_OEF_04	2	PNC1_YEAST	S000003005	YGL037C	Pnc1p	8593.18	8120.49	3508.19	43.2018	5.0266	0.0759498
OF_20210406_OEF_05	2	PNC1_YEAST	S000003005	YGL037C	Pnc1p	11368.4
OF_20210406_OEF_06	2	PNC1_YEAST	S000003005	YGL037C	Pnc1p	4399.91
OF_20210407_OEF_01	7	PNC1_YEAST	S000003005	YGL037C	Pnc1p	67049.9	40818.4	23531.1	57.6484	5.0266	0.0759498
OF_20210407_OEF_02	7	PNC1_YEAST	S000003005	YGL037C	Pnc1p	33838.4
OF_20210407_OEF_03	7	PNC1_YEAST	S000003005	YGL037C	Pnc1p	21566.9
OF_20210406_OEF_04	2	PRS6A_YEAST	S000005643	YOR117W	Rpt5p	0	11633	10149	87.2426	2.8273	0.0615358
OF_20210406_OEF_05	2	PRS6A_YEAST	S000005643	YOR117W	Rpt5p	18676.7
OF_20210406_OEF_06	2	PRS6A_YEAST	S000005643	YOR117W	Rpt5p	16222.5
OF_20210407_OEF_01	7	PRS6A_YEAST	S000005643	YOR117W	Rpt5p	44500.2	32890.1	10057.7	30.5798	2.8273	0.0615358
OF_20210407_OEF_02	7	PRS6A_YEAST	S000005643	YOR117W	Rpt5p	26838.1
OF_20210407_OEF_03	7	PRS6A_YEAST	S000005643	YOR117W	Rpt5p	27331.9
OF_20210406_OEF_04	2	PSA3_YEAST	S000003367	YGR135W	Pre9p	103237	109308	12594.4	11.5219	2.29171	0.0317036
OF_20210406_OEF_05	2	PSA3_YEAST	S000003367	YGR135W	Pre9p	123788
OF_20210406_OEF_06	2	PSA3_YEAST	S000003367	YGR135W	Pre9p	100900
OF_20210407_OEF_01	7	PSA3_YEAST	S000003367	YGR135W	Pre9p	334331	250503	74445.3	29.7184	2.29171	0.0317036
OF_20210407_OEF_02	7	PSA3_YEAST	S000003367	YGR135W	Pre9p	225070
OF_20210407_OEF_03	7	PSA3_YEAST	S000003367	YGR135W	Pre9p	192106
OF_20210406_OEF_04	2	PSA4_YEAST	S000005398	YOL038W	Pre6p	34293.1	32591.8	2634.22	8.08245	1.84224	0.00610695
OF_20210406_OEF_05	2	PSA4_YEAST	S000005398	YOL038W	Pre6p	33924.9
OF_20210406_OEF_06	2	PSA4_YEAST	S000005398	YOL038W	Pre6p	29557.5
OF_20210407_OEF_01	7	PSA4_YEAST	S000005398	YOL038W	Pre6p	69796.8	60042.1	8583.81	14.2963	1.84224	0.00610695
OF_20210407_OEF_02	7	PSA4_YEAST	S000005398	YOL038W	Pre6p	56686.3
OF_20210407_OEF_03	7	PSA4_YEAST	S000005398	YOL038W	Pre6p	53643.1
OF_20210406_OEF_04	2	PSA5_YEAST	S000003485	YGR253C	Pup2p	0	25573.9	22808.9	89.1881	3.00395	0.0449669
OF_20210406_OEF_05	2	PSA5_YEAST	S000003485	YGR253C	Pup2p	43813
OF_20210406_OEF_06	2	PSA5_YEAST	S000003485	YGR253C	Pup2p	32908.7
OF_20210407_OEF_01	7	PSA5_YEAST	S000003485	YGR253C	Pup2p	100731	76822.6	20713.1	26.9623	3.00395	0.0449669
OF_20210407_OEF_02	7	PSA5_YEAST	S000003485	YGR253C	Pup2p	65441
OF_20210407_OEF_03	7	PSA5_YEAST	S000003485	YGR253C	Pup2p	64295.8
OF_20210406_OEF_04	2	PSA7_YEAST	S000005889	YOR362C	Pre10p	45946.2	47033.5	6316.87	13.4306	1.89953	0.0701886
OF_20210406_OEF_05	2	PSA7_YEAST	S000005889	YOR362C	Pre10p	53823.4
OF_20210406_OEF_06	2	PSA7_YEAST	S000005889	YOR362C	Pre10p	41330.8
OF_20210407_OEF_01	7	PSA7_YEAST	S000005889	YOR362C	Pre10p	123050	89341.5	29193.1	32.6759	1.89953	0.0701886
OF_20210407_OEF_02	7	PSA7_YEAST	S000005889	YOR362C	Pre10p	72354.9
OF_20210407_OEF_03	7	PSA7_YEAST	S000005889	YOR362C	Pre10p	72619.1
OF_20210406_OEF_04	2	PSB3_YEAST	S000000896	YER094C	Pup3p	95455.4	98524.4	4938.39	5.01235	1.84943	0.0122792
OF_20210406_OEF_05	2	PSB3_YEAST	S000000896	YER094C	Pup3p	95896.8
OF_20210406_OEF_06	2	PSB3_YEAST	S000000896	YER094C	Pup3p	104221
OF_20210407_OEF_01	7	PSB3_YEAST	S000000896	YER094C	Pup3p	219310	182214	33053.7	18.1401	1.84943	0.0122792
OF_20210407_OEF_02	7	PSB3_YEAST	S000000896	YER094C	Pup3p	171441
OF_20210407_OEF_03	7	PSB3_YEAST	S000000896	YER094C	Pup3p	155891
OF_20210406_OEF_04	2	PUB1_YEAST	S000004961	YNL016W	Pub1p	118047	111871	6310.07	5.64051	1.25846	0.00775522
OF_20210406_OEF_05	2	PUB1_YEAST	S000004961	YNL016W	Pub1p	112131
OF_20210406_OEF_06	2	PUB1_YEAST	S000004961	YNL016W	Pub1p	105435
OF_20210407_OEF_01	7	PUB1_YEAST	S000004961	YNL016W	Pub1p	147090	140785	7905.78	5.6155	1.25846	0.00775522
OF_20210407_OEF_02	7	PUB1_YEAST	S000004961	YNL016W	Pub1p	131915
OF_20210407_OEF_03	7	PUB1_YEAST	S000004961	YNL016W	Pub1p	143350
OF_20210406_OEF_04	2	RIR2_YEAST	S000003563	YJL026W	Rnr2p	105321	113693	13983.5	12.2993	1.40303	0.114306
OF_20210406_OEF_05	2	RIR2_YEAST	S000003563	YJL026W	Rnr2p	129836
OF_20210406_OEF_06	2	RIR2_YEAST	S000003563	YJL026W	Rnr2p	105923
OF_20210407_OEF_01	7	RIR2_YEAST	S000003563	YJL026W	Rnr2p	197108	159515	36847.1	23.0995	1.40303	0.114306
OF_20210407_OEF_02	7	RIR2_YEAST	S000003563	YJL026W	Rnr2p	157974
OF_20210407_OEF_03	7	RIR2_YEAST	S000003563	YJL026W	Rnr2p	123463
OF_20210406_OEF_04	2	RIR4_YEAST	S000003412	YGR180C	Rnr4p	37457.9	37568.4	7627.33	20.3025	1.8617	0.0165344
OF_20210406_OEF_05	2	RIR4_YEAST	S000003412	YGR180C	Rnr4p	45250.4
OF_20210406_OEF_06	2	RIR4_YEAST	S000003412	YGR180C	Rnr4p	29996.9
OF_20210407_OEF_01	7	RIR4_YEAST	S000003412	YGR180C	Rnr4p	82656.8	69941.2	11885.8	16.9941	1.8617	0.0165344
OF_20210407_OEF_02	7	RIR4_YEAST	S000003412	YGR180C	Rnr4p	68056.3
OF_20210407_OEF_03	7	RIR4_YEAST	S000003412	YGR180C	Rnr4p	59110.4
OF_20210406_OEF_04	2	RL5_YEAST	S000006052	YPL131W	Rpl5p	95805.8	110569	21271.9	19.2386	2.26034	0.0690863
OF_20210406_OEF_05	2	RL5_YEAST	S000006052	YPL131W	Rpl5p	134952
OF_20210406_OEF_06	2	RL5_YEAST	S000006052	YPL131W	Rpl5p	100950
OF_20210407_OEF_01	7	RL5_YEAST	S000006052	YPL131W	Rpl5p	357510	249923	95453.2	38.193	2.26034	0.0690863
OF_20210407_OEF_02	7	RL5_YEAST	S000006052	YPL131W	Rpl5p	216871
OF_20210407_OEF_03	7	RL5_YEAST	S000006052	YPL131W	Rpl5p	175389
OF_20210406_OEF_04	2	RPA43_YEAST	S000005867	YOR340C	Rpa43p	314251	343186	47278.4	13.7763	1.11613	0.25588
OF_20210406_OEF_05	2	RPA43_YEAST	S000005867	YOR340C	Rpa43p	397745
OF_20210406_OEF_06	2	RPA43_YEAST	S000005867	YOR340C	Rpa43p	317563
OF_20210407_OEF_01	7	RPA43_YEAST	S000005867	YOR340C	Rpa43p	408125	383040	21909.7	5.71996	1.11613	0.25588
OF_20210407_OEF_02	7	RPA43_YEAST	S000005867	YOR340C	Rpa43p	367652
OF_20210407_OEF_03	7	RPA43_YEAST	S000005867	YOR340C	Rpa43p	373343
OF_20210406_OEF_04	2	RPAB3_YEAST	S000005750	YOR224C	Rpb8p	14389.3	16236.5	1910.71	11.768	1.47079	0.0167485
OF_20210406_OEF_05	2	RPAB3_YEAST	S000005750	YOR224C	Rpb8p	18205
OF_20210406_OEF_06	2	RPAB3_YEAST	S000005750	YOR224C	Rpb8p	16115.3
OF_20210407_OEF_01	7	RPAB3_YEAST	S000005750	YOR224C	Rpb8p	26816.8	23880.6	2748.85	11.5108	1.47079	0.0167485
OF_20210407_OEF_02	7	RPAB3_YEAST	S000005750	YOR224C	Rpb8p	23456.5
OF_20210407_OEF_03	7	RPAB3_YEAST	S000005750	YOR224C	Rpb8p	21368.4
OF_20210406_OEF_04	2	RPB1_YEAST	S000002299	YDL140C	Rpo21p	19968.1	19306.8	1698.51	8.79743	0.973343	0.913091
OF_20210406_OEF_05	2	RPB1_YEAST	S000002299	YDL140C	Rpo21p	20575.3
OF_20210406_OEF_06	2	RPB1_YEAST	S000002299	YDL140C	Rpo21p	17377.2
OF_20210407_OEF_01	7	RPB1_YEAST	S000002299	YDL140C	Rpo21p	27419.4	18792.2	7480.79	39.808	0.973343	0.913091
OF_20210407_OEF_02	7	RPB1_YEAST	S000002299	YDL140C	Rpo21p	14854
OF_20210407_OEF_03	7	RPB1_YEAST	S000002299	YDL140C	Rpo21p	14103.2
OF_20210406_OEF_04	2	RS2_YEAST	S000003091	YGL123W	Rps2p	42308.5	44474.7	12681.4	28.5138	3.50874	0.0892756
OF_20210406_OEF_05	2	RS2_YEAST	S000003091	YGL123W	Rps2p	58099.8
OF_20210406_OEF_06	2	RS2_YEAST	S000003091	YGL123W	Rps2p	33016
OF_20210407_OEF_01	7	RS2_YEAST	S000003091	YGL123W	Rps2p	250272	156050	85595.7	54.8514	3.50874	0.0892756
OF_20210407_OEF_02	7	RS2_YEAST	S000003091	YGL123W	Rps2p	134792
OF_20210407_OEF_03	7	RS2_YEAST	S000003091	YGL123W	Rps2p	83086.9
OF_20210406_OEF_04	2	RS7A_YEAST	S000005622	YOR096W	Rps7Ap	130803	123123	25419.6	20.6456	2.30288	0.0294913
OF_20210406_OEF_05	2	RS7A_YEAST	S000005622	YOR096W	Rps7Ap	143818
OF_20210406_OEF_06	2	RS7A_YEAST	S000005622	YOR096W	Rps7Ap	94749.5
OF_20210407_OEF_01	7	RS7A_YEAST	S000005622	YOR096W	Rps7Ap	371369	283539	79843.8	28.1597	2.30288	0.0294913
OF_20210407_OEF_02	7	RS7A_YEAST	S000005622	YOR096W	Rps7Ap	263902
OF_20210407_OEF_03	7	RS7A_YEAST	S000005622	YOR096W	Rps7Ap	215345
OF_20210406_OEF_04	2	RS7B_YEAST	S000005040	YNL096C	Rps7Bp	71725.1	68228.3	7441.66	10.907	1.72357	0.0244752
OF_20210406_OEF_05	2	RS7B_YEAST	S000005040	YNL096C	Rps7Bp	73277.5
OF_20210406_OEF_06	2	RS7B_YEAST	S000005040	YNL096C	Rps7Bp	59682.3
OF_20210407_OEF_01	7	RS7B_YEAST	S000005040	YNL096C	Rps7Bp	143356	117596	23132.3	19.6709	1.72357	0.0244752
OF_20210407_OEF_02	7	RS7B_YEAST	S000005040	YNL096C	Rps7Bp	110832
OF_20210407_OEF_03	7	RS7B_YEAST	S000005040	YNL096C	Rps7Bp	98599.6
OF_20210406_OEF_04	2	RS9B_YEAST	S000000393	YBR189W	Rps9Bp	31815.5	33053.6	5277.37	15.9661	2.57939	0.0203999
OF_20210406_OEF_05	2	RS9B_YEAST	S000000393	YBR189W	Rps9Bp	38839.9
OF_20210406_OEF_06	2	RS9B_YEAST	S000000393	YBR189W	Rps9Bp	28505.3
OF_20210407_OEF_01	7	RS9B_YEAST	S000000393	YBR189W	Rps9Bp	112623	85257.9	23698.8	27.7966	2.57939	0.0203999
OF_20210407_OEF_02	7	RS9B_YEAST	S000000393	YBR189W	Rps9Bp	71644.5
OF_20210407_OEF_03	7	RS9B_YEAST	S000000393	YBR189W	Rps9Bp	71506.5
OF_20210406_OEF_04	2	RUVB1_YEAST	S000002598	YDR190C	Rvb1p	20714.1	23812.2	2868.66	12.047	1.60688	0.00255405
OF_20210406_OEF_05	2	RUVB1_YEAST	S000002598	YDR190C	Rvb1p	26376.3
OF_20210406_OEF_06	2	RUVB1_YEAST	S000002598	YDR190C	Rvb1p	24346.4
OF_20210407_OEF_01	7	RUVB1_YEAST	S000002598	YDR190C	Rvb1p	40861.4	38263.3	2376.11	6.20989	1.60688	0.00255405
OF_20210407_OEF_02	7	RUVB1_YEAST	S000002598	YDR190C	Rvb1p	36200.5
OF_20210407_OEF_03	7	RUVB1_YEAST	S000002598	YDR190C	Rvb1p	37728.1
OF_20210406_OEF_04	2	RUVB2_YEAST	S000006156	YPL235W	Rvb2p	102019	100115	6038.29	6.03136	1.72223	0.0539797
OF_20210406_OEF_05	2	RUVB2_YEAST	S000006156	YPL235W	Rvb2p	104972
OF_20210406_OEF_06	2	RUVB2_YEAST	S000006156	YPL235W	Rvb2p	93354.1
OF_20210407_OEF_01	7	RUVB2_YEAST	S000006156	YPL235W	Rvb2p	223323	172421	45954.1	26.6523	1.72223	0.0539797
OF_20210407_OEF_02	7	RUVB2_YEAST	S000006156	YPL235W	Rvb2p	159953
OF_20210407_OEF_03	7	RUVB2_YEAST	S000006156	YPL235W	Rvb2p	133987
OF_20210406_OEF_04	2	SAM4_YEAST	S000006194	YPL273W	Sam4p	57623.9	64334.9	15382.5	23.9101	1.62426	0.0321477
OF_20210406_OEF_05	2	SAM4_YEAST	S000006194	YPL273W	Sam4p	81932.7
OF_20210406_OEF_06	2	SAM4_YEAST	S000006194	YPL273W	Sam4p	53448
OF_20210407_OEF_01	7	SAM4_YEAST	S000006194	YPL273W	Sam4p	121059	104496	15126.6	14.4757	1.62426	0.0321477
OF_20210407_OEF_02	7	SAM4_YEAST	S000006194	YPL273W	Sam4p	91411.8
OF_20210407_OEF_03	7	SAM4_YEAST	S000006194	YPL273W	Sam4p	101018
OF_20210406_OEF_04	2	SC160_YEAST	S000003616	YJL080C	Scp160p	37592	39136.5	4929.43	12.5955	1.3801	0.0651603
OF_20210406_OEF_05	2	SC160_YEAST	S000003616	YJL080C	Scp160p	44653.3
OF_20210406_OEF_06	2	SC160_YEAST	S000003616	YJL080C	Scp160p	35164.3
OF_20210407_OEF_01	7	SC160_YEAST	S000003616	YJL080C	Scp160p	64242.1	54012.1	8944.47	16.5601	1.3801	0.0651603
OF_20210407_OEF_02	7	SC160_YEAST	S000003616	YJL080C	Scp160p	50128
OF_20210407_OEF_03	7	SC160_YEAST	S000003616	YJL080C	Scp160p	47666.4
OF_20210406_OEF_04	2	SCS2_YEAST	S000000922	YER120W	Scs2p	210363	223917	29658.2	13.2452	1.21412	0.104444
OF_20210406_OEF_05	2	SCS2_YEAST	S000000922	YER120W	Scs2p	257931
OF_20210406_OEF_06	2	SCS2_YEAST	S000000922	YER120W	Scs2p	203458
OF_20210407_OEF_01	7	SCS2_YEAST	S000000922	YER120W	Scs2p	301478	271862	26347.5	9.6915	1.21412	0.104444
OF_20210407_OEF_02	7	SCS2_YEAST	S000000922	YER120W	Scs2p	263083
OF_20210407_OEF_03	7	SCS2_YEAST	S000000922	YER120W	Scs2p	251025
OF_20210406_OEF_04	2	SEC13_YEAST	S000004198	YLR208W	Sec13p	47206.6	33455.4	29125.7	87.0583	2.45943	0.0539515
OF_20210406_OEF_05	2	SEC13_YEAST	S000004198	YLR208W	Sec13p	53159.5
OF_20210406_OEF_06	2	SEC13_YEAST	S000004198	YLR208W	Sec13p	0
OF_20210407_OEF_01	7	SEC13_YEAST	S000004198	YLR208W	Sec13p	95242.2	82281.2	11441.1	13.9048	2.45943	0.0539515
OF_20210407_OEF_02	7	SEC13_YEAST	S000004198	YLR208W	Sec13p	78015.9
OF_20210407_OEF_03	7	SEC13_YEAST	S000004198	YLR208W	Sec13p	73585.6
OF_20210406_OEF_04	2	SEC63_YEAST	S000005780	YOR254C	Sec63p	61450.3	59991.5	1296.37	2.16092	2.02463	0.0522539
OF_20210406_OEF_05	2	SEC63_YEAST	S000005780	YOR254C	Sec63p	58971.5
OF_20210406_OEF_06	2	SEC63_YEAST	S000005780	YOR254C	Sec63p	59552.6
OF_20210407_OEF_01	7	SEC63_YEAST	S000005780	YOR254C	Sec63p	166203	121461	38927.6	32.0496	2.02463	0.0522539
OF_20210407_OEF_02	7	SEC63_YEAST	S000005780	YOR254C	Sec63p	102827
OF_20210407_OEF_03	7	SEC63_YEAST	S000005780	YOR254C	Sec63p	95352.5
OF_20210406_OEF_04	2	SIS1_YEAST	S000004952	YNL007C	Sis1p	79388.6	82762.8	3230.8	3.90369	1.70677	0.00138831
OF_20210406_OEF_05	2	SIS1_YEAST	S000004952	YNL007C	Sis1p	85827.9
OF_20210406_OEF_06	2	SIS1_YEAST	S000004952	YNL007C	Sis1p	83072
OF_20210407_OEF_01	7	SIS1_YEAST	S000004952	YNL007C	Sis1p	142336	141257	12409.9	8.78536	1.70677	0.00138831
OF_20210407_OEF_02	7	SIS1_YEAST	S000004952	YNL007C	Sis1p	128342
OF_20210407_OEF_03	7	SIS1_YEAST	S000004952	YNL007C	Sis1p	153092
OF_20210406_OEF_04	2	STM1_YEAST	S000004140	YLR150W	Stm1p	94541.2	102040	7115.09	6.97287	0.792315	0.021408
OF_20210406_OEF_05	2	STM1_YEAST	S000004140	YLR150W	Stm1p	108697
OF_20210406_OEF_06	2	STM1_YEAST	S000004140	YLR150W	Stm1p	102881
OF_20210407_OEF_01	7	STM1_YEAST	S000004140	YLR150W	Stm1p	82925.6	80847.6	7032.46	8.69841	0.792315	0.021408
OF_20210407_OEF_02	7	STM1_YEAST	S000004140	YLR150W	Stm1p	73010.4
OF_20210407_OEF_03	7	STM1_YEAST	S000004140	YLR150W	Stm1p	86607
OF_20210406_OEF_04	2	SUB2_YEAST	S000002242	YDL084W	Sub2p	43136.7	41237.7	3926.09	9.52063	1.7311	0.0634328
OF_20210406_OEF_05	2	SUB2_YEAST	S000002242	YDL084W	Sub2p	43853.2
OF_20210406_OEF_06	2	SUB2_YEAST	S000002242	YDL084W	Sub2p	36723.1
OF_20210407_OEF_01	7	SUB2_YEAST	S000002242	YDL084W	Sub2p	93955	71386.8	20114	28.1761	1.7311	0.0634328
OF_20210407_OEF_02	7	SUB2_YEAST	S000002242	YDL084W	Sub2p	64854.1
OF_20210407_OEF_03	7	SUB2_YEAST	S000002242	YDL084W	Sub2p	55351.1
OF_20210406_OEF_04	2	SVF1_YEAST	S000002754	YDR346C	Svf1p	101787	81851.1	18278.4	22.3312	1.67913	0.0182349
OF_20210406_OEF_05	2	SVF1_YEAST	S000002754	YDR346C	Svf1p	65882.6
OF_20210406_OEF_06	2	SVF1_YEAST	S000002754	YDR346C	Svf1p	77883.2
OF_20210407_OEF_01	7	SVF1_YEAST	S000002754	YDR346C	Svf1p	156703	137439	17026.2	12.3882	1.67913	0.0182349
OF_20210407_OEF_02	7	SVF1_YEAST	S000002754	YDR346C	Svf1p	131206
OF_20210407_OEF_03	7	SVF1_YEAST	S000002754	YDR346C	Svf1p	124407
OF_20210406_OEF_04	2	SXM1_YEAST	S000002803	YDR395W	Sxm1p	37270.7	36815	1794.77	4.8751	2.84829	0.10555
OF_20210406_OEF_05	2	SXM1_YEAST	S000002803	YDR395W	Sxm1p	34836.3
OF_20210406_OEF_06	2	SXM1_YEAST	S000002803	YDR395W	Sxm1p	38338
OF_20210407_OEF_01	7	SXM1_YEAST	S000002803	YDR395W	Sxm1p	168893	104860	56526	53.9063	2.84829	0.10555
OF_20210407_OEF_02	7	SXM1_YEAST	S000002803	YDR395W	Sxm1p	83796.8
OF_20210407_OEF_03	7	SXM1_YEAST	S000002803	YDR395W	Sxm1p	61889.2
OF_20210406_OEF_04	2	SYYC_YEAST	S000003417	YGR185C	Tys1p	23119.4	21307.6	2194.45	10.2989	6.84305	0.229509
OF_20210406_OEF_05	2	SYYC_YEAST	S000003417	YGR185C	Tys1p	18867.5
OF_20210406_OEF_06	2	SYYC_YEAST	S000003417	YGR185C	Tys1p	21935.8
OF_20210407_OEF_01	7	SYYC_YEAST	S000003417	YGR185C	Tys1p	321451	145809	152193	104.378	6.84305	0.229509
OF_20210407_OEF_02	7	SYYC_YEAST	S000003417	YGR185C	Tys1p	62992.8
OF_20210407_OEF_03	7	SYYC_YEAST	S000003417	YGR185C	Tys1p	52982.7
OF_20210406_OEF_04	2	TRX1_YEAST	S000004033	YLR043C	Trx1p	116817	119197	22333.4	18.7366	1.19858	0.236875
OF_20210406_OEF_05	2	TRX1_YEAST	S000004033	YLR043C	Trx1p	142625
OF_20210406_OEF_06	2	TRX1_YEAST	S000004033	YLR043C	Trx1p	98148.7
OF_20210407_OEF_01	7	TRX1_YEAST	S000004033	YLR043C	Trx1p	159396	142867	19263.8	13.4838	1.19858	0.236875
OF_20210407_OEF_02	7	TRX1_YEAST	S000004033	YLR043C	Trx1p	147493
OF_20210407_OEF_03	7	TRX1_YEAST	S000004033	YLR043C	Trx1p	121711
OF_20210406_OEF_04	2	TRX2_YEAST	S000003441	YGR209C	Trx2p	25835.8	29415.9	6207.52	21.1026	1.50472	0.030555
OF_20210406_OEF_05	2	TRX2_YEAST	S000003441	YGR209C	Trx2p	36583.7
OF_20210406_OEF_06	2	TRX2_YEAST	S000003441	YGR209C	Trx2p	25828.1
OF_20210407_OEF_01	7	TRX2_YEAST	S000003441	YGR209C	Trx2p	46754.3	44262.7	4796.25	10.8359	1.50472	0.030555
OF_20210407_OEF_02	7	TRX2_YEAST	S000003441	YGR209C	Trx2p	38733.4
OF_20210407_OEF_03	7	TRX2_YEAST	S000003441	YGR209C	Trx2p	47300.3
OF_20210406_OEF_04	2	UPPS_YEAST	S000002352	YDL193W	Nus1p	269430	367217	241266	65.7011	2.8444	0.137343
OF_20210406_OEF_05	2	UPPS_YEAST	S000002352	YDL193W	Nus1p	642025
OF_20210406_OEF_06	2	UPPS_YEAST	S000002352	YDL193W	Nus1p	190196
OF_20210407_OEF_01	7	UPPS_YEAST	S000002352	YDL193W	Nus1p	1.62355e+06	1.04451e+06	584922	55.9996	2.8444	0.137343
OF_20210407_OEF_02	7	UPPS_YEAST	S000002352	YDL193W	Nus1p	1.05611e+06
OF_20210407_OEF_03	7	UPPS_YEAST	S000002352	YDL193W	Nus1p	453878
OF_20210406_OEF_04	2	WTM1_YEAST	S000005756	YOR230W	Wtm1p	82242	88194.1	14620.5	16.5776	1.50534	0.0418458
OF_20210406_OEF_05	2	WTM1_YEAST	S000005756	YOR230W	Wtm1p	104852
OF_20210406_OEF_06	2	WTM1_YEAST	S000005756	YOR230W	Wtm1p	77488.4
OF_20210407_OEF_01	7	WTM1_YEAST	S000005756	YOR230W	Wtm1p	156482	132762	21670.1	16.3226	1.50534	0.0418458
OF_20210407_OEF_02	7	WTM1_YEAST	S000005756	YOR230W	Wtm1p	127801
OF_20210407_OEF_03	7	WTM1_YEAST	S000005756	YOR230W	Wtm1p	114002
OF_20210406_OEF_04	2	YM71_YEAST	S000004839	YMR226C	Ora1p	159570	160765	15946.1	9.91887	1.64931	0.0377356
OF_20210406_OEF_05	2	YM71_YEAST	S000004839	YMR226C	Ora1p	177274
OF_20210406_OEF_06	2	YM71_YEAST	S000004839	YMR226C	Ora1p	145450
OF_20210407_OEF_01	7	YM71_YEAST	S000004839	YMR226C	Ora1p	326305	265151	56935.4	21.4728	1.64931	0.0377356
OF_20210407_OEF_02	7	YM71_YEAST	S000004839	YMR226C	Ora1p	255473
OF_20210407_OEF_03	7	YM71_YEAST	S000004839	YMR226C	Ora1p	213675
OF_20210406_OEF_04	2	YRA1_YEAST	S000002789	YDR381W	Yra1p	396658	390125	56402.2	14.4575	0.466155	0.00321451
OF_20210406_OEF_05	2	YRA1_YEAST	S000002789	YDR381W	Yra1p	442977
OF_20210406_OEF_06	2	YRA1_YEAST	S000002789	YDR381W	Yra1p	330741
OF_20210407_OEF_01	7	YRA1_YEAST	S000002789	YDR381W	Yra1p	189521	181859	8993.59	4.94537	0.466155	0.00321451
OF_20210407_OEF_02	7	YRA1_YEAST	S000002789	YDR381W	Yra1p	171957
OF_20210407_OEF_03	7	YRA1_YEAST	S000002789	YDR381W	Yra1p	184098
OF_20210406_OEF_04	2	YRB1_YEAST	S000002409	YDR002W	Yrb1p	83232.8	83096.6	12802	15.4062	1.24795	0.147972
OF_20210406_OEF_05	2	YRB1_YEAST	S000002409	YDR002W	Yrb1p	95829.9
OF_20210406_OEF_06	2	YRB1_YEAST	S000002409	YDR002W	Yrb1p	70227
OF_20210407_OEF_01	7	YRB1_YEAST	S000002409	YDR002W	Yrb1p	119537	103700	15284.9	14.7395	1.24795	0.147972
OF_20210407_OEF_02	7	YRB1_YEAST	S000002409	YDR002W	Yrb1p	102529
OF_20210407_OEF_03	7	YRB1_YEAST	S000002409	YDR002W	Yrb1p	89034.1
