# Supplementary material for: Adaptive partitioning of a gene locus to the nuclear envelope in Saccharomyces cerevisiae is driven by polymer-polymer phase separation
Source: Nat Commun. 2023 Feb 28;14:1135. doi: 10.1038/s41467-023-36391-6 (PMC9975218; doi:10.1038/s41467-023-36391-6)
Supplement: Supplementary file 4 — Supplementary Data 1-6 [file 41467_2023_36391_MOESM4_ESM.zip › Michnick Supplementary Data 5.xlsx]

## Sheet: Table S8
Chromatin remodeling
Reviewed	Uniprot entry	Uniprot entry name	Protein names	Gene Names	SGD primary ID	SGD secondary ID	SGD protein symbol	IDed in sample 5?	IDed in sample 7?	Samples 5/3 Fold change	Samples 5/3 FC p-value	Samples 7/2 Fold change	Samples 7/2 FC p-value	Gene Ontology (biological process)	Gene Ontology (cellular component)	Gene Ontology (GO)	Gene Ontology (molecular function)	Gene Ontology Ids
reviewed	P52910	ACS2_YEAST	Acetyl-coenzyme A synthetase 2 (EC 6.2.1.1) (Acetate--CoA ligase 2) (Acyl-activating enzyme 2)	ACS2 YLR153C L9634.10	S000004143	YLR153C	Acs2p	YES	YES	0.936144	0.44059	1.7123	0.0267282	acetyl-CoA biosynthetic process [GO:0006085]; acetyl-CoA biosynthetic process from acetate [GO:0019427]; histone acetylation [GO:0016573]; pyruvate metabolic process [GO:0006090]	cytosol [GO:0005829]; nucleolus [GO:0005730]; nucleus [GO:0005634]	cytosol [GO:0005829]; nucleolus [GO:0005730]; nucleus [GO:0005634]; acetate-CoA ligase activity [GO:0003987]; acid-ammonia (or amide) ligase activity [GO:0016880]; AMP binding [GO:0016208]; ATP binding [GO:0005524]; acetyl-CoA biosynthetic process [GO:0006085]; acetyl-CoA biosynthetic process from acetate [GO:0019427]; histone acetylation [GO:0016573]; pyruvate metabolic process [GO:0006090]	acetate-CoA ligase activity [GO:0003987]; acid-ammonia (or amide) ligase activity [GO:0016880]; AMP binding [GO:0016208]; ATP binding [GO:0005524]	GO:0003987; GO:0005524; GO:0005634; GO:0005730; GO:0005829; GO:0006085; GO:0006090; GO:0016208; GO:0016573; GO:0016880; GO:0019427
reviewed	P14832	CYPH_YEAST	Peptidyl-prolyl cis-trans isomerase (PPIase) (EC 5.2.1.8) (Cyclophilin) (CPH) (Cyclosporin A-binding protein) (PPI-II) (Rotamase)	CPR1 CPH1 CYP1 SCC1 YDR155C YD8358.10C	S000002562	YDR155C	Cpr1p	YES	YES	1.28441	0.0291553	1.47404	0.0143358	ascospore formation [GO:0030437]; cellular response to DNA damage stimulus [GO:0006974]; cellular response to starvation [GO:0009267]; histone deacetylation [GO:0016575]; negative regulation of meiotic nuclear division [GO:0045835]; positive regulation of meiotic nuclear division [GO:0045836]; protein folding [GO:0006457]; protein metabolic process [GO:0019538]; protein peptidyl-prolyl isomerizat…	cytoplasm [GO:0005737]; mitochondrial intermembrane space [GO:0005758]; mitochondrion [GO:0005739]; nucleus [GO:0005634]; Set3 complex [GO:0034967]	cytoplasm [GO:0005737]; mitochondrial intermembrane space [GO:0005758]; mitochondrion [GO:0005739]; nucleus [GO:0005634]; Set3 complex [GO:0034967]; cyclosporin A binding [GO:0016018]; mRNA binding [GO:0003729]; peptidyl-prolyl cis-trans isomerase activity [GO:0003755]; ascospore formation [GO:0030437]; cellular response to DNA damage stimulus [GO:0006974]; cellular response to starvation [GO:000…	cyclosporin A binding [GO:0016018]; mRNA binding [GO:0003729]; peptidyl-prolyl cis-trans isomerase activity [GO:0003755]	GO:0000413; GO:0003729; GO:0003755; GO:0005634; GO:0005737; GO:0005739; GO:0005758; GO:0006457; GO:0006974; GO:0009267; GO:0015031; GO:0016018; GO:0016575; GO:0019538; GO:0030437; GO:0034967; GO:0045835; GO:0045836
reviewed	P15646	FBRL_YEAST	rRNA 2'-O-methyltransferase fibrillarin (EC 2.1.1.-) (Histone-glutamine methyltransferase) (U3 small nucleolar RNA-associated protein NOP1) (Nucleolar protein 1) (U3 snoRNA-associated protein NOP1)	NOP1 LOT3 YDL014W D2870	S000002172	YDL014W	Nop1p	YES		2.23239	0.000143102			box C/D RNA 3'-end processing [GO:0000494]; histone glutamine methylation [GO:1990258]; maturation of SSU-rRNA [GO:0030490]; regulation of transcription by RNA polymerase I [GO:0006356]; rRNA 2'-O-methylation [GO:0000451]; rRNA methylation [GO:0031167]; rRNA processing [GO:0006364]; sno(s)RNA processing [GO:0043144]; snoRNA guided rRNA 2'-O-methylation [GO:0000452]	90S preribosome [GO:0030686]; box C/D RNP complex [GO:0031428]; nucleolus [GO:0005730]; nucleoplasm [GO:0005654]; small-subunit processome [GO:0032040]	90S preribosome [GO:0030686]; box C/D RNP complex [GO:0031428]; nucleolus [GO:0005730]; nucleoplasm [GO:0005654]; small-subunit processome [GO:0032040]; histone-glutamine methyltransferase activity [GO:1990259]; O-methyltransferase activity [GO:0008171]; RNA binding [GO:0003723]; rRNA methyltransferase activity [GO:0008649]; box C/D RNA 3'-end processing [GO:0000494]; histone glutamine methylatio…	histone-glutamine methyltransferase activity [GO:1990259]; O-methyltransferase activity [GO:0008171]; RNA binding [GO:0003723]; rRNA methyltransferase activity [GO:0008649]	GO:0000451; GO:0000452; GO:0000494; GO:0003723; GO:0005654; GO:0005730; GO:0006356; GO:0006364; GO:0008171; GO:0008649; GO:0030490; GO:0030686; GO:0031167; GO:0031428; GO:0032040; GO:0043144; GO:1990258; GO:1990259
reviewed	P02309	H4_YEAST	Histone H4	HHF1 YBR009C YBR0122; HHF2 YNL030W N2752	S000000213	YBR009C	Hhf1p	YES	YES	1.0085	0.895218	0.908571	0.347584	chromatin organization [GO:0006325]; histone H3-K79 methylation [GO:0034729]; nucleolar large rRNA transcription by RNA polymerase I [GO:0042790]; nucleosome assembly [GO:0006334]; positive regulation of transcription by RNA polymerase I [GO:0045943]; regulation of DNA-templated transcription [GO:0006355]; sexual sporulation resulting in formation of a cellular spore [GO:0043935]; transfer RNA ge…	nucleosome [GO:0000786]; nucleus [GO:0005634]; replication fork protection complex [GO:0031298]; RNA polymerase I upstream activating factor complex [GO:0000500]	nucleosome [GO:0000786]; nucleus [GO:0005634]; replication fork protection complex [GO:0031298]; RNA polymerase I upstream activating factor complex [GO:0000500]; DNA binding [GO:0003677]; protein heterodimerization activity [GO:0046982]; structural constituent of chromatin [GO:0030527]; chromatin organization [GO:0006325]; histone H3-K79 methylation [GO:0034729]; nucleolar large rRNA transcripti…	DNA binding [GO:0003677]; protein heterodimerization activity [GO:0046982]; structural constituent of chromatin [GO:0030527]	GO:0000500; GO:0000786; GO:0003677; GO:0005634; GO:0006325; GO:0006334; GO:0006355; GO:0030527; GO:0031298; GO:0034729; GO:0042790; GO:0043935; GO:0045943; GO:0046982; GO:0061587
reviewed	Q04636	POB3_YEAST	FACT complex subunit POB3 (Facilitates chromatin transcription complex subunit POB3)	POB3 YML069W	S000004534	YML069W	Pob3p	YES		1.52059	0.00162073			DNA repair [GO:0006281]; DNA replication-independent chromatin organization [GO:0034724]; DNA-templated DNA replication [GO:0006261]; nucleosome organization [GO:0034728]; positive regulation of RNA polymerase II transcription preinitiation complex assembly [GO:0045899]; regulation of chromatin organization [GO:1902275]	chromatin [GO:0000785]; FACT complex [GO:0035101]; replication fork protection complex [GO:0031298]	chromatin [GO:0000785]; FACT complex [GO:0035101]; replication fork protection complex [GO:0031298]; DNA binding [GO:0003677]; DNA repair [GO:0006281]; DNA replication-independent chromatin organization [GO:0034724]; DNA-templated DNA replication [GO:0006261]; nucleosome organization [GO:0034728]; positive regulation of RNA polymerase II transcription preinitiation complex assembly [GO:0045899]; …	DNA binding [GO:0003677]	GO:0000785; GO:0003677; GO:0006261; GO:0006281; GO:0031298; GO:0034724; GO:0034728; GO:0035101; GO:0045899; GO:1902275
reviewed	Q03940	RUVB1_YEAST	RuvB-like protein 1 (RUVBL1) (EC 3.6.4.12) (TIP49-homology protein 1) (TIP49a homolog)	RVB1 TIH1 TIP49A YDR190C	S000002598	YDR190C	Rvb1p	YES	YES	1.48441	0.0313682	1.60688	0.00255405	box C/D snoRNP assembly [GO:0000492]; chromatin remodeling [GO:0006338]; DNA repair [GO:0006281]; histone acetylation [GO:0016573]; histone exchange [GO:0043486]; protein stabilization [GO:0050821]; regulation of DNA-templated transcription [GO:0006355]; regulation of transcription by RNA polymerase II [GO:0006357]	ASTRA complex [GO:0070209]; chromatin [GO:0000785]; Ino80 complex [GO:0031011]; NuA4 histone acetyltransferase complex [GO:0035267]; nucleus [GO:0005634]; R2TP complex [GO:0097255]; Swr1 complex [GO:0000812]	ASTRA complex [GO:0070209]; chromatin [GO:0000785]; Ino80 complex [GO:0031011]; NuA4 histone acetyltransferase complex [GO:0035267]; nucleus [GO:0005634]; R2TP complex [GO:0097255]; Swr1 complex [GO:0000812]; 5'-3' DNA helicase activity [GO:0043139]; ATP binding [GO:0005524]; ATP hydrolysis activity [GO:0016887]; DNA helicase activity [GO:0003678]; box C/D snoRNP assembly [GO:0000492]; chromatin …	5'-3' DNA helicase activity [GO:0043139]; ATP binding [GO:0005524]; ATP hydrolysis activity [GO:0016887]; DNA helicase activity [GO:0003678]	GO:0000492; GO:0000785; GO:0000812; GO:0003678; GO:0005524; GO:0005634; GO:0006281; GO:0006338; GO:0006355; GO:0006357; GO:0016573; GO:0016887; GO:0031011; GO:0035267; GO:0043139; GO:0043486; GO:0050821; GO:0070209; GO:0097255
reviewed	Q12464	RUVB2_YEAST	RuvB-like protein 2 (RUVBL2) (EC 3.6.4.12) (TIP49-homology protein 2) (TIP49b homolog)	RVB2 TIH2 TIP49B YPL235W P1060	S000006156	YPL235W	Rvb2p	YES	YES	1.19904	0.0458405	1.72223	0.0539797	box C/D snoRNP assembly [GO:0000492]; chromatin remodeling [GO:0006338]; DNA repair [GO:0006281]; histone acetylation [GO:0016573]; histone exchange [GO:0043486]; protein stabilization [GO:0050821]; regulation of DNA-templated transcription [GO:0006355]; regulation of transcription by RNA polymerase II [GO:0006357]; rRNA processing [GO:0006364]	ASTRA complex [GO:0070209]; chromatin [GO:0000785]; Ino80 complex [GO:0031011]; NuA4 histone acetyltransferase complex [GO:0035267]; nucleus [GO:0005634]; R2TP complex [GO:0097255]; Swr1 complex [GO:0000812]	ASTRA complex [GO:0070209]; chromatin [GO:0000785]; Ino80 complex [GO:0031011]; NuA4 histone acetyltransferase complex [GO:0035267]; nucleus [GO:0005634]; R2TP complex [GO:0097255]; Swr1 complex [GO:0000812]; 3'-5' DNA helicase activity [GO:0043138]; 5'-3' DNA helicase activity [GO:0043139]; ATP binding [GO:0005524]; ATP hydrolysis activity [GO:0016887]; DNA helicase activity [GO:0003678]; box C/…	3'-5' DNA helicase activity [GO:0043138]; 5'-3' DNA helicase activity [GO:0043139]; ATP binding [GO:0005524]; ATP hydrolysis activity [GO:0016887]; DNA helicase activity [GO:0003678]	GO:0000492; GO:0000785; GO:0000812; GO:0003678; GO:0005524; GO:0005634; GO:0006281; GO:0006338; GO:0006355; GO:0006357; GO:0006364; GO:0016573; GO:0016887; GO:0031011; GO:0035267; GO:0043138; GO:0043139; GO:0043486; GO:0050821; GO:0070209; GO:0097255
reviewed	P32558	SPT16_YEAST	FACT complex subunit SPT16 (Cell division control protein 68) (Facilitates chromatin transcription complex subunit SPT16) (Suppressor of Ty protein 16)	SPT16 CDC68 SSF1 YGL207W	S000003175	YGL207W	Spt16p	YES		2.1671	0.00350713			DNA repair [GO:0006281]; DNA replication-independent chromatin organization [GO:0034724]; DNA-templated DNA replication [GO:0006261]; nucleosome assembly [GO:0006334]; nucleosome organization [GO:0034728]; positive regulation of RNA polymerase II transcription preinitiation complex assembly [GO:0045899]; positive regulation of transcription elongation by RNA polymerase II [GO:0032968]; positive r…	chromatin [GO:0000785]; FACT complex [GO:0035101]; replication fork protection complex [GO:0031298]	chromatin [GO:0000785]; FACT complex [GO:0035101]; replication fork protection complex [GO:0031298]; DNA repair [GO:0006281]; DNA replication-independent chromatin organization [GO:0034724]; DNA-templated DNA replication [GO:0006261]; nucleosome assembly [GO:0006334]; nucleosome organization [GO:0034728]; positive regulation of RNA polymerase II transcription preinitiation complex assembly [GO:00…		GO:0000785; GO:0006261; GO:0006281; GO:0006334; GO:0006368; GO:0007063; GO:0031298; GO:0032968; GO:0034724; GO:0034728; GO:0035101; GO:0045899; GO:0060261; GO:1902275
reviewed	Q12363	WTM1_YEAST	Transcriptional modulator WTM1	WTM1 YOR230W YOR50-20	S000005756	YOR230W	Wtm1p	YES	YES	0.806704	0.249552	1.50534	0.0418458	chromatin remodeling [GO:0006338]; histone deacetylation [GO:0016575]; maintenance of protein location in nucleus [GO:0051457]; negative regulation of silent mating-type cassette heterochromatin assembly [GO:0061186]; negative regulation of transcription from RNA polymerase II promoter involved in meiotic cell cycle [GO:0010674]; positive regulation of transcription by RNA polymerase II [GO:00459…	cytoplasm [GO:0005737]; nucleus [GO:0005634]; Rpd3L complex [GO:0033698]; Rpd3L-Expanded complex [GO:0070210]	cytoplasm [GO:0005737]; nucleus [GO:0005634]; Rpd3L complex [GO:0033698]; Rpd3L-Expanded complex [GO:0070210]; histone binding [GO:0042393]; transcription corepressor activity [GO:0003714]; chromatin remodeling [GO:0006338]; histone deacetylation [GO:0016575]; maintenance of protein location in nucleus [GO:0051457]; negative regulation of silent mating-type cassette heterochromatin assembly [GO:0…	histone binding [GO:0042393]; transcription corepressor activity [GO:0003714]	GO:0003714; GO:0005634; GO:0005737; GO:0006338; GO:0006355; GO:0006606; GO:0010674; GO:0016575; GO:0033698; GO:0042393; GO:0045944; GO:0051457; GO:0061186; GO:0070210
Transcriptional regulation
Reviewed	Uniprot entry	Uniprot entry name	Protein names	Gene Names	SGD primary ID	SGD secondary ID	SGD protein symbol	IDed in sample 5?	IDed in sample 7?	Samples 5/3 Fold change	Samples 5/3 FC p-value	Samples 7/2 Fold change	Samples 7/2 FC p-value	Gene Ontology (biological process)	Gene Ontology (cellular component)	Gene Ontology (GO)	Gene Ontology (molecular function)	Gene Ontology Ids
reviewed	P39984	HAT2_YEAST	Histone acetyltransferase type B subunit 2	HAT2 YEL056W	S000000782	YEL056W	Hat2p	YES		3.82339	0.0525936			chromatin organization [GO:0006325]; chromatin remodeling [GO:0006338]; histone acetylation [GO:0016573]; histone deacetylation [GO:0016575]; regulation of DNA-templated transcription [GO:0006355]; subtelomeric heterochromatin assembly [GO:0031509]	chromosome, telomeric region [GO:0000781]; cytoplasm [GO:0005737]; histone acetyltransferase complex [GO:0000123]; nucleus [GO:0005634]; Rpd3L complex [GO:0033698]; Rpd3L-Expanded complex [GO:0070210]	chromosome, telomeric region [GO:0000781]; cytoplasm [GO:0005737]; histone acetyltransferase complex [GO:0000123]; nucleus [GO:0005634]; Rpd3L complex [GO:0033698]; Rpd3L-Expanded complex [GO:0070210]; histone binding [GO:0042393]; chromatin organization [GO:0006325]; chromatin remodeling [GO:0006338]; histone acetylation [GO:0016573]; histone deacetylation [GO:0016575]; regulation of DNA-templat…	histone binding [GO:0042393]	GO:0000123; GO:0000781; GO:0005634; GO:0005737; GO:0006325; GO:0006338; GO:0006355; GO:0016573; GO:0016575; GO:0031509; GO:0033698; GO:0042393; GO:0070210
reviewed	P43558	OTU1_YEAST	Ubiquitin thioesterase OTU1 (EC 3.4.19.12) (OTU domain-containing protein 1)	OTU1 YFL044C	S000001850	YFL044C	Otu1p	YES		8.38616	0.0110287			endoplasmic reticulum unfolded protein response [GO:0030968]; protein deubiquitination [GO:0016579]; regulation of DNA-templated transcription [GO:0006355]; ubiquitin-dependent ERAD pathway [GO:0030433]	cytoplasm [GO:0005737]; nucleus [GO:0005634]	cytoplasm [GO:0005737]; nucleus [GO:0005634]; cysteine-type deubiquitinase activity [GO:0004843]; metal ion binding [GO:0046872]; endoplasmic reticulum unfolded protein response [GO:0030968]; protein deubiquitination [GO:0016579]; regulation of DNA-templated transcription [GO:0006355]; ubiquitin-dependent ERAD pathway [GO:0030433]	cysteine-type deubiquitinase activity [GO:0004843]; metal ion binding [GO:0046872]	GO:0004843; GO:0005634; GO:0005737; GO:0006355; GO:0016579; GO:0030433; GO:0030968; GO:0046872
reviewed	P38879	NACA_YEAST	Nascent polypeptide-associated complex subunit alpha (NAC-alpha) (Alpha-NAC) (GAL4 DNA-binding enhancer protein 2)	EGD2 YHR193C	S000001236	YHR193C	Egd2p	YES	YES	0	1.30403e-06	2.37486	0.000596426	de novo' cotranslational protein folding [GO:0051083]; post-translational protein targeting to endoplasmic reticulum membrane [GO:0006620]; protein targeting to membrane [GO:0006612]	cytoplasm [GO:0005737]; nascent polypeptide-associated complex [GO:0005854]; nucleus [GO:0005634]	cytoplasm [GO:0005737]; nascent polypeptide-associated complex [GO:0005854]; nucleus [GO:0005634]; phosphatidic acid binding [GO:0070300]; phosphatidylinositol-3,5-bisphosphate binding [GO:0080025]; phosphatidylinositol-3-phosphate binding [GO:0032266]; phosphatidylinositol-4-phosphate binding [GO:0070273]; unfolded protein binding [GO:0051082]; 'de novo' cotranslational protein folding [GO:00510…	phosphatidic acid binding [GO:0070300]; phosphatidylinositol-3,5-bisphosphate binding [GO:0080025]; phosphatidylinositol-3-phosphate binding [GO:0032266]; phosphatidylinositol-4-phosphate binding [GO:0070273]; unfolded protein binding [GO:0051082]	GO:0005634; GO:0005737; GO:0005854; GO:0006612; GO:0006620; GO:0032266; GO:0051082; GO:0051083; GO:0070273; GO:0070300; GO:0080025
reviewed	Q04491	SEC13_YEAST	Protein transport protein SEC13	SEC13 ANU3 YLR208W L8167.4	S000004198	YLR208W	Sec13p	YES	YES	0.944987	0.478701	2.45943	0.0539515	COPII-coated vesicle budding [GO:0090114]; mRNA transport [GO:0051028]; nuclear pore localization [GO:0051664]; nucleocytoplasmic transport [GO:0006913]; positive regulation of DNA-templated transcription [GO:0045893]; positive regulation of ER to Golgi vesicle-mediated transport [GO:1902953]; positive regulation of GTPase activity [GO:0043547]; positive regulation of protein exit from endoplasmi…	cell periphery [GO:0071944]; COPII vesicle coat [GO:0030127]; endoplasmic reticulum [GO:0005783]; endoplasmic reticulum membrane [GO:0005789]; nuclear envelope [GO:0005635]; nuclear pore [GO:0005643]; nuclear pore outer ring [GO:0031080]; Seh1-associated complex [GO:0035859]; vacuolar membrane [GO:0005774]	cell periphery [GO:0071944]; COPII vesicle coat [GO:0030127]; endoplasmic reticulum [GO:0005783]; endoplasmic reticulum membrane [GO:0005789]; nuclear envelope [GO:0005635]; nuclear pore [GO:0005643]; nuclear pore outer ring [GO:0031080]; Seh1-associated complex [GO:0035859]; vacuolar membrane [GO:0005774]; structural molecule activity [GO:0005198]; COPII-coated vesicle budding [GO:0090114]; mRNA…	structural molecule activity [GO:0005198]	GO:0005198; GO:0005635; GO:0005643; GO:0005774; GO:0005783; GO:0005789; GO:0006606; GO:0006913; GO:0030127; GO:0030433; GO:0031080; GO:0032008; GO:0032527; GO:0035859; GO:0043547; GO:0045893; GO:0051028; GO:0051664; GO:0070863; GO:0071944; GO:0090114; GO:1902953; GO:1903432; GO:1904263
reviewed	P22803	TRX2_YEAST	Thioredoxin-2 (Thioredoxin II) (TR-II) (Thioredoxin-1)	TRX2 TRX1 YGR209C G7746	S000003441	YGR209C	Trx2p	YES	YES	1.08369	0.464166	1.50472	0.030555	cell redox homeostasis [GO:0045454]; deoxyribonucleotide biosynthetic process [GO:0009263]; endoplasmic reticulum to Golgi vesicle-mediated transport [GO:0006888]; glutathione metabolic process [GO:0006749]; protein deglutathionylation [GO:0080058]; protein transport [GO:0015031]; retrograde vesicle-mediated transport, Golgi to endoplasmic reticulum [GO:0006890]; sulfate assimilation [GO:0000103]…	cytoplasm [GO:0005737]; cytosol [GO:0005829]; fungal-type vacuole [GO:0000324]; Golgi membrane [GO:0000139]; membrane fusion priming complex [GO:0120124]; nucleus [GO:0005634]	cytoplasm [GO:0005737]; cytosol [GO:0005829]; fungal-type vacuole [GO:0000324]; Golgi membrane [GO:0000139]; membrane fusion priming complex [GO:0120124]; nucleus [GO:0005634]; disulfide oxidoreductase activity [GO:0015036]; protein-disulfide reductase activity [GO:0015035]; cell redox homeostasis [GO:0045454]; deoxyribonucleotide biosynthetic process [GO:0009263]; endoplasmic reticulum to Golgi …	disulfide oxidoreductase activity [GO:0015036]; protein-disulfide reductase activity [GO:0015035]	GO:0000011; GO:0000103; GO:0000139; GO:0000324; GO:0005634; GO:0005737; GO:0005829; GO:0006749; GO:0006888; GO:0006890; GO:0009263; GO:0015031; GO:0015035; GO:0015036; GO:0042144; GO:0045454; GO:0080058; GO:0120124
reviewed	P46669	RPA43_YEAST	DNA-directed RNA polymerase I subunit RPA43 (A43) (DNA-directed DNA-dependent RNA polymerase 36 kDa polypeptide)	RPA43 RRN12 YOR340C O6271	S000005867	YOR340C	Rpa43p	YES	YES	1.07848	0.366846	1.11613	0.25588	nucleolar large rRNA transcription by RNA polymerase I [GO:0042790]; ribosome biogenesis [GO:0042254]; termination of RNA polymerase I transcription [GO:0006363]; transcription by RNA polymerase I [GO:0006360]; transcription elongation by RNA polymerase I [GO:0006362]; transcription initiation at RNA polymerase I promoter [GO:0006361]	nucleus [GO:0005634]; RNA polymerase I complex [GO:0005736]	nucleus [GO:0005634]; RNA polymerase I complex [GO:0005736]; RNA polymerase I activity [GO:0001054]; nucleolar large rRNA transcription by RNA polymerase I [GO:0042790]; ribosome biogenesis [GO:0042254]; termination of RNA polymerase I transcription [GO:0006363]; transcription by RNA polymerase I [GO:0006360]; transcription elongation by RNA polymerase I [GO:0006362]; transcription initiation at …	RNA polymerase I activity [GO:0001054]	GO:0001054; GO:0005634; GO:0005736; GO:0006360; GO:0006361; GO:0006362; GO:0006363; GO:0042254; GO:0042790
reviewed	P07703	RPAC1_YEAST	DNA-directed RNA polymerases I and III subunit RPAC1 (RNA polymerases I and III subunit AC1) (C37) (DNA-directed RNA polymerases I and III 40 kDa polypeptide) (AC40) (C40)	RPC40 RPC5 YPR110C P8283.18	S000006314	YPR110C	Rpc40p	YES		0.667711	0.478144			nucleolar large rRNA transcription by RNA polymerase I [GO:0042790]; ribosome biogenesis [GO:0042254]; termination of RNA polymerase I transcription [GO:0006363]; termination of RNA polymerase III transcription [GO:0006386]; transcription by RNA polymerase I [GO:0006360]; transcription by RNA polymerase III [GO:0006383]; transcription elongation by RNA polymerase I [GO:0006362]; transcription ini…	nucleoplasm [GO:0005654]; nucleus [GO:0005634]; RNA polymerase I complex [GO:0005736]; RNA polymerase III complex [GO:0005666]	nucleoplasm [GO:0005654]; nucleus [GO:0005634]; RNA polymerase I complex [GO:0005736]; RNA polymerase III complex [GO:0005666]; DNA binding [GO:0003677]; protein dimerization activity [GO:0046983]; RNA polymerase I activity [GO:0001054]; RNA polymerase III activity [GO:0001056]; nucleolar large rRNA transcription by RNA polymerase I [GO:0042790]; ribosome biogenesis [GO:0042254]; termination of R…	DNA binding [GO:0003677]; protein dimerization activity [GO:0046983]; RNA polymerase I activity [GO:0001054]; RNA polymerase III activity [GO:0001056]	GO:0001054; GO:0001056; GO:0003677; GO:0005634; GO:0005654; GO:0005666; GO:0005736; GO:0006360; GO:0006361; GO:0006362; GO:0006363; GO:0006383; GO:0006384; GO:0006386; GO:0042254; GO:0042790; GO:0042797; GO:0046983; GO:0070893
reviewed	P27692	SPT5_YEAST	Transcription elongation factor SPT5 (Chromatin elongation factor SPT5)	SPT5 YML010W YM9571.08	S000004470	YML010W	Spt5p	YES		2.13429	0.00165911			intracellular mRNA localization [GO:0008298]; negative regulation of transcription elongation by RNA polymerase I [GO:2001208]; positive regulation of autophagy [GO:0010508]; positive regulation of transcription elongation by RNA polymerase I [GO:2001209]; positive regulation of transcription elongation by RNA polymerase II [GO:0032968]; regulation of DNA-templated transcription [GO:0006355]; reg…	chromosome [GO:0005694]; DSIF complex [GO:0032044]; mitochondrion [GO:0005739]; nucleus [GO:0005634]	chromosome [GO:0005694]; DSIF complex [GO:0032044]; mitochondrion [GO:0005739]; nucleus [GO:0005634]; DNA binding [GO:0003677]; mRNA binding [GO:0003729]; protein-containing complex binding [GO:0044877]; RNA polymerase I core binding [GO:0001042]; RNA polymerase I general transcription initiation factor binding [GO:0001179]; RNA polymerase II complex binding [GO:0000993]; rRNA binding [GO:0019843…	DNA binding [GO:0003677]; mRNA binding [GO:0003729]; protein-containing complex binding [GO:0044877]; RNA polymerase I core binding [GO:0001042]; RNA polymerase I general transcription initiation factor binding [GO:0001179]; RNA polymerase II complex binding [GO:0000993]; rRNA binding [GO:0019843]; snRNP binding [GO:0070990]; U1 snRNA binding [GO:0030619]; U2 snRNA binding [GO:0030620]; U4 snRNA …	GO:0000245; GO:0000993; GO:0001042; GO:0001179; GO:0003677; GO:0003729; GO:0005634; GO:0005694; GO:0005739; GO:0006355; GO:0006357; GO:0006368; GO:0008298; GO:0010508; GO:0017070; GO:0019843; GO:0030619; GO:0030620; GO:0030621; GO:0030623; GO:0032044; GO:0032968; GO:0044877; GO:0070990; GO:0090262; GO:2000232; GO:2001208; GO:2001209
reviewed	P32558	SPT16_YEAST	FACT complex subunit SPT16 (Cell division control protein 68) (Facilitates chromatin transcription complex subunit SPT16) (Suppressor of Ty protein 16)	SPT16 CDC68 SSF1 YGL207W	S000003175	YGL207W	Spt16p	YES		2.1671	0.00350713			DNA repair [GO:0006281]; DNA replication-independent chromatin organization [GO:0034724]; DNA-templated DNA replication [GO:0006261]; nucleosome assembly [GO:0006334]; nucleosome organization [GO:0034728]; positive regulation of RNA polymerase II transcription preinitiation complex assembly [GO:0045899]; positive regulation of transcription elongation by RNA polymerase II [GO:0032968]; positive r…	chromatin [GO:0000785]; FACT complex [GO:0035101]; replication fork protection complex [GO:0031298]	chromatin [GO:0000785]; FACT complex [GO:0035101]; replication fork protection complex [GO:0031298]; DNA repair [GO:0006281]; DNA replication-independent chromatin organization [GO:0034724]; DNA-templated DNA replication [GO:0006261]; nucleosome assembly [GO:0006334]; nucleosome organization [GO:0034728]; positive regulation of RNA polymerase II transcription preinitiation complex assembly [GO:00…		GO:0000785; GO:0006261; GO:0006281; GO:0006334; GO:0006368; GO:0007063; GO:0031298; GO:0032968; GO:0034724; GO:0034728; GO:0035101; GO:0045899; GO:0060261; GO:1902275
reviewed	P20436	RPAB3_YEAST	DNA-directed RNA polymerases I, II, and III subunit RPABC3 (RNA polymerases I, II, and III subunit ABC3) (ABC14.4) (ABC14.5) (DNA-directed RNA polymerases I, II, and III 14.5 kDa polypeptide)	RPB8 YOR224C YOR50-14	S000005750	YOR224C	Rpb8p	YES	YES	0.880191	0.137309	1.47079	0.0167485	nucleolar large rRNA transcription by RNA polymerase I [GO:0042790]; ribosome biogenesis [GO:0042254]; RNA-templated transcription [GO:0001172]; termination of RNA polymerase I transcription [GO:0006363]; termination of RNA polymerase III transcription [GO:0006386]; transcription by RNA polymerase I [GO:0006360]; transcription by RNA polymerase II [GO:0006366]; transcription by RNA polymerase III…	nucleoplasm [GO:0005654]; nucleus [GO:0005634]; RNA polymerase I complex [GO:0005736]; RNA polymerase II, core complex [GO:0005665]; RNA polymerase III complex [GO:0005666]	nucleoplasm [GO:0005654]; nucleus [GO:0005634]; RNA polymerase I complex [GO:0005736]; RNA polymerase II, core complex [GO:0005665]; RNA polymerase III complex [GO:0005666]; DNA binding [GO:0003677]; RNA polymerase I activity [GO:0001054]; nucleolar large rRNA transcription by RNA polymerase I [GO:0042790]; ribosome biogenesis [GO:0042254]; RNA-templated transcription [GO:0001172]; termination of…	DNA binding [GO:0003677]; RNA polymerase I activity [GO:0001054]	GO:0001054; GO:0001172; GO:0003677; GO:0005634; GO:0005654; GO:0005665; GO:0005666; GO:0005736; GO:0006360; GO:0006361; GO:0006362; GO:0006363; GO:0006366; GO:0006367; GO:0006368; GO:0006383; GO:0006384; GO:0006386; GO:0042254; GO:0042790; GO:0042797
reviewed	P12904	AAKG_YEAST	5'-AMP-activated protein kinase subunit gamma (AMPK gamma) (AMPK subunit gamma) (Regulatory protein CAT3) (Sucrose non-fermenting protein 4)	SNF4 CAT3 SCI1 YGL115W	S000003083	YGL115W	Snf4p	YES	YES	2.3869	0.00157626	2.8979	0.145477	autophagy [GO:0006914]; carbohydrate metabolic process [GO:0005975]; cellular response to glucose starvation [GO:0042149]; filamentous growth [GO:0030447]; peroxisome organization [GO:0007031]; positive regulation of gluconeogenesis [GO:0045722]; protein phosphorylation [GO:0006468]; regulation of catalytic activity [GO:0050790]; regulation of cellular response to glucose starvation [GO:1904547];…	cytoplasm [GO:0005737]; cytosol [GO:0005829]; nuclear envelope lumen [GO:0005641]; nucleotide-activated protein kinase complex [GO:0031588]; nucleus [GO:0005634]; plasma membrane [GO:0005886]	cytoplasm [GO:0005737]; cytosol [GO:0005829]; nuclear envelope lumen [GO:0005641]; nucleotide-activated protein kinase complex [GO:0031588]; nucleus [GO:0005634]; plasma membrane [GO:0005886]; AMP binding [GO:0016208]; ATP binding [GO:0005524]; identical protein binding [GO:0042802]; protein kinase binding [GO:0019901]; protein kinase regulator activity [GO:0019887]; protein serine/threonine kina…	AMP binding [GO:0016208]; ATP binding [GO:0005524]; identical protein binding [GO:0042802]; protein kinase binding [GO:0019901]; protein kinase regulator activity [GO:0019887]; protein serine/threonine kinase activator activity [GO:0043539]	GO:0005524; GO:0005634; GO:0005641; GO:0005737; GO:0005829; GO:0005886; GO:0005975; GO:0006357; GO:0006468; GO:0006914; GO:0007031; GO:0016208; GO:0019887; GO:0019901; GO:0030447; GO:0031588; GO:0042149; GO:0042802; GO:0043539; GO:0045722; GO:0050790; GO:1904547; GO:2000217
reviewed	P29547	EF1G1_YEAST	Elongation factor 1-gamma 1 (EF-1-gamma 1) (Calcium and membrane-binding protein 1) (Calcium phospholipid-binding protein) (CPBP) (Eukaryotic elongation factor 1Bgamma 1) (eEF1Bgamma 1) (Translation elongation factor 1B gamma 1)	CAM1 TEF3 YPL048W	S000005969	YPL048W	Cam1p	YES	YES	1.52446	0.00100664	2.15914	0.00665309	positive regulation of transcription by RNA polymerase II [GO:0045944]; regulation of translational termination [GO:0006449]; translational elongation [GO:0006414]	cytoplasm [GO:0005737]; cytoplasmic stress granule [GO:0010494]; eukaryotic translation elongation factor 1 complex [GO:0005853]; nucleus [GO:0005634]; ribosome [GO:0005840]	cytoplasm [GO:0005737]; cytoplasmic stress granule [GO:0010494]; eukaryotic translation elongation factor 1 complex [GO:0005853]; nucleus [GO:0005634]; ribosome [GO:0005840]; calcium ion binding [GO:0005509]; core promoter sequence-specific DNA binding [GO:0001046]; DNA-binding transcription factor activity [GO:0003700]; guanyl-nucleotide exchange factor activity [GO:0005085]; phospholipid bindin…	calcium ion binding [GO:0005509]; core promoter sequence-specific DNA binding [GO:0001046]; DNA-binding transcription factor activity [GO:0003700]; guanyl-nucleotide exchange factor activity [GO:0005085]; phospholipid binding [GO:0005543]; translation elongation factor activity [GO:0003746]	GO:0001046; GO:0003700; GO:0003746; GO:0005085; GO:0005509; GO:0005543; GO:0005634; GO:0005737; GO:0005840; GO:0005853; GO:0006414; GO:0006449; GO:0010494; GO:0045944
reviewed	O14467	MBF1_YEAST	Multiprotein-bridging factor 1 (Suppressor of frameshift mutations protein 13)	MBF1 SUF13 YOR298C-A	S000007253	YOR298C-A	Mbf1p	YES	YES	1.4181	0.0545175	1.53066	0.148179	positive regulation of transcription by RNA polymerase II [GO:0045944]	mitochondrion [GO:0005739]; nucleus [GO:0005634]	mitochondrion [GO:0005739]; nucleus [GO:0005634]; DNA binding [GO:0003677]; transcription coactivator activity [GO:0003713]; positive regulation of transcription by RNA polymerase II [GO:0045944]	DNA binding [GO:0003677]; transcription coactivator activity [GO:0003713]	GO:0003677; GO:0003713; GO:0005634; GO:0005739; GO:0045944
reviewed	Q04636	POB3_YEAST	FACT complex subunit POB3 (Facilitates chromatin transcription complex subunit POB3)	POB3 YML069W	S000004534	YML069W	Pob3p	YES		1.52059	0.00162073			DNA repair [GO:0006281]; DNA replication-independent chromatin organization [GO:0034724]; DNA-templated DNA replication [GO:0006261]; nucleosome organization [GO:0034728]; positive regulation of RNA polymerase II transcription preinitiation complex assembly [GO:0045899]; regulation of chromatin organization [GO:1902275]	chromatin [GO:0000785]; FACT complex [GO:0035101]; replication fork protection complex [GO:0031298]	chromatin [GO:0000785]; FACT complex [GO:0035101]; replication fork protection complex [GO:0031298]; DNA binding [GO:0003677]; DNA repair [GO:0006281]; DNA replication-independent chromatin organization [GO:0034724]; DNA-templated DNA replication [GO:0006261]; nucleosome organization [GO:0034728]; positive regulation of RNA polymerase II transcription preinitiation complex assembly [GO:0045899]; …	DNA binding [GO:0003677]	GO:0000785; GO:0003677; GO:0006261; GO:0006281; GO:0031298; GO:0034724; GO:0034728; GO:0035101; GO:0045899; GO:1902275
reviewed	P32598	PP12_YEAST	Serine/threonine-protein phosphatase PP1-2 (EC 3.1.3.16)	GLC7 CID1 DIS2 YER133W	S000000935	YER133W	Glc7p	YES		1.15252	0.047808			ascospore formation [GO:0030437]; cellular bud site selection [GO:0000282]; cellular ion homeostasis [GO:0006873]; chromosome organization [GO:0051276]; chromosome segregation [GO:0007059]; DNA damage checkpoint signaling [GO:0000077]; DNA replication checkpoint signaling [GO:0000076]; fungal-type cell wall chitin biosynthetic process [GO:0034221]; glycogen metabolic process [GO:0005977]; meiotic…	cell division site [GO:0032153]; cellular bud neck [GO:0005935]; cellular bud neck septin collar [GO:0032174]; cytoplasm [GO:0005737]; incipient cellular bud site [GO:0000131]; kinetochore [GO:0000776]; mating projection base [GO:0001400]; mRNA cleavage and polyadenylation specificity factor complex [GO:0005847]; nucleolus [GO:0005730]; nucleus [GO:0005634]; protein phosphatase type 1 complex [GO…	cell division site [GO:0032153]; cellular bud neck [GO:0005935]; cellular bud neck septin collar [GO:0032174]; cytoplasm [GO:0005737]; incipient cellular bud site [GO:0000131]; kinetochore [GO:0000776]; mating projection base [GO:0001400]; mRNA cleavage and polyadenylation specificity factor complex [GO:0005847]; nucleolus [GO:0005730]; nucleus [GO:0005634]; protein phosphatase type 1 complex [GO…	metal ion binding [GO:0046872]; myosin phosphatase activity [GO:0017018]; protein serine/threonine phosphatase activity [GO:0004722]	GO:0000076; GO:0000077; GO:0000131; GO:0000164; GO:0000282; GO:0000723; GO:0000776; GO:0001400; GO:0004722; GO:0005634; GO:0005730; GO:0005737; GO:0005816; GO:0005847; GO:0005935; GO:0005977; GO:0005979; GO:0006378; GO:0006873; GO:0006986; GO:0007059; GO:0007094; GO:0007116; GO:0007346; GO:0008360; GO:0009408; GO:0017018; GO:0030437; GO:0030837; GO:0030846; GO:0031297; GO:0032153; GO:0032174; GO:…
reviewed	P33297	PRS6A_YEAST	26S proteasome regulatory subunit 6A (Tat-binding protein homolog 1) (TBP-1)	RPT5 YTA1 YOR117W O3258 YOR3258W	S000005643	YOR117W	Rpt5p	YES	YES	1.86443	0.000127066	2.8273	0.0615358	positive regulation of RNA polymerase II transcription preinitiation complex assembly [GO:0045899]; proteasome regulatory particle assembly [GO:0070682]; proteasome-mediated ubiquitin-dependent protein catabolic process [GO:0043161]; ubiquitin-dependent protein catabolic process [GO:0006511]	cytoplasm [GO:0005737]; nucleus [GO:0005634]; proteasome complex [GO:0000502]; proteasome regulatory particle, base subcomplex [GO:0008540]	cytoplasm [GO:0005737]; nucleus [GO:0005634]; proteasome complex [GO:0000502]; proteasome regulatory particle, base subcomplex [GO:0008540]; ATP binding [GO:0005524]; ATP hydrolysis activity [GO:0016887]; proteasome-activating activity [GO:0036402]; positive regulation of RNA polymerase II transcription preinitiation complex assembly [GO:0045899]; proteasome regulatory particle assembly [GO:00706…	ATP binding [GO:0005524]; ATP hydrolysis activity [GO:0016887]; proteasome-activating activity [GO:0036402]	GO:0000502; GO:0005524; GO:0005634; GO:0005737; GO:0006511; GO:0008540; GO:0016887; GO:0036402; GO:0043161; GO:0045899; GO:0070682
reviewed	P33298	PRS6B_YEAST	26S proteasome regulatory subunit 6B homolog (Protein YNT1) (Tat-binding homolog 2)	RPT3 YNT1 YTA2 YDR394W D9509.14	S000002802	YDR394W	Rpt3p	YES		2.09793	0.000834269			positive regulation of RNA polymerase II transcription preinitiation complex assembly [GO:0045899]; proteasome regulatory particle assembly [GO:0070682]; proteasome-mediated ubiquitin-dependent protein catabolic process [GO:0043161]; ubiquitin-dependent protein catabolic process [GO:0006511]	cytoplasm [GO:0005737]; nucleus [GO:0005634]; proteasome complex [GO:0000502]; proteasome regulatory particle, base subcomplex [GO:0008540]	cytoplasm [GO:0005737]; nucleus [GO:0005634]; proteasome complex [GO:0000502]; proteasome regulatory particle, base subcomplex [GO:0008540]; ATP binding [GO:0005524]; ATP hydrolysis activity [GO:0016887]; identical protein binding [GO:0042802]; proteasome-activating activity [GO:0036402]; positive regulation of RNA polymerase II transcription preinitiation complex assembly [GO:0045899]; proteasom…	ATP binding [GO:0005524]; ATP hydrolysis activity [GO:0016887]; identical protein binding [GO:0042802]; proteasome-activating activity [GO:0036402]	GO:0000502; GO:0005524; GO:0005634; GO:0005737; GO:0006511; GO:0008540; GO:0016887; GO:0036402; GO:0042802; GO:0043161; GO:0045899; GO:0070682
reviewed	P04050	RPB1_YEAST	DNA-directed RNA polymerase II subunit RPB1 (RNA polymerase II subunit 1) (RNA polymerase II subunit B1) (EC 2.7.7.6) (DNA-directed RNA polymerase III largest subunit) (RNA polymerase II subunit B220)	RPO21 RPB1 RPB220 SUA8 YDL140C D2150	S000002299	YDL140C	Rpo21p	YES	YES	1.10846	0.229529	0.973343	0.913091	RNA-templated transcription [GO:0001172]; transcription by RNA polymerase II [GO:0006366]; transcription elongation by RNA polymerase II promoter [GO:0006368]; transcription initiation at RNA polymerase II promoter [GO:0006367]; translesion synthesis [GO:0019985]	cytoplasmic stress granule [GO:0010494]; mitochondrion [GO:0005739]; nucleus [GO:0005634]; RNA polymerase II, core complex [GO:0005665]	cytoplasmic stress granule [GO:0010494]; mitochondrion [GO:0005739]; nucleus [GO:0005634]; RNA polymerase II, core complex [GO:0005665]; DNA binding [GO:0003677]; DNA-directed 5'-3' RNA polymerase activity [GO:0003899]; metal ion binding [GO:0046872]; RNA-templated transcription [GO:0001172]; transcription by RNA polymerase II [GO:0006366]; transcription elongation by RNA polymerase II promoter […	DNA binding [GO:0003677]; DNA-directed 5'-3' RNA polymerase activity [GO:0003899]; metal ion binding [GO:0046872]	GO:0001172; GO:0003677; GO:0003899; GO:0005634; GO:0005665; GO:0005739; GO:0006366; GO:0006367; GO:0006368; GO:0010494; GO:0019985; GO:0046872
reviewed	Q03940	RUVB1_YEAST	RuvB-like protein 1 (RUVBL1) (EC 3.6.4.12) (TIP49-homology protein 1) (TIP49a homolog)	RVB1 TIH1 TIP49A YDR190C	S000002598	YDR190C	Rvb1p	YES	YES	1.48441	0.0313682	1.60688	0.00255405	box C/D snoRNP assembly [GO:0000492]; chromatin remodeling [GO:0006338]; DNA repair [GO:0006281]; histone acetylation [GO:0016573]; histone exchange [GO:0043486]; protein stabilization [GO:0050821]; regulation of DNA-templated transcription [GO:0006355]; regulation of transcription by RNA polymerase II [GO:0006357]	ASTRA complex [GO:0070209]; chromatin [GO:0000785]; Ino80 complex [GO:0031011]; NuA4 histone acetyltransferase complex [GO:0035267]; nucleus [GO:0005634]; R2TP complex [GO:0097255]; Swr1 complex [GO:0000812]	ASTRA complex [GO:0070209]; chromatin [GO:0000785]; Ino80 complex [GO:0031011]; NuA4 histone acetyltransferase complex [GO:0035267]; nucleus [GO:0005634]; R2TP complex [GO:0097255]; Swr1 complex [GO:0000812]; 5'-3' DNA helicase activity [GO:0043139]; ATP binding [GO:0005524]; ATP hydrolysis activity [GO:0016887]; DNA helicase activity [GO:0003678]; box C/D snoRNP assembly [GO:0000492]; chromatin …	5'-3' DNA helicase activity [GO:0043139]; ATP binding [GO:0005524]; ATP hydrolysis activity [GO:0016887]; DNA helicase activity [GO:0003678]	GO:0000492; GO:0000785; GO:0000812; GO:0003678; GO:0005524; GO:0005634; GO:0006281; GO:0006338; GO:0006355; GO:0006357; GO:0016573; GO:0016887; GO:0031011; GO:0035267; GO:0043139; GO:0043486; GO:0050821; GO:0070209; GO:0097255
reviewed	Q12464	RUVB2_YEAST	RuvB-like protein 2 (RUVBL2) (EC 3.6.4.12) (TIP49-homology protein 2) (TIP49b homolog)	RVB2 TIH2 TIP49B YPL235W P1060	S000006156	YPL235W	Rvb2p	YES	YES	1.19904	0.0458405	1.72223	0.0539797	box C/D snoRNP assembly [GO:0000492]; chromatin remodeling [GO:0006338]; DNA repair [GO:0006281]; histone acetylation [GO:0016573]; histone exchange [GO:0043486]; protein stabilization [GO:0050821]; regulation of DNA-templated transcription [GO:0006355]; regulation of transcription by RNA polymerase II [GO:0006357]; rRNA processing [GO:0006364]	ASTRA complex [GO:0070209]; chromatin [GO:0000785]; Ino80 complex [GO:0031011]; NuA4 histone acetyltransferase complex [GO:0035267]; nucleus [GO:0005634]; R2TP complex [GO:0097255]; Swr1 complex [GO:0000812]	ASTRA complex [GO:0070209]; chromatin [GO:0000785]; Ino80 complex [GO:0031011]; NuA4 histone acetyltransferase complex [GO:0035267]; nucleus [GO:0005634]; R2TP complex [GO:0097255]; Swr1 complex [GO:0000812]; 3'-5' DNA helicase activity [GO:0043138]; 5'-3' DNA helicase activity [GO:0043139]; ATP binding [GO:0005524]; ATP hydrolysis activity [GO:0016887]; DNA helicase activity [GO:0003678]; box C/…	3'-5' DNA helicase activity [GO:0043138]; 5'-3' DNA helicase activity [GO:0043139]; ATP binding [GO:0005524]; ATP hydrolysis activity [GO:0016887]; DNA helicase activity [GO:0003678]	GO:0000492; GO:0000785; GO:0000812; GO:0003678; GO:0005524; GO:0005634; GO:0006281; GO:0006338; GO:0006355; GO:0006357; GO:0006364; GO:0016573; GO:0016887; GO:0031011; GO:0035267; GO:0043138; GO:0043139; GO:0043486; GO:0050821; GO:0070209; GO:0097255
reviewed	Q07478	SUB2_YEAST	ATP-dependent RNA helicase SUB2 (EC 3.6.4.13) (Suppressor of BRR1 protein 2)	SUB2 YDL084W	S000002242	YDL084W	Sub2p	YES	YES	1.4669	0.00378888	1.7311	0.0634328	mRNA 3'-end processing [GO:0031124]; mRNA export from nucleus [GO:0006406]; mRNA splicing, via spliceosome [GO:0000398]; subtelomeric heterochromatin assembly [GO:0031509]; transcription elongation by RNA polymerase II promoter [GO:0006368]; transcription-coupled nucleotide-excision repair [GO:0006283]	chromosome, telomeric region [GO:0000781]; cytoplasm [GO:0005737]; nucleus [GO:0005634]; spliceosomal complex [GO:0005681]; transcription export complex [GO:0000346]	chromosome, telomeric region [GO:0000781]; cytoplasm [GO:0005737]; nucleus [GO:0005634]; spliceosomal complex [GO:0005681]; transcription export complex [GO:0000346]; ATP binding [GO:0005524]; ATP hydrolysis activity [GO:0016887]; RNA binding [GO:0003723]; RNA helicase activity [GO:0003724]; mRNA 3'-end processing [GO:0031124]; mRNA export from nucleus [GO:0006406]; mRNA splicing, via spliceosome…	ATP binding [GO:0005524]; ATP hydrolysis activity [GO:0016887]; RNA binding [GO:0003723]; RNA helicase activity [GO:0003724]	GO:0000346; GO:0000398; GO:0000781; GO:0003723; GO:0003724; GO:0005524; GO:0005634; GO:0005681; GO:0005737; GO:0006283; GO:0006368; GO:0006406; GO:0016887; GO:0031124; GO:0031509
reviewed	Q12363	WTM1_YEAST	Transcriptional modulator WTM1	WTM1 YOR230W YOR50-20	S000005756	YOR230W	Wtm1p	YES	YES	0.806704	0.249552	1.50534	0.0418458	chromatin remodeling [GO:0006338]; histone deacetylation [GO:0016575]; maintenance of protein location in nucleus [GO:0051457]; negative regulation of silent mating-type cassette heterochromatin assembly [GO:0061186]; negative regulation of transcription from RNA polymerase II promoter involved in meiotic cell cycle [GO:0010674]; positive regulation of transcription by RNA polymerase II [GO:00459…	cytoplasm [GO:0005737]; nucleus [GO:0005634]; Rpd3L complex [GO:0033698]; Rpd3L-Expanded complex [GO:0070210]	cytoplasm [GO:0005737]; nucleus [GO:0005634]; Rpd3L complex [GO:0033698]; Rpd3L-Expanded complex [GO:0070210]; histone binding [GO:0042393]; transcription corepressor activity [GO:0003714]; chromatin remodeling [GO:0006338]; histone deacetylation [GO:0016575]; maintenance of protein location in nucleus [GO:0051457]; negative regulation of silent mating-type cassette heterochromatin assembly [GO:0…	histone binding [GO:0042393]; transcription corepressor activity [GO:0003714]	GO:0003714; GO:0005634; GO:0005737; GO:0006338; GO:0006355; GO:0006606; GO:0010674; GO:0016575; GO:0033698; GO:0042393; GO:0045944; GO:0051457; GO:0061186; GO:0070210
reviewed	Q12159	YRA1_YEAST	RNA annealing protein YRA1	YRA1 YDR381W D9481.2 D9509.1	S000002789	YDR381W	Yra1p	YES	YES	0.409135	0.00911053	0.466155	0.00321451	mRNA export from nucleus [GO:0006406]; negative regulation of RNA helicase activity [GO:1902281]; regulation of ATP-dependent activity [GO:0043462]; transcription elongation by RNA polymerase II promoter [GO:0006368]; transcription-coupled nucleotide-excision repair [GO:0006283]	nucleus [GO:0005634]; transcription export complex [GO:0000346]	nucleus [GO:0005634]; transcription export complex [GO:0000346]; mRNA binding [GO:0003729]; RNA binding [GO:0003723]; RNA helicase inhibitor activity [GO:1990119]; mRNA export from nucleus [GO:0006406]; negative regulation of RNA helicase activity [GO:1902281]; regulation of ATP-dependent activity [GO:0043462]; transcription elongation by RNA polymerase II promoter [GO:0006368]; transcription-cou…	mRNA binding [GO:0003729]; RNA binding [GO:0003723]; RNA helicase inhibitor activity [GO:1990119]	GO:0000346; GO:0003723; GO:0003729; GO:0005634; GO:0006283; GO:0006368; GO:0006406; GO:0043462; GO:1902281; GO:1990119
DNA replication / repair / maintenance
Reviewed	Uniprot entry	Uniprot entry name	Protein names	Gene Names	SGD primary ID	SGD secondary ID	SGD protein symbol	IDed in sample 5?	IDed in sample 7?	Samples 5/3 Fold change	Samples 5/3 FC p-value	Samples 7/2 Fold change	Samples 7/2 FC p-value	Gene Ontology (biological process)	Gene Ontology (cellular component)	Gene Ontology (GO)	Gene Ontology (molecular function)	Gene Ontology Ids
reviewed	P14832	CYPH_YEAST	Peptidyl-prolyl cis-trans isomerase (PPIase) (EC 5.2.1.8) (Cyclophilin) (CPH) (Cyclosporin A-binding protein) (PPI-II) (Rotamase)	CPR1 CPH1 CYP1 SCC1 YDR155C YD8358.10C	S000002562	YDR155C	Cpr1p	YES	YES	1.28441	0.0291553	1.47404	0.0143358	ascospore formation [GO:0030437]; cellular response to DNA damage stimulus [GO:0006974]; cellular response to starvation [GO:0009267]; histone deacetylation [GO:0016575]; negative regulation of meiotic nuclear division [GO:0045835]; positive regulation of meiotic nuclear division [GO:0045836]; protein folding [GO:0006457]; protein metabolic process [GO:0019538]; protein peptidyl-prolyl isomerizat…	cytoplasm [GO:0005737]; mitochondrial intermembrane space [GO:0005758]; mitochondrion [GO:0005739]; nucleus [GO:0005634]; Set3 complex [GO:0034967]	cytoplasm [GO:0005737]; mitochondrial intermembrane space [GO:0005758]; mitochondrion [GO:0005739]; nucleus [GO:0005634]; Set3 complex [GO:0034967]; cyclosporin A binding [GO:0016018]; mRNA binding [GO:0003729]; peptidyl-prolyl cis-trans isomerase activity [GO:0003755]; ascospore formation [GO:0030437]; cellular response to DNA damage stimulus [GO:0006974]; cellular response to starvation [GO:000…	cyclosporin A binding [GO:0016018]; mRNA binding [GO:0003729]; peptidyl-prolyl cis-trans isomerase activity [GO:0003755]	GO:0000413; GO:0003729; GO:0003755; GO:0005634; GO:0005737; GO:0005739; GO:0005758; GO:0006457; GO:0006974; GO:0009267; GO:0015031; GO:0016018; GO:0016575; GO:0019538; GO:0030437; GO:0034967; GO:0045835; GO:0045836
reviewed	P06169	PDC1_YEAST	Pyruvate decarboxylase isozyme 1 (EC 4.1.1.-) (EC 4.1.1.43) (EC 4.1.1.72) (EC 4.1.1.74) (Thiamine pyrophosphate-dependent 2-oxo-acid decarboxylase) (2ODC)	PDC1 YLR044C L2104	S000004034	YLR044C	Pdc1p	YES	YES	1.6394	0.00366049	2.63306	0.0494588	aromatic amino acid family catabolic process to alcohol via Ehrlich pathway [GO:0000949]; branched-chain amino acid catabolic process [GO:0009083]; glycolytic fermentation to ethanol [GO:0019655]; L-phenylalanine catabolic process [GO:0006559]; pyruvate metabolic process [GO:0006090]; regulation of viral genome replication [GO:0045069]; tryptophan catabolic process [GO:0006569]	cytoplasm [GO:0005737]; cytosol [GO:0005829]; nucleus [GO:0005634]; replication compartment [GO:0046809]	cytoplasm [GO:0005737]; cytosol [GO:0005829]; nucleus [GO:0005634]; replication compartment [GO:0046809]; branched-chain-2-oxoacid decarboxylase activity [GO:0047433]; carboxy-lyase activity [GO:0016831]; indolepyruvate decarboxylase activity [GO:0047434]; magnesium ion binding [GO:0000287]; phenylpyruvate decarboxylase activity [GO:0050177]; pyruvate decarboxylase activity [GO:0004737]; thiamine…	branched-chain-2-oxoacid decarboxylase activity [GO:0047433]; carboxy-lyase activity [GO:0016831]; indolepyruvate decarboxylase activity [GO:0047434]; magnesium ion binding [GO:0000287]; phenylpyruvate decarboxylase activity [GO:0050177]; pyruvate decarboxylase activity [GO:0004737]; thiamine pyrophosphate binding [GO:0030976]	GO:0000287; GO:0000949; GO:0004737; GO:0005634; GO:0005737; GO:0005829; GO:0006090; GO:0006559; GO:0006569; GO:0009083; GO:0016831; GO:0019655; GO:0030976; GO:0045069; GO:0046809; GO:0047433; GO:0047434; GO:0050177
reviewed	Q04636	POB3_YEAST	FACT complex subunit POB3 (Facilitates chromatin transcription complex subunit POB3)	POB3 YML069W	S000004534	YML069W	Pob3p	YES		1.52059	0.00162073			DNA repair [GO:0006281]; DNA replication-independent chromatin organization [GO:0034724]; DNA-templated DNA replication [GO:0006261]; nucleosome organization [GO:0034728]; positive regulation of RNA polymerase II transcription preinitiation complex assembly [GO:0045899]; regulation of chromatin organization [GO:1902275]	chromatin [GO:0000785]; FACT complex [GO:0035101]; replication fork protection complex [GO:0031298]	chromatin [GO:0000785]; FACT complex [GO:0035101]; replication fork protection complex [GO:0031298]; DNA binding [GO:0003677]; DNA repair [GO:0006281]; DNA replication-independent chromatin organization [GO:0034724]; DNA-templated DNA replication [GO:0006261]; nucleosome organization [GO:0034728]; positive regulation of RNA polymerase II transcription preinitiation complex assembly [GO:0045899]; …	DNA binding [GO:0003677]	GO:0000785; GO:0003677; GO:0006261; GO:0006281; GO:0031298; GO:0034724; GO:0034728; GO:0035101; GO:0045899; GO:1902275
reviewed	P32598	PP12_YEAST	Serine/threonine-protein phosphatase PP1-2 (EC 3.1.3.16)	GLC7 CID1 DIS2 YER133W	S000000935	YER133W	Glc7p	YES		1.15252	0.047808			ascospore formation [GO:0030437]; cellular bud site selection [GO:0000282]; cellular ion homeostasis [GO:0006873]; chromosome organization [GO:0051276]; chromosome segregation [GO:0007059]; DNA damage checkpoint signaling [GO:0000077]; DNA replication checkpoint signaling [GO:0000076]; fungal-type cell wall chitin biosynthetic process [GO:0034221]; glycogen metabolic process [GO:0005977]; meiotic…	cell division site [GO:0032153]; cellular bud neck [GO:0005935]; cellular bud neck septin collar [GO:0032174]; cytoplasm [GO:0005737]; incipient cellular bud site [GO:0000131]; kinetochore [GO:0000776]; mating projection base [GO:0001400]; mRNA cleavage and polyadenylation specificity factor complex [GO:0005847]; nucleolus [GO:0005730]; nucleus [GO:0005634]; protein phosphatase type 1 complex [GO…	cell division site [GO:0032153]; cellular bud neck [GO:0005935]; cellular bud neck septin collar [GO:0032174]; cytoplasm [GO:0005737]; incipient cellular bud site [GO:0000131]; kinetochore [GO:0000776]; mating projection base [GO:0001400]; mRNA cleavage and polyadenylation specificity factor complex [GO:0005847]; nucleolus [GO:0005730]; nucleus [GO:0005634]; protein phosphatase type 1 complex [GO…	metal ion binding [GO:0046872]; myosin phosphatase activity [GO:0017018]; protein serine/threonine phosphatase activity [GO:0004722]	GO:0000076; GO:0000077; GO:0000131; GO:0000164; GO:0000282; GO:0000723; GO:0000776; GO:0001400; GO:0004722; GO:0005634; GO:0005730; GO:0005737; GO:0005816; GO:0005847; GO:0005935; GO:0005977; GO:0005979; GO:0006378; GO:0006873; GO:0006986; GO:0007059; GO:0007094; GO:0007116; GO:0007346; GO:0008360; GO:0009408; GO:0017018; GO:0030437; GO:0030837; GO:0030846; GO:0031297; GO:0032153; GO:0032174; GO:…
reviewed	P26754	RFA2_YEAST	Replication factor A protein 2 (RF-A protein 2) (DNA-binding protein BUF1) (Replication protein A 36 kDa subunit)	RFA2 BUF1 YNL312W N0368	S000005256	YNL312W	Rfa2p	YES		0.562976	0.391959			DNA repair [GO:0006281]; DNA replication [GO:0006260]; DNA topological change [GO:0006265]; DNA unwinding involved in DNA replication [GO:0006268]; double-strand break repair via homologous recombination [GO:0000724]; establishment of protein localization [GO:0045184]; heteroduplex formation [GO:0030491]; mitotic recombination [GO:0006312]; nucleotide-excision repair [GO:0006289]; protein ubiquit…	chromosome, telomeric region [GO:0000781]; condensed nuclear chromosome [GO:0000794]; DNA replication factor A complex [GO:0005662]; nucleus [GO:0005634]; site of double-strand break [GO:0035861]	chromosome, telomeric region [GO:0000781]; condensed nuclear chromosome [GO:0000794]; DNA replication factor A complex [GO:0005662]; nucleus [GO:0005634]; site of double-strand break [GO:0035861]; double-stranded DNA binding [GO:0003690]; sequence-specific DNA binding [GO:0043565]; single-stranded DNA binding [GO:0003697]; DNA repair [GO:0006281]; DNA replication [GO:0006260]; DNA topological cha…	double-stranded DNA binding [GO:0003690]; sequence-specific DNA binding [GO:0043565]; single-stranded DNA binding [GO:0003697]	GO:0000722; GO:0000723; GO:0000724; GO:0000781; GO:0000794; GO:0003690; GO:0003697; GO:0005634; GO:0005662; GO:0006260; GO:0006265; GO:0006268; GO:0006281; GO:0006289; GO:0006312; GO:0007004; GO:0007131; GO:0010833; GO:0016567; GO:0030491; GO:0035861; GO:0043565; GO:0045184
reviewed	Q03940	RUVB1_YEAST	RuvB-like protein 1 (RUVBL1) (EC 3.6.4.12) (TIP49-homology protein 1) (TIP49a homolog)	RVB1 TIH1 TIP49A YDR190C	S000002598	YDR190C	Rvb1p	YES	YES	1.48441	0.0313682	1.60688	0.00255405	box C/D snoRNP assembly [GO:0000492]; chromatin remodeling [GO:0006338]; DNA repair [GO:0006281]; histone acetylation [GO:0016573]; histone exchange [GO:0043486]; protein stabilization [GO:0050821]; regulation of DNA-templated transcription [GO:0006355]; regulation of transcription by RNA polymerase II [GO:0006357]	ASTRA complex [GO:0070209]; chromatin [GO:0000785]; Ino80 complex [GO:0031011]; NuA4 histone acetyltransferase complex [GO:0035267]; nucleus [GO:0005634]; R2TP complex [GO:0097255]; Swr1 complex [GO:0000812]	ASTRA complex [GO:0070209]; chromatin [GO:0000785]; Ino80 complex [GO:0031011]; NuA4 histone acetyltransferase complex [GO:0035267]; nucleus [GO:0005634]; R2TP complex [GO:0097255]; Swr1 complex [GO:0000812]; 5'-3' DNA helicase activity [GO:0043139]; ATP binding [GO:0005524]; ATP hydrolysis activity [GO:0016887]; DNA helicase activity [GO:0003678]; box C/D snoRNP assembly [GO:0000492]; chromatin …	5'-3' DNA helicase activity [GO:0043139]; ATP binding [GO:0005524]; ATP hydrolysis activity [GO:0016887]; DNA helicase activity [GO:0003678]	GO:0000492; GO:0000785; GO:0000812; GO:0003678; GO:0005524; GO:0005634; GO:0006281; GO:0006338; GO:0006355; GO:0006357; GO:0016573; GO:0016887; GO:0031011; GO:0035267; GO:0043139; GO:0043486; GO:0050821; GO:0070209; GO:0097255
reviewed	Q12464	RUVB2_YEAST	RuvB-like protein 2 (RUVBL2) (EC 3.6.4.12) (TIP49-homology protein 2) (TIP49b homolog)	RVB2 TIH2 TIP49B YPL235W P1060	S000006156	YPL235W	Rvb2p	YES	YES	1.19904	0.0458405	1.72223	0.0539797	box C/D snoRNP assembly [GO:0000492]; chromatin remodeling [GO:0006338]; DNA repair [GO:0006281]; histone acetylation [GO:0016573]; histone exchange [GO:0043486]; protein stabilization [GO:0050821]; regulation of DNA-templated transcription [GO:0006355]; regulation of transcription by RNA polymerase II [GO:0006357]; rRNA processing [GO:0006364]	ASTRA complex [GO:0070209]; chromatin [GO:0000785]; Ino80 complex [GO:0031011]; NuA4 histone acetyltransferase complex [GO:0035267]; nucleus [GO:0005634]; R2TP complex [GO:0097255]; Swr1 complex [GO:0000812]	ASTRA complex [GO:0070209]; chromatin [GO:0000785]; Ino80 complex [GO:0031011]; NuA4 histone acetyltransferase complex [GO:0035267]; nucleus [GO:0005634]; R2TP complex [GO:0097255]; Swr1 complex [GO:0000812]; 3'-5' DNA helicase activity [GO:0043138]; 5'-3' DNA helicase activity [GO:0043139]; ATP binding [GO:0005524]; ATP hydrolysis activity [GO:0016887]; DNA helicase activity [GO:0003678]; box C/…	3'-5' DNA helicase activity [GO:0043138]; 5'-3' DNA helicase activity [GO:0043139]; ATP binding [GO:0005524]; ATP hydrolysis activity [GO:0016887]; DNA helicase activity [GO:0003678]	GO:0000492; GO:0000785; GO:0000812; GO:0003678; GO:0005524; GO:0005634; GO:0006281; GO:0006338; GO:0006355; GO:0006357; GO:0006364; GO:0016573; GO:0016887; GO:0031011; GO:0035267; GO:0043138; GO:0043139; GO:0043486; GO:0050821; GO:0070209; GO:0097255
reviewed	P32558	SPT16_YEAST	FACT complex subunit SPT16 (Cell division control protein 68) (Facilitates chromatin transcription complex subunit SPT16) (Suppressor of Ty protein 16)	SPT16 CDC68 SSF1 YGL207W	S000003175	YGL207W	Spt16p	YES		2.1671	0.00350713			DNA repair [GO:0006281]; DNA replication-independent chromatin organization [GO:0034724]; DNA-templated DNA replication [GO:0006261]; nucleosome assembly [GO:0006334]; nucleosome organization [GO:0034728]; positive regulation of RNA polymerase II transcription preinitiation complex assembly [GO:0045899]; positive regulation of transcription elongation by RNA polymerase II [GO:0032968]; positive r…	chromatin [GO:0000785]; FACT complex [GO:0035101]; replication fork protection complex [GO:0031298]	chromatin [GO:0000785]; FACT complex [GO:0035101]; replication fork protection complex [GO:0031298]; DNA repair [GO:0006281]; DNA replication-independent chromatin organization [GO:0034724]; DNA-templated DNA replication [GO:0006261]; nucleosome assembly [GO:0006334]; nucleosome organization [GO:0034728]; positive regulation of RNA polymerase II transcription preinitiation complex assembly [GO:00…		GO:0000785; GO:0006261; GO:0006281; GO:0006334; GO:0006368; GO:0007063; GO:0031298; GO:0032968; GO:0034724; GO:0034728; GO:0035101; GO:0045899; GO:0060261; GO:1902275
mRNA regulation / transport
Reviewed	Uniprot entry	Uniprot entry name	Protein names	Gene Names	SGD primary ID	SGD secondary ID	SGD protein symbol	IDed in sample 5?	IDed in sample 7?	Samples 5/3 Fold change	Samples 5/3 FC p-value	Samples 7/2 Fold change	Samples 7/2 FC p-value	Gene Ontology (biological process)	Gene Ontology (cellular component)	Gene Ontology (GO)	Gene Ontology (molecular function)	Gene Ontology Ids
reviewed	P20449	DBP5_YEAST	ATP-dependent RNA helicase DBP5 (EC 3.6.4.13) (DEAD box protein 5) (Helicase CA5/6) (Ribonucleic acid-trafficking protein 8)	DBP5 RAT8 YOR046C	S000005572	YOR046C	Dbp5p	YES	YES	1.49862	0.00584436	1.66009	0.0307698	mRNA export from nucleus [GO:0006406]; poly(A)+ mRNA export from nucleus [GO:0016973]; protein transport [GO:0015031]; translational termination [GO:0006415]; tRNA export from nucleus [GO:0006409]	cellular bud tip [GO:0005934]; cytoplasm [GO:0005737]; cytoplasmic stress granule [GO:0010494]; nuclear membrane [GO:0031965]; nuclear pore cytoplasmic filaments [GO:0044614]; nucleus [GO:0005634]; polysome [GO:0005844]	cellular bud tip [GO:0005934]; cytoplasm [GO:0005737]; cytoplasmic stress granule [GO:0010494]; nuclear membrane [GO:0031965]; nuclear pore cytoplasmic filaments [GO:0044614]; nucleus [GO:0005634]; polysome [GO:0005844]; ATP binding [GO:0005524]; ATP hydrolysis activity [GO:0016887]; ATP-dependent activity, acting on RNA [GO:0008186]; RNA binding [GO:0003723]; RNA helicase activity [GO:0003724]; …	ATP binding [GO:0005524]; ATP hydrolysis activity [GO:0016887]; ATP-dependent activity, acting on RNA [GO:0008186]; RNA binding [GO:0003723]; RNA helicase activity [GO:0003724]	GO:0003723; GO:0003724; GO:0005524; GO:0005634; GO:0005737; GO:0005844; GO:0005934; GO:0006406; GO:0006409; GO:0006415; GO:0008186; GO:0010494; GO:0015031; GO:0016887; GO:0016973; GO:0031965; GO:0044614
reviewed	P25555	GBP2_YEAST	Serine/arginine (SR)-type shuttling mRNA binding protein GBP2 (Polyadenylate-binding protein GBP2) (RAP1 localization factor 6) (Single-strand telomeric DNA-binding protein GBP2) (G-strand-binding protein 2)	GBP2 RLF6 YCL011C YCL11C	S000000517	YCL011C	Gbp2p	YES	YES	1.22293	0.247758	2.56699	0.0916839	nuclear mRNA surveillance [GO:0071028]; poly(A)+ mRNA export from nucleus [GO:0016973]; regulation of mRNA stability involved in response to oxidative stress [GO:2000815]; telomere maintenance [GO:0000723]	chromosome, telomeric region [GO:0000781]; cytoplasm [GO:0005737]; cytoplasmic stress granule [GO:0010494]; cytosol [GO:0005829]; nucleus [GO:0005634]; post-mRNA release spliceosomal complex [GO:0071014]; ribonucleoprotein complex [GO:1990904]	chromosome, telomeric region [GO:0000781]; cytoplasm [GO:0005737]; cytoplasmic stress granule [GO:0010494]; cytosol [GO:0005829]; nucleus [GO:0005634]; post-mRNA release spliceosomal complex [GO:0071014]; ribonucleoprotein complex [GO:1990904]; chromatin binding [GO:0003682]; mRNA binding [GO:0003729]; single-stranded telomeric DNA binding [GO:0043047]; nuclear mRNA surveillance [GO:0071028]; pol…	chromatin binding [GO:0003682]; mRNA binding [GO:0003729]; single-stranded telomeric DNA binding [GO:0043047]	GO:0000723; GO:0000781; GO:0003682; GO:0003729; GO:0005634; GO:0005737; GO:0005829; GO:0010494; GO:0016973; GO:0043047; GO:0071014; GO:0071028; GO:1990904; GO:2000815
reviewed	P31539	HS104_YEAST	Heat shock protein 104 (Protein aggregation-remodeling factor HSP104)	HSP104 YLL026W L0948	S000003949	YLL026W	Hsp104p	YES	YES	2.13933	0.00200643	2.48436	0.00290526	cellular heat acclimation [GO:0070370]; cellular response to heat [GO:0034605]; chaperone cofactor-dependent protein refolding [GO:0051085]; post-translational protein targeting to endoplasmic reticulum membrane [GO:0006620]; protein folding in endoplasmic reticulum [GO:0034975]; protein refolding [GO:0042026]; protein unfolding [GO:0043335]; stress granule disassembly [GO:0035617]; trehalose met…	cytoplasm [GO:0005737]; cytosol [GO:0005829]; nuclear periphery [GO:0034399]; nucleus [GO:0005634]; TRC complex [GO:0072380]	cytoplasm [GO:0005737]; cytosol [GO:0005829]; nuclear periphery [GO:0034399]; nucleus [GO:0005634]; TRC complex [GO:0072380]; ADP binding [GO:0043531]; ATP binding [GO:0005524]; ATP hydrolysis activity [GO:0016887]; chaperone binding [GO:0051087]; identical protein binding [GO:0042802]; unfolded protein binding [GO:0051082]; cellular heat acclimation [GO:0070370]; cellular response to heat [GO:00…	ADP binding [GO:0043531]; ATP binding [GO:0005524]; ATP hydrolysis activity [GO:0016887]; chaperone binding [GO:0051087]; identical protein binding [GO:0042802]; unfolded protein binding [GO:0051082]	GO:0005524; GO:0005634; GO:0005737; GO:0005829; GO:0006620; GO:0016887; GO:0034399; GO:0034605; GO:0034975; GO:0035617; GO:0042026; GO:0042802; GO:0043335; GO:0043531; GO:0051082; GO:0051085; GO:0051087; GO:0070370; GO:0070414; GO:0072380
reviewed	Q06142	IMB1_YEAST	Importin subunit beta-1 (Importin-95) (Karyopherin subunit beta-1) (Karyopherin-95)	KAP95 YLR347C L8300.15	S000004339	YLR347C	Kap95p	YES	YES	1.31218	0.227549	1.5504	0.0404414	import into nucleus [GO:0051170]; mRNA transport [GO:0051028]; NLS-bearing protein import into nucleus [GO:0006607]; nuclear pore complex assembly [GO:0051292]; phosphatidylcholine biosynthetic process [GO:0006656]; protein import into nucleus [GO:0006606]; protein targeting to membrane [GO:0006612]; regulation of nucleocytoplasmic transport [GO:0046822]; regulation of protein desumoylation [GO:0…	cytoplasm [GO:0005737]; cytosol [GO:0005829]; NLS-dependent protein nuclear import complex [GO:0042564]; nuclear envelope [GO:0005635]; nuclear pore [GO:0005643]; nucleus [GO:0005634]	cytoplasm [GO:0005737]; cytosol [GO:0005829]; NLS-dependent protein nuclear import complex [GO:0042564]; nuclear envelope [GO:0005635]; nuclear pore [GO:0005643]; nucleus [GO:0005634]; disordered domain specific binding [GO:0097718]; guanyl-nucleotide exchange factor activity [GO:0005085]; importin-alpha family protein binding [GO:0061676]; nuclear import signal receptor activity [GO:0061608]; nu…	disordered domain specific binding [GO:0097718]; guanyl-nucleotide exchange factor activity [GO:0005085]; importin-alpha family protein binding [GO:0061676]; nuclear import signal receptor activity [GO:0061608]; nuclear localization sequence binding [GO:0008139]; protein-containing complex binding [GO:0044877]; small GTPase binding [GO:0031267]	GO:0005085; GO:0005634; GO:0005635; GO:0005643; GO:0005737; GO:0005829; GO:0006606; GO:0006607; GO:0006612; GO:0006656; GO:0008139; GO:0031267; GO:0042564; GO:0044877; GO:0046822; GO:0051028; GO:0051170; GO:0051292; GO:0060188; GO:0061608; GO:0061676; GO:0097718
reviewed	P32337	IMB3_YEAST	Importin subunit beta-3 (Karyopherin subunit beta-3) (Karyopherin-121) (Protein secretion enhancer 1)	PSE1 KAP121 YMR308C YM9952.10C	S000004925	YMR308C	Pse1p	YES	YES	0.876729	0.60727	1.19463	0.414152	mRNA export from nucleus [GO:0006406]; protein import into nucleus [GO:0006606]; regulation of mitotic nuclear division [GO:0007088]; regulation of protein desumoylation [GO:0060188]	cytoplasm [GO:0005737]; nucleus [GO:0005634]	cytoplasm [GO:0005737]; nucleus [GO:0005634]; nuclear import signal receptor activity [GO:0061608]; nuclear localization sequence binding [GO:0008139]; mRNA export from nucleus [GO:0006406]; protein import into nucleus [GO:0006606]; regulation of mitotic nuclear division [GO:0007088]; regulation of protein desumoylation [GO:0060188]	nuclear import signal receptor activity [GO:0061608]; nuclear localization sequence binding [GO:0008139]	GO:0005634; GO:0005737; GO:0006406; GO:0006606; GO:0007088; GO:0008139; GO:0060188; GO:0061608
reviewed	P40069	IMB4_YEAST	Importin subunit beta-4 (Importin-123) (Karyopherin subunit beta-4) (Karyopherin-123) (Ran-binding protein YRB4)	KAP123 YRB4 YER110C	S000000912	YER110C	Kap123p	YES	YES	1.17924	0.0595337	1.20282	0.117882	mRNA transport [GO:0051028]; NLS-bearing protein import into nucleus [GO:0006607]; protein import into nucleus [GO:0006606]; regulation of pseudohyphal growth [GO:2000220]	cytoplasm [GO:0005737]; cytoplasmic stress granule [GO:0010494]; nuclear pore [GO:0005643]; nucleus [GO:0005634]	cytoplasm [GO:0005737]; cytoplasmic stress granule [GO:0010494]; nuclear pore [GO:0005643]; nucleus [GO:0005634]; nuclear import signal receptor activity [GO:0061608]; nuclear localization sequence binding [GO:0008139]; small GTPase binding [GO:0031267]; mRNA transport [GO:0051028]; NLS-bearing protein import into nucleus [GO:0006607]; protein import into nucleus [GO:0006606]; regulation of pseud…	nuclear import signal receptor activity [GO:0061608]; nuclear localization sequence binding [GO:0008139]; small GTPase binding [GO:0031267]	GO:0005634; GO:0005643; GO:0005737; GO:0006606; GO:0006607; GO:0008139; GO:0010494; GO:0031267; GO:0051028; GO:0061608; GO:2000220
reviewed	P04147	PABP_YEAST	Polyadenylate-binding protein, cytoplasmic and nuclear (PABP) (Poly(A)-binding protein) (ARS consensus-binding protein ACBP-67) (Polyadenylate tail-binding protein)	PAB1 YER165W	S000000967	YER165W	Pab1p	YES	YES	1.15246	0.0778418	1.27568	0.017077	mRNA processing [GO:0006397]; mRNA transport [GO:0051028]; regulation of nuclear-transcribed mRNA poly(A) tail shortening [GO:0060211]; regulation of translational initiation [GO:0006446]	cytoplasm [GO:0005737]; cytoplasmic stress granule [GO:0010494]; cytosol [GO:0005829]; intracellular non-membrane-bounded organelle [GO:0043232]; nucleus [GO:0005634]; ribonucleoprotein complex [GO:1990904]; ribosome [GO:0005840]	cytoplasm [GO:0005737]; cytoplasmic stress granule [GO:0010494]; cytosol [GO:0005829]; intracellular non-membrane-bounded organelle [GO:0043232]; nucleus [GO:0005634]; ribonucleoprotein complex [GO:1990904]; ribosome [GO:0005840]; molecular condensate scaffold activity [GO:0140693]; mRNA 3'-UTR binding [GO:0003730]; mRNA binding [GO:0003729]; poly(A) binding [GO:0008143]; poly(U) RNA binding [GO:…	molecular condensate scaffold activity [GO:0140693]; mRNA 3'-UTR binding [GO:0003730]; mRNA binding [GO:0003729]; poly(A) binding [GO:0008143]; poly(U) RNA binding [GO:0008266]; promoter-specific chromatin binding [GO:1990841]; protein kinase A catalytic subunit binding [GO:0034236]; ribonuclease inhibitor activity [GO:0008428]; RNA binding [GO:0003723]	GO:0003723; GO:0003729; GO:0003730; GO:0005634; GO:0005737; GO:0005829; GO:0005840; GO:0006397; GO:0006446; GO:0008143; GO:0008266; GO:0008428; GO:0010494; GO:0034236; GO:0043232; GO:0051028; GO:0060211; GO:0140693; GO:1990841; GO:1990904
reviewed	Q04491	SEC13_YEAST	Protein transport protein SEC13	SEC13 ANU3 YLR208W L8167.4	S000004198	YLR208W	Sec13p	YES	YES	0.944987	0.478701	2.45943	0.0539515	COPII-coated vesicle budding [GO:0090114]; mRNA transport [GO:0051028]; nuclear pore localization [GO:0051664]; nucleocytoplasmic transport [GO:0006913]; positive regulation of DNA-templated transcription [GO:0045893]; positive regulation of ER to Golgi vesicle-mediated transport [GO:1902953]; positive regulation of GTPase activity [GO:0043547]; positive regulation of protein exit from endoplasmi…	cell periphery [GO:0071944]; COPII vesicle coat [GO:0030127]; endoplasmic reticulum [GO:0005783]; endoplasmic reticulum membrane [GO:0005789]; nuclear envelope [GO:0005635]; nuclear pore [GO:0005643]; nuclear pore outer ring [GO:0031080]; Seh1-associated complex [GO:0035859]; vacuolar membrane [GO:0005774]	cell periphery [GO:0071944]; COPII vesicle coat [GO:0030127]; endoplasmic reticulum [GO:0005783]; endoplasmic reticulum membrane [GO:0005789]; nuclear envelope [GO:0005635]; nuclear pore [GO:0005643]; nuclear pore outer ring [GO:0031080]; Seh1-associated complex [GO:0035859]; vacuolar membrane [GO:0005774]; structural molecule activity [GO:0005198]; COPII-coated vesicle budding [GO:0090114]; mRNA…	structural molecule activity [GO:0005198]	GO:0005198; GO:0005635; GO:0005643; GO:0005774; GO:0005783; GO:0005789; GO:0006606; GO:0006913; GO:0030127; GO:0030433; GO:0031080; GO:0032008; GO:0032527; GO:0035859; GO:0043547; GO:0045893; GO:0051028; GO:0051664; GO:0070863; GO:0071944; GO:0090114; GO:1902953; GO:1903432; GO:1904263
reviewed	Q07478	SUB2_YEAST	ATP-dependent RNA helicase SUB2 (EC 3.6.4.13) (Suppressor of BRR1 protein 2)	SUB2 YDL084W	S000002242	YDL084W	Sub2p	YES	YES	1.4669	0.00378888	1.7311	0.0634328	mRNA 3'-end processing [GO:0031124]; mRNA export from nucleus [GO:0006406]; mRNA splicing, via spliceosome [GO:0000398]; subtelomeric heterochromatin assembly [GO:0031509]; transcription elongation by RNA polymerase II promoter [GO:0006368]; transcription-coupled nucleotide-excision repair [GO:0006283]	chromosome, telomeric region [GO:0000781]; cytoplasm [GO:0005737]; nucleus [GO:0005634]; spliceosomal complex [GO:0005681]; transcription export complex [GO:0000346]	chromosome, telomeric region [GO:0000781]; cytoplasm [GO:0005737]; nucleus [GO:0005634]; spliceosomal complex [GO:0005681]; transcription export complex [GO:0000346]; ATP binding [GO:0005524]; ATP hydrolysis activity [GO:0016887]; RNA binding [GO:0003723]; RNA helicase activity [GO:0003724]; mRNA 3'-end processing [GO:0031124]; mRNA export from nucleus [GO:0006406]; mRNA splicing, via spliceosome…	ATP binding [GO:0005524]; ATP hydrolysis activity [GO:0016887]; RNA binding [GO:0003723]; RNA helicase activity [GO:0003724]	GO:0000346; GO:0000398; GO:0000781; GO:0003723; GO:0003724; GO:0005524; GO:0005634; GO:0005681; GO:0005737; GO:0006283; GO:0006368; GO:0006406; GO:0016887; GO:0031124; GO:0031509
reviewed	Q12159	YRA1_YEAST	RNA annealing protein YRA1	YRA1 YDR381W D9481.2 D9509.1	S000002789	YDR381W	Yra1p	YES	YES	0.409135	0.00911053	0.466155	0.00321451	mRNA export from nucleus [GO:0006406]; negative regulation of RNA helicase activity [GO:1902281]; regulation of ATP-dependent activity [GO:0043462]; transcription elongation by RNA polymerase II promoter [GO:0006368]; transcription-coupled nucleotide-excision repair [GO:0006283]	nucleus [GO:0005634]; transcription export complex [GO:0000346]	nucleus [GO:0005634]; transcription export complex [GO:0000346]; mRNA binding [GO:0003729]; RNA binding [GO:0003723]; RNA helicase inhibitor activity [GO:1990119]; mRNA export from nucleus [GO:0006406]; negative regulation of RNA helicase activity [GO:1902281]; regulation of ATP-dependent activity [GO:0043462]; transcription elongation by RNA polymerase II promoter [GO:0006368]; transcription-cou…	mRNA binding [GO:0003729]; RNA binding [GO:0003723]; RNA helicase inhibitor activity [GO:1990119]	GO:0000346; GO:0003723; GO:0003729; GO:0005634; GO:0006283; GO:0006368; GO:0006406; GO:0043462; GO:1902281; GO:1990119
Mitotic spindle assembly
Reviewed	Uniprot entry	Uniprot entry name	Protein names	Gene Names	SGD primary ID	SGD secondary ID	SGD protein symbol	IDed in sample 5?	IDed in sample 7?	Samples 5/3 Fold change	Samples 5/3 FC p-value	Samples 7/2 Fold change	Samples 7/2 FC p-value	Gene Ontology (biological process)	Gene Ontology (cellular component)	Gene Ontology (GO)	Gene Ontology (molecular function)	Gene Ontology Ids
reviewed	P33322	CBF5_YEAST	H/ACA ribonucleoprotein complex subunit CBF5 (EC 5.4.99.-) (Centromere-binding factor 5) (Centromere/microtubule-binding protein CBF5) (H/ACA snoRNP protein CBF5) (Small nucleolar RNP protein CBF5) (p64')	CBF5 YLR175W L9470.11	S000004165	YLR175W	Cbf5p	YES	YES	1.30708	0.0263542	1.96809	0.228317	box H/ACA RNA 3'-end processing [GO:0000495]; cell cycle [GO:0007049]; cell division [GO:0051301]; mRNA pseudouridine synthesis [GO:1990481]; rRNA modification [GO:0000154]; rRNA processing [GO:0006364]; rRNA pseudouridine synthesis [GO:0031118]; snoRNA guided rRNA pseudouridine synthesis [GO:0000454]; snRNA pseudouridine synthesis [GO:0031120]	90S preribosome [GO:0030686]; box H/ACA snoRNP complex [GO:0031429]; chromosome, centromeric region [GO:0000775]; cytoplasm [GO:0005737]; microtubule [GO:0005874]; nucleolus [GO:0005730]	90S preribosome [GO:0030686]; box H/ACA snoRNP complex [GO:0031429]; chromosome, centromeric region [GO:0000775]; cytoplasm [GO:0005737]; microtubule [GO:0005874]; nucleolus [GO:0005730]; DNA binding [GO:0003677]; mRNA binding [GO:0003729]; pseudouridine synthase activity [GO:0009982]; box H/ACA RNA 3'-end processing [GO:0000495]; cell cycle [GO:0007049]; cell division [GO:0051301]; mRNA pseudour…	DNA binding [GO:0003677]; mRNA binding [GO:0003729]; pseudouridine synthase activity [GO:0009982]	GO:0000154; GO:0000454; GO:0000495; GO:0000775; GO:0003677; GO:0003729; GO:0005730; GO:0005737; GO:0005874; GO:0006364; GO:0007049; GO:0009982; GO:0030686; GO:0031118; GO:0031120; GO:0031429; GO:0051301; GO:1990481
reviewed	P32337	IMB3_YEAST	Importin subunit beta-3 (Karyopherin subunit beta-3) (Karyopherin-121) (Protein secretion enhancer 1)	PSE1 KAP121 YMR308C YM9952.10C	S000004925	YMR308C	Pse1p	YES	YES	0.876729	0.60727	1.19463	0.414152	mRNA export from nucleus [GO:0006406]; protein import into nucleus [GO:0006606]; regulation of mitotic nuclear division [GO:0007088]; regulation of protein desumoylation [GO:0060188]	cytoplasm [GO:0005737]; nucleus [GO:0005634]	cytoplasm [GO:0005737]; nucleus [GO:0005634]; nuclear import signal receptor activity [GO:0061608]; nuclear localization sequence binding [GO:0008139]; mRNA export from nucleus [GO:0006406]; protein import into nucleus [GO:0006606]; regulation of mitotic nuclear division [GO:0007088]; regulation of protein desumoylation [GO:0060188]	nuclear import signal receptor activity [GO:0061608]; nuclear localization sequence binding [GO:0008139]	GO:0005634; GO:0005737; GO:0006406; GO:0006606; GO:0007088; GO:0008139; GO:0060188; GO:0061608
reviewed	P32598	PP12_YEAST	Serine/threonine-protein phosphatase PP1-2 (EC 3.1.3.16)	GLC7 CID1 DIS2 YER133W	S000000935	YER133W	Glc7p	YES		1.15252	0.047808			ascospore formation [GO:0030437]; cellular bud site selection [GO:0000282]; cellular ion homeostasis [GO:0006873]; chromosome organization [GO:0051276]; chromosome segregation [GO:0007059]; DNA damage checkpoint signaling [GO:0000077]; DNA replication checkpoint signaling [GO:0000076]; fungal-type cell wall chitin biosynthetic process [GO:0034221]; glycogen metabolic process [GO:0005977]; meiotic…	cell division site [GO:0032153]; cellular bud neck [GO:0005935]; cellular bud neck septin collar [GO:0032174]; cytoplasm [GO:0005737]; incipient cellular bud site [GO:0000131]; kinetochore [GO:0000776]; mating projection base [GO:0001400]; mRNA cleavage and polyadenylation specificity factor complex [GO:0005847]; nucleolus [GO:0005730]; nucleus [GO:0005634]; protein phosphatase type 1 complex [GO…	cell division site [GO:0032153]; cellular bud neck [GO:0005935]; cellular bud neck septin collar [GO:0032174]; cytoplasm [GO:0005737]; incipient cellular bud site [GO:0000131]; kinetochore [GO:0000776]; mating projection base [GO:0001400]; mRNA cleavage and polyadenylation specificity factor complex [GO:0005847]; nucleolus [GO:0005730]; nucleus [GO:0005634]; protein phosphatase type 1 complex [GO…	metal ion binding [GO:0046872]; myosin phosphatase activity [GO:0017018]; protein serine/threonine phosphatase activity [GO:0004722]	GO:0000076; GO:0000077; GO:0000131; GO:0000164; GO:0000282; GO:0000723; GO:0000776; GO:0001400; GO:0004722; GO:0005634; GO:0005730; GO:0005737; GO:0005816; GO:0005847; GO:0005935; GO:0005977; GO:0005979; GO:0006378; GO:0006873; GO:0006986; GO:0007059; GO:0007094; GO:0007116; GO:0007346; GO:0008360; GO:0009408; GO:0017018; GO:0030437; GO:0030837; GO:0030846; GO:0031297; GO:0032153; GO:0032174; GO:…
Telomere maintenance
Reviewed	Uniprot entry	Uniprot entry name	Protein names	Gene Names	SGD primary ID	SGD secondary ID	SGD protein symbol	IDed in sample 5?	IDed in sample 7?	Samples 5/3 Fold change	Samples 5/3 FC p-value	Samples 7/2 Fold change	Samples 7/2 FC p-value	Gene Ontology (biological process)	Gene Ontology (cellular component)	Gene Ontology (GO)	Gene Ontology (molecular function)	Gene Ontology Ids
reviewed	P25555	GBP2_YEAST	Serine/arginine (SR)-type shuttling mRNA binding protein GBP2 (Polyadenylate-binding protein GBP2) (RAP1 localization factor 6) (Single-strand telomeric DNA-binding protein GBP2) (G-strand-binding protein 2)	GBP2 RLF6 YCL011C YCL11C	S000000517	YCL011C	Gbp2p	YES	YES	1.22293	0.247758	2.56699	0.0916839	nuclear mRNA surveillance [GO:0071028]; poly(A)+ mRNA export from nucleus [GO:0016973]; regulation of mRNA stability involved in response to oxidative stress [GO:2000815]; telomere maintenance [GO:0000723]	chromosome, telomeric region [GO:0000781]; cytoplasm [GO:0005737]; cytoplasmic stress granule [GO:0010494]; cytosol [GO:0005829]; nucleus [GO:0005634]; post-mRNA release spliceosomal complex [GO:0071014]; ribonucleoprotein complex [GO:1990904]	chromosome, telomeric region [GO:0000781]; cytoplasm [GO:0005737]; cytoplasmic stress granule [GO:0010494]; cytosol [GO:0005829]; nucleus [GO:0005634]; post-mRNA release spliceosomal complex [GO:0071014]; ribonucleoprotein complex [GO:1990904]; chromatin binding [GO:0003682]; mRNA binding [GO:0003729]; single-stranded telomeric DNA binding [GO:0043047]; nuclear mRNA surveillance [GO:0071028]; pol…	chromatin binding [GO:0003682]; mRNA binding [GO:0003729]; single-stranded telomeric DNA binding [GO:0043047]	GO:0000723; GO:0000781; GO:0003682; GO:0003729; GO:0005634; GO:0005737; GO:0005829; GO:0010494; GO:0016973; GO:0043047; GO:0071014; GO:0071028; GO:1990904; GO:2000815
reviewed	P32598	PP12_YEAST	Serine/threonine-protein phosphatase PP1-2 (EC 3.1.3.16)	GLC7 CID1 DIS2 YER133W	S000000935	YER133W	Glc7p	YES		1.15252	0.047808			ascospore formation [GO:0030437]; cellular bud site selection [GO:0000282]; cellular ion homeostasis [GO:0006873]; chromosome organization [GO:0051276]; chromosome segregation [GO:0007059]; DNA damage checkpoint signaling [GO:0000077]; DNA replication checkpoint signaling [GO:0000076]; fungal-type cell wall chitin biosynthetic process [GO:0034221]; glycogen metabolic process [GO:0005977]; meiotic…	cell division site [GO:0032153]; cellular bud neck [GO:0005935]; cellular bud neck septin collar [GO:0032174]; cytoplasm [GO:0005737]; incipient cellular bud site [GO:0000131]; kinetochore [GO:0000776]; mating projection base [GO:0001400]; mRNA cleavage and polyadenylation specificity factor complex [GO:0005847]; nucleolus [GO:0005730]; nucleus [GO:0005634]; protein phosphatase type 1 complex [GO…	cell division site [GO:0032153]; cellular bud neck [GO:0005935]; cellular bud neck septin collar [GO:0032174]; cytoplasm [GO:0005737]; incipient cellular bud site [GO:0000131]; kinetochore [GO:0000776]; mating projection base [GO:0001400]; mRNA cleavage and polyadenylation specificity factor complex [GO:0005847]; nucleolus [GO:0005730]; nucleus [GO:0005634]; protein phosphatase type 1 complex [GO…	metal ion binding [GO:0046872]; myosin phosphatase activity [GO:0017018]; protein serine/threonine phosphatase activity [GO:0004722]	GO:0000076; GO:0000077; GO:0000131; GO:0000164; GO:0000282; GO:0000723; GO:0000776; GO:0001400; GO:0004722; GO:0005634; GO:0005730; GO:0005737; GO:0005816; GO:0005847; GO:0005935; GO:0005977; GO:0005979; GO:0006378; GO:0006873; GO:0006986; GO:0007059; GO:0007094; GO:0007116; GO:0007346; GO:0008360; GO:0009408; GO:0017018; GO:0030437; GO:0030837; GO:0030846; GO:0031297; GO:0032153; GO:0032174; GO:…
reviewed	P26754	RFA2_YEAST	Replication factor A protein 2 (RF-A protein 2) (DNA-binding protein BUF1) (Replication protein A 36 kDa subunit)	RFA2 BUF1 YNL312W N0368	S000005256	YNL312W	Rfa2p	YES		0.562976	0.391959			DNA repair [GO:0006281]; DNA replication [GO:0006260]; DNA topological change [GO:0006265]; DNA unwinding involved in DNA replication [GO:0006268]; double-strand break repair via homologous recombination [GO:0000724]; establishment of protein localization [GO:0045184]; heteroduplex formation [GO:0030491]; mitotic recombination [GO:0006312]; nucleotide-excision repair [GO:0006289]; protein ubiquit…	chromosome, telomeric region [GO:0000781]; condensed nuclear chromosome [GO:0000794]; DNA replication factor A complex [GO:0005662]; nucleus [GO:0005634]; site of double-strand break [GO:0035861]	chromosome, telomeric region [GO:0000781]; condensed nuclear chromosome [GO:0000794]; DNA replication factor A complex [GO:0005662]; nucleus [GO:0005634]; site of double-strand break [GO:0035861]; double-stranded DNA binding [GO:0003690]; sequence-specific DNA binding [GO:0043565]; single-stranded DNA binding [GO:0003697]; DNA repair [GO:0006281]; DNA replication [GO:0006260]; DNA topological cha…	double-stranded DNA binding [GO:0003690]; sequence-specific DNA binding [GO:0043565]; single-stranded DNA binding [GO:0003697]	GO:0000722; GO:0000723; GO:0000724; GO:0000781; GO:0000794; GO:0003690; GO:0003697; GO:0005634; GO:0005662; GO:0006260; GO:0006265; GO:0006268; GO:0006281; GO:0006289; GO:0006312; GO:0007004; GO:0007131; GO:0010833; GO:0016567; GO:0030491; GO:0035861; GO:0043565; GO:0045184
reviewed	P39015	STM1_YEAST	Suppressor protein STM1 (3BP1) (GU4 nucleic-binding protein 2) (G4p2 protein) (POP2 multicopy suppressor protein 4) (Ribosomal subunits association factor) (AF) (TOM1 suppressor protein 1) (Triplex-binding protein 1)	STM1 MPT4 STO1 YLR150W L9634.1	S000004140	YLR150W	Stm1p	YES	YES	0.932822	0.597922	0.792315	0.021408	negative regulation of apoptotic process [GO:0043066]; regulation of translational initiation in response to stress [GO:0043558]; telomere maintenance [GO:0000723]; TOR signaling [GO:0031929]; translational elongation [GO:0006414]	cytoplasm [GO:0005737]; nucleus [GO:0005634]; perinuclear region of cytoplasm [GO:0048471]; polysome [GO:0005844]	n	DNA binding [GO:0003677]; ribosome binding [GO:0043022]; telomeric DNA binding [GO:0042162]; triplex DNA binding [GO:0045142]	GO:0000723; GO:0003677; GO:0005634; GO:0005737; GO:0005844; GO:0006414; GO:0031929; GO:0042162; GO:0043022; GO:0043066; GO:0043558; GO:0045142; GO:0048471
