# Supplementary material for: Adaptive partitioning of a gene locus to the nuclear envelope in Saccharomyces cerevisiae is driven by polymer-polymer phase separation
Source: Nat Commun. 2023 Feb 28;14:1135. doi: 10.1038/s41467-023-36391-6 (PMC9975218; doi:10.1038/s41467-023-36391-6)
Supplement: Supplementary file 4 — Supplementary Data 1-6 [file 41467_2023_36391_MOESM4_ESM.zip › Michnick Supplementary Data 6.xlsx]

## Sheet: Table S9
Reviewed	Uniprot entry	Uniprot entry name	Protein names	Gene Names	SGD primary ID	SGD secondary ID	SGD protein symbol	Organism	Gene Ontology (biological process)	Gene Ontology (cellular component)	Gene Ontology (GO)	Gene Ontology (molecular function)	Gene Ontology IDs
reviewed	O13329	FOB1_YEAST	DNA replication fork-blocking protein FOB1	FOB1 HRM1 YDR110W YD9727.06	S000002517	YDR110W	Fob1p	Saccharomyces cerevisiae (strain ATCC 204508 / S288c) (Baker's yeast)	chromatin organization [GO:0006325]; chromosome segregation [GO:0007059]; DNA recombination [GO:0006310]; maintenance of DNA repeat elements [GO:0043570]; maintenance of rDNA [GO:0043007]; negative regulation of DNA replication [GO:0008156]; positive regulation of DNA recombination [GO:0045911]; protein localization to nucleolar rDNA repeats [GO:0034503]; rDNA chromatin condensation [GO:0070550];…	nucleolus [GO:0005730]; rDNA heterochromatin [GO:0033553]	nucleolus [GO:0005730]; rDNA heterochromatin [GO:0033553]; metal ion binding [GO:0046872]; rDNA spacer replication fork barrier binding [GO:0043110]; chromatin organization [GO:0006325]; chromosome segregation [GO:0007059]; DNA recombination [GO:0006310]; maintenance of DNA repeat elements [GO:0043570]; maintenance of rDNA [GO:0043007]; negative regulation of DNA replication [GO:0008156]; positiv…	metal ion binding [GO:0046872]; rDNA spacer replication fork barrier binding [GO:0043110]	GO:0000183; GO:0005730; GO:0006310; GO:0006325; GO:0007059; GO:0008156; GO:0031582; GO:0033553; GO:0034503; GO:0043007; GO:0043110; GO:0043570; GO:0045911; GO:0046872; GO:0070550
reviewed	P00358	G3P2_YEAST	Glyceraldehyde-3-phosphate dehydrogenase 2 (GAPDH 2) (EC 1.2.1.12)	TDH2 GPD2 YJR009C J1433	S000003769	YJR009C	Tdh2p	Saccharomyces cerevisiae (strain ATCC 204508 / S288c) (Baker's yeast)	apoptotic process [GO:0006915]; gluconeogenesis [GO:0006094]; glycolytic process [GO:0006096]; reactive oxygen species metabolic process [GO:0072593]	cytoplasm [GO:0005737]; cytosol [GO:0005829]; fungal-type cell wall [GO:0009277]; lipid droplet [GO:0005811]; mitochondrion [GO:0005739]; nucleus [GO:0005634]; plasma membrane [GO:0005886]	cytoplasm [GO:0005737]; cytosol [GO:0005829]; fungal-type cell wall [GO:0009277]; lipid droplet [GO:0005811]; mitochondrion [GO:0005739]; nucleus [GO:0005634]; plasma membrane [GO:0005886]; glyceraldehyde-3-phosphate dehydrogenase (NAD+) (phosphorylating) activity [GO:0004365]; melatonin binding [GO:1904408]; NAD binding [GO:0051287]; NADP binding [GO:0050661]; promoter-specific chromatin binding…	glyceraldehyde-3-phosphate dehydrogenase (NAD+) (phosphorylating) activity [GO:0004365]; melatonin binding [GO:1904408]; NAD binding [GO:0051287]; NADP binding [GO:0050661]; promoter-specific chromatin binding [GO:1990841]	GO:0004365; GO:0005634; GO:0005737; GO:0005739; GO:0005811; GO:0005829; GO:0005886; GO:0006094; GO:0006096; GO:0006915; GO:0009277; GO:0050661; GO:0051287; GO:0072593; GO:1904408; GO:1990841
reviewed	P00546	CDK1_YEAST	Cyclin-dependent kinase 1 (CDK1) (EC 2.7.11.22) (Cell division control protein 28) (Cell division protein kinase 1)	CDC28 CDK1 HSL5 SRM5 YBR160W YBR1211	S000000364	YBR160W	Cdc28p	Saccharomyces cerevisiae (strain ATCC 204508 / S288c) (Baker's yeast)	7-methylguanosine mRNA capping [GO:0006370]; cell division [GO:0051301]; cellular response to DNA damage stimulus [GO:0006974]; DNA double-strand break processing [GO:0000729]; double-strand break repair via nonhomologous end joining [GO:0006303]; G1/S transition of mitotic cell cycle [GO:0000082]; G2/M transition of mitotic cell cycle [GO:0000086]; meiotic DNA double-strand break processing [GO:…	cellular bud neck [GO:0005935]; cyclin-dependent protein kinase holoenzyme complex [GO:0000307]; cytoplasm [GO:0005737]; cytoplasmic stress granule [GO:0010494]; endoplasmic reticulum [GO:0005783]; nucleus [GO:0005634]	cellular bud neck [GO:0005935]; cyclin-dependent protein kinase holoenzyme complex [GO:0000307]; cytoplasm [GO:0005737]; cytoplasmic stress granule [GO:0010494]; endoplasmic reticulum [GO:0005783]; nucleus [GO:0005634]; ATP binding [GO:0005524]; cyclin binding [GO:0030332]; cyclin-dependent protein serine/threonine kinase activity [GO:0004693]; histone binding [GO:0042393]; protein kinase activit…	ATP binding [GO:0005524]; cyclin binding [GO:0030332]; cyclin-dependent protein serine/threonine kinase activity [GO:0004693]; histone binding [GO:0042393]; protein kinase activity [GO:0004672]; protein serine kinase activity [GO:0106310]; protein serine/threonine kinase activity [GO:0004674]; RNA polymerase II complex binding [GO:0000993]	GO:0000082; GO:0000083; GO:0000086; GO:0000122; GO:0000307; GO:0000706; GO:0000723; GO:0000729; GO:0000993; GO:0004672; GO:0004674; GO:0004693; GO:0005524; GO:0005634; GO:0005737; GO:0005783; GO:0005935; GO:0006303; GO:0006370; GO:0006468; GO:0006892; GO:0006974; GO:0007130; GO:0007165; GO:0010389; GO:0010468; GO:0010494; GO:0010568; GO:0010570; GO:0010571; GO:0010696; GO:0010898; GO:0030163; GO:…
reviewed	P02293	H2B1_YEAST	Histone H2B.1 (Suppressor of Ty protein 12)	HTB1 H2B1 SPT12 YDR224C YD9934.09C	S000002632	YDR224C	Htb1p	Saccharomyces cerevisiae (strain ATCC 204508 / S288c) (Baker's yeast)	chromatin organization [GO:0006325]; negative regulation of transcription by RNA polymerase II [GO:0000122]; nucleosome assembly [GO:0006334]; postreplication repair [GO:0006301]; regulation of DNA-templated transcription [GO:0006355]	nucleosome [GO:0000786]; nucleus [GO:0005634]; replication fork protection complex [GO:0031298]	nucleosome [GO:0000786]; nucleus [GO:0005634]; replication fork protection complex [GO:0031298]; DNA binding [GO:0003677]; protein heterodimerization activity [GO:0046982]; structural constituent of chromatin [GO:0030527]; chromatin organization [GO:0006325]; negative regulation of transcription by RNA polymerase II [GO:0000122]; nucleosome assembly [GO:0006334]; postreplication repair [GO:000630…	DNA binding [GO:0003677]; protein heterodimerization activity [GO:0046982]; structural constituent of chromatin [GO:0030527]	GO:0000122; GO:0000786; GO:0003677; GO:0005634; GO:0006301; GO:0006325; GO:0006334; GO:0006355; GO:0030527; GO:0031298; GO:0046982
reviewed	P02294	H2B2_YEAST	Histone H2B.2	HTB2 H2B2 YBL002W YBL0104	S000000098	YBL002W	Htb2p	Saccharomyces cerevisiae (strain ATCC 204508 / S288c) (Baker's yeast)	chromatin organization [GO:0006325]; nucleosome assembly [GO:0006334]; regulation of DNA-templated transcription [GO:0006355]	nucleosome [GO:0000786]; nucleus [GO:0005634]; replication fork protection complex [GO:0031298]	nucleosome [GO:0000786]; nucleus [GO:0005634]; replication fork protection complex [GO:0031298]; DNA binding [GO:0003677]; protein heterodimerization activity [GO:0046982]; structural constituent of chromatin [GO:0030527]; chromatin organization [GO:0006325]; nucleosome assembly [GO:0006334]; regulation of DNA-templated transcription [GO:0006355]	DNA binding [GO:0003677]; protein heterodimerization activity [GO:0046982]; structural constituent of chromatin [GO:0030527]	GO:0000786; GO:0003677; GO:0005634; GO:0006325; GO:0006334; GO:0006355; GO:0030527; GO:0031298; GO:0046982
reviewed	P02309	H4_YEAST	Histone H4	HHF1 YBR009C YBR0122; HHF2 YNL030W N2752	S000000213	YBR009C	Hhf1p	Saccharomyces cerevisiae (strain ATCC 204508 / S288c) (Baker's yeast)	chromatin organization [GO:0006325]; histone H3-K79 methylation [GO:0034729]; nucleolar large rRNA transcription by RNA polymerase I [GO:0042790]; nucleosome assembly [GO:0006334]; positive regulation of transcription by RNA polymerase I [GO:0045943]; regulation of DNA-templated transcription [GO:0006355]; sexual sporulation resulting in formation of a cellular spore [GO:0043935]; transfer RNA ge…	nucleosome [GO:0000786]; nucleus [GO:0005634]; replication fork protection complex [GO:0031298]; RNA polymerase I upstream activating factor complex [GO:0000500]	nucleosome [GO:0000786]; nucleus [GO:0005634]; replication fork protection complex [GO:0031298]; RNA polymerase I upstream activating factor complex [GO:0000500]; DNA binding [GO:0003677]; protein heterodimerization activity [GO:0046982]; structural constituent of chromatin [GO:0030527]; chromatin organization [GO:0006325]; histone H3-K79 methylation [GO:0034729]; nucleolar large rRNA transcripti…	DNA binding [GO:0003677]; protein heterodimerization activity [GO:0046982]; structural constituent of chromatin [GO:0030527]	GO:0000500; GO:0000786; GO:0003677; GO:0005634; GO:0006325; GO:0006334; GO:0006355; GO:0030527; GO:0031298; GO:0034729; GO:0042790; GO:0043935; GO:0045943; GO:0046982; GO:0061587
reviewed	P03069	GCN4_YEAST	General control transcription factor GCN4 (Amino acid biosynthesis regulatory protein) (General control protein GCN4)	GCN4 AAS101 AAS3 ARG9 YEL009C	S000000735	YEL009C	Gcn4p	Saccharomyces cerevisiae (strain ATCC 204508 / S288c) (Baker's yeast)	autophagy [GO:0006914]; cellular amino acid biosynthetic process [GO:0008652]; intracellular signal transduction [GO:0035556]; negative regulation of ribosomal protein gene transcription by RNA polymerase II [GO:0010688]; negative regulation of transcription by RNA polymerase II [GO:0000122]; nitrogen catabolite activation of transcription from RNA polymerase II promoter [GO:0001080]; positive re…	nucleus [GO:0005634]; RNA polymerase II transcription regulator complex [GO:0090575]; transcription regulator complex [GO:0005667]	nucleus [GO:0005634]; RNA polymerase II transcription regulator complex [GO:0090575]; transcription regulator complex [GO:0005667]; chromatin binding [GO:0003682]; DNA-binding transcription activator activity, RNA polymerase II-specific [GO:0001228]; DNA-binding transcription factor activity [GO:0003700]; DNA-binding transcription factor activity, RNA polymerase II-specific [GO:0000981]; identica…	chromatin binding [GO:0003682]; DNA-binding transcription activator activity, RNA polymerase II-specific [GO:0001228]; DNA-binding transcription factor activity [GO:0003700]; DNA-binding transcription factor activity, RNA polymerase II-specific [GO:0000981]; identical protein binding [GO:0042802]; molecular adaptor activity [GO:0060090]; nucleic acid binding [GO:0003676]; protein self-association…	GO:0000122; GO:0000978; GO:0000981; GO:0001080; GO:0001228; GO:0003676; GO:0003682; GO:0003700; GO:0005634; GO:0005667; GO:0006357; GO:0006914; GO:0008652; GO:0010508; GO:0010688; GO:0035556; GO:0042802; GO:0043565; GO:0043621; GO:0045899; GO:0045944; GO:0060090; GO:0060261; GO:0061412; GO:0061629; GO:0090575; GO:1903833; GO:1990139; GO:1990928
reviewed	P03871	REP1_YEAST	Partitioning protein REP1 (R1) (Protein Baker) (Trans-acting factor B)	REP1 R0020C	S000029675	R0020C	Rep1p	Saccharomyces cerevisiae (strain ATCC 204508 / S288c) (Baker's yeast)	2-micrometer plasmid partitioning [GO:0030543]; protein localization [GO:0008104]	nucleus [GO:0005634]	nucleus [GO:0005634]; identical protein binding [GO:0042802]; 2-micrometer plasmid partitioning [GO:0030543]; protein localization [GO:0008104]	identical protein binding [GO:0042802]	GO:0005634; GO:0008104; GO:0030543; GO:0042802
reviewed	P04147	PABP_YEAST	Polyadenylate-binding protein, cytoplasmic and nuclear (PABP) (Poly(A)-binding protein) (ARS consensus-binding protein ACBP-67) (Polyadenylate tail-binding protein)	PAB1 YER165W	S000000967	YER165W	Pab1p	Saccharomyces cerevisiae (strain ATCC 204508 / S288c) (Baker's yeast)	mRNA processing [GO:0006397]; mRNA transport [GO:0051028]; regulation of nuclear-transcribed mRNA poly(A) tail shortening [GO:0060211]; regulation of translational initiation [GO:0006446]	cytoplasm [GO:0005737]; cytoplasmic stress granule [GO:0010494]; cytosol [GO:0005829]; intracellular non-membrane-bounded organelle [GO:0043232]; nucleus [GO:0005634]; ribonucleoprotein complex [GO:1990904]; ribosome [GO:0005840]	cytoplasm [GO:0005737]; cytoplasmic stress granule [GO:0010494]; cytosol [GO:0005829]; intracellular non-membrane-bounded organelle [GO:0043232]; nucleus [GO:0005634]; ribonucleoprotein complex [GO:1990904]; ribosome [GO:0005840]; molecular condensate scaffold activity [GO:0140693]; mRNA 3'-UTR binding [GO:0003730]; mRNA binding [GO:0003729]; poly(A) binding [GO:0008143]; poly(U) RNA binding [GO:…	molecular condensate scaffold activity [GO:0140693]; mRNA 3'-UTR binding [GO:0003730]; mRNA binding [GO:0003729]; poly(A) binding [GO:0008143]; poly(U) RNA binding [GO:0008266]; promoter-specific chromatin binding [GO:1990841]; protein kinase A catalytic subunit binding [GO:0034236]; ribonuclease inhibitor activity [GO:0008428]; RNA binding [GO:0003723]	GO:0003723; GO:0003729; GO:0003730; GO:0005634; GO:0005737; GO:0005829; GO:0005840; GO:0006397; GO:0006446; GO:0008143; GO:0008266; GO:0008428; GO:0010494; GO:0034236; GO:0043232; GO:0051028; GO:0060211; GO:0140693; GO:1990841; GO:1990904
reviewed	P04786	TOP1_YEAST	DNA topoisomerase 1 (EC 5.6.2.1) (DNA topoisomerase I) (Maintenance of killer protein 1)	TOP1 MAK1 YOL006C	S000005366	YOL006C	Top1p	Saccharomyces cerevisiae (strain ATCC 204508 / S288c) (Baker's yeast)	chromatin organization [GO:0006325]; chromosome segregation [GO:0007059]; DNA replication [GO:0006260]; DNA strand elongation involved in DNA replication [GO:0006271]; DNA topological change [GO:0006265]; mitotic chromosome condensation [GO:0007076]; nuclear migration [GO:0007097]; rDNA heterochromatin assembly [GO:0000183]; regulation of mitotic recombination [GO:0000019]; regulation of transcri…	nucleolus [GO:0005730]; nucleoplasm [GO:0005654]; nucleus [GO:0005634]; replication fork protection complex [GO:0031298]	nucleolus [GO:0005730]; nucleoplasm [GO:0005654]; nucleus [GO:0005634]; replication fork protection complex [GO:0031298]; DNA binding [GO:0003677]; DNA topoisomerase type I (single strand cut, ATP-independent) activity [GO:0003917]; chromatin organization [GO:0006325]; chromosome segregation [GO:0007059]; DNA replication [GO:0006260]; DNA strand elongation involved in DNA replication [GO:0006271]…	DNA binding [GO:0003677]; DNA topoisomerase type I (single strand cut, ATP-independent) activity [GO:0003917]	GO:0000019; GO:0000183; GO:0003677; GO:0003917; GO:0005634; GO:0005654; GO:0005730; GO:0006260; GO:0006265; GO:0006271; GO:0006325; GO:0006357; GO:0006368; GO:0007059; GO:0007076; GO:0007097; GO:0009303; GO:0031298
reviewed	P04911	H2A1_YEAST	Histone H2A.1	HTA1 H2A1 SPT11 YDR225W YD9934.10	S000002633	YDR225W	Hta1p	Saccharomyces cerevisiae (strain ATCC 204508 / S288c) (Baker's yeast)	chromatin organization [GO:0006325]; DNA repair [GO:0006281]; negative regulation of transcription by RNA polymerase II [GO:0000122]; transfer RNA gene-mediated silencing [GO:0061587]	nucleosome [GO:0000786]; nucleus [GO:0005634]; replication fork protection complex [GO:0031298]	nucleosome [GO:0000786]; nucleus [GO:0005634]; replication fork protection complex [GO:0031298]; DNA binding [GO:0003677]; protein heterodimerization activity [GO:0046982]; structural constituent of chromatin [GO:0030527]; chromatin organization [GO:0006325]; DNA repair [GO:0006281]; negative regulation of transcription by RNA polymerase II [GO:0000122]; transfer RNA gene-mediated silencing [GO:0…	DNA binding [GO:0003677]; protein heterodimerization activity [GO:0046982]; structural constituent of chromatin [GO:0030527]	GO:0000122; GO:0000786; GO:0003677; GO:0005634; GO:0006281; GO:0006325; GO:0030527; GO:0031298; GO:0046982; GO:0061587
reviewed	P04912	H2A2_YEAST	Histone H2A.2	HTA2 H2A2 YBL003C YBL0103	S000000099	YBL003C	Hta2p	Saccharomyces cerevisiae (strain ATCC 204508 / S288c) (Baker's yeast)	chromatin organization [GO:0006325]; DNA repair [GO:0006281]	nucleosome [GO:0000786]; nucleus [GO:0005634]; replication fork protection complex [GO:0031298]	nucleosome [GO:0000786]; nucleus [GO:0005634]; replication fork protection complex [GO:0031298]; DNA binding [GO:0003677]; protein heterodimerization activity [GO:0046982]; structural constituent of chromatin [GO:0030527]; chromatin organization [GO:0006325]; DNA repair [GO:0006281]	DNA binding [GO:0003677]; protein heterodimerization activity [GO:0046982]; structural constituent of chromatin [GO:0030527]	GO:0000786; GO:0003677; GO:0005634; GO:0006281; GO:0006325; GO:0030527; GO:0031298; GO:0046982
reviewed	P06104	UBC2_YEAST	Ubiquitin-conjugating enzyme E2 2 (EC 2.3.2.23) (E2 ubiquitin-conjugating enzyme 2) (Radiation sensitivity protein 6) (Ubiquitin carrier protein UBC2) (Ubiquitin-protein ligase UBC2)	RAD6 UBC2 YGL058W	S000003026	YGL058W	Rad6p	Saccharomyces cerevisiae (strain ATCC 204508 / S288c) (Baker's yeast)	cytoplasm protein quality control by the ubiquitin-proteasome system [GO:0071629]; DNA duplex unwinding [GO:0032508]; DNA repair [GO:0006281]; DNA-templated transcription termination [GO:0006353]; double-strand break repair via homologous recombination [GO:0000724]; error-free postreplication DNA repair [GO:0042275]; error-free translesion synthesis [GO:0070987]; error-prone translesion synthesis…	Bre1-Rad6 ubiquitin ligase complex [GO:1990302]; chromosome, telomeric region [GO:0000781]; cytoplasm [GO:0005737]; HULC complex [GO:0033503]; MUB1-RAD6-UBR2 ubiquitin ligase complex [GO:1990304]; nucleus [GO:0005634]; Rad6-Rad18 complex [GO:0097505]; RAD6-UBR2 ubiquitin ligase complex [GO:1990305]; UBR1-RAD6 ubiquitin ligase complex [GO:1990303]	Bre1-Rad6 ubiquitin ligase complex [GO:1990302]; chromosome, telomeric region [GO:0000781]; cytoplasm [GO:0005737]; HULC complex [GO:0033503]; MUB1-RAD6-UBR2 ubiquitin ligase complex [GO:1990304]; nucleus [GO:0005634]; Rad6-Rad18 complex [GO:0097505]; RAD6-UBR2 ubiquitin ligase complex [GO:1990305]; UBR1-RAD6 ubiquitin ligase complex [GO:1990303]; ATP binding [GO:0005524]; proteasome binding [GO:…	ATP binding [GO:0005524]; proteasome binding [GO:0070628]; ubiquitin conjugating enzyme activity [GO:0061631]; ubiquitin-protein transferase activity [GO:0004842]	GO:0000209; GO:0000722; GO:0000724; GO:0000781; GO:0004842; GO:0005524; GO:0005634; GO:0005737; GO:0006281; GO:0006353; GO:0006366; GO:0006511; GO:0006513; GO:0010390; GO:0016567; GO:0016574; GO:0030433; GO:0030435; GO:0031509; GO:0031571; GO:0032508; GO:0033503; GO:0040029; GO:0042138; GO:0042275; GO:0042276; GO:0043161; GO:0045944; GO:0061631; GO:0070534; GO:0070628; GO:0070987; GO:0071596; GO:…
reviewed	P06244	KAPA_YEAST	cAMP-dependent protein kinase type 1 (PKA 1) (EC 2.7.11.11) (CDC25-suppressing protein kinase) (PK-25)	TPK1 PKA1 SRA3 YJL164C J0541	S000003700	YJL164C	Tpk1p	Saccharomyces cerevisiae (strain ATCC 204508 / S288c) (Baker's yeast)	cell cycle [GO:0007049]; cell division [GO:0051301]; negative regulation of cytoplasmic mRNA processing body assembly [GO:0010607]; protein kinase A signaling [GO:0010737]; protein phosphorylation [GO:0006468]; Ras protein signal transduction [GO:0007265]; regulation of macroautophagy [GO:0016241]	cAMP-dependent protein kinase complex [GO:0005952]; chromatin [GO:0000785]; cytoplasm [GO:0005737]; nucleus [GO:0005634]	cAMP-dependent protein kinase complex [GO:0005952]; chromatin [GO:0000785]; cytoplasm [GO:0005737]; nucleus [GO:0005634]; AMP-activated protein kinase activity [GO:0004679]; ATP binding [GO:0005524]; cAMP-dependent protein kinase activity [GO:0004691]; protein kinase activity [GO:0004672]; protein serine kinase activity [GO:0106310]; cell cycle [GO:0007049]; cell division [GO:0051301]; negative r…	AMP-activated protein kinase activity [GO:0004679]; ATP binding [GO:0005524]; cAMP-dependent protein kinase activity [GO:0004691]; protein kinase activity [GO:0004672]; protein serine kinase activity [GO:0106310]	GO:0000785; GO:0004672; GO:0004679; GO:0004691; GO:0005524; GO:0005634; GO:0005737; GO:0005952; GO:0006468; GO:0007049; GO:0007265; GO:0010607; GO:0010737; GO:0016241; GO:0051301; GO:0106310
reviewed	P06245	KAPB_YEAST	cAMP-dependent protein kinase type 2 (PKA 2) (EC 2.7.11.11)	TPK2 PKA2 YKR1 YPL203W	S000006124	YPL203W	Tpk2p	Saccharomyces cerevisiae (strain ATCC 204508 / S288c) (Baker's yeast)	invasive growth in response to glucose limitation [GO:0001403]; negative regulation of cytoplasmic mRNA processing body assembly [GO:0010607]; negative regulation of cytoplasmic translation [GO:2000766]; protein kinase A signaling [GO:0010737]; protein phosphorylation [GO:0006468]; Ras protein signal transduction [GO:0007265]	cAMP-dependent protein kinase complex [GO:0005952]; chromatin [GO:0000785]; cytosol [GO:0005829]; nucleus [GO:0005634]; P-body [GO:0000932]	cAMP-dependent protein kinase complex [GO:0005952]; chromatin [GO:0000785]; cytosol [GO:0005829]; nucleus [GO:0005634]; P-body [GO:0000932]; AMP-activated protein kinase activity [GO:0004679]; ATP binding [GO:0005524]; cAMP-dependent protein kinase activity [GO:0004691]; protein kinase activity [GO:0004672]; protein serine kinase activity [GO:0106310]; translation initiation factor binding [GO:00…	AMP-activated protein kinase activity [GO:0004679]; ATP binding [GO:0005524]; cAMP-dependent protein kinase activity [GO:0004691]; protein kinase activity [GO:0004672]; protein serine kinase activity [GO:0106310]; translation initiation factor binding [GO:0031369]	GO:0000785; GO:0000932; GO:0001403; GO:0004672; GO:0004679; GO:0004691; GO:0005524; GO:0005634; GO:0005829; GO:0005952; GO:0006468; GO:0007265; GO:0010607; GO:0010737; GO:0031369; GO:0106310; GO:2000766
reviewed	P06700	SIR2_YEAST	NAD-dependent histone deacetylase SIR2 (EC 2.3.1.286) (Regulatory protein SIR2) (Silent information regulator 2)	SIR2 MAR1 YDL042C D2714	S000002200	YDL042C	Sir2p	Saccharomyces cerevisiae (strain ATCC 204508 / S288c) (Baker's yeast)	chromatin organization [GO:0006325]; double-strand break repair via nonhomologous end joining [GO:0006303]; establishment of protein-containing complex localization to telomere [GO:0097695]; gene silencing by RNA [GO:0031047]; negative regulation of DNA amplification [GO:1904524]; negative regulation of DNA recombination [GO:0045910]; negative regulation of DNA replication [GO:0008156]; rDNA hete…	chromatin silencing complex [GO:0005677]; chromosome, telomeric region [GO:0000781]; heterochromatin [GO:0000792]; nucleolus [GO:0005730]; nucleus [GO:0005634]; RENT complex [GO:0030869]	chromatin silencing complex [GO:0005677]; chromosome, telomeric region [GO:0000781]; heterochromatin [GO:0000792]; nucleolus [GO:0005730]; nucleus [GO:0005634]; RENT complex [GO:0030869]; metal ion binding [GO:0046872]; NAD+ binding [GO:0070403]; NAD-dependent histone deacetylase activity [GO:0017136]; NAD-dependent histone deacetylase activity (H3-K14 specific) [GO:0032041]; NAD-dependent histon…	metal ion binding [GO:0046872]; NAD+ binding [GO:0070403]; NAD-dependent histone deacetylase activity [GO:0017136]; NAD-dependent histone deacetylase activity (H3-K14 specific) [GO:0032041]; NAD-dependent histone deacetylase activity (H3-K9 specific) [GO:0046969]; NAD-dependent histone deacetylase activity (H4-K16 specific) [GO:0046970]; transferase activity [GO:0016740]	GO:0000183; GO:0000781; GO:0000792; GO:0005634; GO:0005677; GO:0005730; GO:0006303; GO:0006325; GO:0007062; GO:0008156; GO:0016740; GO:0017136; GO:0030466; GO:0030869; GO:0031047; GO:0031509; GO:0032041; GO:0034398; GO:0045910; GO:0046872; GO:0046969; GO:0046970; GO:0070403; GO:0097695; GO:0097752; GO:1904524
reviewed	P06701	SIR3_YEAST	Regulatory protein SIR3 (Silent information regulator 3)	SIR3 CMT1 MAR2 STE8 YLR442C L9753.10	S000004434	YLR442C	Sir3p	Saccharomyces cerevisiae (strain ATCC 204508 / S288c) (Baker's yeast)	double-strand break repair via nonhomologous end joining [GO:0006303]; establishment of protein-containing complex localization to telomere [GO:0097695]; heterochromatin assembly [GO:0031507]; nuclear-transcribed mRNA catabolic process, non-stop decay [GO:0070481]; silent mating-type cassette heterochromatin assembly [GO:0030466]; subtelomeric heterochromatin assembly [GO:0031509]; telomere tethe…	chromatin silencing complex [GO:0005677]; chromosome, telomeric region [GO:0000781]; heterochromatin [GO:0000792]; mitochondrion [GO:0005739]; nucleolus [GO:0005730]	chromatin silencing complex [GO:0005677]; chromosome, telomeric region [GO:0000781]; heterochromatin [GO:0000792]; mitochondrion [GO:0005739]; nucleolus [GO:0005730]; chromatin binding [GO:0003682]; double-stranded DNA binding [GO:0003690]; identical protein binding [GO:0042802]; nucleic acid binding [GO:0003676]; nucleosome binding [GO:0031491]; single-stranded DNA binding [GO:0003697]; double-s…	chromatin binding [GO:0003682]; double-stranded DNA binding [GO:0003690]; identical protein binding [GO:0042802]; nucleic acid binding [GO:0003676]; nucleosome binding [GO:0031491]; single-stranded DNA binding [GO:0003697]	GO:0000781; GO:0000792; GO:0003676; GO:0003682; GO:0003690; GO:0003697; GO:0005677; GO:0005730; GO:0005739; GO:0006303; GO:0030466; GO:0031491; GO:0031507; GO:0031509; GO:0034398; GO:0042802; GO:0070481; GO:0097695
reviewed	P06786	TOP2_YEAST	DNA topoisomerase 2 (EC 5.6.2.2) (DNA topoisomerase II)	TOP2 TOR3 YNL088W N2244	S000005032	YNL088W	Top2p	Saccharomyces cerevisiae (strain ATCC 204508 / S288c) (Baker's yeast)	chromatin organization [GO:0006325]; chromatin remodeling at centromere [GO:0031055]; DNA strand elongation involved in DNA replication [GO:0006271]; DNA topological change [GO:0006265]; reciprocal meiotic recombination [GO:0007131]; regulation of mitotic recombination [GO:0000019]; replication fork progression beyond termination site [GO:0097046]; resolution of meiotic recombination intermediate…	DNA replication termination region [GO:0097047]; mitochondrion [GO:0005739]; nucleus [GO:0005634]; synaptonemal complex [GO:0000795]	DNA replication termination region [GO:0097047]; mitochondrion [GO:0005739]; nucleus [GO:0005634]; synaptonemal complex [GO:0000795]; ATP binding [GO:0005524]; DNA binding [GO:0003677]; DNA topoisomerase type II (double strand cut, ATP-hydrolyzing) activity [GO:0003918]; identical protein binding [GO:0042802]; metal ion binding [GO:0046872]; chromatin organization [GO:0006325]; chromatin remodeli…	ATP binding [GO:0005524]; DNA binding [GO:0003677]; DNA topoisomerase type II (double strand cut, ATP-hydrolyzing) activity [GO:0003918]; identical protein binding [GO:0042802]; metal ion binding [GO:0046872]	GO:0000019; GO:0000712; GO:0000795; GO:0000819; GO:0003677; GO:0003918; GO:0005524; GO:0005634; GO:0005739; GO:0006265; GO:0006271; GO:0006325; GO:0007131; GO:0009303; GO:0031055; GO:0042802; GO:0046872; GO:0097046; GO:0097047
reviewed	P06843	SPT2_YEAST	Protein SPT2 (Negative regulator of Ty transcription)	SPT2 SIN1 SPM2 YER161C	S000000963	YER161C	Spt2p	Saccharomyces cerevisiae (strain ATCC 204508 / S288c) (Baker's yeast)	chromatin organization [GO:0006325]; heterochromatin assembly [GO:0031507]; negative regulation of transcription by RNA polymerase II [GO:0000122]; regulation of DNA-templated transcription [GO:0006355]; RNA polyadenylation [GO:0043631]; transcription elongation by RNA polymerase II promoter [GO:0006368]	cytosol [GO:0005829]; nucleus [GO:0005634]	cytosol [GO:0005829]; nucleus [GO:0005634]; DNA binding [GO:0003677]; DNA secondary structure binding [GO:0000217]; histone binding [GO:0042393]; histone chaperone activity [GO:0140713]; chromatin organization [GO:0006325]; heterochromatin assembly [GO:0031507]; negative regulation of transcription by RNA polymerase II [GO:0000122]; regulation of DNA-templated transcription [GO:0006355]; RNA poly…	DNA binding [GO:0003677]; DNA secondary structure binding [GO:0000217]; histone binding [GO:0042393]; histone chaperone activity [GO:0140713]	GO:0000122; GO:0000217; GO:0003677; GO:0005634; GO:0005829; GO:0006325; GO:0006355; GO:0006368; GO:0031507; GO:0042393; GO:0043631; GO:0140713
reviewed	P06844	SPT3_YEAST	Protein SPT3 (Positive regulator of Ty transcription)	SPT3 YDR392W D9509.12	S000002800	YDR392W	Spt3p	Saccharomyces cerevisiae (strain ATCC 204508 / S288c) (Baker's yeast)	chromatin organization [GO:0006325]; histone acetylation [GO:0016573]; histone deubiquitination [GO:0016578]; invasive growth in response to glucose limitation [GO:0001403]; pseudohyphal growth [GO:0007124]; regulation of transcription by RNA polymerase II [GO:0006357]; transcription by RNA polymerase II [GO:0006366]	cytosol [GO:0005829]; nucleus [GO:0005634]; SAGA complex [GO:0000124]; SLIK (SAGA-like) complex [GO:0046695]	cytosol [GO:0005829]; nucleus [GO:0005634]; SAGA complex [GO:0000124]; SLIK (SAGA-like) complex [GO:0046695]; protein heterodimerization activity [GO:0046982]; transcription coregulator activity [GO:0003712]; chromatin organization [GO:0006325]; histone acetylation [GO:0016573]; histone deubiquitination [GO:0016578]; invasive growth in response to glucose limitation [GO:0001403]; pseudohyphal gro…	protein heterodimerization activity [GO:0046982]; transcription coregulator activity [GO:0003712]	GO:0000124; GO:0001403; GO:0003712; GO:0005634; GO:0005829; GO:0006325; GO:0006357; GO:0006366; GO:0007124; GO:0016573; GO:0016578; GO:0046695; GO:0046982
reviewed	P07248	ADR1_YEAST	Regulatory protein ADR1	ADR1 YDR216W YD8142.16 YD8142B.08	S000002624	YDR216W	Adr1p	Saccharomyces cerevisiae (strain ATCC 204508 / S288c) (Baker's yeast)	chromatin organization [GO:0006325]; peroxisome organization [GO:0007031]; positive regulation of transcription by RNA polymerase II [GO:0045944]; positive regulation of transcription from RNA polymerase II promoter by oleic acid [GO:0061429]; regulation of transcription by RNA polymerase II [GO:0006357]	cytoplasm [GO:0005737]; cytosol [GO:0005829]; nucleus [GO:0005634]	cytoplasm [GO:0005737]; cytosol [GO:0005829]; nucleus [GO:0005634]; DNA-binding transcription activator activity, RNA polymerase II-specific [GO:0001228]; DNA-binding transcription factor activity, RNA polymerase II-specific [GO:0000981]; metal ion binding [GO:0046872]; molecular adaptor activity [GO:0060090]; nucleic acid binding [GO:0003676]; RNA polymerase II cis-regulatory region sequence-spe…	DNA-binding transcription activator activity, RNA polymerase II-specific [GO:0001228]; DNA-binding transcription factor activity, RNA polymerase II-specific [GO:0000981]; metal ion binding [GO:0046872]; molecular adaptor activity [GO:0060090]; nucleic acid binding [GO:0003676]; RNA polymerase II cis-regulatory region sequence-specific DNA binding [GO:0000978]; RNA polymerase II-specific DNA-bindi…	GO:0000978; GO:0000981; GO:0001093; GO:0001094; GO:0001228; GO:0003676; GO:0003713; GO:0005634; GO:0005737; GO:0005829; GO:0006325; GO:0006357; GO:0007031; GO:0043565; GO:0045944; GO:0046872; GO:0060090; GO:0061429; GO:0061629
reviewed	P07250	IPMK_YEAST	Inositol polyphosphate multikinase (IPMK) (EC 2.7.1.127) (EC 2.7.1.151) (Arginine metabolism regulation protein III) (GLE1 synthetic lethal protein 3) (Inositol polyphosphate kinase 2)	ARG82 ARGR3 GSL3 IPK2 YDR173C YD9395.06C	S000002580	YDR173C	Arg82p	Saccharomyces cerevisiae (strain ATCC 204508 / S288c) (Baker's yeast)	arginine metabolic process [GO:0006525]; inositol phosphate biosynthetic process [GO:0032958]; macroautophagy [GO:0016236]; negative regulation of transcription by RNA polymerase II [GO:0000122]; phosphatidylinositol phosphate biosynthetic process [GO:0046854]; phosphorylation [GO:0016310]; positive regulation of transcription by RNA polymerase II [GO:0045944]; protein stabilization [GO:0050821];…	cytoplasm [GO:0005737]; nucleus [GO:0005634]; RNA polymerase II transcription regulator complex [GO:0090575]	cytoplasm [GO:0005737]; nucleus [GO:0005634]; RNA polymerase II transcription regulator complex [GO:0090575]; ATP binding [GO:0005524]; inositol tetrakisphosphate 3-kinase activity [GO:0000824]; inositol tetrakisphosphate 6-kinase activity [GO:0000825]; inositol tetrakisphosphate kinase activity [GO:0051765]; inositol-1,3,4,5,6-pentakisphosphate kinase activity [GO:0000827]; inositol-1,4,5-trisph…	ATP binding [GO:0005524]; inositol tetrakisphosphate 3-kinase activity [GO:0000824]; inositol tetrakisphosphate 6-kinase activity [GO:0000825]; inositol tetrakisphosphate kinase activity [GO:0051765]; inositol-1,3,4,5,6-pentakisphosphate kinase activity [GO:0000827]; inositol-1,4,5-trisphosphate 3-kinase activity [GO:0008440]; inositol-1,4,5-trisphosphate 6-kinase activity [GO:0000823]; kinase ac…	GO:0000122; GO:0000821; GO:0000823; GO:0000824; GO:0000825; GO:0000827; GO:0005524; GO:0005634; GO:0005737; GO:0006525; GO:0008440; GO:0016236; GO:0016301; GO:0016310; GO:0030674; GO:0032958; GO:0035004; GO:0045944; GO:0046854; GO:0046872; GO:0046934; GO:0050821; GO:0051765; GO:0090575
reviewed	P07269	PHO2_YEAST	Regulatory protein PHO2 (General regulatory factor 10)	PHO2 BAS2 GRF10 YDL106C D2350	S000002264	YDL106C	Pho2p	Saccharomyces cerevisiae (strain ATCC 204508 / S288c) (Baker's yeast)	cell differentiation [GO:0030154]; chromatin remodeling [GO:0006338]; positive regulation of DNA binding [GO:0043388]; positive regulation of phosphate metabolic process [GO:0045937]; positive regulation of transcription by RNA polymerase II [GO:0045944]; positive regulation of transcription regulatory region DNA binding [GO:2000679]; regulation of histidine biosynthetic process [GO:0120213]; reg…	cytosol [GO:0005829]; nucleus [GO:0005634]	cytosol [GO:0005829]; nucleus [GO:0005634]; DNA-binding transcription activator activity, RNA polymerase II-specific [GO:0001228]; RNA polymerase II cis-regulatory region sequence-specific DNA binding [GO:0000978]; sequence-specific DNA binding [GO:0043565]; cell differentiation [GO:0030154]; chromatin remodeling [GO:0006338]; positive regulation of DNA binding [GO:0043388]; positive regulation o…	DNA-binding transcription activator activity, RNA polymerase II-specific [GO:0001228]; RNA polymerase II cis-regulatory region sequence-specific DNA binding [GO:0000978]; sequence-specific DNA binding [GO:0043565]	GO:0000978; GO:0001228; GO:0005634; GO:0005829; GO:0006141; GO:0006338; GO:0006357; GO:0030154; GO:0043388; GO:0043565; GO:0045937; GO:0045944; GO:0120213; GO:2000679
reviewed	P07270	PHO4_YEAST	Phosphate system positive regulatory protein PHO4	PHO4 YFR034C	S000001930	YFR034C	Pho4p	Saccharomyces cerevisiae (strain ATCC 204508 / S288c) (Baker's yeast)	cellular response to phosphate starvation [GO:0016036]; chromatin remodeling [GO:0006338]; positive regulation of phosphate metabolic process [GO:0045937]; positive regulation of transcription by RNA polymerase II [GO:0045944]; regulation of transcription by RNA polymerase II [GO:0006357]	cytoplasm [GO:0005737]; nucleus [GO:0005634]	cytoplasm [GO:0005737]; nucleus [GO:0005634]; DNA-binding transcription factor activity [GO:0003700]; DNA-binding transcription factor activity, RNA polymerase II-specific [GO:0000981]; protein dimerization activity [GO:0046983]; RNA polymerase II cis-regulatory region sequence-specific DNA binding [GO:0000978]; sequence-specific DNA binding [GO:0043565]; cellular response to phosphate starvation…	DNA-binding transcription factor activity [GO:0003700]; DNA-binding transcription factor activity, RNA polymerase II-specific [GO:0000981]; protein dimerization activity [GO:0046983]; RNA polymerase II cis-regulatory region sequence-specific DNA binding [GO:0000978]; sequence-specific DNA binding [GO:0043565]	GO:0000978; GO:0000981; GO:0003700; GO:0005634; GO:0005737; GO:0006338; GO:0006357; GO:0016036; GO:0043565; GO:0045937; GO:0045944; GO:0046983
reviewed	P07278	KAPR_YEAST	cAMP-dependent protein kinase regulatory subunit (cAPK regulatory subunit) (Bypass of cyclase mutations protein 1) (Protein kinase A regulatory subunit) (PKA regulatory subunit)	BCY1 REG1 SRA1 YIL033C	S000001295	YIL033C	Bcy1p	Saccharomyces cerevisiae (strain ATCC 204508 / S288c) (Baker's yeast)	negative regulation of cAMP-dependent protein kinase activity [GO:2000480]; negative regulation of Ras protein signal transduction [GO:0046580]; positive regulation of adenylate cyclase activity [GO:0045762]; positive regulation of transcription by RNA polymerase II [GO:0045944]; protein localization to bud neck [GO:0097271]; regulation of cytoplasmic mRNA processing body assembly [GO:0010603]	cAMP-dependent protein kinase complex [GO:0005952]; chromatin [GO:0000785]; cytoplasm [GO:0005737]; nucleus [GO:0005634]; plasma membrane [GO:0005886]	cAMP-dependent protein kinase complex [GO:0005952]; chromatin [GO:0000785]; cytoplasm [GO:0005737]; nucleus [GO:0005634]; plasma membrane [GO:0005886]; cAMP binding [GO:0030552]; cAMP-dependent protein kinase inhibitor activity [GO:0004862]; identical protein binding [GO:0042802]; protein kinase A catalytic subunit binding [GO:0034236]; negative regulation of cAMP-dependent protein kinase activit…	cAMP binding [GO:0030552]; cAMP-dependent protein kinase inhibitor activity [GO:0004862]; identical protein binding [GO:0042802]; protein kinase A catalytic subunit binding [GO:0034236]	GO:0000785; GO:0004862; GO:0005634; GO:0005737; GO:0005886; GO:0005952; GO:0010603; GO:0030552; GO:0034236; GO:0042802; GO:0045762; GO:0045944; GO:0046580; GO:0097271; GO:2000480
reviewed	P09119	CDC6_YEAST	Cell division control protein 6	CDC6 YJL194W J0347	S000003730	YJL194W	Cdc6p	Saccharomyces cerevisiae (strain ATCC 204508 / S288c) (Baker's yeast)	cell division [GO:0051301]; DNA replication initiation [GO:0006270]; G1/S transition of mitotic cell cycle [GO:0000082]; mitotic DNA replication checkpoint signaling [GO:0033314]; pre-replicative complex assembly involved in nuclear cell cycle DNA replication [GO:0006267]; regulation of DNA-templated DNA replication initiation [GO:0030174]	chromosome [GO:0005694]; cytoplasm [GO:0005737]; DNA replication preinitiation complex [GO:0031261]; nuclear pre-replicative complex [GO:0005656]; nucleoplasm [GO:0005654]; nucleus [GO:0005634]	chromosome [GO:0005694]; cytoplasm [GO:0005737]; DNA replication preinitiation complex [GO:0031261]; nuclear pre-replicative complex [GO:0005656]; nucleoplasm [GO:0005654]; nucleus [GO:0005634]; ATP binding [GO:0005524]; ATP hydrolysis activity [GO:0016887]; chromatin binding [GO:0003682]; DNA replication origin binding [GO:0003688]; GTP binding [GO:0005525]; GTPase activity [GO:0003924]; cell di…	ATP binding [GO:0005524]; ATP hydrolysis activity [GO:0016887]; chromatin binding [GO:0003682]; DNA replication origin binding [GO:0003688]; GTP binding [GO:0005525]; GTPase activity [GO:0003924]	GO:0000082; GO:0003682; GO:0003688; GO:0003924; GO:0005524; GO:0005525; GO:0005634; GO:0005654; GO:0005656; GO:0005694; GO:0005737; GO:0006267; GO:0006270; GO:0016887; GO:0030174; GO:0031261; GO:0033314; GO:0051301
reviewed	P09547	SWI1_YEAST	SWI/SNF chromatin-remodeling complex subunit SWI1 (Regulatory protein GAM3) (SWI/SNF complex subunit SWI1) (Transcription regulatory protein ADR6) (Transcription regulatory protein SWI1)	SWI1 ADR6 GAM3 YPL016W LPA1	S000005937	YPL016W	Swi1p	Saccharomyces cerevisiae (strain ATCC 204508 / S288c) (Baker's yeast)	carbon catabolite activation of transcription from RNA polymerase II promoter [GO:0000436]; chromatin remodeling [GO:0006338]; DNA-templated DNA replication [GO:0006261]; positive regulation of double-strand break repair via homologous recombination [GO:1905168]; positive regulation of mating type switching [GO:0031496]; positive regulation of transcription by RNA polymerase II [GO:0045944]; regu…	chromatin [GO:0000785]; nucleus [GO:0005634]; SWI/SNF complex [GO:0016514]	chromatin [GO:0000785]; nucleus [GO:0005634]; SWI/SNF complex [GO:0016514]; metal ion binding [GO:0046872]; RNA polymerase II-specific DNA-binding transcription factor binding [GO:0061629]; transcription cis-regulatory region binding [GO:0000976]; carbon catabolite activation of transcription from RNA polymerase II promoter [GO:0000436]; chromatin remodeling [GO:0006338]; DNA-templated DNA replic…	metal ion binding [GO:0046872]; RNA polymerase II-specific DNA-binding transcription factor binding [GO:0061629]; transcription cis-regulatory region binding [GO:0000976]	GO:0000436; GO:0000785; GO:0000976; GO:0005634; GO:0006261; GO:0006338; GO:0006357; GO:0016514; GO:0031496; GO:0045944; GO:0046872; GO:0061629; GO:1905168
reviewed	P0CE41	HAP1_YEAST	Heme-responsive zinc finger transcription factor HAP1 (CYP1 activatory protein) (Heme activator protein 1)	HAP1 CYP1 YLR256W L9672.1	S000004246	YLR256W	Hap1p	Saccharomyces cerevisiae (strain ATCC 204508 / S288c) (Baker's yeast)	carbon catabolite activation of transcription from RNA polymerase II promoter [GO:0000436]; establishment of protein localization to chromatin [GO:0071169]; negative regulation of DNA-templated transcription [GO:0045892]; negative regulation of transcription by RNA polymerase II [GO:0000122]; regulation of cellular respiration [GO:0043457]; regulation of transcription by RNA polymerase II [GO:000…	mitochondrion [GO:0005739]; nucleus [GO:0005634]; transcription repressor complex [GO:0017053]	mitochondrion [GO:0005739]; nucleus [GO:0005634]; transcription repressor complex [GO:0017053]; DNA-binding transcription activator activity, RNA polymerase II-specific [GO:0001228]; RNA polymerase II cis-regulatory region sequence-specific DNA binding [GO:0000978]; sequence-specific DNA binding [GO:0043565]; zinc ion binding [GO:0008270]; carbon catabolite activation of transcription from RNA po…	DNA-binding transcription activator activity, RNA polymerase II-specific [GO:0001228]; RNA polymerase II cis-regulatory region sequence-specific DNA binding [GO:0000978]; sequence-specific DNA binding [GO:0043565]; zinc ion binding [GO:0008270]	GO:0000122; GO:0000436; GO:0000978; GO:0001228; GO:0005634; GO:0005739; GO:0006357; GO:0008270; GO:0017053; GO:0043457; GO:0043565; GO:0045892; GO:0070482; GO:0071169
reviewed	P10862	RAD18_YEAST	Postreplication repair E3 ubiquitin-protein ligase RAD18 (EC 2.3.2.27) (RING-type E3 ubiquitin transferase RAD18) (Radiation sensitivity protein 18)	RAD18 YCR066W YCR66W	S000000662	YCR066W	Rad18p	Saccharomyces cerevisiae (strain ATCC 204508 / S288c) (Baker's yeast)	DNA duplex unwinding [GO:0032508]; error-free postreplication DNA repair [GO:0042275]; error-free translesion synthesis [GO:0070987]; error-prone translesion synthesis [GO:0042276]; postreplication repair [GO:0006301]; protein monoubiquitination [GO:0006513]	chromatin [GO:0000785]; nucleus [GO:0005634]; Rad6-Rad18 complex [GO:0097505]	chromatin [GO:0000785]; nucleus [GO:0005634]; Rad6-Rad18 complex [GO:0097505]; metal ion binding [GO:0046872]; single-stranded DNA binding [GO:0003697]; ubiquitin protein ligase activity [GO:0061630]; DNA duplex unwinding [GO:0032508]; error-free postreplication DNA repair [GO:0042275]; error-free translesion synthesis [GO:0070987]; error-prone translesion synthesis [GO:0042276]; postreplication …	metal ion binding [GO:0046872]; single-stranded DNA binding [GO:0003697]; ubiquitin protein ligase activity [GO:0061630]	GO:0000785; GO:0003697; GO:0005634; GO:0006301; GO:0006513; GO:0032508; GO:0042275; GO:0042276; GO:0046872; GO:0061630; GO:0070987; GO:0097505
reviewed	P10964	RPA1_YEAST	DNA-directed RNA polymerase I subunit RPA190 (EC 2.7.7.6) (DNA-directed RNA polymerase I 190 kDa polypeptide) (A190) (DNA-directed RNA polymerase I largest subunit)	RPA190 RPA1 RRN1 YOR341W O6276	S000005868	YOR341W	Rpa190p	Saccharomyces cerevisiae (strain ATCC 204508 / S288c) (Baker's yeast)	nucleolar large rRNA transcription by RNA polymerase I [GO:0042790]; ribosome biogenesis [GO:0042254]; termination of RNA polymerase I transcription [GO:0006363]; transcription by RNA polymerase I [GO:0006360]; transcription elongation by RNA polymerase I [GO:0006362]; transcription initiation at RNA polymerase I promoter [GO:0006361]	nucleolus [GO:0005730]; nucleus [GO:0005634]; RNA polymerase I complex [GO:0005736]	nucleolus [GO:0005730]; nucleus [GO:0005634]; RNA polymerase I complex [GO:0005736]; DNA binding [GO:0003677]; promoter-specific chromatin binding [GO:1990841]; RNA polymerase I activity [GO:0001054]; zinc ion binding [GO:0008270]; nucleolar large rRNA transcription by RNA polymerase I [GO:0042790]; ribosome biogenesis [GO:0042254]; termination of RNA polymerase I transcription [GO:0006363]; tran…	DNA binding [GO:0003677]; promoter-specific chromatin binding [GO:1990841]; RNA polymerase I activity [GO:0001054]; zinc ion binding [GO:0008270]	GO:0001054; GO:0003677; GO:0005634; GO:0005730; GO:0005736; GO:0006360; GO:0006361; GO:0006362; GO:0006363; GO:0008270; GO:0042254; GO:0042790; GO:1990841
reviewed	P11632	NHP6A_YEAST	Non-histone chromosomal protein 6A	NHP6A NHPA YPR052C YP9499.09C	S000006256	YPR052C	Nhp6Ap	Saccharomyces cerevisiae (strain ATCC 204508 / S288c) (Baker's yeast)	chromatin remodeling [GO:0006338]; DNA replication-independent chromatin organization [GO:0034724]; maintenance of transcriptional fidelity during transcription elongation by RNA polymerase III [GO:0001195]; mismatch repair [GO:0006298]; negative regulation of DNA binding [GO:0043392]; protein-DNA complex assembly [GO:0065004]; RNA polymerase II preinitiation complex assembly [GO:0051123]; RNA po…	chromosome [GO:0005694]; nucleus [GO:0005634]; protein-DNA complex [GO:0032993]	chromosome [GO:0005694]; nucleus [GO:0005634]; protein-DNA complex [GO:0032993]; DNA binding, bending [GO:0008301]; MutSalpha complex binding [GO:0032407]; nucleic acid binding [GO:0003676]; nucleosome binding [GO:0031491]; chromatin remodeling [GO:0006338]; DNA replication-independent chromatin organization [GO:0034724]; maintenance of transcriptional fidelity during transcription elongation by …	DNA binding, bending [GO:0008301]; MutSalpha complex binding [GO:0032407]; nucleic acid binding [GO:0003676]; nucleosome binding [GO:0031491]	GO:0001195; GO:0003676; GO:0005634; GO:0005694; GO:0006298; GO:0006338; GO:0008301; GO:0031491; GO:0032407; GO:0032993; GO:0034724; GO:0043392; GO:0051123; GO:0065004; GO:0070898
reviewed	P11633	NHP6B_YEAST	Non-histone chromosomal protein 6B	NHP6B NHPB YBR089C-A YBR090BC	S000002157	YBR089C-A	Nhp6Bp	Saccharomyces cerevisiae (strain ATCC 204508 / S288c) (Baker's yeast)	chromatin remodeling [GO:0006338]; DNA repair [GO:0006281]; maintenance of transcriptional fidelity during transcription elongation by RNA polymerase III [GO:0001195]; RNA polymerase III preinitiation complex assembly [GO:0070898]; transcription by RNA polymerase II [GO:0006366]	chromosome [GO:0005694]; nucleus [GO:0005634]	chromosome [GO:0005694]; nucleus [GO:0005634]; DNA binding, bending [GO:0008301]; sequence-specific DNA binding [GO:0043565]; chromatin remodeling [GO:0006338]; DNA repair [GO:0006281]; maintenance of transcriptional fidelity during transcription elongation by RNA polymerase III [GO:0001195]; RNA polymerase III preinitiation complex assembly [GO:0070898]; transcription by RNA polymerase II [GO:00…	DNA binding, bending [GO:0008301]; sequence-specific DNA binding [GO:0043565]	GO:0001195; GO:0005634; GO:0005694; GO:0006281; GO:0006338; GO:0006366; GO:0008301; GO:0043565; GO:0070898
reviewed	P11746	MCM1_YEAST	Pheromone receptor transcription factor (GRM/PRTF protein)	MCM1 FUN80 YMR043W YM9532.08	S000004646	YMR043W	Mcm1p	Saccharomyces cerevisiae (strain ATCC 204508 / S288c) (Baker's yeast)	arginine metabolic process [GO:0006525]; cell cycle [GO:0007049]; negative regulation of transcription by RNA polymerase II [GO:0000122]; positive regulation of transcription by RNA polymerase II [GO:0045944]; regulation of arginine metabolic process [GO:0000821]; regulation of mating type switching [GO:0031494]; regulation of transcription by RNA polymerase II [GO:0006357]	chromatin [GO:0000785]; cytosol [GO:0005829]; nucleus [GO:0005634]; RNA polymerase II transcription regulator complex [GO:0090575]; RNA polymerase II transcription repressor complex [GO:0090571]	chromatin [GO:0000785]; cytosol [GO:0005829]; nucleus [GO:0005634]; RNA polymerase II transcription regulator complex [GO:0090575]; RNA polymerase II transcription repressor complex [GO:0090571]; DNA replication origin binding [GO:0003688]; DNA-binding transcription activator activity, RNA polymerase II-specific [GO:0001228]; DNA-binding transcription factor activity, RNA polymerase II-specific […	DNA replication origin binding [GO:0003688]; DNA-binding transcription activator activity, RNA polymerase II-specific [GO:0001228]; DNA-binding transcription factor activity, RNA polymerase II-specific [GO:0000981]; DNA-binding transcription repressor activity, RNA polymerase II-specific [GO:0001227]; molecular sequestering activity [GO:0140313]; protein dimerization activity [GO:0046983]; RNA po…	GO:0000122; GO:0000785; GO:0000821; GO:0000978; GO:0000981; GO:0001227; GO:0001228; GO:0003688; GO:0005634; GO:0005829; GO:0006357; GO:0006525; GO:0007049; GO:0031494; GO:0043565; GO:0044377; GO:0045944; GO:0046983; GO:0061629; GO:0090571; GO:0090575; GO:0140313
reviewed	P11747	TAF13_YEAST	Transcription initiation factor TFIID subunit 13 (Function unknown 81 protein) (TAFII-19) (TAFII19) (TBP-associated factor 13) (TBP-associated factor 19 kDa)	TAF13 FUN81 TAF19 YML098W	S000004564	YML098W	Taf13p	Saccharomyces cerevisiae (strain ATCC 204508 / S288c) (Baker's yeast)	positive regulation of transcription by RNA polymerase II [GO:0045944]; RNA polymerase II preinitiation complex assembly [GO:0051123]; transcription by RNA polymerase II [GO:0006366]	nucleus [GO:0005634]; transcription factor TFIID complex [GO:0005669]	nucleus [GO:0005634]; transcription factor TFIID complex [GO:0005669]; protein heterodimerization activity [GO:0046982]; positive regulation of transcription by RNA polymerase II [GO:0045944]; RNA polymerase II preinitiation complex assembly [GO:0051123]; transcription by RNA polymerase II [GO:0006366]	protein heterodimerization activity [GO:0046982]	GO:0005634; GO:0005669; GO:0006366; GO:0045944; GO:0046982; GO:0051123
reviewed	P11938	RAP1_YEAST	DNA-binding protein RAP1 (Repressor/activator site-binding protein) (SBF-E) (TUF)	RAP1 GRF1 TUF1 YNL216W N1310	S000005160	YNL216W	Rap1p	Saccharomyces cerevisiae (strain ATCC 204508 / S288c) (Baker's yeast)	establishment of protein localization to chromatin [GO:0071169]; establishment of protein localization to telomere [GO:0070200]; G-quadruplex DNA formation [GO:0071919]; negative regulation of transcription by RNA polymerase II [GO:0000122]; positive regulation of ribosomal protein gene transcription by RNA polymerase II [GO:0060963]; positive regulation of transcription by RNA polymerase II [GO:…	chromosome, telomeric region [GO:0000781]; cytosol [GO:0005829]; nuclear chromosome [GO:0000228]; nucleus [GO:0005634]; protein-DNA complex [GO:0032993]; shelterin complex [GO:0070187]; transcription regulator complex [GO:0005667]	chromosome, telomeric region [GO:0000781]; cytosol [GO:0005829]; nuclear chromosome [GO:0000228]; nucleus [GO:0005634]; protein-DNA complex [GO:0032993]; shelterin complex [GO:0070187]; transcription regulator complex [GO:0005667]; cis-regulatory region sequence-specific DNA binding [GO:0000987]; DNA binding, bending [GO:0008301]; DNA-binding transcription factor activity [GO:0003700]; DNA-bindin…	cis-regulatory region sequence-specific DNA binding [GO:0000987]; DNA binding, bending [GO:0008301]; DNA-binding transcription factor activity [GO:0003700]; DNA-binding transcription factor activity, RNA polymerase II-specific [GO:0000981]; double-stranded telomeric DNA binding [GO:0003691]; G-quadruplex DNA binding [GO:0051880]; histone binding [GO:0042393]; nucleosomal DNA binding [GO:0031492];…	GO:0000122; GO:0000228; GO:0000723; GO:0000781; GO:0000981; GO:0000987; GO:0001094; GO:0003691; GO:0003700; GO:0005634; GO:0005667; GO:0005829; GO:0006110; GO:0006355; GO:0008301; GO:0010833; GO:0017025; GO:0030466; GO:0031492; GO:0031509; GO:0031848; GO:0032993; GO:0042162; GO:0042393; GO:0043565; GO:0045944; GO:0051880; GO:0060963; GO:0061629; GO:0070187; GO:0070200; GO:0071169; GO:0071919
reviewed	P11978	SIR4_YEAST	Regulatory protein SIR4 (Silent information regulator 4)	SIR4 ASD1 STE9 UTH2 YDR227W YD9934.12	S000002635	YDR227W	Sir4p	Saccharomyces cerevisiae (strain ATCC 204508 / S288c) (Baker's yeast)	double-strand break repair via nonhomologous end joining [GO:0006303]; establishment of protein-containing complex localization to telomere [GO:0097695]; positive regulation of heterochromatin assembly [GO:0031453]; silent mating-type cassette heterochromatin assembly [GO:0030466]; subtelomeric heterochromatin assembly [GO:0031509]; telomere tethering at nuclear periphery [GO:0034398]	chromatin silencing complex [GO:0005677]; chromosome, telomeric region [GO:0000781]	chromatin silencing complex [GO:0005677]; chromosome, telomeric region [GO:0000781]; double-stranded DNA binding [GO:0003690]; molecular adaptor activity [GO:0060090]; nucleosome binding [GO:0031491]; double-strand break repair via nonhomologous end joining [GO:0006303]; establishment of protein-containing complex localization to telomere [GO:0097695]; positive regulation of heterochromatin assem…	double-stranded DNA binding [GO:0003690]; molecular adaptor activity [GO:0060090]; nucleosome binding [GO:0031491]	GO:0000781; GO:0003690; GO:0005677; GO:0006303; GO:0030466; GO:0031453; GO:0031491; GO:0031509; GO:0034398; GO:0060090; GO:0097695
reviewed	P13382	DPOLA_YEAST	DNA polymerase alpha catalytic subunit A (EC 2.7.7.7) (DNA polymerase I subunit A) (DNA polymerase alpha:primase complex p180 subunit) (DNA polymerase-primase complex p180 subunit) (Pol alpha-primase complex p180 subunit)	POL1 CDC17 YNL102W N2181	S000005046	YNL102W	Pol1p	Saccharomyces cerevisiae (strain ATCC 204508 / S288c) (Baker's yeast)	DNA replication [GO:0006260]; DNA replication initiation [GO:0006270]; DNA synthesis involved in DNA repair [GO:0000731]; double-strand break repair [GO:0006302]; lagging strand elongation [GO:0006273]; leading strand elongation [GO:0006272]; mitotic DNA replication initiation [GO:1902975]; premeiotic DNA replication [GO:0006279]; RNA-templated DNA biosynthetic process [GO:0006278]	alpha DNA polymerase:primase complex [GO:0005658]; mitochondrion [GO:0005739]; replication fork [GO:0005657]	alpha DNA polymerase:primase complex [GO:0005658]; mitochondrion [GO:0005739]; replication fork [GO:0005657]; 4 iron, 4 sulfur cluster binding [GO:0051539]; chromatin binding [GO:0003682]; DNA replication origin binding [GO:0003688]; DNA-directed DNA polymerase activity [GO:0003887]; metal ion binding [GO:0046872]; purine nucleotide binding [GO:0017076]; pyrimidine nucleotide binding [GO:0019103]…	4 iron, 4 sulfur cluster binding [GO:0051539]; chromatin binding [GO:0003682]; DNA replication origin binding [GO:0003688]; DNA-directed DNA polymerase activity [GO:0003887]; metal ion binding [GO:0046872]; purine nucleotide binding [GO:0017076]; pyrimidine nucleotide binding [GO:0019103]; single-stranded DNA binding [GO:0003697]	GO:0000731; GO:0003682; GO:0003688; GO:0003697; GO:0003887; GO:0005657; GO:0005658; GO:0005739; GO:0006260; GO:0006270; GO:0006272; GO:0006273; GO:0006278; GO:0006279; GO:0006302; GO:0017076; GO:0019103; GO:0046872; GO:0051539; GO:1902975
reviewed	P13393	TBP_YEAST	TATA-box-binding protein (TATA sequence-binding protein) (TBP) (TATA-binding factor) (TATA-box factor) (Transcription factor D) (Transcription initiation factor TFIID TBP subunit)	SPT15 BTF1 TBP1 YER148W	S000000950	YER148W	Spt15p	Saccharomyces cerevisiae (strain ATCC 204508 / S288c) (Baker's yeast)	DNA-templated transcription initiation [GO:0006352]; negative regulation of DNA-templated transcription [GO:0045892]; nucleolar large rRNA transcription by RNA polymerase I [GO:0042790]; positive regulation of transcription by RNA polymerase II [GO:0045944]; regulation of transcription by RNA polymerase III [GO:0006359]; RNA polymerase I preinitiation complex assembly [GO:0001188]; RNA polymerase…	nucleoplasm [GO:0005654]; nucleus [GO:0005634]; protein-containing complex [GO:0032991]; transcription factor TFIIA complex [GO:0005672]; transcription factor TFIID complex [GO:0005669]; transcription factor TFIIIB complex [GO:0000126]; transcription regulator complex [GO:0005667]	nucleoplasm [GO:0005654]; nucleus [GO:0005634]; protein-containing complex [GO:0032991]; transcription factor TFIIA complex [GO:0005672]; transcription factor TFIID complex [GO:0005669]; transcription factor TFIIIB complex [GO:0000126]; transcription regulator complex [GO:0005667]; chromatin binding [GO:0003682]; disordered domain specific binding [GO:0097718]; DNA binding, bending [GO:0008301]; …	chromatin binding [GO:0003682]; disordered domain specific binding [GO:0097718]; DNA binding, bending [GO:0008301]; DNA-binding transcription factor binding [GO:0140297]; general transcription initiation factor activity [GO:0140223]; RNA polymerase I general transcription initiation factor binding [GO:0001179]; RNA polymerase II core promoter sequence-specific DNA binding [GO:0000979]; RNA polyme…	GO:0000126; GO:0000979; GO:0000995; GO:0001016; GO:0001092; GO:0001179; GO:0001188; GO:0003682; GO:0005634; GO:0005654; GO:0005667; GO:0005669; GO:0005672; GO:0006352; GO:0006359; GO:0008301; GO:0016251; GO:0032991; GO:0042790; GO:0045892; GO:0045944; GO:0051123; GO:0061629; GO:0070893; GO:0070898; GO:0097718; GO:0140223; GO:0140297
reviewed	P13712	MSI1_YEAST	Chromatin assembly factor 1 subunit p50 (CAF-1 p50 subunit) (IRA1 multicopy suppressor) (Protein MSI1)	MSI1 CAC3 YBR195C YBR1405	S000000399	YBR195C	Msi1p	Saccharomyces cerevisiae (strain ATCC 204508 / S288c) (Baker's yeast)	chromatin assembly [GO:0031497]; chromatin remodeling [GO:0006338]; DNA repair [GO:0006281]; DNA replication [GO:0006260]; DNA replication-dependent chromatin assembly [GO:0006335]; histone deacetylation [GO:0016575]; regulation of DNA-templated transcription [GO:0006355]	CAF-1 complex [GO:0033186]; cytoplasm [GO:0005737]; nucleosome [GO:0000786]; nucleus [GO:0005634]; Rpd3L complex [GO:0033698]; Rpd3L-Expanded complex [GO:0070210]	CAF-1 complex [GO:0033186]; cytoplasm [GO:0005737]; nucleosome [GO:0000786]; nucleus [GO:0005634]; Rpd3L complex [GO:0033698]; Rpd3L-Expanded complex [GO:0070210]; chromatin assembly [GO:0031497]; chromatin remodeling [GO:0006338]; DNA repair [GO:0006281]; DNA replication [GO:0006260]; DNA replication-dependent chromatin assembly [GO:0006335]; histone deacetylation [GO:0016575]; regulation of DNA…		GO:0000786; GO:0005634; GO:0005737; GO:0006260; GO:0006281; GO:0006335; GO:0006338; GO:0006355; GO:0016575; GO:0031497; GO:0033186; GO:0033698; GO:0070210
reviewed	P14164	ABF1_YEAST	ARS-binding factor 1 (Bidirectionally acting factor 1) (DNA replication enhancer-binding protein OBF1) (SFB-B)	ABF1 BAF1 OBF1 REB2 SBF1 YKL112W YKL505	S000001595	YKL112W	Abf1p	Saccharomyces cerevisiae (strain ATCC 204508 / S288c) (Baker's yeast)	chromatin remodeling [GO:0006338]; DNA-templated DNA replication [GO:0006261]; global genome nucleotide-excision repair [GO:0070911]; negative regulation of transcription by RNA polymerase II [GO:0000122]; positive regulation of transcription by RNA polymerase II [GO:0045944]; silent mating-type cassette heterochromatin assembly [GO:0030466]	nucleotide-excision repair factor 4 complex [GO:0000113]; nucleus [GO:0005634]	nucleotide-excision repair factor 4 complex [GO:0000113]; nucleus [GO:0005634]; DNA replication origin binding [GO:0003688]; DNA-binding transcription activator activity, RNA polymerase II-specific [GO:0001228]; RNA polymerase II cis-regulatory region sequence-specific DNA binding [GO:0000978]; sequence-specific DNA binding [GO:0043565]; sequence-specific DNA binding, bending [GO:0044374]; chroma…	DNA replication origin binding [GO:0003688]; DNA-binding transcription activator activity, RNA polymerase II-specific [GO:0001228]; RNA polymerase II cis-regulatory region sequence-specific DNA binding [GO:0000978]; sequence-specific DNA binding [GO:0043565]; sequence-specific DNA binding, bending [GO:0044374]	GO:0000113; GO:0000122; GO:0000978; GO:0001228; GO:0003688; GO:0005634; GO:0006261; GO:0006338; GO:0030466; GO:0043565; GO:0044374; GO:0045944; GO:0070911
reviewed	P14291	RED1_YEAST	Protein RED1 (Reductional division protein 1)	RED1 YLR263W L8479.6	S000004253	YLR263W	Red1p	Saccharomyces cerevisiae (strain ATCC 204508 / S288c) (Baker's yeast)	homologous chromosome pairing at meiosis [GO:0007129]; homologous recombination [GO:0035825]; meiotic recombination checkpoint signaling [GO:0051598]; positive regulation of catalytic activity [GO:0043085]; reciprocal meiotic recombination [GO:0007131]; sporulation resulting in formation of a cellular spore [GO:0030435]; synaptonemal complex assembly [GO:0007130]	condensed nuclear chromosome [GO:0000794]; lateral element [GO:0000800]; synaptonemal complex [GO:0000795]	condensed nuclear chromosome [GO:0000794]; lateral element [GO:0000800]; synaptonemal complex [GO:0000795]; chromatin DNA binding [GO:0031490]; identical protein binding [GO:0042802]; structural molecule activity [GO:0005198]; homologous chromosome pairing at meiosis [GO:0007129]; homologous recombination [GO:0035825]; meiotic recombination checkpoint signaling [GO:0051598]; positive regulation o…	chromatin DNA binding [GO:0031490]; identical protein binding [GO:0042802]; structural molecule activity [GO:0005198]	GO:0000794; GO:0000795; GO:0000800; GO:0005198; GO:0007129; GO:0007130; GO:0007131; GO:0030435; GO:0031490; GO:0035825; GO:0042802; GO:0043085; GO:0051598
reviewed	P14724	CDC26_YEAST	Anaphase-promoting complex subunit CDC26 (Cell division control protein 26)	CDC26 HIT3 SCD26 YFR036W	S000001932	YFR036W	Cdc26p	Saccharomyces cerevisiae (strain ATCC 204508 / S288c) (Baker's yeast)	anaphase-promoting complex-dependent catabolic process [GO:0031145]; cell cycle [GO:0007049]; cell division [GO:0051301]; chromatin assembly [GO:0031497]; protein ubiquitination [GO:0016567]; regulation of meiotic cell cycle [GO:0051445]; regulation of mitotic cell cycle [GO:0007346]; regulation of mitotic metaphase/anaphase transition [GO:0030071]	anaphase-promoting complex [GO:0005680]; cytosol [GO:0005829]; nucleus [GO:0005634]	anaphase-promoting complex [GO:0005680]; cytosol [GO:0005829]; nucleus [GO:0005634]; anaphase-promoting complex-dependent catabolic process [GO:0031145]; cell cycle [GO:0007049]; cell division [GO:0051301]; chromatin assembly [GO:0031497]; protein ubiquitination [GO:0016567]; regulation of meiotic cell cycle [GO:0051445]; regulation of mitotic cell cycle [GO:0007346]; regulation of mitotic metaph…		GO:0005634; GO:0005680; GO:0005829; GO:0007049; GO:0007346; GO:0016567; GO:0030071; GO:0031145; GO:0031497; GO:0051301; GO:0051445
reviewed	P14737	RAD9_YEAST	DNA repair protein RAD9	RAD9 YDR217C YD9934.02C	S000002625	YDR217C	Rad9p	Saccharomyces cerevisiae (strain ATCC 204508 / S288c) (Baker's yeast)	DNA damage checkpoint signaling [GO:0000077]; DNA repair [GO:0006281]; double-strand break repair [GO:0006302]; mitotic G1 DNA damage checkpoint signaling [GO:0031571]; mitotic intra-S DNA damage checkpoint signaling [GO:0031573]; negative regulation of DNA strand resection involved in replication fork processing [GO:0110027]; nucleotide-excision repair [GO:0006289]; positive regulation of transc…	chromatin [GO:0000785]; nucleus [GO:0005634]	chromatin [GO:0000785]; nucleus [GO:0005634]; double-stranded DNA binding [GO:0003690]; enzyme activator activity [GO:0008047]; histone binding [GO:0042393]; DNA damage checkpoint signaling [GO:0000077]; DNA repair [GO:0006281]; double-strand break repair [GO:0006302]; mitotic G1 DNA damage checkpoint signaling [GO:0031571]; mitotic intra-S DNA damage checkpoint signaling [GO:0031573]; negative r…	double-stranded DNA binding [GO:0003690]; enzyme activator activity [GO:0008047]; histone binding [GO:0042393]	GO:0000077; GO:0000785; GO:0003690; GO:0005634; GO:0006281; GO:0006289; GO:0006302; GO:0008047; GO:0031571; GO:0031573; GO:0042393; GO:0045944; GO:0051726; GO:0110027
reviewed	P14832	CYPH_YEAST	Peptidyl-prolyl cis-trans isomerase (PPIase) (EC 5.2.1.8) (Cyclophilin) (CPH) (Cyclosporin A-binding protein) (PPI-II) (Rotamase)	CPR1 CPH1 CYP1 SCC1 YDR155C YD8358.10C	S000002562	YDR155C	Cpr1p	Saccharomyces cerevisiae (strain ATCC 204508 / S288c) (Baker's yeast)	ascospore formation [GO:0030437]; cellular response to DNA damage stimulus [GO:0006974]; cellular response to starvation [GO:0009267]; histone deacetylation [GO:0016575]; negative regulation of meiotic nuclear division [GO:0045835]; positive regulation of meiotic nuclear division [GO:0045836]; protein folding [GO:0006457]; protein metabolic process [GO:0019538]; protein peptidyl-prolyl isomerizat…	cytoplasm [GO:0005737]; mitochondrial intermembrane space [GO:0005758]; mitochondrion [GO:0005739]; nucleus [GO:0005634]; Set3 complex [GO:0034967]	cytoplasm [GO:0005737]; mitochondrial intermembrane space [GO:0005758]; mitochondrion [GO:0005739]; nucleus [GO:0005634]; Set3 complex [GO:0034967]; cyclosporin A binding [GO:0016018]; mRNA binding [GO:0003729]; peptidyl-prolyl cis-trans isomerase activity [GO:0003755]; ascospore formation [GO:0030437]; cellular response to DNA damage stimulus [GO:0006974]; cellular response to starvation [GO:000…	cyclosporin A binding [GO:0016018]; mRNA binding [GO:0003729]; peptidyl-prolyl cis-trans isomerase activity [GO:0003755]	GO:0000413; GO:0003729; GO:0003755; GO:0005634; GO:0005737; GO:0005739; GO:0005758; GO:0006457; GO:0006974; GO:0009267; GO:0015031; GO:0016018; GO:0016575; GO:0019538; GO:0030437; GO:0034967; GO:0045835; GO:0045836
reviewed	P14922	CYC8_YEAST	General transcriptional corepressor CYC8 (Glucose repression mediator protein CYC8)	CYC8 CRT8 SSN6 YBR112C YBR0908	S000000316	YBR112C	Cyc8p	Saccharomyces cerevisiae (strain ATCC 204508 / S288c) (Baker's yeast)	chromatin remodeling [GO:0006338]; hyperosmotic response [GO:0006972]; negative regulation of DNA-templated transcription [GO:0045892]; negative regulation of single-species biofilm formation [GO:1900191]; negative regulation of transcription by RNA polymerase II [GO:0000122]; positive regulation of transcription by RNA polymerase II [GO:0045944]; regulation of gene expression [GO:0010468]; regul…	nucleus [GO:0005634]; transcription repressor complex [GO:0017053]	nucleus [GO:0005634]; transcription repressor complex [GO:0017053]; chromatin DNA binding [GO:0031490]; histone deacetylase binding [GO:0042826]; RNA polymerase II cis-regulatory region sequence-specific DNA binding [GO:0000978]; transcription coactivator activity [GO:0003713]; transcription corepressor activity [GO:0003714]; chromatin remodeling [GO:0006338]; hyperosmotic response [GO:0006972]; …	chromatin DNA binding [GO:0031490]; histone deacetylase binding [GO:0042826]; RNA polymerase II cis-regulatory region sequence-specific DNA binding [GO:0000978]; transcription coactivator activity [GO:0003713]; transcription corepressor activity [GO:0003714]	GO:0000122; GO:0000978; GO:0003713; GO:0003714; GO:0005634; GO:0006338; GO:0006357; GO:0006972; GO:0010468; GO:0017053; GO:0031490; GO:0042826; GO:0045892; GO:0045944; GO:1900191; GO:2001020
reviewed	P15790	CSK21_YEAST	Casein kinase II subunit alpha (CK II subunit alpha) (EC 2.7.11.1)	CKA1 YIL035C	S000001297	YIL035C	Cka1p	Saccharomyces cerevisiae (strain ATCC 204508 / S288c) (Baker's yeast)	cellular response to DNA damage stimulus [GO:0006974]; donor selection [GO:0007535]; maturation of SSU-rRNA [GO:0030490]; nucleolar large rRNA transcription by RNA polymerase I [GO:0042790]; peptidyl-serine phosphorylation [GO:0018105]; peptidyl-threonine phosphorylation [GO:0018107]; protein phosphorylation [GO:0006468]; regulation of cell cycle [GO:0051726]; regulation of ribosomal protein gene…	CURI complex [GO:0032545]; cytosol [GO:0005829]; nucleolus [GO:0005730]; nucleoplasm [GO:0005654]; nucleus [GO:0005634]; protein kinase CK2 complex [GO:0005956]; small-subunit processome [GO:0032040]; UTP-C complex [GO:0034456]	CURI complex [GO:0032545]; cytosol [GO:0005829]; nucleolus [GO:0005730]; nucleoplasm [GO:0005654]; nucleus [GO:0005634]; protein kinase CK2 complex [GO:0005956]; small-subunit processome [GO:0032040]; UTP-C complex [GO:0034456]; ATP binding [GO:0005524]; protein kinase activity [GO:0004672]; protein serine kinase activity [GO:0106310]; protein serine/threonine kinase activity [GO:0004674]; cellul…	ATP binding [GO:0005524]; protein kinase activity [GO:0004672]; protein serine kinase activity [GO:0106310]; protein serine/threonine kinase activity [GO:0004674]	GO:0000028; GO:0004672; GO:0004674; GO:0005524; GO:0005634; GO:0005654; GO:0005730; GO:0005829; GO:0005956; GO:0006356; GO:0006359; GO:0006468; GO:0006974; GO:0007535; GO:0018105; GO:0018107; GO:0030490; GO:0032040; GO:0032545; GO:0034456; GO:0042790; GO:0051726; GO:0060962; GO:0106310
reviewed	P16649	TUP1_YEAST	General transcriptional corepressor TUP1 (Flocculation suppressor protein) (Glucose repression regulatory protein TUP1) (Repressor AER2)	TUP1 AAR1 AER2 AMM1 CYC9 FLK1 SFL2 UMR7 YCR084C YCR84C	S000000680	YCR084C	Tup1p	Saccharomyces cerevisiae (strain ATCC 204508 / S288c) (Baker's yeast)	carbon catabolite repression of transcription from RNA polymerase II promoter by glucose [GO:0000433]; histone exchange [GO:0043486]; hyperosmotic response [GO:0006972]; negative regulation of DNA-templated transcription [GO:0045892]; negative regulation of transcription by RNA polymerase II [GO:0000122]; positive regulation of single-species biofilm formation [GO:1900192]; positive regulation of…	nucleus [GO:0005634]; transcription repressor complex [GO:0017053]	nucleus [GO:0005634]; transcription repressor complex [GO:0017053]; histone binding [GO:0042393]; histone deacetylase binding [GO:0042826]; mediator complex binding [GO:0036033]; phosphatidylinositol-3,5-bisphosphate binding [GO:0080025]; transcription corepressor activity [GO:0003714]; carbon catabolite repression of transcription from RNA polymerase II promoter by glucose [GO:0000433]; histone …	histone binding [GO:0042393]; histone deacetylase binding [GO:0042826]; mediator complex binding [GO:0036033]; phosphatidylinositol-3,5-bisphosphate binding [GO:0080025]; transcription corepressor activity [GO:0003714]	GO:0000122; GO:0000433; GO:0003714; GO:0005634; GO:0006357; GO:0006972; GO:0017053; GO:0036033; GO:0042393; GO:0042826; GO:0043486; GO:0045892; GO:0045944; GO:0060256; GO:0080025; GO:1900192; GO:2000217; GO:2001020
reviewed	P17106	CBF1_YEAST	Centromere-binding protein 1 (CBP-1) (Centromere promoter factor 1) (Centromere-binding factor 1)	CBF1 CEP1 CP1 CPF1 YJR060W J1730	S000003821	YJR060W	Cbf1p	Saccharomyces cerevisiae (strain ATCC 204508 / S288c) (Baker's yeast)	chromatin remodeling [GO:0006338]; chromosome segregation [GO:0007059]; ncRNA transcription [GO:0098781]; negative regulation of transcription by RNA polymerase II [GO:0000122]; positive regulation of transcription by RNA polymerase II [GO:0045944]; regulation of sulfur metabolic process [GO:0042762]; regulation of transcription by RNA polymerase II [GO:0006357]	Cbf1-Met4-Met28 complex [GO:0089713]; chromosome, centromeric region [GO:0000775]; kinetochore [GO:0000776]; mitochondrion [GO:0005739]; nucleus [GO:0005634]	Cbf1-Met4-Met28 complex [GO:0089713]; chromosome, centromeric region [GO:0000775]; kinetochore [GO:0000776]; mitochondrion [GO:0005739]; nucleus [GO:0005634]; centromeric DNA binding [GO:0019237]; DNA-binding transcription activator activity, RNA polymerase II-specific [GO:0001228]; DNA-binding transcription factor activity [GO:0003700]; DNA-binding transcription repressor activity, RNA polymeras…	centromeric DNA binding [GO:0019237]; DNA-binding transcription activator activity, RNA polymerase II-specific [GO:0001228]; DNA-binding transcription factor activity [GO:0003700]; DNA-binding transcription repressor activity, RNA polymerase II-specific [GO:0001227]; protein dimerization activity [GO:0046983]; RNA polymerase II cis-regulatory region sequence-specific DNA binding [GO:0000978]; RNA…	GO:0000122; GO:0000775; GO:0000776; GO:0000978; GO:0001227; GO:0001228; GO:0003700; GO:0005634; GO:0005739; GO:0006338; GO:0006357; GO:0007059; GO:0019237; GO:0042762; GO:0045944; GO:0046983; GO:0061629; GO:0089713; GO:0098781
reviewed	P18480	SNF5_YEAST	SWI/SNF chromatin-remodeling complex subunit SNF5 (SWI/SNF complex subunit SNF5) (Transcription factor TYE4) (Transcription regulatory protein SNF5)	SNF5 SWI10 TYE4 YBR289W YBR2036	S000000493	YBR289W	Snf5p	Saccharomyces cerevisiae (strain ATCC 204508 / S288c) (Baker's yeast)	carbon catabolite activation of transcription from RNA polymerase II promoter [GO:0000436]; chromatin remodeling [GO:0006338]; double-strand break repair via homologous recombination [GO:0000724]; positive regulation of double-strand break repair via homologous recombination [GO:1905168]; positive regulation of invasive growth in response to glucose limitation [GO:2000219]; positive regulation of…	chromatin [GO:0000785]; cytosol [GO:0005829]; nuclear chromosome [GO:0000228]; nucleus [GO:0005634]; SWI/SNF complex [GO:0016514]	chromatin [GO:0000785]; cytosol [GO:0005829]; nuclear chromosome [GO:0000228]; nucleus [GO:0005634]; SWI/SNF complex [GO:0016514]; RNA polymerase II-specific DNA-binding transcription factor binding [GO:0061629]; transcription coregulator activity [GO:0003712]; carbon catabolite activation of transcription from RNA polymerase II promoter [GO:0000436]; chromatin remodeling [GO:0006338]; double-str…	RNA polymerase II-specific DNA-binding transcription factor binding [GO:0061629]; transcription coregulator activity [GO:0003712]	GO:0000228; GO:0000436; GO:0000724; GO:0000785; GO:0003712; GO:0005634; GO:0005829; GO:0006338; GO:0006357; GO:0016514; GO:0045944; GO:0061629; GO:1905168; GO:2000219
reviewed	P18888	SNF6_YEAST	Transcription regulatory protein SNF6 (SWI/SNF complex component SNF6)	SNF6 YHL025W	S000001017	YHL025W	Snf6p	Saccharomyces cerevisiae (strain ATCC 204508 / S288c) (Baker's yeast)	chromatin remodeling [GO:0006338]; maturation of LSU-rRNA [GO:0000470]; nucleotide-excision repair [GO:0006289]; positive regulation of double-strand break repair via homologous recombination [GO:1905168]; positive regulation of transcription by RNA polymerase I [GO:0045943]; positive regulation of transcription by RNA polymerase II [GO:0045944]; regulation of transcription by RNA polymerase II […	chromatin [GO:0000785]; cytosol [GO:0005829]; nucleus [GO:0005634]; SWI/SNF complex [GO:0016514]	chromatin [GO:0000785]; cytosol [GO:0005829]; nucleus [GO:0005634]; SWI/SNF complex [GO:0016514]; rDNA binding [GO:0000182]; chromatin remodeling [GO:0006338]; maturation of LSU-rRNA [GO:0000470]; nucleotide-excision repair [GO:0006289]; positive regulation of double-strand break repair via homologous recombination [GO:1905168]; positive regulation of transcription by RNA polymerase I [GO:0045943…	rDNA binding [GO:0000182]	GO:0000182; GO:0000470; GO:0000785; GO:0005634; GO:0005829; GO:0006289; GO:0006338; GO:0006357; GO:0016514; GO:0045943; GO:0045944; GO:1905168
reviewed	P19263	MED14_YEAST	Mediator of RNA polymerase II transcription subunit 14 (Glucose repression regulatory protein 1) (Mediator complex subunit 14)	RGR1 MED14 YLR071C	S000004061	YLR071C	Rgr1p	Saccharomyces cerevisiae (strain ATCC 204508 / S288c) (Baker's yeast)	negative regulation of transcription by RNA polymerase II [GO:0000122]; positive regulation of transcription by RNA polymerase II [GO:0045944]; positive regulation of transcription elongation by RNA polymerase II [GO:0032968]; positive regulation of transcription initiation by RNA polymerase II [GO:0060261]; regulation of transcription by RNA polymerase II [GO:0006357]; RNA polymerase II preiniti…	core mediator complex [GO:0070847]; mediator complex [GO:0016592]; nucleus [GO:0005634]	core mediator complex [GO:0070847]; mediator complex [GO:0016592]; nucleus [GO:0005634]; RNA polymerase II-specific DNA-binding transcription factor binding [GO:0061629]; TFIIB-class transcription factor binding [GO:0001093]; transcription coregulator activity [GO:0003712]; negative regulation of transcription by RNA polymerase II [GO:0000122]; positive regulation of transcription by RNA polymera…	RNA polymerase II-specific DNA-binding transcription factor binding [GO:0061629]; TFIIB-class transcription factor binding [GO:0001093]; transcription coregulator activity [GO:0003712]	GO:0000122; GO:0001093; GO:0003712; GO:0005634; GO:0006357; GO:0016592; GO:0032968; GO:0045944; GO:0051123; GO:0060261; GO:0061629; GO:0070847
reviewed	P19454	CSK22_YEAST	Casein kinase II subunit alpha' (CK II) (EC 2.7.11.1)	CKA2 YOR061W YOR29-12	S000005587	YOR061W	Cka2p	Saccharomyces cerevisiae (strain ATCC 204508 / S288c) (Baker's yeast)	cellular response to DNA damage stimulus [GO:0006974]; cellular response to osmotic stress [GO:0071470]; donor selection [GO:0007535]; maturation of SSU-rRNA [GO:0030490]; nucleolar large rRNA transcription by RNA polymerase I [GO:0042790]; peptidyl-serine phosphorylation [GO:0018105]; peptidyl-threonine phosphorylation [GO:0018107]; protein phosphorylation [GO:0006468]; regulation of cell cycle …	CURI complex [GO:0032545]; cytosol [GO:0005829]; nucleolus [GO:0005730]; nucleoplasm [GO:0005654]; nucleus [GO:0005634]; protein kinase CK2 complex [GO:0005956]; small-subunit processome [GO:0032040]; UTP-C complex [GO:0034456]	CURI complex [GO:0032545]; cytosol [GO:0005829]; nucleolus [GO:0005730]; nucleoplasm [GO:0005654]; nucleus [GO:0005634]; protein kinase CK2 complex [GO:0005956]; small-subunit processome [GO:0032040]; UTP-C complex [GO:0034456]; ATP binding [GO:0005524]; protein serine kinase activity [GO:0106310]; protein serine/threonine kinase activity [GO:0004674]; cellular response to DNA damage stimulus [GO…	ATP binding [GO:0005524]; protein serine kinase activity [GO:0106310]; protein serine/threonine kinase activity [GO:0004674]	GO:0000028; GO:0004674; GO:0005524; GO:0005634; GO:0005654; GO:0005730; GO:0005829; GO:0005956; GO:0006356; GO:0006359; GO:0006468; GO:0006974; GO:0007535; GO:0018105; GO:0018107; GO:0030490; GO:0032040; GO:0032545; GO:0034456; GO:0042790; GO:0051726; GO:0060962; GO:0071470; GO:0106310
reviewed	P20081	FKBP_YEAST	FK506-binding protein 1 (FKBP) (12-kDa cytosolic FK506-binding protein) (FKBP-12) (Peptidyl-prolyl cis-trans isomerase) (PPIase) (EC 5.2.1.8) (Rapamycin-binding protein)	FPR1 FKB1 RBP1 YNL135C N1213 N1845	S000005079	YNL135C	Fpr1p	Saccharomyces cerevisiae (strain ATCC 204508 / S288c) (Baker's yeast)	chaperone-mediated protein folding [GO:0061077]; chromatin organization [GO:0006325]; protein folding [GO:0006457]; protein peptidyl-prolyl isomerization [GO:0000413]; regulation of homoserine biosynthetic process [GO:1901710]	cytoplasm [GO:0005737]; mitochondrion [GO:0005739]; nucleus [GO:0005634]	cytoplasm [GO:0005737]; mitochondrion [GO:0005739]; nucleus [GO:0005634]; macrolide binding [GO:0005527]; peptidyl-prolyl cis-trans isomerase activity [GO:0003755]; chaperone-mediated protein folding [GO:0061077]; chromatin organization [GO:0006325]; protein folding [GO:0006457]; protein peptidyl-prolyl isomerization [GO:0000413]; regulation of homoserine biosynthetic process [GO:1901710]	macrolide binding [GO:0005527]; peptidyl-prolyl cis-trans isomerase activity [GO:0003755]	GO:0000413; GO:0003755; GO:0005527; GO:0005634; GO:0005737; GO:0005739; GO:0006325; GO:0006457; GO:0061077; GO:1901710
reviewed	P21538	REB1_YEAST	DNA-binding protein REB1 (QBP)	REB1 GRF2 YBR049C YBR0502	S000000253	YBR049C	Reb1p	Saccharomyces cerevisiae (strain ATCC 204508 / S288c) (Baker's yeast)	positive regulation of transcription by RNA polymerase II [GO:0045944]; regulation of DNA-templated transcription [GO:0006355]; regulation of transcription by RNA polymerase II [GO:0006357]; termination of RNA polymerase I transcription [GO:0006363]; termination of RNA polymerase II transcription [GO:0006369]; transcriptional start site selection at RNA polymerase II promoter [GO:0001174]	chromatin [GO:0000785]; nucleoplasm [GO:0005654]; nucleus [GO:0005634]	chromatin [GO:0000785]; nucleoplasm [GO:0005654]; nucleus [GO:0005634]; DNA-binding transcription activator activity, RNA polymerase II-specific [GO:0001228]; DNA-binding transcription factor activity [GO:0003700]; RNA polymerase II cis-regulatory region sequence-specific DNA binding [GO:0000978]; sequence-specific DNA binding [GO:0043565]; transcription cis-regulatory region binding [GO:0000976]…	DNA-binding transcription activator activity, RNA polymerase II-specific [GO:0001228]; DNA-binding transcription factor activity [GO:0003700]; RNA polymerase II cis-regulatory region sequence-specific DNA binding [GO:0000978]; sequence-specific DNA binding [GO:0043565]; transcription cis-regulatory region binding [GO:0000976]	GO:0000785; GO:0000976; GO:0000978; GO:0001174; GO:0001228; GO:0003700; GO:0005634; GO:0005654; GO:0006355; GO:0006357; GO:0006363; GO:0006369; GO:0043565; GO:0045944
reviewed	P21691	SIR1_YEAST	Regulatory protein SIR1 (Heterochromatin protein SIR1) (Silent information regulator 1)	SIR1 YKR101W	S000001809	YKR101W	Sir1p	Saccharomyces cerevisiae (strain ATCC 204508 / S288c) (Baker's yeast)	heterochromatin assembly [GO:0031507]; silent mating-type cassette heterochromatin assembly [GO:0030466]	chromatin silencing complex [GO:0005677]; chromosome, centromeric region [GO:0000775]	chromatin silencing complex [GO:0005677]; chromosome, centromeric region [GO:0000775]; chromatin binding [GO:0003682]; heterochromatin assembly [GO:0031507]; silent mating-type cassette heterochromatin assembly [GO:0030466]	chromatin binding [GO:0003682]	GO:0000775; GO:0003682; GO:0005677; GO:0030466; GO:0031507
reviewed	P21827	RCC1_YEAST	Guanine nucleotide exchange factor SRM1 (Pheromone response pathway component SRM1) (Pre-mRNA-processing protein 20) (Regulator of chromosome condensation) (Suppressor of receptor mutations 1) (mRNA transport protein 1)	SRM1 MTR1 PRP20 YGL097W	S000003065	YGL097W	Srm1p	Saccharomyces cerevisiae (strain ATCC 204508 / S288c) (Baker's yeast)	cell cycle [GO:0007049]; cell division [GO:0051301]; nucleus organization [GO:0006997]; poly(A)+ mRNA export from nucleus [GO:0016973]; protein import into nucleus [GO:0006606]; response to pheromone [GO:0019236]; ribosomal subunit export from nucleus [GO:0000054]; rRNA export from nucleus [GO:0006407]	chromatin [GO:0000785]; cytoplasm [GO:0005737]; nucleus [GO:0005634]	chromatin [GO:0000785]; cytoplasm [GO:0005737]; nucleus [GO:0005634]; guanyl-nucleotide exchange factor activity [GO:0005085]; cell cycle [GO:0007049]; cell division [GO:0051301]; nucleus organization [GO:0006997]; poly(A)+ mRNA export from nucleus [GO:0016973]; protein import into nucleus [GO:0006606]; response to pheromone [GO:0019236]; ribosomal subunit export from nucleus [GO:0000054]; rRNA e…	guanyl-nucleotide exchange factor activity [GO:0005085]	GO:0000054; GO:0000785; GO:0005085; GO:0005634; GO:0005737; GO:0006407; GO:0006606; GO:0006997; GO:0007049; GO:0016973; GO:0019236; GO:0051301
reviewed	P22082	SNF2_YEAST	Transcription regulatory protein SNF2 (EC 3.6.4.-) (ATP-dependent helicase SNF2) (Regulatory protein GAM1) (Regulatory protein SWI2) (SWI/SNF complex component SNF2) (Transcription factor TYE3)	SNF2 GAM1 RIC1 SWI2 TYE3 YOR290C	S000005816	YOR290C	Snf2p	Saccharomyces cerevisiae (strain ATCC 204508 / S288c) (Baker's yeast)	aggrephagy [GO:0035973]; chromatin remodeling [GO:0006338]; DNA-templated DNA replication [GO:0006261]; double-strand break repair [GO:0006302]; positive regulation of cell adhesion involved in single-species biofilm formation [GO:1900189]; positive regulation of double-strand break repair via homologous recombination [GO:1905168]; positive regulation of invasive growth in response to glucose lim…	chromatin [GO:0000785]; nucleus [GO:0005634]; SWI/SNF complex [GO:0016514]	chromatin [GO:0000785]; nucleus [GO:0005634]; SWI/SNF complex [GO:0016514]; ATP binding [GO:0005524]; ATP-dependent activity, acting on DNA [GO:0008094]; ATP-dependent chromatin remodeler activity [GO:0140658]; DNA binding [GO:0003677]; helicase activity [GO:0004386]; hydrolase activity [GO:0016787]; lysine-acetylated histone binding [GO:0070577]; nucleosomal DNA binding [GO:0031492]; rDNA bindin…	ATP binding [GO:0005524]; ATP-dependent activity, acting on DNA [GO:0008094]; ATP-dependent chromatin remodeler activity [GO:0140658]; DNA binding [GO:0003677]; helicase activity [GO:0004386]; hydrolase activity [GO:0016787]; lysine-acetylated histone binding [GO:0070577]; nucleosomal DNA binding [GO:0031492]; rDNA binding [GO:0000182]; RNA polymerase II-specific DNA-binding transcription factor …	GO:0000182; GO:0000785; GO:0003677; GO:0004386; GO:0005524; GO:0005634; GO:0006261; GO:0006302; GO:0006338; GO:0006357; GO:0006979; GO:0008094; GO:0016514; GO:0016787; GO:0031492; GO:0031496; GO:0035973; GO:0042148; GO:0045944; GO:0061629; GO:0070577; GO:0140658; GO:1900189; GO:1905168; GO:2000219
reviewed	P22147	XRN1_YEAST	5'-3' exoribonuclease 1 (EC 3.1.13.-) (DNA strand transfer protein beta) (STP-beta) (KAR(-)-enhancing mutation protein) (Strand exchange protein 1) (p175)	XRN1 DST2 KEM1 RAR5 SEP1 SKI1 YGL173C G1645	S000003141	YGL173C	Xrn1p	Saccharomyces cerevisiae (strain ATCC 204508 / S288c) (Baker's yeast)	karyogamy [GO:0000741]; mRNA destabilization [GO:0061157]; negative regulation of macroautophagy [GO:0016242]; nonfunctional rRNA decay [GO:0070651]; nuclear-transcribed mRNA catabolic process [GO:0000956]; nuclear-transcribed mRNA catabolic process, 5'-3' exonucleolytic nonsense-mediated decay [GO:0070479]; nuclear-transcribed mRNA catabolic process, nonsense-mediated decay [GO:0000184]; positiv…	cytoplasm [GO:0005737]; cytoplasmic stress granule [GO:0010494]; cytosol [GO:0005829]; eisosome membrane domain/MCC [GO:0090512]; microtubule [GO:0005874]; nucleus [GO:0005634]; P-body [GO:0000932]; perinuclear region of cytoplasm [GO:0048471]	cytoplasm [GO:0005737]; cytoplasmic stress granule [GO:0010494]; cytosol [GO:0005829]; eisosome membrane domain/MCC [GO:0090512]; microtubule [GO:0005874]; nucleus [GO:0005634]; P-body [GO:0000932]; perinuclear region of cytoplasm [GO:0048471]; 5'-3' exoribonuclease activity [GO:0004534]; chromatin binding [GO:0003682]; eukaryotic initiation factor 4G binding [GO:0031370]; mRNA binding [GO:000372…	5'-3' exoribonuclease activity [GO:0004534]; chromatin binding [GO:0003682]; eukaryotic initiation factor 4G binding [GO:0031370]; mRNA binding [GO:0003729]; RNA binding [GO:0003723]	GO:0000184; GO:0000741; GO:0000932; GO:0000956; GO:0003682; GO:0003723; GO:0003729; GO:0004534; GO:0005634; GO:0005737; GO:0005829; GO:0005874; GO:0006364; GO:0006413; GO:0007089; GO:0010494; GO:0016075; GO:0016078; GO:0016242; GO:0031370; GO:0032968; GO:0043144; GO:0048471; GO:0060261; GO:0061157; GO:0070479; GO:0070651; GO:0090512
reviewed	P22516	CHL1_YEAST	ATP-dependent DNA helicase CHL1 (EC 3.6.4.12) (Chromosome loss protein 1) (Chromosome transmission fidelity protein 1)	CHL1 CTF1 YPL008W YP8132.05	S000005929	YPL008W	Chl1p	Saccharomyces cerevisiae (strain ATCC 204508 / S288c) (Baker's yeast)	DNA duplex unwinding [GO:0032508]; establishment of sister chromatid cohesion [GO:0034085]; interstrand cross-link repair [GO:0036297]; mitotic sister chromatid cohesion [GO:0007064]	chromatin [GO:0000785]; nucleus [GO:0005634]	chromatin [GO:0000785]; nucleus [GO:0005634]; ATP binding [GO:0005524]; ATP hydrolysis activity [GO:0016887]; DNA binding [GO:0003677]; DNA helicase activity [GO:0003678]; DNA duplex unwinding [GO:0032508]; establishment of sister chromatid cohesion [GO:0034085]; interstrand cross-link repair [GO:0036297]; mitotic sister chromatid cohesion [GO:0007064]	ATP binding [GO:0005524]; ATP hydrolysis activity [GO:0016887]; DNA binding [GO:0003677]; DNA helicase activity [GO:0003678]	GO:0000785; GO:0003677; GO:0003678; GO:0005524; GO:0005634; GO:0007064; GO:0016887; GO:0032508; GO:0034085; GO:0036297
reviewed	P22579	SIN3_YEAST	Transcriptional regulatory protein SIN3	SIN3 CPE1 GAM2 RPD1 SDI1 SDS16 UME4 YOL004W	S000005364	YOL004W	Sin3p	Saccharomyces cerevisiae (strain ATCC 204508 / S288c) (Baker's yeast)	autophagy of nucleus [GO:0044804]; cell division [GO:0051301]; double-strand break repair via nonhomologous end joining [GO:0006303]; histone deacetylation [GO:0016575]; negative regulation of ribosomal DNA heterochromatin assembly [GO:0061188]; negative regulation of silent mating-type cassette heterochromatin assembly [GO:0061186]; negative regulation of transcription by RNA polymerase I [GO:00…	chromatin [GO:0000785]; histone deacetylase complex [GO:0000118]; nucleus [GO:0005634]; Rpd3L complex [GO:0033698]; Rpd3L-Expanded complex [GO:0070210]; Rpd3S/Clr6-CII complex [GO:0032221]; Sin3-type complex [GO:0070822]	chromatin [GO:0000785]; histone deacetylase complex [GO:0000118]; nucleus [GO:0005634]; Rpd3L complex [GO:0033698]; Rpd3L-Expanded complex [GO:0070210]; Rpd3S/Clr6-CII complex [GO:0032221]; Sin3-type complex [GO:0070822]; identical protein binding [GO:0042802]; transcription coactivator activity [GO:0003713]; transcription corepressor activity [GO:0003714]; autophagy of nucleus [GO:0044804]; cell…	identical protein binding [GO:0042802]; transcription coactivator activity [GO:0003713]; transcription corepressor activity [GO:0003714]	GO:0000117; GO:0000118; GO:0000122; GO:0000785; GO:0003713; GO:0003714; GO:0005634; GO:0006303; GO:0006334; GO:0006357; GO:0016479; GO:0016575; GO:0030174; GO:0032221; GO:0033698; GO:0042802; GO:0044804; GO:0045944; GO:0051038; GO:0051301; GO:0061186; GO:0061188; GO:0061408; GO:0061587; GO:0070210; GO:0070550; GO:0070822
reviewed	P23179	SPO11_YEAST	Meiosis-specific protein SPO11 (EC 5.6.2.2) (Sporulation-specific protein 11)	SPO11 YHL022C	S000001014	YHL022C	Spo11p	Saccharomyces cerevisiae (strain ATCC 204508 / S288c) (Baker's yeast)	homologous chromosome pairing at meiosis [GO:0007129]; meiotic DNA double-strand break formation [GO:0042138]; meiotic DNA double-strand break processing [GO:0000706]; reciprocal meiotic recombination [GO:0007131]; sporulation resulting in formation of a cellular spore [GO:0030435]; synaptonemal complex assembly [GO:0007130]	condensed nuclear chromosome [GO:0000794]; nuclear chromosome [GO:0000228]; nucleoplasm [GO:0005654]	condensed nuclear chromosome [GO:0000794]; nuclear chromosome [GO:0000228]; nucleoplasm [GO:0005654]; ATP binding [GO:0005524]; chromatin binding [GO:0003682]; DNA binding [GO:0003677]; DNA end binding [GO:0045027]; DNA topoisomerase type II (double strand cut, ATP-hydrolyzing) activity [GO:0003918]; hydrolase activity [GO:0016787]; metal ion binding [GO:0046872]; homologous chromosome pairing at…	ATP binding [GO:0005524]; chromatin binding [GO:0003682]; DNA binding [GO:0003677]; DNA end binding [GO:0045027]; DNA topoisomerase type II (double strand cut, ATP-hydrolyzing) activity [GO:0003918]; hydrolase activity [GO:0016787]; metal ion binding [GO:0046872]	GO:0000228; GO:0000706; GO:0000794; GO:0003677; GO:0003682; GO:0003918; GO:0005524; GO:0005654; GO:0007129; GO:0007130; GO:0007131; GO:0016787; GO:0030435; GO:0042138; GO:0045027; GO:0046872
reviewed	P23255	TAF2_YEAST	Transcription initiation factor TFIID subunit 2 (TAFII-150) (TBP-associated factor 150 kDa) (TBP-associated factor 2) (TSM-1)	TAF2 TAF150 TSM1 YCR042C YCR42C YCR724	S000000638	YCR042C	Taf2p	Saccharomyces cerevisiae (strain ATCC 204508 / S288c) (Baker's yeast)	positive regulation of transcription by RNA polymerase II [GO:0045944]; RNA polymerase II preinitiation complex assembly [GO:0051123]; transcription by RNA polymerase II [GO:0006366]; transcription initiation at RNA polymerase II promoter [GO:0006367]	nucleus [GO:0005634]; transcription factor TFIID complex [GO:0005669]	nucleus [GO:0005634]; transcription factor TFIID complex [GO:0005669]; chromatin binding [GO:0003682]; transcription cis-regulatory region binding [GO:0000976]; positive regulation of transcription by RNA polymerase II [GO:0045944]; RNA polymerase II preinitiation complex assembly [GO:0051123]; transcription by RNA polymerase II [GO:0006366]; transcription initiation at RNA polymerase II promoter…	chromatin binding [GO:0003682]; transcription cis-regulatory region binding [GO:0000976]	GO:0000976; GO:0003682; GO:0005634; GO:0005669; GO:0006366; GO:0006367; GO:0045944; GO:0051123
reviewed	P23293	BUR1_YEAST	Serine/threonine-protein kinase BUR1 (EC 2.7.11.22) (EC 2.7.11.23) (Bypass UAS requirement protein 1) (Suppressor of GPA1-Vall50 mutation protein 1)	SGV1 BUR1 YPR161C P9584.8	S000006365	YPR161C	Sgv1p	Saccharomyces cerevisiae (strain ATCC 204508 / S288c) (Baker's yeast)	DNA-templated transcription [GO:0006351]; phosphorylation of RNA polymerase II C-terminal domain [GO:0070816]; positive regulation of histone H3-K4 methylation [GO:0051571]; positive regulation of transcription elongation by RNA polymerase II [GO:0032968]; protein phosphorylation [GO:0006468]; transcription elongation by RNA polymerase II promoter [GO:0006368]	cyclin-dependent protein kinase holoenzyme complex [GO:0000307]; cyclin/CDK positive transcription elongation factor complex [GO:0008024]; nucleus [GO:0005634]	cyclin-dependent protein kinase holoenzyme complex [GO:0000307]; cyclin/CDK positive transcription elongation factor complex [GO:0008024]; nucleus [GO:0005634]; ATP binding [GO:0005524]; cyclin binding [GO:0030332]; cyclin-dependent protein serine/threonine kinase activity [GO:0004693]; protein serine kinase activity [GO:0106310]; RNA polymerase II CTD heptapeptide repeat kinase activity [GO:0008…	ATP binding [GO:0005524]; cyclin binding [GO:0030332]; cyclin-dependent protein serine/threonine kinase activity [GO:0004693]; protein serine kinase activity [GO:0106310]; RNA polymerase II CTD heptapeptide repeat kinase activity [GO:0008353]	GO:0000307; GO:0004693; GO:0005524; GO:0005634; GO:0006351; GO:0006368; GO:0006468; GO:0008024; GO:0008353; GO:0030332; GO:0032968; GO:0051571; GO:0070816; GO:0106310
reviewed	P23615	SPT6_YEAST	Transcription elongation factor SPT6 (Chromatin elongation factor SPT6)	SPT6 CRE2 SSN20 YGR116W G6169	S000003348	YGR116W	Spt6p	Saccharomyces cerevisiae (strain ATCC 204508 / S288c) (Baker's yeast)	carbon catabolite repression of transcription from RNA polymerase II promoter by glucose [GO:0000433]; chromatin organization [GO:0006325]; chromatin remodeling [GO:0006338]; mRNA transcription by RNA polymerase II [GO:0042789]; negative regulation of transcription by RNA polymerase II [GO:0000122]; nucleosome assembly [GO:0006334]; nucleosome organization [GO:0034728]; poly(A)+ mRNA export from …	euchromatin [GO:0000791]; mitochondrion [GO:0005739]; nucleus [GO:0005634]; transcription elongation factor complex [GO:0008023]	euchromatin [GO:0000791]; mitochondrion [GO:0005739]; nucleus [GO:0005634]; transcription elongation factor complex [GO:0008023]; DNA binding [GO:0003677]; histone binding [GO:0042393]; nucleosome binding [GO:0031491]; transcription antitermination factor activity, DNA binding [GO:0001073]; carbon catabolite repression of transcription from RNA polymerase II promoter by glucose [GO:0000433]; chro…	DNA binding [GO:0003677]; histone binding [GO:0042393]; nucleosome binding [GO:0031491]; transcription antitermination factor activity, DNA binding [GO:0001073]	GO:0000122; GO:0000414; GO:0000433; GO:0000791; GO:0001073; GO:0001178; GO:0003677; GO:0005634; GO:0005739; GO:0006325; GO:0006334; GO:0006338; GO:0006357; GO:0006368; GO:0008023; GO:0016973; GO:0031440; GO:0031491; GO:0031564; GO:0032968; GO:0034728; GO:0042393; GO:0042789; GO:0045944; GO:0071931
reviewed	P24279	MCM3_YEAST	DNA replication licensing factor MCM3 (EC 3.6.4.12) (Minichromosome maintenance protein 3)	MCM3 YEL032W SYGP-ORF23	S000000758	YEL032W	Mcm3p	Saccharomyces cerevisiae (strain ATCC 204508 / S288c) (Baker's yeast)	DNA replication initiation [GO:0006270]; DNA strand elongation involved in DNA replication [GO:0006271]; DNA unwinding involved in DNA replication [GO:0006268]; double-strand break repair via break-induced replication [GO:0000727]; mitotic DNA replication initiation [GO:1902975]; pre-replicative complex assembly involved in nuclear cell cycle DNA replication [GO:0006267]; regulation of DNA-templa…	chromosome, telomeric region [GO:0000781]; CMG complex [GO:0071162]; cytoplasm [GO:0005737]; DNA replication preinitiation complex [GO:0031261]; MCM complex [GO:0042555]; nuclear pre-replicative complex [GO:0005656]; nuclear replication fork [GO:0043596]; nucleoplasm [GO:0005654]; nucleus [GO:0005634]; replication fork protection complex [GO:0031298]	chromosome, telomeric region [GO:0000781]; CMG complex [GO:0071162]; cytoplasm [GO:0005737]; DNA replication preinitiation complex [GO:0031261]; MCM complex [GO:0042555]; nuclear pre-replicative complex [GO:0005656]; nuclear replication fork [GO:0043596]; nucleoplasm [GO:0005654]; nucleus [GO:0005634]; replication fork protection complex [GO:0031298]; ATP binding [GO:0005524]; ATP hydrolysis acti…	ATP binding [GO:0005524]; ATP hydrolysis activity [GO:0016887]; chromatin binding [GO:0003682]; DNA helicase activity [GO:0003678]; DNA replication origin binding [GO:0003688]; MCM complex binding [GO:1904931]; single-stranded DNA binding [GO:0003697]	GO:0000727; GO:0000781; GO:0003678; GO:0003682; GO:0003688; GO:0003697; GO:0005524; GO:0005634; GO:0005654; GO:0005656; GO:0005737; GO:0006267; GO:0006268; GO:0006270; GO:0006271; GO:0016887; GO:0030174; GO:0030466; GO:0031261; GO:0031298; GO:0031509; GO:0042555; GO:0043596; GO:0071162; GO:1902975; GO:1904931
reviewed	P24783	DBP2_YEAST	ATP-dependent RNA helicase DBP2 (EC 3.6.4.13) (DEAD box protein 2) (p68-like protein)	DBP2 YNL112W N1945	S000005056	YNL112W	Dbp2p	Saccharomyces cerevisiae (strain ATCC 204508 / S288c) (Baker's yeast)	messenger ribonucleoprotein complex assembly [GO:1990120]; nuclear polyadenylation-dependent mRNA catabolic process [GO:0071042]; nuclear-transcribed mRNA catabolic process, nonsense-mediated decay [GO:0000184]; rRNA processing [GO:0006364]; termination of RNA polymerase II transcription [GO:0006369]	cytoplasm [GO:0005737]; mitochondrion [GO:0005739]; nucleus [GO:0005634]; ribonucleoprotein complex [GO:1990904]	cytoplasm [GO:0005737]; mitochondrion [GO:0005739]; nucleus [GO:0005634]; ribonucleoprotein complex [GO:1990904]; ATP binding [GO:0005524]; ATP hydrolysis activity [GO:0016887]; ATP-dependent activity, acting on RNA [GO:0008186]; mRNA binding [GO:0003729]; RNA binding [GO:0003723]; RNA helicase activity [GO:0003724]; snoRNA binding [GO:0030515]; messenger ribonucleoprotein complex assembly [GO:19…	ATP binding [GO:0005524]; ATP hydrolysis activity [GO:0016887]; ATP-dependent activity, acting on RNA [GO:0008186]; mRNA binding [GO:0003729]; RNA binding [GO:0003723]; RNA helicase activity [GO:0003724]; snoRNA binding [GO:0030515]	GO:0000184; GO:0003723; GO:0003724; GO:0003729; GO:0005524; GO:0005634; GO:0005737; GO:0005739; GO:0006364; GO:0006369; GO:0008186; GO:0016887; GO:0030515; GO:0071042; GO:1990120; GO:1990904
reviewed	P25042	ROX1_YEAST	Repressor ROX1 (Heme-dependent repression factor) (Hypoxic function repressor)	ROX1 YPR065W YP9499.20	S000006269	YPR065W	Rox1p	Saccharomyces cerevisiae (strain ATCC 204508 / S288c) (Baker's yeast)	cellular response to osmotic stress [GO:0071470]; negative regulation of transcription by RNA polymerase II [GO:0000122]; regulation of transcription by RNA polymerase II [GO:0006357]	chromatin [GO:0000785]; nucleus [GO:0005634]	chromatin [GO:0000785]; nucleus [GO:0005634]; cis-regulatory region sequence-specific DNA binding [GO:0000987]; DNA binding, bending [GO:0008301]; DNA-binding transcription factor activity, RNA polymerase II-specific [GO:0000981]; DNA-binding transcription repressor activity, RNA polymerase II-specific [GO:0001227]; RNA polymerase II cis-regulatory region sequence-specific DNA binding [GO:0000978…	cis-regulatory region sequence-specific DNA binding [GO:0000987]; DNA binding, bending [GO:0008301]; DNA-binding transcription factor activity, RNA polymerase II-specific [GO:0000981]; DNA-binding transcription repressor activity, RNA polymerase II-specific [GO:0001227]; RNA polymerase II cis-regulatory region sequence-specific DNA binding [GO:0000978]; sequence-specific DNA binding [GO:0043565];…	GO:0000122; GO:0000785; GO:0000978; GO:0000981; GO:0000987; GO:0001227; GO:0003714; GO:0005634; GO:0006357; GO:0008301; GO:0043565; GO:0071470
reviewed	P25293	NAP1_YEAST	Nucleosome assembly protein	NAP1 YKR048C	S000001756	YKR048C	Nap1p	Saccharomyces cerevisiae (strain ATCC 204508 / S288c) (Baker's yeast)	budding cell bud growth [GO:0007117]; NLS-bearing protein import into nucleus [GO:0006607]; nucleosome assembly [GO:0006334]; nucleosome disassembly [GO:0006337]; positive regulation of catalytic activity [GO:0043085]; positive regulation of histone H3-K9 acetylation [GO:2000617]; positive regulation of microtubule polymerization [GO:0031116]; positive regulation of protein serine/threonine kinas…	cell division site [GO:0032153]; cellular bud neck septin collar [GO:0032174]; chromatin [GO:0000785]; cytoplasm [GO:0005737]; Gin4 complex [GO:1990317]; nucleus [GO:0005634]	cell division site [GO:0032153]; cellular bud neck septin collar [GO:0032174]; chromatin [GO:0000785]; cytoplasm [GO:0005737]; Gin4 complex [GO:1990317]; nucleus [GO:0005634]; chromatin binding [GO:0003682]; cyclin binding [GO:0030332]; DNA binding [GO:0003677]; enzyme activator activity [GO:0008047]; histone binding [GO:0042393]; identical protein binding [GO:0042802]; unfolded protein binding […	chromatin binding [GO:0003682]; cyclin binding [GO:0030332]; DNA binding [GO:0003677]; enzyme activator activity [GO:0008047]; histone binding [GO:0042393]; identical protein binding [GO:0042802]; unfolded protein binding [GO:0051082]	GO:0000785; GO:0000920; GO:0000921; GO:0003677; GO:0003682; GO:0005634; GO:0005737; GO:0006334; GO:0006337; GO:0006607; GO:0007117; GO:0008047; GO:0030332; GO:0031116; GO:0032153; GO:0032174; GO:0032968; GO:0042274; GO:0042393; GO:0042802; GO:0043085; GO:0051082; GO:0071902; GO:0098841; GO:1990317; GO:2000617
reviewed	P25302	SWI4_YEAST	Regulatory protein SWI4 (Cell-cycle box factor subunit SWI4) (Protein ART1)	SWI4 ART1 YER111C	S000000913	YER111C	Swi4p	Saccharomyces cerevisiae (strain ATCC 204508 / S288c) (Baker's yeast)	G1/S transition of mitotic cell cycle [GO:0000082]; positive regulation of transcription from RNA polymerase II promoter in response to heat stress [GO:0061408]; positive regulation of transcription involved in G1/S transition of mitotic cell cycle [GO:0071931]; regulation of DNA-templated transcription [GO:0006355]	chromatin [GO:0000785]; MBF transcription complex [GO:0030907]; nucleus [GO:0005634]; SBF transcription complex [GO:0033309]	chromatin [GO:0000785]; MBF transcription complex [GO:0030907]; nucleus [GO:0005634]; SBF transcription complex [GO:0033309]; DNA-binding transcription activator activity, RNA polymerase II-specific [GO:0001228]; identical protein binding [GO:0042802]; sequence-specific DNA binding [GO:0043565]; G1/S transition of mitotic cell cycle [GO:0000082]; positive regulation of transcription from RNA poly…	DNA-binding transcription activator activity, RNA polymerase II-specific [GO:0001228]; identical protein binding [GO:0042802]; sequence-specific DNA binding [GO:0043565]	GO:0000082; GO:0000785; GO:0001228; GO:0005634; GO:0006355; GO:0030907; GO:0033309; GO:0042802; GO:0043565; GO:0061408; GO:0071931
reviewed	P25364	HCM1_YEAST	Forkhead transcription factor HCM1 (High-copy suppressor of calmodulin protein 1)	HCM1 YCR065W YCR65W YCR902	S000000661	YCR065W	Hcm1p	Saccharomyces cerevisiae (strain ATCC 204508 / S288c) (Baker's yeast)	cellular response to oxidative stress [GO:0034599]; mitochondrion organization [GO:0007005]; positive regulation of transcription by RNA polymerase II [GO:0045944]; regulation of transcription by RNA polymerase II [GO:0006357]; spindle pole body organization [GO:0051300]	chromatin [GO:0000785]; cytoplasm [GO:0005737]; nucleus [GO:0005634]	chromatin [GO:0000785]; cytoplasm [GO:0005737]; nucleus [GO:0005634]; DNA-binding transcription factor activity [GO:0003700]; DNA-binding transcription factor activity, RNA polymerase II-specific [GO:0000981]; RNA polymerase II cis-regulatory region sequence-specific DNA binding [GO:0000978]; sequence-specific DNA binding [GO:0043565]; cellular response to oxidative stress [GO:0034599]; mitochond…	DNA-binding transcription factor activity [GO:0003700]; DNA-binding transcription factor activity, RNA polymerase II-specific [GO:0000981]; RNA polymerase II cis-regulatory region sequence-specific DNA binding [GO:0000978]; sequence-specific DNA binding [GO:0043565]	GO:0000785; GO:0000978; GO:0000981; GO:0003700; GO:0005634; GO:0005737; GO:0006357; GO:0007005; GO:0034599; GO:0043565; GO:0045944; GO:0051300
reviewed	P25554	SGF29_YEAST	SAGA-associated factor 29 (29 kDa SAGA-associated factor) (SAGA histone acetyltransferase complex 29 kDa subunit)	SGF29 YCL010C YCL10C	S000000516	YCL010C	Sgf29p	Saccharomyces cerevisiae (strain ATCC 204508 / S288c) (Baker's yeast)	chromatin organization [GO:0006325]; histone acetylation [GO:0016573]; histone deubiquitination [GO:0016578]; histone H3 acetylation [GO:0043966]; histone H3-K14 acetylation [GO:0044154]; histone H3-K18 acetylation [GO:0043971]; histone H3-K9 acetylation [GO:0043970]; positive regulation of transcription by RNA polymerase II [GO:0045944]; protein localization [GO:0008104]; regulation of transcrip…	ADA complex [GO:0140671]; nucleus [GO:0005634]; SAGA complex [GO:0000124]; SLIK (SAGA-like) complex [GO:0046695]	ADA complex [GO:0140671]; nucleus [GO:0005634]; SAGA complex [GO:0000124]; SLIK (SAGA-like) complex [GO:0046695]; methylated histone binding [GO:0035064]; chromatin organization [GO:0006325]; histone acetylation [GO:0016573]; histone deubiquitination [GO:0016578]; histone H3 acetylation [GO:0043966]; histone H3-K14 acetylation [GO:0044154]; histone H3-K18 acetylation [GO:0043971]; histone H3-K9 a…	methylated histone binding [GO:0035064]	GO:0000124; GO:0005634; GO:0006325; GO:0006357; GO:0008104; GO:0016573; GO:0016578; GO:0035064; GO:0043966; GO:0043970; GO:0043971; GO:0044154; GO:0045944; GO:0046695; GO:0072742; GO:0140671
reviewed	P25555	GBP2_YEAST	Serine/arginine (SR)-type shuttling mRNA binding protein GBP2 (Polyadenylate-binding protein GBP2) (RAP1 localization factor 6) (Single-strand telomeric DNA-binding protein GBP2) (G-strand-binding protein 2)	GBP2 RLF6 YCL011C YCL11C	S000000517	YCL011C	Gbp2p	Saccharomyces cerevisiae (strain ATCC 204508 / S288c) (Baker's yeast)	nuclear mRNA surveillance [GO:0071028]; poly(A)+ mRNA export from nucleus [GO:0016973]; regulation of mRNA stability involved in response to oxidative stress [GO:2000815]; telomere maintenance [GO:0000723]	chromosome, telomeric region [GO:0000781]; cytoplasm [GO:0005737]; cytoplasmic stress granule [GO:0010494]; cytosol [GO:0005829]; nucleus [GO:0005634]; post-mRNA release spliceosomal complex [GO:0071014]; ribonucleoprotein complex [GO:1990904]	chromosome, telomeric region [GO:0000781]; cytoplasm [GO:0005737]; cytoplasmic stress granule [GO:0010494]; cytosol [GO:0005829]; nucleus [GO:0005634]; post-mRNA release spliceosomal complex [GO:0071014]; ribonucleoprotein complex [GO:1990904]; chromatin binding [GO:0003682]; mRNA binding [GO:0003729]; single-stranded telomeric DNA binding [GO:0043047]; nuclear mRNA surveillance [GO:0071028]; pol…	chromatin binding [GO:0003682]; mRNA binding [GO:0003729]; single-stranded telomeric DNA binding [GO:0043047]	GO:0000723; GO:0000781; GO:0003682; GO:0003729; GO:0005634; GO:0005737; GO:0005829; GO:0010494; GO:0016973; GO:0043047; GO:0071014; GO:0071028; GO:1990904; GO:2000815
reviewed	P25588	MRC1_YEAST	Mediator of replication checkpoint protein 1 (DNA replication checkpoint mediator MRC1)	MRC1 YCL061C YCL61C/YCL60C	S000000566	YCL061C	Mrc1p	Saccharomyces cerevisiae (strain ATCC 204508 / S288c) (Baker's yeast)	DNA repair [GO:0006281]; DNA replication [GO:0006260]; DNA replication checkpoint signaling [GO:0000076]; maintenance of DNA repeat elements [GO:0043570]; mitotic intra-S DNA damage checkpoint signaling [GO:0031573]; mitotic sister chromatid cohesion [GO:0007064]; regulation of nuclear cell cycle DNA replication [GO:0033262]; replication fork protection [GO:0048478]; silent mating-type cassette h…	chromosome, telomeric region [GO:0000781]; nuclear periphery [GO:0034399]; nuclear replication fork [GO:0043596]; nucleus [GO:0005634]; replication fork protection complex [GO:0031298]	chromosome, telomeric region [GO:0000781]; nuclear periphery [GO:0034399]; nuclear replication fork [GO:0043596]; nucleus [GO:0005634]; replication fork protection complex [GO:0031298]; DNA repair [GO:0006281]; DNA replication [GO:0006260]; DNA replication checkpoint signaling [GO:0000076]; maintenance of DNA repeat elements [GO:0043570]; mitotic intra-S DNA damage checkpoint signaling [GO:003157…		GO:0000076; GO:0000723; GO:0000781; GO:0005634; GO:0006260; GO:0006281; GO:0007064; GO:0030466; GO:0031298; GO:0031509; GO:0031573; GO:0033262; GO:0034399; GO:0043570; GO:0043596; GO:0048478
reviewed	P25632	RSC6_YEAST	Chromatin structure-remodeling complex protein RSC6 (Remodel the structure of chromatin complex subunit 6)	RSC6 YCR052W YCR52W	S000000648	YCR052W	Rsc6p	Saccharomyces cerevisiae (strain ATCC 204508 / S288c) (Baker's yeast)	chromatin remodeling [GO:0006338]; double-strand break repair via nonhomologous end joining [GO:0006303]; nucleosome disassembly [GO:0006337]; positive regulation of transcription elongation by RNA polymerase II [GO:0032968]; regulation of transcription by RNA polymerase II [GO:0006357]	chromatin [GO:0000785]; nucleus [GO:0005634]; RSC-type complex [GO:0016586]; SWI/SNF complex [GO:0016514]	chromatin [GO:0000785]; nucleus [GO:0005634]; RSC-type complex [GO:0016586]; SWI/SNF complex [GO:0016514]; chromatin remodeling [GO:0006338]; double-strand break repair via nonhomologous end joining [GO:0006303]; nucleosome disassembly [GO:0006337]; positive regulation of transcription elongation by RNA polymerase II [GO:0032968]; regulation of transcription by RNA polymerase II [GO:0006357]		GO:0000785; GO:0005634; GO:0006303; GO:0006337; GO:0006338; GO:0006357; GO:0016514; GO:0016586; GO:0032968
reviewed	P25644	PAT1_YEAST	DNA topoisomerase 2-associated protein PAT1 (Decapping activator and translational repressor PAT1) (Topoisomerase II-associated protein PAT1) (mRNA turnover protein 1)	PAT1 MRT1 YCR077C YCR77C	S000000673	YCR077C	Pat1p	Saccharomyces cerevisiae (strain ATCC 204508 / S288c) (Baker's yeast)	cell cycle [GO:0007049]; cell division [GO:0051301]; deadenylation-dependent decapping of nuclear-transcribed mRNA [GO:0000290]; formation of translation preinitiation complex [GO:0001731]; mRNA processing [GO:0006397]; negative regulation of translational initiation [GO:0045947]; P-body assembly [GO:0033962]; regulation of translational initiation [GO:0006446]	cytoplasm [GO:0005737]; cytoplasmic stress granule [GO:0010494]; cytosolic small ribosomal subunit [GO:0022627]; kinetochore [GO:0000776]; Lsm1-7-Pat1 complex [GO:1990726]; nucleus [GO:0005634]; P-body [GO:0000932]	cytoplasm [GO:0005737]; cytoplasmic stress granule [GO:0010494]; cytosolic small ribosomal subunit [GO:0022627]; kinetochore [GO:0000776]; Lsm1-7-Pat1 complex [GO:1990726]; nucleus [GO:0005634]; P-body [GO:0000932]; chromatin binding [GO:0003682]; mRNA binding [GO:0003729]; RNA binding [GO:0003723]; cell cycle [GO:0007049]; cell division [GO:0051301]; deadenylation-dependent decapping of nuclear-…	chromatin binding [GO:0003682]; mRNA binding [GO:0003729]; RNA binding [GO:0003723]	GO:0000290; GO:0000776; GO:0000932; GO:0001731; GO:0003682; GO:0003723; GO:0003729; GO:0005634; GO:0005737; GO:0006397; GO:0006446; GO:0007049; GO:0010494; GO:0022627; GO:0033962; GO:0045947; GO:0051301; GO:1990726
reviewed	P25651	CSM1_YEAST	Monopolin complex subunit CSM1 (Chromosome segregation in meiosis protein 1)	CSM1 SPO86 YCR086W YCR86W	S000000682	YCR086W	Csm1p	Saccharomyces cerevisiae (strain ATCC 204508 / S288c) (Baker's yeast)	attachment of mitotic spindle microtubules to kinetochore [GO:0051315]; homologous chromosome segregation [GO:0045143]; meiotic chromosome segregation [GO:0045132]; meiotic sister chromatid segregation [GO:0045144]; monopolar spindle attachment to meiosis I kinetochore [GO:0051455]; protein localization to nucleolar rDNA repeats [GO:0034503]; rDNA chromatin condensation [GO:0070550]	chromosome, centromeric core domain [GO:0034506]; mitotic spindle [GO:0072686]; monopolin complex [GO:0033551]; nuclear envelope [GO:0005635]; nucleolus [GO:0005730]	chromosome, centromeric core domain [GO:0034506]; mitotic spindle [GO:0072686]; monopolin complex [GO:0033551]; nuclear envelope [GO:0005635]; nucleolus [GO:0005730]; identical protein binding [GO:0042802]; microtubule site clamp [GO:1990644]; attachment of mitotic spindle microtubules to kinetochore [GO:0051315]; homologous chromosome segregation [GO:0045143]; meiotic chromosome segregation [GO:…	identical protein binding [GO:0042802]; microtubule site clamp [GO:1990644]	GO:0005635; GO:0005730; GO:0033551; GO:0034503; GO:0034506; GO:0042802; GO:0045132; GO:0045143; GO:0045144; GO:0051315; GO:0051455; GO:0070550; GO:0072686; GO:1990644
reviewed	P26754	RFA2_YEAST	Replication factor A protein 2 (RF-A protein 2) (DNA-binding protein BUF1) (Replication protein A 36 kDa subunit)	RFA2 BUF1 YNL312W N0368	S000005256	YNL312W	Rfa2p	Saccharomyces cerevisiae (strain ATCC 204508 / S288c) (Baker's yeast)	DNA repair [GO:0006281]; DNA replication [GO:0006260]; DNA topological change [GO:0006265]; DNA unwinding involved in DNA replication [GO:0006268]; double-strand break repair via homologous recombination [GO:0000724]; establishment of protein localization [GO:0045184]; heteroduplex formation [GO:0030491]; mitotic recombination [GO:0006312]; nucleotide-excision repair [GO:0006289]; protein ubiquit…	chromosome, telomeric region [GO:0000781]; condensed nuclear chromosome [GO:0000794]; DNA replication factor A complex [GO:0005662]; nucleus [GO:0005634]; site of double-strand break [GO:0035861]	chromosome, telomeric region [GO:0000781]; condensed nuclear chromosome [GO:0000794]; DNA replication factor A complex [GO:0005662]; nucleus [GO:0005634]; site of double-strand break [GO:0035861]; double-stranded DNA binding [GO:0003690]; sequence-specific DNA binding [GO:0043565]; single-stranded DNA binding [GO:0003697]; DNA repair [GO:0006281]; DNA replication [GO:0006260]; DNA topological cha…	double-stranded DNA binding [GO:0003690]; sequence-specific DNA binding [GO:0043565]; single-stranded DNA binding [GO:0003697]	GO:0000722; GO:0000723; GO:0000724; GO:0000781; GO:0000794; GO:0003690; GO:0003697; GO:0005634; GO:0005662; GO:0006260; GO:0006265; GO:0006268; GO:0006281; GO:0006289; GO:0006312; GO:0007004; GO:0007131; GO:0010833; GO:0016567; GO:0030491; GO:0035861; GO:0043565; GO:0045184
reviewed	P27692	SPT5_YEAST	Transcription elongation factor SPT5 (Chromatin elongation factor SPT5)	SPT5 YML010W YM9571.08	S000004470	YML010W	Spt5p	Saccharomyces cerevisiae (strain ATCC 204508 / S288c) (Baker's yeast)	intracellular mRNA localization [GO:0008298]; negative regulation of transcription elongation by RNA polymerase I [GO:2001208]; positive regulation of autophagy [GO:0010508]; positive regulation of transcription elongation by RNA polymerase I [GO:2001209]; positive regulation of transcription elongation by RNA polymerase II [GO:0032968]; regulation of DNA-templated transcription [GO:0006355]; reg…	chromosome [GO:0005694]; DSIF complex [GO:0032044]; mitochondrion [GO:0005739]; nucleus [GO:0005634]	chromosome [GO:0005694]; DSIF complex [GO:0032044]; mitochondrion [GO:0005739]; nucleus [GO:0005634]; DNA binding [GO:0003677]; mRNA binding [GO:0003729]; protein-containing complex binding [GO:0044877]; RNA polymerase I core binding [GO:0001042]; RNA polymerase I general transcription initiation factor binding [GO:0001179]; RNA polymerase II complex binding [GO:0000993]; rRNA binding [GO:0019843…	DNA binding [GO:0003677]; mRNA binding [GO:0003729]; protein-containing complex binding [GO:0044877]; RNA polymerase I core binding [GO:0001042]; RNA polymerase I general transcription initiation factor binding [GO:0001179]; RNA polymerase II complex binding [GO:0000993]; rRNA binding [GO:0019843]; snRNP binding [GO:0070990]; U1 snRNA binding [GO:0030619]; U2 snRNA binding [GO:0030620]; U4 snRNA …	GO:0000245; GO:0000993; GO:0001042; GO:0001179; GO:0003677; GO:0003729; GO:0005634; GO:0005694; GO:0005739; GO:0006355; GO:0006357; GO:0006368; GO:0008298; GO:0010508; GO:0017070; GO:0019843; GO:0030619; GO:0030620; GO:0030621; GO:0030623; GO:0032044; GO:0032968; GO:0044877; GO:0070990; GO:0090262; GO:2000232; GO:2001208; GO:2001209
reviewed	P27796	THIK_YEAST	3-ketoacyl-CoA thiolase, peroxisomal (EC 2.3.1.16) (Acetyl-CoA acyltransferase) (Beta-ketothiolase) (Peroxisomal 3-oxoacyl-CoA thiolase)	POT1 FOX3 POX3 YIL160C	S000001422	YIL160C	Pot1p	Saccharomyces cerevisiae (strain ATCC 204508 / S288c) (Baker's yeast)	fatty acid beta-oxidation [GO:0006635]; phenylacetate catabolic process [GO:0010124]	mitochondrial intermembrane space [GO:0005758]; peroxisomal matrix [GO:0005782]; peroxisome [GO:0005777]	mitochondrial intermembrane space [GO:0005758]; peroxisomal matrix [GO:0005782]; peroxisome [GO:0005777]; acetyl-CoA C-acyltransferase activity [GO:0003988]; mRNA binding [GO:0003729]; fatty acid beta-oxidation [GO:0006635]; phenylacetate catabolic process [GO:0010124]	acetyl-CoA C-acyltransferase activity [GO:0003988]; mRNA binding [GO:0003729]	GO:0003729; GO:0003988; GO:0005758; GO:0005777; GO:0005782; GO:0006635; GO:0010124
reviewed	P29469	MCM2_YEAST	DNA replication licensing factor MCM2 (EC 3.6.4.12) (Minichromosome maintenance protein 2)	MCM2 YBL023C YBL0438	S000000119	YBL023C	Mcm2p	Saccharomyces cerevisiae (strain ATCC 204508 / S288c) (Baker's yeast)	cellular response to DNA damage stimulus [GO:0006974]; DNA strand elongation involved in DNA replication [GO:0006271]; DNA unwinding involved in DNA replication [GO:0006268]; double-strand break repair via break-induced replication [GO:0000727]; mitotic DNA replication initiation [GO:1902975]; negative regulation of DNA helicase activity [GO:1905775]; pre-replicative complex assembly involved in …	CMG complex [GO:0071162]; cytoplasm [GO:0005737]; DNA replication preinitiation complex [GO:0031261]; MCM complex [GO:0042555]; nuclear pre-replicative complex [GO:0005656]; nuclear replication fork [GO:0043596]; nucleoplasm [GO:0005654]; nucleus [GO:0005634]; replication fork protection complex [GO:0031298]	CMG complex [GO:0071162]; cytoplasm [GO:0005737]; DNA replication preinitiation complex [GO:0031261]; MCM complex [GO:0042555]; nuclear pre-replicative complex [GO:0005656]; nuclear replication fork [GO:0043596]; nucleoplasm [GO:0005654]; nucleus [GO:0005634]; replication fork protection complex [GO:0031298]; ATP binding [GO:0005524]; ATP hydrolysis activity [GO:0016887]; chromatin binding [GO:00…	ATP binding [GO:0005524]; ATP hydrolysis activity [GO:0016887]; chromatin binding [GO:0003682]; DNA helicase activity [GO:0003678]; DNA replication origin binding [GO:0003688]; metal ion binding [GO:0046872]	GO:0000727; GO:0003678; GO:0003682; GO:0003688; GO:0005524; GO:0005634; GO:0005654; GO:0005656; GO:0005737; GO:0006267; GO:0006268; GO:0006271; GO:0006974; GO:0016887; GO:0030174; GO:0031261; GO:0031298; GO:0042555; GO:0043596; GO:0046872; GO:0071162; GO:1902975; GO:1905775
reviewed	P29496	MCM5_YEAST	Minichromosome maintenance protein 5 (EC 3.6.4.12) (Cell division control protein 46)	MCM5 CDC46 YLR274W L9328.1	S000004264	YLR274W	Mcm5p	Saccharomyces cerevisiae (strain ATCC 204508 / S288c) (Baker's yeast)	DNA replication initiation [GO:0006270]; DNA unwinding involved in DNA replication [GO:0006268]; double-strand break repair via break-induced replication [GO:0000727]; heterochromatin assembly [GO:0031507]; nuclear DNA replication [GO:0033260]; pre-replicative complex assembly involved in nuclear cell cycle DNA replication [GO:0006267]; regulation of DNA-templated DNA replication initiation [GO:0…	chromosome, telomeric region [GO:0000781]; CMG complex [GO:0071162]; cytoplasm [GO:0005737]; DNA replication preinitiation complex [GO:0031261]; MCM complex [GO:0042555]; nuclear pre-replicative complex [GO:0005656]; nuclear replication fork [GO:0043596]; nucleoplasm [GO:0005654]; nucleus [GO:0005634]; replication fork protection complex [GO:0031298]	chromosome, telomeric region [GO:0000781]; CMG complex [GO:0071162]; cytoplasm [GO:0005737]; DNA replication preinitiation complex [GO:0031261]; MCM complex [GO:0042555]; nuclear pre-replicative complex [GO:0005656]; nuclear replication fork [GO:0043596]; nucleoplasm [GO:0005654]; nucleus [GO:0005634]; replication fork protection complex [GO:0031298]; ATP binding [GO:0005524]; ATP hydrolysis acti…	ATP binding [GO:0005524]; ATP hydrolysis activity [GO:0016887]; chromatin binding [GO:0003682]; DNA helicase activity [GO:0003678]; DNA replication origin binding [GO:0003688]	GO:0000727; GO:0000781; GO:0003678; GO:0003682; GO:0003688; GO:0005524; GO:0005634; GO:0005654; GO:0005656; GO:0005737; GO:0006267; GO:0006268; GO:0006270; GO:0016887; GO:0030174; GO:0031261; GO:0031298; GO:0031507; GO:0031509; GO:0033260; GO:0042555; GO:0043596; GO:0071162
reviewed	P31244	RAD16_YEAST	DNA repair protein RAD16 (EC 3.6.4.-) (ATP-dependent helicase RAD16)	RAD16 YBR114W YBR0909	S000000318	YBR114W	Rad16p	Saccharomyces cerevisiae (strain ATCC 204508 / S288c) (Baker's yeast)	DNA repair [GO:0006281]; global genome nucleotide-excision repair [GO:0070911]; nucleotide-excision repair [GO:0006289]; nucleotide-excision repair, DNA damage recognition [GO:0000715]; protein localization [GO:0008104]; protein ubiquitination [GO:0016567]; response to UV [GO:0009411]; ubiquitin-dependent protein catabolic process [GO:0006511]	Cul3-RING ubiquitin ligase complex [GO:0031463]; nucleotide-excision repair factor 4 complex [GO:0000113]; nucleus [GO:0005634]	Cul3-RING ubiquitin ligase complex [GO:0031463]; nucleotide-excision repair factor 4 complex [GO:0000113]; nucleus [GO:0005634]; ATP binding [GO:0005524]; ATP-dependent chromatin remodeler activity [GO:0140658]; DNA binding [GO:0003677]; helicase activity [GO:0004386]; hydrolase activity [GO:0016787]; metal ion binding [GO:0046872]; DNA repair [GO:0006281]; global genome nucleotide-excision repai…	ATP binding [GO:0005524]; ATP-dependent chromatin remodeler activity [GO:0140658]; DNA binding [GO:0003677]; helicase activity [GO:0004386]; hydrolase activity [GO:0016787]; metal ion binding [GO:0046872]	GO:0000113; GO:0000715; GO:0003677; GO:0004386; GO:0005524; GO:0005634; GO:0006281; GO:0006289; GO:0006511; GO:0008104; GO:0009411; GO:0016567; GO:0016787; GO:0031463; GO:0046872; GO:0070911; GO:0140658
reviewed	P31376	SWC3_YEAST	SWR1-complex protein 3	SWC3 FUN36 SWC1 YAL011W	S000000009	YAL011W	Swc3p	Saccharomyces cerevisiae (strain ATCC 204508 / S288c) (Baker's yeast)	chromatin remodeling [GO:0006338]; endoplasmic reticulum organization [GO:0007029]; histone exchange [GO:0043486]; regulation of DNA-templated transcription [GO:0006355]	chromatin [GO:0000785]; mitochondrion [GO:0005739]; nucleus [GO:0005634]; Swr1 complex [GO:0000812]	chromatin [GO:0000785]; mitochondrion [GO:0005739]; nucleus [GO:0005634]; Swr1 complex [GO:0000812]; chromatin remodeling [GO:0006338]; endoplasmic reticulum organization [GO:0007029]; histone exchange [GO:0043486]; regulation of DNA-templated transcription [GO:0006355]		GO:0000785; GO:0000812; GO:0005634; GO:0005739; GO:0006338; GO:0006355; GO:0007029; GO:0043486
reviewed	P31380	FUN30_YEAST	ATP-dependent helicase FUN30 (EC 3.6.4.12)	FUN30 YAL019W YAL001	S000000017	YAL019W	Fun30p	Saccharomyces cerevisiae (strain ATCC 204508 / S288c) (Baker's yeast)	chromatin remodeling [GO:0006338]; DNA double-strand break processing [GO:0000729]; heterochromatin assembly [GO:0031507]; negative regulation of transcription by RNA polymerase II [GO:0000122]; positive regulation of RNA splicing [GO:0033120]; rDNA heterochromatin assembly [GO:0000183]; silent mating-type cassette heterochromatin assembly [GO:0030466]; subtelomeric heterochromatin assembly [GO:0…	chromosome, centromeric region [GO:0000775]; chromosome, telomeric region [GO:0000781]; mating-type region heterochromatin [GO:0031934]; mitochondrion [GO:0005739]; nucleus [GO:0005634]	chromosome, centromeric region [GO:0000775]; chromosome, telomeric region [GO:0000781]; mating-type region heterochromatin [GO:0031934]; mitochondrion [GO:0005739]; nucleus [GO:0005634]; ATP binding [GO:0005524]; ATP hydrolysis activity [GO:0016887]; ATP-dependent activity, acting on DNA [GO:0008094]; ATP-dependent chromatin remodeler activity [GO:0140658]; chromatin binding [GO:0003682]; DNA bin…	ATP binding [GO:0005524]; ATP hydrolysis activity [GO:0016887]; ATP-dependent activity, acting on DNA [GO:0008094]; ATP-dependent chromatin remodeler activity [GO:0140658]; chromatin binding [GO:0003682]; DNA binding [GO:0003677]; DNA helicase activity [GO:0003678]; identical protein binding [GO:0042802]	GO:0000122; GO:0000183; GO:0000729; GO:0000775; GO:0000781; GO:0003677; GO:0003678; GO:0003682; GO:0005524; GO:0005634; GO:0005739; GO:0006338; GO:0008094; GO:0016887; GO:0030466; GO:0031507; GO:0031509; GO:0031934; GO:0033120; GO:0042802; GO:0140658
reviewed	P31385	DEP1_YEAST	Transcriptional regulatory protein DEP1	DEP1 FUN54 YAL013W	S000000011	YAL013W	Dep1p	Saccharomyces cerevisiae (strain ATCC 204508 / S288c) (Baker's yeast)	histone deacetylation [GO:0016575]; negative regulation of ribosomal DNA heterochromatin assembly [GO:0061188]; negative regulation of silent mating-type cassette heterochromatin assembly [GO:0061186]; negative regulation of transcription by RNA polymerase II [GO:0000122]; nucleosome assembly [GO:0006334]; positive regulation of transcription by RNA polymerase II [GO:0045944]; regulation of DNA-t…	cytoplasm [GO:0005737]; nucleus [GO:0005634]; Rpd3L complex [GO:0033698]; Rpd3L-Expanded complex [GO:0070210]; Sin3-type complex [GO:0070822]	cytoplasm [GO:0005737]; nucleus [GO:0005634]; Rpd3L complex [GO:0033698]; Rpd3L-Expanded complex [GO:0070210]; Sin3-type complex [GO:0070822]; histone deacetylase binding [GO:0042826]; histone deacetylation [GO:0016575]; negative regulation of ribosomal DNA heterochromatin assembly [GO:0061188]; negative regulation of silent mating-type cassette heterochromatin assembly [GO:0061186]; negative reg…	histone deacetylase binding [GO:0042826]	GO:0000122; GO:0005634; GO:0005737; GO:0006334; GO:0006357; GO:0016575; GO:0030174; GO:0033698; GO:0042826; GO:0045944; GO:0061186; GO:0061188; GO:0070210; GO:0070822
reviewed	P32259	MED16_YEAST	Mediator of RNA polymerase II transcription subunit 16 (Global transcriptional regulator SIN4) (Mediator complex subunit 16) (SNF1 suppressor protein 4) (SWI4 suppressor protein 5) (Transcriptional silencing factor 3) (YGP1 expression regulatory protein 1)	SIN4 BEL2 GAL22 MED16 RYE1 SDI3 SSF5 SSN4 TSF3 YNL236W N1135	S000005180	YNL236W	Sin4p	Saccharomyces cerevisiae (strain ATCC 204508 / S288c) (Baker's yeast)	negative regulation of transcription by RNA polymerase II [GO:0000122]; positive regulation of transcription by RNA polymerase II [GO:0045944]; positive regulation of transcription elongation by RNA polymerase II [GO:0032968]; positive regulation of transcription initiation by RNA polymerase II [GO:0060261]; regulation of establishment of protein localization to chromosome [GO:0070202]; RNA polym…	core mediator complex [GO:0070847]; mediator complex [GO:0016592]; nucleus [GO:0005634]	core mediator complex [GO:0070847]; mediator complex [GO:0016592]; nucleus [GO:0005634]; RNA polymerase II-specific DNA-binding transcription factor binding [GO:0061629]; negative regulation of transcription by RNA polymerase II [GO:0000122]; positive regulation of transcription by RNA polymerase II [GO:0045944]; positive regulation of transcription elongation by RNA polymerase II [GO:0032968]; p…	RNA polymerase II-specific DNA-binding transcription factor binding [GO:0061629]	GO:0000122; GO:0005634; GO:0016592; GO:0032968; GO:0045944; GO:0051123; GO:0060261; GO:0061629; GO:0070202; GO:0070847
reviewed	P32333	MOT1_YEAST	TATA-binding protein-associated factor MOT1 (TBP-associated factor MOT1) (EC 3.6.4.-) (Modifier of transcription 1)	MOT1 YPL082C LPF4C	S000006003	YPL082C	Mot1p	Saccharomyces cerevisiae (strain ATCC 204508 / S288c) (Baker's yeast)	negative regulation of DNA-templated transcription [GO:0045892]; nucleolar large rRNA transcription by RNA polymerase I [GO:0042790]; regulation of RNA polymerase II transcription preinitiation complex assembly [GO:0045898]; regulation of transcription by RNA polymerase II [GO:0006357]; rRNA processing [GO:0006364]	mitochondrion [GO:0005739]; nuclear chromosome [GO:0000228]; nucleus [GO:0005634]; transcription regulator complex [GO:0005667]	mitochondrion [GO:0005739]; nuclear chromosome [GO:0000228]; nucleus [GO:0005634]; transcription regulator complex [GO:0005667]; ATP binding [GO:0005524]; ATP hydrolysis activity [GO:0016887]; ATP-dependent activity, acting on DNA [GO:0008094]; ATP-dependent chromatin remodeler activity [GO:0140658]; DNA binding [GO:0003677]; helicase activity [GO:0004386]; TBP-class protein binding [GO:0017025];…	ATP binding [GO:0005524]; ATP hydrolysis activity [GO:0016887]; ATP-dependent activity, acting on DNA [GO:0008094]; ATP-dependent chromatin remodeler activity [GO:0140658]; DNA binding [GO:0003677]; helicase activity [GO:0004386]; TBP-class protein binding [GO:0017025]	GO:0000228; GO:0003677; GO:0004386; GO:0005524; GO:0005634; GO:0005667; GO:0005739; GO:0006357; GO:0006364; GO:0008094; GO:0016887; GO:0017025; GO:0042790; GO:0045892; GO:0045898; GO:0140658
reviewed	P32354	MCM10_YEAST	Minichromosome maintenance protein 10 (Protein DNA43)	MCM10 DNA43 YIL150C	S000001412	YIL150C	Mcm10p	Saccharomyces cerevisiae (strain ATCC 204508 / S288c) (Baker's yeast)	cell cycle [GO:0007049]; DNA replication initiation [GO:0006270]; DNA strand elongation involved in DNA replication [GO:0006271]; double-strand break repair via break-induced replication [GO:0000727]; silent mating-type cassette heterochromatin assembly [GO:0030466]; subtelomeric heterochromatin assembly [GO:0031509]	chromosome, telomeric region [GO:0000781]; nucleus [GO:0005634]; replication fork [GO:0005657]; replication fork protection complex [GO:0031298]	chromosome, telomeric region [GO:0000781]; nucleus [GO:0005634]; replication fork [GO:0005657]; replication fork protection complex [GO:0031298]; DNA replication origin binding [GO:0003688]; double-stranded DNA binding [GO:0003690]; metal ion binding [GO:0046872]; single-stranded DNA binding [GO:0003697]; cell cycle [GO:0007049]; DNA replication initiation [GO:0006270]; DNA strand elongation invo…	DNA replication origin binding [GO:0003688]; double-stranded DNA binding [GO:0003690]; metal ion binding [GO:0046872]; single-stranded DNA binding [GO:0003697]	GO:0000727; GO:0000781; GO:0003688; GO:0003690; GO:0003697; GO:0005634; GO:0005657; GO:0006270; GO:0006271; GO:0007049; GO:0030466; GO:0031298; GO:0031509; GO:0046872
reviewed	P32447	ASF1_YEAST	Histone chaperone ASF1 (Anti-silencing function protein 1) (yASF1)	ASF1 CIA1 YJL115W J0755	S000003651	YJL115W	Asf1p	Saccharomyces cerevisiae (strain ATCC 204508 / S288c) (Baker's yeast)	DNA replication-dependent chromatin assembly [GO:0006335]; DNA replication-independent chromatin assembly [GO:0006336]; histone acetylation [GO:0016573]; histone exchange [GO:0043486]; histone H2B ubiquitination [GO:0033523]; histone H3-K56 acetylation [GO:0097043]; negative regulation of DNA damage checkpoint [GO:2000002]; nucleosome assembly [GO:0006334]; nucleosome disassembly [GO:0006337]; po…	chromosome, telomeric region [GO:0000781]; cytosol [GO:0005829]; H3 histone acetyltransferase complex [GO:0070775]; nucleus [GO:0005634]	chromosome, telomeric region [GO:0000781]; cytosol [GO:0005829]; H3 histone acetyltransferase complex [GO:0070775]; nucleus [GO:0005634]; acetyltransferase activator activity [GO:0010698]; histone binding [GO:0042393]; structural constituent of chromatin [GO:0030527]; DNA replication-dependent chromatin assembly [GO:0006335]; DNA replication-independent chromatin assembly [GO:0006336]; histone ac…	acetyltransferase activator activity [GO:0010698]; histone binding [GO:0042393]; structural constituent of chromatin [GO:0030527]	GO:0000781; GO:0001932; GO:0005634; GO:0005829; GO:0006282; GO:0006334; GO:0006335; GO:0006336; GO:0006337; GO:0006357; GO:0010468; GO:0010698; GO:0016573; GO:0030466; GO:0030527; GO:0031509; GO:0032968; GO:0033523; GO:0035066; GO:0042393; GO:0043486; GO:0070775; GO:0097043; GO:2000002
reviewed	P32479	HIR1_YEAST	Protein HIR1 (Histone transcription regulator 1)	HIR1 YBL008W YBL0318	S000000104	YBL008W	Hir1p	Saccharomyces cerevisiae (strain ATCC 204508 / S288c) (Baker's yeast)	DNA replication-independent chromatin assembly [GO:0006336]; negative regulation of chromatin organization [GO:1905268]; negative regulation of transcription by RNA polymerase II [GO:0000122]; negative regulation of transcription by RNA polymerase III [GO:0016480]; nucleosome assembly [GO:0006334]; transcription elongation by RNA polymerase II promoter [GO:0006368]	chromosome, centromeric region [GO:0000775]; HIR complex [GO:0000417]; nucleus [GO:0005634]	chromosome, centromeric region [GO:0000775]; HIR complex [GO:0000417]; nucleus [GO:0005634]; identical protein binding [GO:0042802]; transcription corepressor activity [GO:0003714]; DNA replication-independent chromatin assembly [GO:0006336]; negative regulation of chromatin organization [GO:1905268]; negative regulation of transcription by RNA polymerase II [GO:0000122]; negative regulation of t…	identical protein binding [GO:0042802]; transcription corepressor activity [GO:0003714]	GO:0000122; GO:0000417; GO:0000775; GO:0003714; GO:0005634; GO:0006334; GO:0006336; GO:0006368; GO:0016480; GO:0042802; GO:1905268
reviewed	P32480	HIR2_YEAST	Protein HIR2 (Histone transcription regulator 2)	HIR2 YOR038C OR26.31	S000005564	YOR038C	Hir2p	Saccharomyces cerevisiae (strain ATCC 204508 / S288c) (Baker's yeast)	DNA replication-independent chromatin assembly [GO:0006336]; negative regulation of chromatin organization [GO:1905268]; negative regulation of transcription by RNA polymerase II [GO:0000122]; negative regulation of transcription by RNA polymerase III [GO:0016480]; nucleosome assembly [GO:0006334]; transcription elongation by RNA polymerase II promoter [GO:0006368]	chromosome [GO:0005694]; cytosol [GO:0005829]; HIR complex [GO:0000417]; nucleus [GO:0005634]	chromosome [GO:0005694]; cytosol [GO:0005829]; HIR complex [GO:0000417]; nucleus [GO:0005634]; transcription corepressor activity [GO:0003714]; DNA replication-independent chromatin assembly [GO:0006336]; negative regulation of chromatin organization [GO:1905268]; negative regulation of transcription by RNA polymerase II [GO:0000122]; negative regulation of transcription by RNA polymerase III [GO…	transcription corepressor activity [GO:0003714]	GO:0000122; GO:0000417; GO:0003714; GO:0005634; GO:0005694; GO:0005829; GO:0006334; GO:0006336; GO:0006368; GO:0016480; GO:1905268
reviewed	P32485	HOG1_YEAST	Mitogen-activated protein kinase HOG1 (MAP kinase HOG1) (EC 2.7.11.24) (High osmolarity glycerol response protein 1)	HOG1 SSK3 YLR113W L2931 L9354.2	S000004103	YLR113W	Hog1p	Saccharomyces cerevisiae (strain ATCC 204508 / S288c) (Baker's yeast)	cellular response to oxidative stress [GO:0034599]; hyperosmotic response [GO:0006972]; intracellular signal transduction [GO:0035556]; negative regulation of exit from mitosis [GO:0001100]; osmosensory signaling pathway [GO:0007231]; positive regulation of transcription by RNA polymerase II [GO:0045944]; protein phosphorylation [GO:0006468]; regulation of macroautophagy [GO:0016241]; regulation …	cytoplasm [GO:0005737]; nucleus [GO:0005634]	cytoplasm [GO:0005737]; nucleus [GO:0005634]; ATP binding [GO:0005524]; calmodulin binding [GO:0005516]; chromatin binding [GO:0003682]; MAP kinase activity [GO:0004707]; protein serine kinase activity [GO:0106310]; protein serine/threonine kinase activity [GO:0004674]; cellular response to oxidative stress [GO:0034599]; hyperosmotic response [GO:0006972]; intracellular signal transduction [GO:00…	ATP binding [GO:0005524]; calmodulin binding [GO:0005516]; chromatin binding [GO:0003682]; MAP kinase activity [GO:0004707]; protein serine kinase activity [GO:0106310]; protein serine/threonine kinase activity [GO:0004674]	GO:0001100; GO:0003682; GO:0004674; GO:0004707; GO:0005516; GO:0005524; GO:0005634; GO:0005737; GO:0006357; GO:0006468; GO:0006972; GO:0007231; GO:0016241; GO:0033262; GO:0034599; GO:0035556; GO:0045944; GO:0051403; GO:0106310
reviewed	P32494	NGG1_YEAST	Chromatin-remodeling complexes subunit NGG1 (Transcriptional adapter 3)	NGG1 ADA3 SWI7 YDR176W YD9395.09	S000002583	YDR176W	Ngg1p	Saccharomyces cerevisiae (strain ATCC 204508 / S288c) (Baker's yeast)	chromatin organization [GO:0006325]; histone acetylation [GO:0016573]; histone deubiquitination [GO:0016578]; regulation of transcription by RNA polymerase II [GO:0006357]	ADA complex [GO:0140671]; nucleus [GO:0005634]; SAGA complex [GO:0000124]; SLIK (SAGA-like) complex [GO:0046695]	ADA complex [GO:0140671]; nucleus [GO:0005634]; SAGA complex [GO:0000124]; SLIK (SAGA-like) complex [GO:0046695]; transcription coactivator activity [GO:0003713]; chromatin organization [GO:0006325]; histone acetylation [GO:0016573]; histone deubiquitination [GO:0016578]; regulation of transcription by RNA polymerase II [GO:0006357]	transcription coactivator activity [GO:0003713]	GO:0000124; GO:0003713; GO:0005634; GO:0006325; GO:0006357; GO:0016573; GO:0016578; GO:0046695; GO:0140671
reviewed	P32499	NUP2_YEAST	Nucleoporin NUP2 (Nuclear pore protein NUP2) (p95)	NUP2 YLR335W L8300.9	S000004327	YLR335W	Nup2p	Saccharomyces cerevisiae (strain ATCC 204508 / S288c) (Baker's yeast)	mRNA export from nucleus in response to heat stress [GO:0031990]; NLS-bearing protein import into nucleus [GO:0006607]; nucleocytoplasmic transport [GO:0006913]; poly(A)+ mRNA export from nucleus [GO:0016973]; post-transcriptional tethering of RNA polymerase II gene DNA at nuclear periphery [GO:0000973]; protein export from nucleus [GO:0006611]; protein localization to nuclear inner membrane [GO:…	chromosome, telomeric region [GO:0000781]; cytoplasm [GO:0005737]; mitochondrion [GO:0005739]; NLS-dependent protein nuclear import complex [GO:0042564]; nuclear envelope [GO:0005635]; nuclear membrane [GO:0031965]; nuclear pore [GO:0005643]; nuclear pore cytoplasmic filaments [GO:0044614]; nuclear pore nuclear basket [GO:0044615]	chromosome, telomeric region [GO:0000781]; cytoplasm [GO:0005737]; mitochondrion [GO:0005739]; NLS-dependent protein nuclear import complex [GO:0042564]; nuclear envelope [GO:0005635]; nuclear membrane [GO:0031965]; nuclear pore [GO:0005643]; nuclear pore cytoplasmic filaments [GO:0044614]; nuclear pore nuclear basket [GO:0044615]; importin-alpha family protein binding [GO:0061676]; small GTPase …	importin-alpha family protein binding [GO:0061676]; small GTPase binding [GO:0031267]; structural constituent of nuclear pore [GO:0017056]	GO:0000781; GO:0000972; GO:0000973; GO:0005635; GO:0005643; GO:0005737; GO:0005739; GO:0006607; GO:0006611; GO:0006913; GO:0016973; GO:0017056; GO:0030466; GO:0031267; GO:0031509; GO:0031965; GO:0031990; GO:0036228; GO:0042564; GO:0044614; GO:0044615; GO:0050790; GO:0061676
reviewed	P32558	SPT16_YEAST	FACT complex subunit SPT16 (Cell division control protein 68) (Facilitates chromatin transcription complex subunit SPT16) (Suppressor of Ty protein 16)	SPT16 CDC68 SSF1 YGL207W	S000003175	YGL207W	Spt16p	Saccharomyces cerevisiae (strain ATCC 204508 / S288c) (Baker's yeast)	DNA repair [GO:0006281]; DNA replication-independent chromatin organization [GO:0034724]; DNA-templated DNA replication [GO:0006261]; nucleosome assembly [GO:0006334]; nucleosome organization [GO:0034728]; positive regulation of RNA polymerase II transcription preinitiation complex assembly [GO:0045899]; positive regulation of transcription elongation by RNA polymerase II [GO:0032968]; positive r…	chromatin [GO:0000785]; FACT complex [GO:0035101]; replication fork protection complex [GO:0031298]	chromatin [GO:0000785]; FACT complex [GO:0035101]; replication fork protection complex [GO:0031298]; DNA repair [GO:0006281]; DNA replication-independent chromatin organization [GO:0034724]; DNA-templated DNA replication [GO:0006261]; nucleosome assembly [GO:0006334]; nucleosome organization [GO:0034728]; positive regulation of RNA polymerase II transcription preinitiation complex assembly [GO:00…		GO:0000785; GO:0006261; GO:0006281; GO:0006334; GO:0006368; GO:0007063; GO:0031298; GO:0032968; GO:0034724; GO:0034728; GO:0035101; GO:0045899; GO:0060261; GO:1902275
reviewed	P32561	RPD3_YEAST	Histone deacetylase RPD3 (EC 3.5.1.98) (Transcriptional regulatory protein RPD3)	RPD3 MOF6 REC3 SDI2 SDS6 YNL330C N0305	S000005274	YNL330C	Rpd3p	Saccharomyces cerevisiae (strain ATCC 204508 / S288c) (Baker's yeast)	autophagy of nucleus [GO:0044804]; histone deacetylation [GO:0016575]; negative regulation of reciprocal meiotic recombination [GO:0045128]; negative regulation of ribosomal DNA heterochromatin assembly [GO:0061188]; negative regulation of silent mating-type cassette heterochromatin assembly [GO:0061186]; negative regulation of transcription by RNA polymerase I [GO:0016479]; negative regulation o…	cytoplasm [GO:0005737]; histone deacetylase complex [GO:0000118]; nuclear periphery [GO:0034399]; nucleus [GO:0005634]; Rpd3L complex [GO:0033698]; Rpd3L-Expanded complex [GO:0070210]; Rpd3S/Clr6-CII complex [GO:0032221]; Sin3-type complex [GO:0070822]; Snt2C complex [GO:0070211]	cytoplasm [GO:0005737]; histone deacetylase complex [GO:0000118]; nuclear periphery [GO:0034399]; nucleus [GO:0005634]; Rpd3L complex [GO:0033698]; Rpd3L-Expanded complex [GO:0070210]; Rpd3S/Clr6-CII complex [GO:0032221]; Sin3-type complex [GO:0070822]; Snt2C complex [GO:0070211]; histone deacetylase activity [GO:0004407]; transcription coactivator activity [GO:0003713]; transcription corepressor…	histone deacetylase activity [GO:0004407]; transcription coactivator activity [GO:0003713]; transcription corepressor activity [GO:0003714]	GO:0000083; GO:0000117; GO:0000118; GO:0000122; GO:0003713; GO:0003714; GO:0004407; GO:0005634; GO:0005737; GO:0006334; GO:0006355; GO:0006357; GO:0006368; GO:0006979; GO:0016239; GO:0016479; GO:0016575; GO:0030174; GO:0032221; GO:0033698; GO:0034399; GO:0034503; GO:0044804; GO:0045128; GO:0045944; GO:0051038; GO:0061186; GO:0061188; GO:0061587; GO:0070210; GO:0070211; GO:0070550; GO:0070822
reviewed	P32591	SWI3_YEAST	SWI/SNF complex subunit SWI3 (Transcription factor TYE2) (Transcription regulatory protein SWI3)	SWI3 TYE2 YJL176C J0495	S000003712	YJL176C	Swi3p	Saccharomyces cerevisiae (strain ATCC 204508 / S288c) (Baker's yeast)	carbon catabolite activation of transcription from RNA polymerase II promoter [GO:0000436]; chromatin remodeling [GO:0006338]; positive regulation of DNA-templated transcription [GO:0045893]; positive regulation of double-strand break repair via homologous recombination [GO:1905168]; positive regulation of mating type switching [GO:0031496]; positive regulation of transcription by RNA polymerase …	chromatin [GO:0000785]; cytosol [GO:0005829]; nucleus [GO:0005634]; SWI/SNF complex [GO:0016514]	chromatin [GO:0000785]; cytosol [GO:0005829]; nucleus [GO:0005634]; SWI/SNF complex [GO:0016514]; DNA binding [GO:0003677]; histone binding [GO:0042393]; carbon catabolite activation of transcription from RNA polymerase II promoter [GO:0000436]; chromatin remodeling [GO:0006338]; positive regulation of DNA-templated transcription [GO:0045893]; positive regulation of double-strand break repair via…	DNA binding [GO:0003677]; histone binding [GO:0042393]	GO:0000436; GO:0000785; GO:0003677; GO:0005634; GO:0005829; GO:0006338; GO:0006357; GO:0016514; GO:0031496; GO:0042393; GO:0045893; GO:0045944; GO:1905168
reviewed	P32597	STH1_YEAST	Nuclear protein STH1/NPS1 (EC 3.6.4.12) (ATP-dependent helicase STH1) (Chromatin structure-remodeling complex protein STH1) (SNF2 homolog)	STH1 NPS1 YIL126W	S000001388	YIL126W	Sth1p	Saccharomyces cerevisiae (strain ATCC 204508 / S288c) (Baker's yeast)	base-excision repair [GO:0006284]; chromatin remodeling [GO:0006338]; chromatin remodeling at centromere [GO:0031055]; chromosome segregation [GO:0007059]; cytoskeleton organization [GO:0007010]; double-strand break repair [GO:0006302]; double-strand break repair via nonhomologous end joining [GO:0006303]; meiotic cell cycle [GO:0051321]; nucleosome disassembly [GO:0006337]; positive regulation o…	chromatin [GO:0000785]; chromosome, centromeric region [GO:0000775]; nucleus [GO:0005634]; RSC-type complex [GO:0016586]	chromatin [GO:0000785]; chromosome, centromeric region [GO:0000775]; nucleus [GO:0005634]; RSC-type complex [GO:0016586]; ATP binding [GO:0005524]; ATP hydrolysis activity [GO:0016887]; ATP-dependent activity, acting on DNA [GO:0008094]; ATP-dependent chromatin remodeler activity [GO:0140658]; DNA binding [GO:0003677]; DNA helicase activity [GO:0003678]; DNA translocase activity [GO:0015616]; hel…	ATP binding [GO:0005524]; ATP hydrolysis activity [GO:0016887]; ATP-dependent activity, acting on DNA [GO:0008094]; ATP-dependent chromatin remodeler activity [GO:0140658]; DNA binding [GO:0003677]; DNA helicase activity [GO:0003678]; DNA translocase activity [GO:0015616]; helicase activity [GO:0004386]; lysine-acetylated histone binding [GO:0070577]	GO:0000775; GO:0000785; GO:0003677; GO:0003678; GO:0004386; GO:0005524; GO:0005634; GO:0006284; GO:0006302; GO:0006303; GO:0006337; GO:0006338; GO:0006355; GO:0006368; GO:0007010; GO:0007059; GO:0008094; GO:0015616; GO:0016586; GO:0016887; GO:0031055; GO:0045944; GO:0051321; GO:0061587; GO:0070577; GO:0140658
reviewed	P32628	RAD23_YEAST	UV excision repair protein RAD23	RAD23 YEL037C SYGP-ORF29	S000000763	YEL037C	Rad23p	Saccharomyces cerevisiae (strain ATCC 204508 / S288c) (Baker's yeast)	negative regulation of transcription by RNA polymerase II [GO:0000122]; nucleotide-excision repair, DNA damage recognition [GO:0000715]; proteasome-mediated ubiquitin-dependent protein catabolic process [GO:0043161]; protein deglycosylation [GO:0006517]; protein deglycosylation involved in glycoprotein catabolic process [GO:0035977]; ubiquitin-dependent ERAD pathway [GO:0030433]; ubiquitin-depend…	cytoplasm [GO:0005737]; cytosol [GO:0005829]; mitochondrion [GO:0005739]; nucleoplasm [GO:0005654]; nucleotide-excision repair factor 2 complex [GO:0000111]; PNGase complex [GO:0120125]	cytoplasm [GO:0005737]; cytosol [GO:0005829]; mitochondrion [GO:0005739]; nucleoplasm [GO:0005654]; nucleotide-excision repair factor 2 complex [GO:0000111]; PNGase complex [GO:0120125]; damaged DNA binding [GO:0003684]; polyubiquitin modification-dependent protein binding [GO:0031593]; proteasome binding [GO:0070628]; protein-macromolecule adaptor activity [GO:0030674]; ubiquitin binding [GO:004…	damaged DNA binding [GO:0003684]; polyubiquitin modification-dependent protein binding [GO:0031593]; proteasome binding [GO:0070628]; protein-macromolecule adaptor activity [GO:0030674]; ubiquitin binding [GO:0043130]	GO:0000111; GO:0000122; GO:0000715; GO:0003684; GO:0005654; GO:0005737; GO:0005739; GO:0005829; GO:0006517; GO:0030433; GO:0030674; GO:0031593; GO:0035977; GO:0043130; GO:0043161; GO:0070628; GO:0097466; GO:0120125
reviewed	P32641	RAD24_YEAST	Checkpoint protein RAD24	RAD24 YER173W SYGP-ORF60	S000000975	YER173W	Rad24p	Saccharomyces cerevisiae (strain ATCC 204508 / S288c) (Baker's yeast)	DNA damage checkpoint signaling [GO:0000077]; DNA repair [GO:0006281]; mitotic DNA replication checkpoint signaling [GO:0033314]; nucleotide-excision repair [GO:0006289]; reciprocal meiotic recombination [GO:0007131]	nucleus [GO:0005634]; Rad17 RFC-like complex [GO:0031389]	nucleus [GO:0005634]; Rad17 RFC-like complex [GO:0031389]; ATP binding [GO:0005524]; chromatin binding [GO:0003682]; DNA clamp loader activity [GO:0003689]; DNA damage checkpoint signaling [GO:0000077]; DNA repair [GO:0006281]; mitotic DNA replication checkpoint signaling [GO:0033314]; nucleotide-excision repair [GO:0006289]; reciprocal meiotic recombination [GO:0007131]	ATP binding [GO:0005524]; chromatin binding [GO:0003682]; DNA clamp loader activity [GO:0003689]	GO:0000077; GO:0003682; GO:0003689; GO:0005524; GO:0005634; GO:0006281; GO:0006289; GO:0007131; GO:0031389; GO:0033314
reviewed	P32657	CHD1_YEAST	Chromo domain-containing protein 1 (EC 3.6.4.-) (ATP-dependent helicase CHD1)	CHD1 YER164W SYGP-ORF4	S000000966	YER164W	Chd1p	Saccharomyces cerevisiae (strain ATCC 204508 / S288c) (Baker's yeast)	chromatin remodeling [GO:0006338]; histone acetylation [GO:0016573]; histone deubiquitination [GO:0016578]; histone H2B conserved C-terminal lysine ubiquitination [GO:0071894]; negative regulation of DNA-templated DNA replication [GO:2000104]; negative regulation of histone exchange [GO:1900050]; negative regulation of histone H3-K14 acetylation [GO:0071441]; negative regulation of histone H3-K9 …	chromatin [GO:0000785]; mitochondrion [GO:0005739]; nucleolar chromatin [GO:0030874]; nucleus [GO:0005634]; SAGA complex [GO:0000124]; SLIK (SAGA-like) complex [GO:0046695]	chromatin [GO:0000785]; mitochondrion [GO:0005739]; nucleolar chromatin [GO:0030874]; nucleus [GO:0005634]; SAGA complex [GO:0000124]; SLIK (SAGA-like) complex [GO:0046695]; ATP binding [GO:0005524]; ATP hydrolysis activity [GO:0016887]; ATP-dependent activity, acting on DNA [GO:0008094]; ATP-dependent chromatin remodeler activity [GO:0140658]; chromatin binding [GO:0003682]; chromatin DNA bindin…	ATP binding [GO:0005524]; ATP hydrolysis activity [GO:0016887]; ATP-dependent activity, acting on DNA [GO:0008094]; ATP-dependent chromatin remodeler activity [GO:0140658]; chromatin binding [GO:0003682]; chromatin DNA binding [GO:0031490]; DNA binding [GO:0003677]; helicase activity [GO:0004386]; histone binding [GO:0042393]; methylated histone binding [GO:0035064]; rDNA binding [GO:0000182]; tr…	GO:0000124; GO:0000182; GO:0000785; GO:0000976; GO:0001178; GO:0003677; GO:0003682; GO:0004386; GO:0005524; GO:0005634; GO:0005739; GO:0006338; GO:0006357; GO:0006363; GO:0006368; GO:0006369; GO:0007062; GO:0008094; GO:0016573; GO:0016578; GO:0016887; GO:0030874; GO:0031490; GO:0034728; GO:0035064; GO:0042393; GO:0046695; GO:0071441; GO:0071894; GO:0140658; GO:1900050; GO:1902275; GO:2000104; GO:…
reviewed	P32807	KU70_YEAST	ATP-dependent DNA helicase II subunit 1 (EC 3.6.4.12) (ATP-dependent DNA helicase II subunit Ku70) (High affinity DNA-binding factor subunit 1)	YKU70 HDF1 NES24 YMR284W YM8021.10	S000004897	YMR284W	Yku70p	Saccharomyces cerevisiae (strain ATCC 204508 / S288c) (Baker's yeast)	cellular response to gamma radiation [GO:0071480]; cellular response to X-ray [GO:0071481]; chromatin organization [GO:0006325]; double-strand break repair via break-induced replication [GO:0000727]; double-strand break repair via homologous recombination [GO:0000724]; double-strand break repair via nonhomologous end joining [GO:0006303]; establishment of protein-containing complex localization t…	chromosome, telomeric region [GO:0000781]; Ku70:Ku80 complex [GO:0043564]; nuclear envelope [GO:0005635]	chromosome, telomeric region [GO:0000781]; Ku70:Ku80 complex [GO:0043564]; nuclear envelope [GO:0005635]; ATP binding [GO:0005524]; ATP hydrolysis activity [GO:0016887]; damaged DNA binding [GO:0003684]; DNA helicase activity [GO:0003678]; telomerase RNA binding [GO:0070034]; telomeric DNA binding [GO:0042162]; cellular response to gamma radiation [GO:0071480]; cellular response to X-ray [GO:0071…	ATP binding [GO:0005524]; ATP hydrolysis activity [GO:0016887]; damaged DNA binding [GO:0003684]; DNA helicase activity [GO:0003678]; telomerase RNA binding [GO:0070034]; telomeric DNA binding [GO:0042162]	GO:0000723; GO:0000724; GO:0000725; GO:0000727; GO:0000781; GO:0003678; GO:0003684; GO:0005524; GO:0005635; GO:0006303; GO:0006325; GO:0016887; GO:0030466; GO:0031509; GO:0042162; GO:0043564; GO:0070034; GO:0071480; GO:0071481; GO:0097552; GO:0097695
reviewed	P32828	SLX5_YEAST	E3 ubiquitin-protein ligase complex SLX5-SLX8 subunit SLX5 (EC 2.3.2.27) (Hexose metabolism-related protein HEX3) (RING-type E3 ubiquitin transferase SLX5) (Synthetic lethal of unknown function protein 5)	SLX5 HEX3 YDL013W D2875	S000002171	YDL013W	Slx5p	Saccharomyces cerevisiae (strain ATCC 204508 / S288c) (Baker's yeast)	apoptotic process [GO:0006915]; cellular response to DNA damage stimulus [GO:0006974]; DNA repair [GO:0006281]; protein sumoylation [GO:0016925]; protein ubiquitination [GO:0016567]; telomere maintenance [GO:0000723]; ubiquitin-dependent protein catabolic process [GO:0006511]	chromosome, centromeric region [GO:0000775]; kinetochore [GO:0000776]; nucleus [GO:0005634]; SUMO-targeted ubiquitin ligase complex [GO:0033768]	chromosome, centromeric region [GO:0000775]; kinetochore [GO:0000776]; nucleus [GO:0005634]; SUMO-targeted ubiquitin ligase complex [GO:0033768]; SUMO binding [GO:0032183]; transferase activity [GO:0016740]; apoptotic process [GO:0006915]; cellular response to DNA damage stimulus [GO:0006974]; DNA repair [GO:0006281]; protein sumoylation [GO:0016925]; protein ubiquitination [GO:0016567]; telomere…	SUMO binding [GO:0032183]; transferase activity [GO:0016740]	GO:0000723; GO:0000775; GO:0000776; GO:0005634; GO:0006281; GO:0006511; GO:0006915; GO:0006974; GO:0016567; GO:0016740; GO:0016925; GO:0032183; GO:0033768
reviewed	P32832	RSC7_YEAST	Chromatin structure-remodeling complex subunit RSC7 (Nuclear protein localization protein 6) (Remodel the structure of chromatin complex subunit 7)	NPL6 RSC7 YMR091C YM9582.16C	S000004697	YMR091C	Npl6p	Saccharomyces cerevisiae (strain ATCC 204508 / S288c) (Baker's yeast)	chromatin remodeling [GO:0006338]; double-strand break repair via nonhomologous end joining [GO:0006303]; nucleosome disassembly [GO:0006337]; transcription elongation by RNA polymerase II promoter [GO:0006368]	chromatin [GO:0000785]; nucleus [GO:0005634]; RSC-type complex [GO:0016586]	chromatin [GO:0000785]; nucleus [GO:0005634]; RSC-type complex [GO:0016586]; chromatin remodeling [GO:0006338]; double-strand break repair via nonhomologous end joining [GO:0006303]; nucleosome disassembly [GO:0006337]; transcription elongation by RNA polymerase II promoter [GO:0006368]		GO:0000785; GO:0005634; GO:0006303; GO:0006337; GO:0006338; GO:0006368; GO:0016586
reviewed	P32833	ORC2_YEAST	Origin recognition complex subunit 2 (Origin recognition complex 71 kDa subunit)	ORC2 RRR1 SIR5 YBR060C YBR0523	S000000264	YBR060C	Orc2p	Saccharomyces cerevisiae (strain ATCC 204508 / S288c) (Baker's yeast)	DNA replication initiation [GO:0006270]; histone H3-K4 methylation [GO:0051568]; pre-replicative complex assembly involved in nuclear cell cycle DNA replication [GO:0006267]; silent mating-type cassette heterochromatin assembly [GO:0030466]; subtelomeric heterochromatin assembly [GO:0031509]	chromosome, telomeric region [GO:0000781]; DNA replication preinitiation complex [GO:0031261]; nuclear origin of replication recognition complex [GO:0005664]; nuclear pre-replicative complex [GO:0005656]; nucleoplasm [GO:0005654]; nucleus [GO:0005634]	chromosome, telomeric region [GO:0000781]; DNA replication preinitiation complex [GO:0031261]; nuclear origin of replication recognition complex [GO:0005664]; nuclear pre-replicative complex [GO:0005656]; nucleoplasm [GO:0005654]; nucleus [GO:0005634]; chromatin binding [GO:0003682]; DNA replication origin binding [GO:0003688]; DNA replication initiation [GO:0006270]; histone H3-K4 methylation [G…	chromatin binding [GO:0003682]; DNA replication origin binding [GO:0003688]	GO:0000781; GO:0003682; GO:0003688; GO:0005634; GO:0005654; GO:0005656; GO:0005664; GO:0006267; GO:0006270; GO:0030466; GO:0031261; GO:0031509; GO:0051568
reviewed	P32849	RAD5_YEAST	DNA repair protein RAD5 (EC 3.6.4.-) (Radiation sensitivity protein 5) (Revertibility protein 2)	RAD5 REV2 SNM2 YLR032W	S000004022	YLR032W	Rad5p	Saccharomyces cerevisiae (strain ATCC 204508 / S288c) (Baker's yeast)	DNA repair [GO:0006281]; double-strand break repair [GO:0006302]; error-free postreplication DNA repair [GO:0042275]; error-free translesion synthesis [GO:0070987]; error-prone translesion synthesis [GO:0042276]; free ubiquitin chain polymerization [GO:0010994]; postreplication repair [GO:0006301]; protein polyubiquitination [GO:0000209]	chromatin [GO:0000785]; chromosome, telomeric region [GO:0000781]; cytoplasm [GO:0005737]; nucleus [GO:0005634]	chromatin [GO:0000785]; chromosome, telomeric region [GO:0000781]; cytoplasm [GO:0005737]; nucleus [GO:0005634]; ATP binding [GO:0005524]; ATP-dependent activity, acting on DNA [GO:0008094]; ATP-dependent chromatin remodeler activity [GO:0140658]; four-way junction DNA binding [GO:0000400]; four-way junction helicase activity [GO:0009378]; hydrolase activity, acting on acid anhydrides, in phospho…	ATP binding [GO:0005524]; ATP-dependent activity, acting on DNA [GO:0008094]; ATP-dependent chromatin remodeler activity [GO:0140658]; four-way junction DNA binding [GO:0000400]; four-way junction helicase activity [GO:0009378]; hydrolase activity, acting on acid anhydrides, in phosphorus-containing anhydrides [GO:0016818]; Y-form DNA binding [GO:0000403]; zinc ion binding [GO:0008270]	GO:0000209; GO:0000400; GO:0000403; GO:0000781; GO:0000785; GO:0005524; GO:0005634; GO:0005737; GO:0006281; GO:0006301; GO:0006302; GO:0008094; GO:0008270; GO:0009378; GO:0010994; GO:0016818; GO:0042275; GO:0042276; GO:0070987; GO:0140658
reviewed	P32863	RAD54_YEAST	DNA repair and recombination protein RAD54 (EC 3.6.4.12)	RAD54 YGL163C G1821	S000003131	YGL163C	Rad54p	Saccharomyces cerevisiae (strain ATCC 204508 / S288c) (Baker's yeast)	chromatin remodeling [GO:0006338]; DNA geometric change [GO:0032392]; double-strand break repair via synthesis-dependent strand annealing [GO:0045003]; heteroduplex formation [GO:0030491]; positive regulation of endodeoxyribonuclease activity [GO:0032079]; reciprocal meiotic recombination [GO:0007131]; telomere maintenance via recombination [GO:0000722]	cytoplasm [GO:0005737]; nucleus [GO:0005634]	cytoplasm [GO:0005737]; nucleus [GO:0005634]; ATP binding [GO:0005524]; ATP hydrolysis activity [GO:0016887]; ATP-dependent activity, acting on DNA [GO:0008094]; ATP-dependent chromatin remodeler activity [GO:0140658]; DNA binding [GO:0003677]; DNA helicase activity [GO:0003678]; DNA translocase activity [GO:0015616]; metal ion binding [GO:0046872]; chromatin remodeling [GO:0006338]; DNA geometri…	ATP binding [GO:0005524]; ATP hydrolysis activity [GO:0016887]; ATP-dependent activity, acting on DNA [GO:0008094]; ATP-dependent chromatin remodeler activity [GO:0140658]; DNA binding [GO:0003677]; DNA helicase activity [GO:0003678]; DNA translocase activity [GO:0015616]; metal ion binding [GO:0046872]	GO:0000722; GO:0003677; GO:0003678; GO:0005524; GO:0005634; GO:0005737; GO:0006338; GO:0007131; GO:0008094; GO:0015616; GO:0016887; GO:0030491; GO:0032079; GO:0032392; GO:0045003; GO:0046872; GO:0140658
reviewed	P32908	SMC1_YEAST	Structural maintenance of chromosomes protein 1 (DA-box protein SMC1)	SMC1 CHL10 YFL008W	S000001886	YFL008W	Smc1p	Saccharomyces cerevisiae (strain ATCC 204508 / S288c) (Baker's yeast)	cell division [GO:0051301]; double-strand break repair [GO:0006302]; establishment of meiotic sister chromatid cohesion [GO:0034089]; establishment of mitotic sister chromatid cohesion [GO:0034087]; mitotic sister chromatid cohesion [GO:0007064]; mitotic sister chromatid segregation [GO:0000070]; sister chromatid cohesion [GO:0007062]	cohesin complex [GO:0008278]; mitotic cohesin complex [GO:0030892]; nucleus [GO:0005634]	cohesin complex [GO:0008278]; mitotic cohesin complex [GO:0030892]; nucleus [GO:0005634]; ATP binding [GO:0005524]; ATP hydrolysis activity [GO:0016887]; DNA binding [GO:0003677]; DNA secondary structure binding [GO:0000217]; double-stranded DNA binding [GO:0003690]; identical protein binding [GO:0042802]; minor groove of adenine-thymine-rich DNA binding [GO:0003680]; cell division [GO:0051301]; …	ATP binding [GO:0005524]; ATP hydrolysis activity [GO:0016887]; DNA binding [GO:0003677]; DNA secondary structure binding [GO:0000217]; double-stranded DNA binding [GO:0003690]; identical protein binding [GO:0042802]; minor groove of adenine-thymine-rich DNA binding [GO:0003680]	GO:0000070; GO:0000217; GO:0003677; GO:0003680; GO:0003690; GO:0005524; GO:0005634; GO:0006302; GO:0007062; GO:0007064; GO:0008278; GO:0016887; GO:0030892; GO:0034087; GO:0034089; GO:0042802; GO:0051301
reviewed	P32914	SPT4_YEAST	Transcription elongation factor SPT4 (Chromatin elongation factor SPT4)	SPT4 YGR063C	S000003295	YGR063C	Spt4p	Saccharomyces cerevisiae (strain ATCC 204508 / S288c) (Baker's yeast)	7-methylguanosine mRNA capping [GO:0006370]; chromatin organization [GO:0006325]; heterochromatin assembly [GO:0031507]; intracellular mRNA localization [GO:0008298]; mRNA processing [GO:0006397]; negative regulation of autophagy [GO:0010507]; negative regulation of transcription elongation by RNA polymerase I [GO:2001208]; positive regulation of transcription elongation by RNA polymerase I [GO:2…	DSIF complex [GO:0032044]; kinetochore [GO:0000776]; nucleus [GO:0005634]	DSIF complex [GO:0032044]; kinetochore [GO:0000776]; nucleus [GO:0005634]; protein-containing complex binding [GO:0044877]; rDNA binding [GO:0000182]; RNA polymerase I general transcription initiation factor activity [GO:0001181]; RNA polymerase II complex binding [GO:0000993]; zinc ion binding [GO:0008270]; 7-methylguanosine mRNA capping [GO:0006370]; chromatin organization [GO:0006325]; heteroc…	protein-containing complex binding [GO:0044877]; rDNA binding [GO:0000182]; RNA polymerase I general transcription initiation factor activity [GO:0001181]; RNA polymerase II complex binding [GO:0000993]; zinc ion binding [GO:0008270]	GO:0000182; GO:0000776; GO:0000993; GO:0001181; GO:0005634; GO:0006325; GO:0006355; GO:0006370; GO:0006397; GO:0008270; GO:0008298; GO:0010507; GO:0031507; GO:0032044; GO:0032968; GO:0034243; GO:0044877; GO:0090262; GO:2000232; GO:2001208; GO:2001209
reviewed	P33748	MSN2_YEAST	Zinc finger protein MSN2 (Multicopy suppressor of SNF1 protein 2)	MSN2 YMR037C YM9532.02C	S000004640	YMR037C	Msn2p	Saccharomyces cerevisiae (strain ATCC 204508 / S288c) (Baker's yeast)	chromatin remodeling [GO:0006338]; positive regulation of transcription by RNA polymerase II [GO:0045944]; regulation of transcription by RNA polymerase II [GO:0006357]; regulation of transcription from RNA polymerase II promoter in response to oxidative stress [GO:0043619]; response to starvation [GO:0042594]	cytoplasm [GO:0005737]; cytosol [GO:0005829]; nucleus [GO:0005634]	cytoplasm [GO:0005737]; cytosol [GO:0005829]; nucleus [GO:0005634]; cis-regulatory region sequence-specific DNA binding [GO:0000987]; DNA-binding transcription factor activity, RNA polymerase II-specific [GO:0000981]; metal ion binding [GO:0046872]; chromatin remodeling [GO:0006338]; positive regulation of transcription by RNA polymerase II [GO:0045944]; regulation of transcription by RNA polymer…	cis-regulatory region sequence-specific DNA binding [GO:0000987]; DNA-binding transcription factor activity, RNA polymerase II-specific [GO:0000981]; metal ion binding [GO:0046872]	GO:0000981; GO:0000987; GO:0005634; GO:0005737; GO:0005829; GO:0006338; GO:0006357; GO:0042594; GO:0043619; GO:0045944; GO:0046872
reviewed	P34111	TFC3_YEAST	Transcription factor tau 138 kDa subunit (TFIIIC 138 kDa subunit) (Transcription factor C subunit 3)	TFC3 TSV115 YAL001C FUN24	S000000001	YAL001C	Tfc3p	Saccharomyces cerevisiae (strain ATCC 204508 / S288c) (Baker's yeast)	5S class rRNA transcription by RNA polymerase III [GO:0042791]; protein localization to chromatin [GO:0071168]; transcription by RNA polymerase III [GO:0006383]; transcription initiation at RNA polymerase III promoter [GO:0006384]	mitochondrion [GO:0005739]; nucleoplasm [GO:0005654]; transcription factor TFIIIC complex [GO:0000127]	mitochondrion [GO:0005739]; nucleoplasm [GO:0005654]; transcription factor TFIIIC complex [GO:0000127]; DNA binding [GO:0003677]; 5S class rRNA transcription by RNA polymerase III [GO:0042791]; protein localization to chromatin [GO:0071168]; transcription by RNA polymerase III [GO:0006383]; transcription initiation at RNA polymerase III promoter [GO:0006384]	DNA binding [GO:0003677]	GO:0000127; GO:0003677; GO:0005654; GO:0005739; GO:0006383; GO:0006384; GO:0042791; GO:0071168
reviewed	P34161	YOX1_YEAST	Homeobox protein YOX1	YOX1 YML027W	S000004489	YML027W	Yox1p	Saccharomyces cerevisiae (strain ATCC 204508 / S288c) (Baker's yeast)	cell differentiation [GO:0030154]; negative regulation of transcription involved in G1/S transition of mitotic cell cycle [GO:0071930]; regulation of transcription by RNA polymerase II [GO:0006357]	chromatin [GO:0000785]; cytoplasm [GO:0005737]; nucleus [GO:0005634]	chromatin [GO:0000785]; cytoplasm [GO:0005737]; nucleus [GO:0005634]; DNA-binding transcription factor activity, RNA polymerase II-specific [GO:0000981]; RNA polymerase II cis-regulatory region sequence-specific DNA binding [GO:0000978]; RNA polymerase II transcription regulatory region sequence-specific DNA binding [GO:0000977]; sequence-specific DNA binding [GO:0043565]; cell differentiation [G…	DNA-binding transcription factor activity, RNA polymerase II-specific [GO:0000981]; RNA polymerase II cis-regulatory region sequence-specific DNA binding [GO:0000978]; RNA polymerase II transcription regulatory region sequence-specific DNA binding [GO:0000977]; sequence-specific DNA binding [GO:0043565]	GO:0000785; GO:0000977; GO:0000978; GO:0000981; GO:0005634; GO:0005737; GO:0006357; GO:0030154; GO:0043565; GO:0071930
reviewed	P34218	SAS3_YEAST	Histone acetyltransferase SAS3 (EC 2.3.1.48) (Something about silencing protein 3)	SAS3 YBL052C YBL0507 YBL0515	S000000148	YBL052C	Sas3p	Saccharomyces cerevisiae (strain ATCC 204508 / S288c) (Baker's yeast)	DNA-templated transcription [GO:0006351]; histone acetylation [GO:0016573]; negative regulation of DNA-templated transcription [GO:0045892]; positive regulation of transcription by RNA polymerase II [GO:0045944]; silent mating-type cassette heterochromatin assembly [GO:0030466]; subtelomeric heterochromatin assembly [GO:0031509]	chromosome, telomeric region [GO:0000781]; NuA3 histone acetyltransferase complex [GO:0033100]; NuA3a histone acetyltransferase complex [GO:1990467]; NuA3b histone acetyltransferase complex [GO:1990468]; nucleus [GO:0005634]	chromosome, telomeric region [GO:0000781]; NuA3 histone acetyltransferase complex [GO:0033100]; NuA3a histone acetyltransferase complex [GO:1990467]; NuA3b histone acetyltransferase complex [GO:1990468]; nucleus [GO:0005634]; histone acetyltransferase activity [GO:0004402]; histone binding [GO:0042393]; metal ion binding [GO:0046872]; transcription coregulator activity [GO:0003712]; DNA-templated…	histone acetyltransferase activity [GO:0004402]; histone binding [GO:0042393]; metal ion binding [GO:0046872]; transcription coregulator activity [GO:0003712]	GO:0000781; GO:0003712; GO:0004402; GO:0005634; GO:0006351; GO:0016573; GO:0030466; GO:0031509; GO:0033100; GO:0042393; GO:0045892; GO:0045944; GO:0046872; GO:1990467; GO:1990468
reviewed	P34233	ASH1_YEAST	Transcriptional regulatory protein ASH1 (Daughter cells HO repressor protein)	ASH1 YKL185W	S000001668	YKL185W	Ash1p	Saccharomyces cerevisiae (strain ATCC 204508 / S288c) (Baker's yeast)	chromatin organization [GO:0006325]; negative regulation of G1/S transition of mitotic cell cycle by negative regulation of transcription from RNA polymerase II promoter [GO:1900477]; negative regulation of transcription by RNA polymerase II [GO:0000122]; positive regulation of pseudohyphal growth by positive regulation of transcription from RNA polymerase II promoter [GO:1900461]	cellular bud [GO:0005933]; nucleus [GO:0005634]; Rpd3L complex [GO:0033698]; Rpd3L-Expanded complex [GO:0070210]	cellular bud [GO:0005933]; nucleus [GO:0005634]; Rpd3L complex [GO:0033698]; Rpd3L-Expanded complex [GO:0070210]; cis-regulatory region sequence-specific DNA binding [GO:0000987]; DNA-binding transcription repressor activity, RNA polymerase II-specific [GO:0001227]; zinc ion binding [GO:0008270]; chromatin organization [GO:0006325]; negative regulation of G1/S transition of mitotic cell cycle by …	cis-regulatory region sequence-specific DNA binding [GO:0000987]; DNA-binding transcription repressor activity, RNA polymerase II-specific [GO:0001227]; zinc ion binding [GO:0008270]	GO:0000122; GO:0000987; GO:0001227; GO:0005634; GO:0005933; GO:0006325; GO:0008270; GO:0033698; GO:0070210; GO:1900461; GO:1900477
reviewed	P35177	SPT7_YEAST	Transcriptional activator SPT7	SPT7 YBR081C YBR0739	S000000285	YBR081C	Spt7p	Saccharomyces cerevisiae (strain ATCC 204508 / S288c) (Baker's yeast)	chromatin organization [GO:0006325]; conjugation with cellular fusion [GO:0000747]; histone acetylation [GO:0016573]; histone deubiquitination [GO:0016578]; protein-containing complex assembly [GO:0065003]; regulation of transcription by RNA polymerase II [GO:0006357]	mitochondrion [GO:0005739]; nucleus [GO:0005634]; SAGA complex [GO:0000124]; SLIK (SAGA-like) complex [GO:0046695]	mitochondrion [GO:0005739]; nucleus [GO:0005634]; SAGA complex [GO:0000124]; SLIK (SAGA-like) complex [GO:0046695]; protein heterodimerization activity [GO:0046982]; structural molecule activity [GO:0005198]; chromatin organization [GO:0006325]; conjugation with cellular fusion [GO:0000747]; histone acetylation [GO:0016573]; histone deubiquitination [GO:0016578]; protein-containing complex assemb…	protein heterodimerization activity [GO:0046982]; structural molecule activity [GO:0005198]	GO:0000124; GO:0000747; GO:0005198; GO:0005634; GO:0005739; GO:0006325; GO:0006357; GO:0016573; GO:0016578; GO:0046695; GO:0046982; GO:0065003
reviewed	P35189	TAF14_YEAST	Transcription initiation factor TFIID subunit 14 (Actin non-complementing mutant 1) (Chromosome stability protein 10) (SWI/SNF chromatin-remodeling complex subunit TAF14) (SWI/SNF complex 29 kDa subunit) (SWI/SNF complex subunit TAF14) (TBP-associated factor 14) (TBP-associated factor 30 kDa) (Transcription factor G 30 kDa subunit) (Transcription initiation factor TFIIF 30 kDa subunit)	TAF14 ANC1 CST10 SWP29 TAF30 TFG3 YPL129W	S000006050	YPL129W	Taf14p	Saccharomyces cerevisiae (strain ATCC 204508 / S288c) (Baker's yeast)	chromatin remodeling [GO:0006338]; DNA repair [GO:0006281]; DNA-templated transcription [GO:0006351]; histone acetylation [GO:0016573]; positive regulation of double-strand break repair via homologous recombination [GO:1905168]; positive regulation of transcription by RNA polymerase II [GO:0045944]; regulation of DNA-templated transcription [GO:0006355]; regulation of transcription by RNA polymer…	chromatin [GO:0000785]; Ino80 complex [GO:0031011]; mediator complex [GO:0016592]; NuA3 histone acetyltransferase complex [GO:0033100]; NuA3a histone acetyltransferase complex [GO:1990467]; NuA3b histone acetyltransferase complex [GO:1990468]; NuA4 histone acetyltransferase complex [GO:0035267]; nucleus [GO:0005634]; SWI/SNF complex [GO:0016514]; Swr1 complex [GO:0000812]; transcription factor TF…	chromatin [GO:0000785]; Ino80 complex [GO:0031011]; mediator complex [GO:0016592]; NuA3 histone acetyltransferase complex [GO:0033100]; NuA3a histone acetyltransferase complex [GO:1990467]; NuA3b histone acetyltransferase complex [GO:1990468]; NuA4 histone acetyltransferase complex [GO:0035267]; nucleus [GO:0005634]; SWI/SNF complex [GO:0016514]; Swr1 complex [GO:0000812]; transcription factor TF…	histone binding [GO:0042393]; RNA polymerase II general transcription initiation factor activity [GO:0016251]	GO:0000785; GO:0000812; GO:0005634; GO:0005669; GO:0005674; GO:0006281; GO:0006338; GO:0006351; GO:0006355; GO:0006357; GO:0006366; GO:0006367; GO:0016251; GO:0016514; GO:0016573; GO:0016592; GO:0031011; GO:0033100; GO:0035267; GO:0042393; GO:0045944; GO:0051123; GO:1905168; GO:1990467; GO:1990468
reviewed	P35208	SPT10_YEAST	Protein SPT10	SPT10 CRE1 SUD1 YJL127C J0702	S000003663	YJL127C	Spt10p	Saccharomyces cerevisiae (strain ATCC 204508 / S288c) (Baker's yeast)	DNA repair [GO:0006281]; histone acetylation [GO:0016573]; histone H3-K56 acetylation [GO:0097043]; negative regulation of autophagy [GO:0010507]; negative regulation of transcription by RNA polymerase II [GO:0000122]; rDNA heterochromatin assembly [GO:0000183]; silent mating-type cassette heterochromatin assembly [GO:0030466]; subtelomeric heterochromatin assembly [GO:0031509]	chromosome, telomeric region [GO:0000781]; nucleus [GO:0005634]	chromosome, telomeric region [GO:0000781]; nucleus [GO:0005634]; acyltransferase activity, transferring groups other than amino-acyl groups [GO:0016747]; histone acetyltransferase activity [GO:0004402]; histone acetyltransferase activity (H3-K56 specific) [GO:0032931]; promoter-specific chromatin binding [GO:1990841]; sequence-specific DNA binding [GO:0043565]; DNA repair [GO:0006281]; histone ac…	acyltransferase activity, transferring groups other than amino-acyl groups [GO:0016747]; histone acetyltransferase activity [GO:0004402]; histone acetyltransferase activity (H3-K56 specific) [GO:0032931]; promoter-specific chromatin binding [GO:1990841]; sequence-specific DNA binding [GO:0043565]	GO:0000122; GO:0000183; GO:0000781; GO:0004402; GO:0005634; GO:0006281; GO:0010507; GO:0016573; GO:0016747; GO:0030466; GO:0031509; GO:0032931; GO:0043565; GO:0097043; GO:1990841
reviewed	P35732	DEF1_YEAST	RNA polymerase II degradation factor 1 (RRM3-interacting protein 1)	DEF1 RIP1 VID31 YKL054C YKL308	S000001537	YKL054C	Def1p	Saccharomyces cerevisiae (strain ATCC 204508 / S288c) (Baker's yeast)	cellular response to DNA damage stimulus [GO:0006974]; protein ubiquitination [GO:0016567]; regulation of protein complex stability [GO:0061635]; regulation of response to DNA damage stimulus [GO:2001020]; telomere maintenance [GO:0000723]; transcription-coupled nucleotide-excision repair [GO:0006283]; ubiquitin-dependent protein catabolic process [GO:0006511]	chromatin [GO:0000785]; chromosome, telomeric region [GO:0000781]; nucleus [GO:0005634]	chromatin [GO:0000785]; chromosome, telomeric region [GO:0000781]; nucleus [GO:0005634]; DNA binding [GO:0003677]; ubiquitin binding [GO:0043130]; cellular response to DNA damage stimulus [GO:0006974]; protein ubiquitination [GO:0016567]; regulation of protein complex stability [GO:0061635]; regulation of response to DNA damage stimulus [GO:2001020]; telomere maintenance [GO:0000723]; transcripti…	DNA binding [GO:0003677]; ubiquitin binding [GO:0043130]	GO:0000723; GO:0000781; GO:0000785; GO:0003677; GO:0005634; GO:0006283; GO:0006511; GO:0006974; GO:0016567; GO:0043130; GO:0061635; GO:2001020
reviewed	P35817	BDF1_YEAST	Bromodomain-containing factor 1	BDF1 YLR399C L8084.18	S000004391	YLR399C	Bdf1p	Saccharomyces cerevisiae (strain ATCC 204508 / S288c) (Baker's yeast)	chromatin remodeling [GO:0006338]; DNA repair [GO:0006281]; negative regulation of heterochromatin assembly [GO:0031452]; positive regulation of histone exchange [GO:1900051]; regulation of DNA-templated transcription [GO:0006355]; regulation of silent mating-type cassette heterochromatin assembly [GO:0090054]; snRNA transcription [GO:0009301]; sporulation resulting in formation of a cellular spo…	chromatin [GO:0000785]; nucleus [GO:0005634]; Swr1 complex [GO:0000812]	chromatin [GO:0000785]; nucleus [GO:0005634]; Swr1 complex [GO:0000812]; chromatin binding [GO:0003682]; core promoter sequence-specific DNA binding [GO:0001046]; lysine-acetylated histone binding [GO:0070577]; TFIID-class transcription factor complex binding [GO:0001094]; chromatin remodeling [GO:0006338]; DNA repair [GO:0006281]; negative regulation of heterochromatin assembly [GO:0031452]; pos…	chromatin binding [GO:0003682]; core promoter sequence-specific DNA binding [GO:0001046]; lysine-acetylated histone binding [GO:0070577]; TFIID-class transcription factor complex binding [GO:0001094]	GO:0000785; GO:0000812; GO:0001046; GO:0001094; GO:0003682; GO:0005634; GO:0006281; GO:0006338; GO:0006355; GO:0009301; GO:0030435; GO:0031452; GO:0070577; GO:0090054; GO:1900051
reviewed	P36012	CENPA_YEAST	Histone H3-like centromeric protein CSE4 (CENP-A homolog) (Chromosome segregation protein 4)	CSE4 CSL2 YKL049C YKL262	S000001532	YKL049C	Cse4p	Saccharomyces cerevisiae (strain ATCC 204508 / S288c) (Baker's yeast)	2-micrometer plasmid partitioning [GO:0030543]; kinetochore assembly [GO:0051382]; mitotic sister chromatid segregation [GO:0000070]; protein localization to CENP-A containing chromatin [GO:0061644]	2-micrometer circle DNA [GO:0005729]; CENP-A containing nucleosome [GO:0043505]; condensed chromosome, centromeric region [GO:0000779]; kinetochore [GO:0000776]; nucleus [GO:0005634]	2-micrometer circle DNA [GO:0005729]; CENP-A containing nucleosome [GO:0043505]; condensed chromosome, centromeric region [GO:0000779]; kinetochore [GO:0000776]; nucleus [GO:0005634]; centromeric DNA binding [GO:0019237]; protein heterodimerization activity [GO:0046982]; sequence-specific DNA binding [GO:0043565]; structural constituent of chromatin [GO:0030527]; 2-micrometer plasmid partitioning…	centromeric DNA binding [GO:0019237]; protein heterodimerization activity [GO:0046982]; sequence-specific DNA binding [GO:0043565]; structural constituent of chromatin [GO:0030527]	GO:0000070; GO:0000776; GO:0000779; GO:0005634; GO:0005729; GO:0019237; GO:0030527; GO:0030543; GO:0043505; GO:0043565; GO:0046982; GO:0051382; GO:0061644
reviewed	P36024	SIS2_YEAST	Phosphopantothenoylcysteine decarboxylase subunit SIS2 (Halotolerance protein HAL3) (Sit4 suppressor 2)	SIS2 HAL3 YKR072C	S000001780	YKR072C	Sis2p	Saccharomyces cerevisiae (strain ATCC 204508 / S288c) (Baker's yeast)	coenzyme A biosynthetic process [GO:0015937]; negative regulation of phosphoprotein phosphatase activity [GO:0032515]; regulation of mitotic cell cycle [GO:0007346]; response to salt stress [GO:0009651]	chromatin [GO:0000785]; CoA-synthesizing protein complex [GO:1990143]; cytoplasm [GO:0005737]; nucleus [GO:0005634]; phosphopantothenoylcysteine decarboxylase complex [GO:0071513]	chromatin [GO:0000785]; CoA-synthesizing protein complex [GO:1990143]; cytoplasm [GO:0005737]; nucleus [GO:0005634]; phosphopantothenoylcysteine decarboxylase complex [GO:0071513]; catalytic activity [GO:0003824]; FMN binding [GO:0010181]; identical protein binding [GO:0042802]; protein serine/threonine phosphatase inhibitor activity [GO:0004865]; coenzyme A biosynthetic process [GO:0015937]; neg…	catalytic activity [GO:0003824]; FMN binding [GO:0010181]; identical protein binding [GO:0042802]; protein serine/threonine phosphatase inhibitor activity [GO:0004865]	GO:0000785; GO:0003824; GO:0004865; GO:0005634; GO:0005737; GO:0007346; GO:0009651; GO:0010181; GO:0015937; GO:0032515; GO:0042802; GO:0071513; GO:1990143
reviewed	P36104	SWD2_YEAST	COMPASS component SWD2 (Complex proteins associated with SET1 protein SWD2) (Set1C component SWD2)	SWD2 CPS35 SAF37 YKL018W	S000001501	YKL018W	Swd2p	Saccharomyces cerevisiae (strain ATCC 204508 / S288c) (Baker's yeast)	histone H3-K4 methylation [GO:0051568]; histone H3-K4 trimethylation [GO:0080182]; histone H3-K79 methylation [GO:0034729]; mRNA 3'-end processing [GO:0031124]; mRNA polyadenylation [GO:0006378]; pre-mRNA cleavage required for polyadenylation [GO:0098789]; sno(s)RNA 3'-end processing [GO:0031126]; telomere maintenance [GO:0000723]; termination of RNA polymerase II transcription, poly(A)-coupled […	chromosome, telomeric region [GO:0000781]; mRNA cleavage and polyadenylation specificity factor complex [GO:0005847]; nucleus [GO:0005634]; Set1C/COMPASS complex [GO:0048188]	chromosome, telomeric region [GO:0000781]; mRNA cleavage and polyadenylation specificity factor complex [GO:0005847]; nucleus [GO:0005634]; Set1C/COMPASS complex [GO:0048188]; chromatin binding [GO:0003682]; histone H3-K4 methylation [GO:0051568]; histone H3-K4 trimethylation [GO:0080182]; histone H3-K79 methylation [GO:0034729]; mRNA 3'-end processing [GO:0031124]; mRNA polyadenylation [GO:00063…	chromatin binding [GO:0003682]	GO:0000723; GO:0000781; GO:0003682; GO:0005634; GO:0005847; GO:0006378; GO:0030846; GO:0031124; GO:0031126; GO:0034729; GO:0048188; GO:0051568; GO:0080182; GO:0098789
reviewed	P36115	IRS4_YEAST	Increased rDNA silencing protein 4	IRS4 YKR019C	S000001727	YKR019C	Irs4p	Saccharomyces cerevisiae (strain ATCC 204508 / S288c) (Baker's yeast)	autophagy [GO:0006914]; cellular response to starvation [GO:0009267]; endocytosis [GO:0006897]; endosomal transport [GO:0016197]; fungal-type cell wall organization [GO:0031505]; inositol lipid-mediated signaling [GO:0048017]; lipid metabolic process [GO:0006629]; rDNA heterochromatin assembly [GO:0000183]	intracellular membrane-bounded organelle [GO:0043231]; mitochondrion [GO:0005739]; phagophore assembly site [GO:0000407]	intracellular membrane-bounded organelle [GO:0043231]; mitochondrion [GO:0005739]; phagophore assembly site [GO:0000407]; autophagy [GO:0006914]; cellular response to starvation [GO:0009267]; endocytosis [GO:0006897]; endosomal transport [GO:0016197]; fungal-type cell wall organization [GO:0031505]; inositol lipid-mediated signaling [GO:0048017]; lipid metabolic process [GO:0006629]; rDNA heteroc…		GO:0000183; GO:0000407; GO:0005739; GO:0006629; GO:0006897; GO:0006914; GO:0009267; GO:0016197; GO:0031505; GO:0043231; GO:0048017
reviewed	P36124	SET3_YEAST	SET domain-containing protein 3	SET3 YKR029C	S000001737	YKR029C	Set3p	Saccharomyces cerevisiae (strain ATCC 204508 / S288c) (Baker's yeast)	cellular response to DNA damage stimulus [GO:0006974]; cellular response to starvation [GO:0009267]; chromatin organization [GO:0006325]; histone deacetylation [GO:0016575]; meiotic cell cycle [GO:0051321]; negative regulation of meiotic nuclear division [GO:0045835]; protein methylation [GO:0006479]; regulation of DNA-templated transcription [GO:0006355]; regulation of histone acetylation [GO:00…	nucleus [GO:0005634]; Rpd3L-Expanded complex [GO:0070210]; Set3 complex [GO:0034967]	nucleus [GO:0005634]; Rpd3L-Expanded complex [GO:0070210]; Set3 complex [GO:0034967]; metal ion binding [GO:0046872]; methylated histone binding [GO:0035064]; cellular response to DNA damage stimulus [GO:0006974]; cellular response to starvation [GO:0009267]; chromatin organization [GO:0006325]; histone deacetylation [GO:0016575]; meiotic cell cycle [GO:0051321]; negative regulation of meiotic nu…	metal ion binding [GO:0046872]; methylated histone binding [GO:0035064]	GO:0005634; GO:0006325; GO:0006355; GO:0006479; GO:0006974; GO:0009267; GO:0016575; GO:0034967; GO:0035064; GO:0035065; GO:0045835; GO:0046872; GO:0051321; GO:0070210
reviewed	P36132	KAE1_YEAST	tRNA N6-adenosine threonylcarbamoyltransferase (EC 2.3.1.234) (Kinase-associated endopeptidase 1) (N6-L-threonylcarbamoyladenine synthase) (t(6)A synthase) (t(6)A37 threonylcarbamoyladenosine biosynthesis protein KAE1) (tRNA threonylcarbamoyladenosine biosynthesis protein KAE1)	KAE1 YKR038C	S000001746	YKR038C	Kae1p	Saccharomyces cerevisiae (strain ATCC 204508 / S288c) (Baker's yeast)	chromosome organization [GO:0051276]; maintenance of translational fidelity [GO:1990145]; positive regulation of transcription by RNA polymerase II [GO:0045944]; telomere maintenance [GO:0000723]; telomere maintenance via recombination [GO:0000722]; tRNA modification [GO:0006400]; tRNA threonylcarbamoyladenosine metabolic process [GO:0070525]; tRNA threonylcarbamoyladenosine modification [GO:0002…	cytoplasm [GO:0005737]; EKC/KEOPS complex [GO:0000408]; nucleoplasm [GO:0005654]; nucleus [GO:0005634]	cytoplasm [GO:0005737]; EKC/KEOPS complex [GO:0000408]; nucleoplasm [GO:0005654]; nucleus [GO:0005634]; chromatin DNA binding [GO:0031490]; metal ion binding [GO:0046872]; N(6)-L-threonylcarbamoyladenine synthase activity [GO:0061711]; chromosome organization [GO:0051276]; maintenance of translational fidelity [GO:1990145]; positive regulation of transcription by RNA polymerase II [GO:0045944]; t…	chromatin DNA binding [GO:0031490]; metal ion binding [GO:0046872]; N(6)-L-threonylcarbamoyladenine synthase activity [GO:0061711]	GO:0000408; GO:0000722; GO:0000723; GO:0002949; GO:0005634; GO:0005654; GO:0005737; GO:0006400; GO:0031490; GO:0045944; GO:0046872; GO:0051276; GO:0061711; GO:0070525; GO:1990145
reviewed	P38074	HMT1_YEAST	Protein arginine N-methyltransferase 1 (EC 2.1.1.-) (Major type I protein arginine N-methyltransferase) (Type I PRMT) (hnRNP arginine N-methyltransferase)	HMT1 ODP1 RMT1 YBR034C YBR0320	S000000238	YBR034C	Hmt1p	Saccharomyces cerevisiae (strain ATCC 204508 / S288c) (Baker's yeast)	folic acid biosynthetic process [GO:0046656]; mRNA export from nucleus [GO:0006406]; negative regulation of termination of DNA-templated transcription [GO:0060567]; peptidyl-arginine methylation [GO:0018216]; positive regulation of transcription elongation by RNA polymerase II [GO:0032968]	nucleus [GO:0005634]	nucleus [GO:0005634]; identical protein binding [GO:0042802]; protein-arginine omega-N asymmetric methyltransferase activity [GO:0035242]; protein-arginine omega-N monomethyltransferase activity [GO:0035241]; folic acid biosynthetic process [GO:0046656]; mRNA export from nucleus [GO:0006406]; negative regulation of termination of DNA-templated transcription [GO:0060567]; peptidyl-arginine methyla…	identical protein binding [GO:0042802]; protein-arginine omega-N asymmetric methyltransferase activity [GO:0035242]; protein-arginine omega-N monomethyltransferase activity [GO:0035241]	GO:0005634; GO:0006406; GO:0018216; GO:0032968; GO:0035241; GO:0035242; GO:0042802; GO:0046656; GO:0060567
reviewed	P38086	RDH54_YEAST	DNA repair and recombination protein RDH54 (RAD homolog 54) (Recombination factor TID1) (Two hybrid interaction with DMC1 protein 1) [Includes: DNA topoisomerase (EC 5.99.1.-); Putative helicase (EC 3.6.4.12)]	RDH54 TID1 YBR073W YBR0715	S000000277	YBR073W	Rdh54p	Saccharomyces cerevisiae (strain ATCC 204508 / S288c) (Baker's yeast)	DNA duplex unwinding [GO:0032508]; DNA geometric change [GO:0032392]; DNA recombination [GO:0006310]; DNA repair [GO:0006281]; double-strand break repair via homologous recombination [GO:0000724]; heteroduplex formation [GO:0030491]; meiotic sister chromatid segregation [GO:0045144]; reciprocal meiotic recombination [GO:0007131]	nucleus [GO:0005634]	nucleus [GO:0005634]; ATP binding [GO:0005524]; ATP hydrolysis activity [GO:0016887]; ATP-dependent activity, acting on DNA [GO:0008094]; ATP-dependent chromatin remodeler activity [GO:0140658]; DNA helicase activity [GO:0003678]; DNA topoisomerase activity [GO:0003916]; DNA translocase activity [GO:0015616]; double-stranded DNA binding [GO:0003690]; DNA duplex unwinding [GO:0032508]; DNA geometr…	ATP binding [GO:0005524]; ATP hydrolysis activity [GO:0016887]; ATP-dependent activity, acting on DNA [GO:0008094]; ATP-dependent chromatin remodeler activity [GO:0140658]; DNA helicase activity [GO:0003678]; DNA topoisomerase activity [GO:0003916]; DNA translocase activity [GO:0015616]; double-stranded DNA binding [GO:0003690]	GO:0000724; GO:0003678; GO:0003690; GO:0003916; GO:0005524; GO:0005634; GO:0006281; GO:0006310; GO:0007131; GO:0008094; GO:0015616; GO:0016887; GO:0030491; GO:0032392; GO:0032508; GO:0045144; GO:0140658
reviewed	P38110	ATM_YEAST	Serine/threonine-protein kinase TEL1 (EC 2.7.11.1) (ATM homolog) (DNA-damage checkpoint kinase TEL1) (Telomere length regulation protein 1)	TEL1 YBL088C YBL0706	S000000184	YBL088C	Tel1p	Saccharomyces cerevisiae (strain ATCC 204508 / S288c) (Baker's yeast)	cellular response to DNA damage stimulus [GO:0006974]; chromatin organization [GO:0006325]; DNA damage checkpoint signaling [GO:0000077]; DNA damage induced protein phosphorylation [GO:0006975]; DNA repair [GO:0006281]; double-strand break repair [GO:0006302]; negative regulation of TORC1 signaling [GO:1904262]; protein phosphorylation [GO:0006468]; telomere maintenance [GO:0000723]	chromosome, telomeric region [GO:0000781]; mitochondrion [GO:0005739]; nucleus [GO:0005634]	chromosome, telomeric region [GO:0000781]; mitochondrion [GO:0005739]; nucleus [GO:0005634]; ATP binding [GO:0005524]; histone kinase activity [GO:0035173]; protein kinase activity [GO:0004672]; protein serine kinase activity [GO:0106310]; protein serine/threonine kinase activity [GO:0004674]; telomeric DNA binding [GO:0042162]; cellular response to DNA damage stimulus [GO:0006974]; chromatin org…	ATP binding [GO:0005524]; histone kinase activity [GO:0035173]; protein kinase activity [GO:0004672]; protein serine kinase activity [GO:0106310]; protein serine/threonine kinase activity [GO:0004674]; telomeric DNA binding [GO:0042162]	GO:0000077; GO:0000723; GO:0000781; GO:0004672; GO:0004674; GO:0005524; GO:0005634; GO:0005739; GO:0006281; GO:0006302; GO:0006325; GO:0006468; GO:0006974; GO:0006975; GO:0035173; GO:0042162; GO:0106310; GO:1904262
reviewed	P38111	ATR_YEAST	Serine/threonine-protein kinase MEC1 (EC 2.7.11.1) (ATR homolog) (DNA-damage checkpoint kinase MEC1) (Mitosis entry checkpoint protein 1)	MEC1 ESR1 SAD3 YBR136W YBR1012	S000000340	YBR136W	Mec1p	Saccharomyces cerevisiae (strain ATCC 204508 / S288c) (Baker's yeast)	chromatin organization [GO:0006325]; DNA damage checkpoint signaling [GO:0000077]; DNA damage induced protein phosphorylation [GO:0006975]; DNA recombination [GO:0006310]; DNA repair [GO:0006281]; DNA replication [GO:0006260]; nucleobase-containing compound metabolic process [GO:0006139]; positive regulation of cellular respiration [GO:1901857]; positive regulation of DNA-templated DNA replicatio…	ATR-ATRIP complex [GO:0070310]; mitochondrion [GO:0005739]; nucleus [GO:0005634]	ATR-ATRIP complex [GO:0070310]; mitochondrion [GO:0005739]; nucleus [GO:0005634]; ATP binding [GO:0005524]; protein kinase activity [GO:0004672]; protein serine kinase activity [GO:0106310]; protein serine/threonine kinase activity [GO:0004674]; chromatin organization [GO:0006325]; DNA damage checkpoint signaling [GO:0000077]; DNA damage induced protein phosphorylation [GO:0006975]; DNA recombina…	ATP binding [GO:0005524]; protein kinase activity [GO:0004672]; protein serine kinase activity [GO:0106310]; protein serine/threonine kinase activity [GO:0004674]	GO:0000077; GO:0000722; GO:0000723; GO:0004672; GO:0004674; GO:0005524; GO:0005634; GO:0005739; GO:0006139; GO:0006260; GO:0006281; GO:0006310; GO:0006325; GO:0006468; GO:0006975; GO:0007131; GO:0070310; GO:0106310; GO:1901857; GO:2000105; GO:2000779
reviewed	P38129	TAF5_YEAST	Transcription initiation factor TFIID subunit 5 (TAFII-90) (TBP-associated factor 5) (TBP-associated factor 90 kDa)	TAF5 TAF90 YBR198C YBR1410	S000000402	YBR198C	Taf5p	Saccharomyces cerevisiae (strain ATCC 204508 / S288c) (Baker's yeast)	chromatin organization [GO:0006325]; histone acetylation [GO:0016573]; histone deubiquitination [GO:0016578]; positive regulation of transcription by RNA polymerase II [GO:0045944]; regulation of transcription by RNA polymerase II [GO:0006357]; RNA polymerase II preinitiation complex assembly [GO:0051123]; transcription by RNA polymerase II [GO:0006366]; transcription initiation at RNA polymerase…	nucleus [GO:0005634]; SAGA complex [GO:0000124]; SLIK (SAGA-like) complex [GO:0046695]; transcription factor TFIID complex [GO:0005669]	nucleus [GO:0005634]; SAGA complex [GO:0000124]; SLIK (SAGA-like) complex [GO:0046695]; transcription factor TFIID complex [GO:0005669]; chromatin binding [GO:0003682]; identical protein binding [GO:0042802]; molecular adaptor activity [GO:0060090]; ubiquitin binding [GO:0043130]; chromatin organization [GO:0006325]; histone acetylation [GO:0016573]; histone deubiquitination [GO:0016578]; positiv…	chromatin binding [GO:0003682]; identical protein binding [GO:0042802]; molecular adaptor activity [GO:0060090]; ubiquitin binding [GO:0043130]	GO:0000124; GO:0003682; GO:0005634; GO:0005669; GO:0006325; GO:0006357; GO:0006366; GO:0006367; GO:0016573; GO:0016578; GO:0042802; GO:0043130; GO:0045944; GO:0046695; GO:0051123; GO:0060090
reviewed	P38132	MCM7_YEAST	DNA replication licensing factor MCM7 (EC 3.6.4.12) (Cell division control protein 47) (Minichromosome maintenance protein 7)	MCM7 CDC47 YBR202W YBR1441	S000000406	YBR202W	Mcm7p	Saccharomyces cerevisiae (strain ATCC 204508 / S288c) (Baker's yeast)	DNA replication initiation [GO:0006270]; DNA strand elongation involved in DNA replication [GO:0006271]; DNA unwinding involved in DNA replication [GO:0006268]; double-strand break repair via break-induced replication [GO:0000727]; nuclear DNA replication [GO:0033260]; pre-replicative complex assembly involved in nuclear cell cycle DNA replication [GO:0006267]; regulation of DNA-templated DNA rep…	chromosome, telomeric region [GO:0000781]; CMG complex [GO:0071162]; cytoplasm [GO:0005737]; DNA replication preinitiation complex [GO:0031261]; MCM complex [GO:0042555]; MCM core complex [GO:0097373]; nuclear pre-replicative complex [GO:0005656]; nuclear replication fork [GO:0043596]; nucleoplasm [GO:0005654]; nucleus [GO:0005634]; replication fork protection complex [GO:0031298]	chromosome, telomeric region [GO:0000781]; CMG complex [GO:0071162]; cytoplasm [GO:0005737]; DNA replication preinitiation complex [GO:0031261]; MCM complex [GO:0042555]; MCM core complex [GO:0097373]; nuclear pre-replicative complex [GO:0005656]; nuclear replication fork [GO:0043596]; nucleoplasm [GO:0005654]; nucleus [GO:0005634]; replication fork protection complex [GO:0031298]; ATP binding [G…	ATP binding [GO:0005524]; ATP hydrolysis activity [GO:0016887]; chromatin binding [GO:0003682]; DNA replication origin binding [GO:0003688]; MCM complex binding [GO:1904931]; single-stranded DNA helicase activity [GO:0017116]	GO:0000727; GO:0000781; GO:0003682; GO:0003688; GO:0005524; GO:0005634; GO:0005654; GO:0005656; GO:0005737; GO:0006267; GO:0006268; GO:0006270; GO:0006271; GO:0016887; GO:0017116; GO:0030174; GO:0030466; GO:0031261; GO:0031298; GO:0031509; GO:0033260; GO:0042555; GO:0043596; GO:0071162; GO:0097373; GO:1904931
reviewed	P38140	ERT1_YEAST	Transcription activator of gluconeogenesis ERT1 (Ethanol regulator of translation 1)	ERT1 YBR239C YBR1622	S000000443	YBR239C	Ert1p	Saccharomyces cerevisiae (strain ATCC 204508 / S288c) (Baker's yeast)	cellular response to starvation [GO:0009267]; gluconeogenesis [GO:0006094]; negative regulation of transcription by RNA polymerase II [GO:0000122]; negative regulation of transcription from RNA polymerase II promoter by a nonfermentable carbon source [GO:0061415]; positive regulation of transcription by RNA polymerase II [GO:0045944]; positive regulation of transcription from RNA polymerase II pr…	cytoplasm [GO:0005737]; nucleus [GO:0005634]	cytoplasm [GO:0005737]; nucleus [GO:0005634]; DNA-binding transcription factor activity [GO:0003700]; DNA-binding transcription repressor activity, RNA polymerase II-specific [GO:0001227]; RNA polymerase II transcription regulatory region sequence-specific DNA binding [GO:0000977]; sequence-specific DNA binding [GO:0043565]; zinc ion binding [GO:0008270]; cellular response to starvation [GO:00092…	DNA-binding transcription factor activity [GO:0003700]; DNA-binding transcription repressor activity, RNA polymerase II-specific [GO:0001227]; RNA polymerase II transcription regulatory region sequence-specific DNA binding [GO:0000977]; sequence-specific DNA binding [GO:0043565]; zinc ion binding [GO:0008270]	GO:0000122; GO:0000977; GO:0001227; GO:0003700; GO:0005634; GO:0005737; GO:0006094; GO:0008270; GO:0009267; GO:0043565; GO:0045944; GO:0061414; GO:0061415
reviewed	P38144	ISW1_YEAST	ISWI chromatin-remodeling complex ATPase ISW1 (EC 3.6.4.-)	ISW1 YBR245C YBR1633	S000000449	YBR245C	Isw1p	Saccharomyces cerevisiae (strain ATCC 204508 / S288c) (Baker's yeast)	chromatin remodeling [GO:0006338]; DNA-templated transcription elongation [GO:0006354]; negative regulation of histone exchange [GO:1900050]; positive regulation of transcription by RNA polymerase II [GO:0045944]; regulation of chromatin organization [GO:1902275]; regulation of DNA-templated transcription [GO:0006355]; regulation of transcriptional start site selection at RNA polymerase II promot…	Isw1 complex [GO:0016587]; Isw1a complex [GO:0036436]; Isw1b complex [GO:0036437]; nucleolar chromatin [GO:0030874]; nucleus [GO:0005634]	Isw1 complex [GO:0016587]; Isw1a complex [GO:0036436]; Isw1b complex [GO:0036437]; nucleolar chromatin [GO:0030874]; nucleus [GO:0005634]; ATP binding [GO:0005524]; ATP-dependent activity, acting on DNA [GO:0008094]; ATP-dependent chromatin remodeler activity [GO:0140658]; helicase activity [GO:0004386]; hydrolase activity [GO:0016787]; nucleosome binding [GO:0031491]; rDNA binding [GO:0000182]; …	ATP binding [GO:0005524]; ATP-dependent activity, acting on DNA [GO:0008094]; ATP-dependent chromatin remodeler activity [GO:0140658]; helicase activity [GO:0004386]; hydrolase activity [GO:0016787]; nucleosome binding [GO:0031491]; rDNA binding [GO:0000182]; transcription cis-regulatory region binding [GO:0000976]	GO:0000182; GO:0000976; GO:0001178; GO:0004386; GO:0005524; GO:0005634; GO:0006338; GO:0006354; GO:0006355; GO:0006363; GO:0006369; GO:0007062; GO:0008094; GO:0009408; GO:0016587; GO:0016787; GO:0030874; GO:0031491; GO:0036436; GO:0036437; GO:0045944; GO:0140658; GO:1900050; GO:1902275
reviewed	P38170	CND2_YEAST	Condensin complex subunit 2 (Barren homolog) (CAPH homolog)	BRN1 YBL097W YBL0830	S000000193	YBL097W	Brn1p	Saccharomyces cerevisiae (strain ATCC 204508 / S288c) (Baker's yeast)	cell division [GO:0051301]; chromosome condensation [GO:0030261]; mitotic chromosome condensation [GO:0007076]; mitotic sister chromatid segregation [GO:0000070]; tRNA gene clustering [GO:0070058]	condensin complex [GO:0000796]; cytoplasm [GO:0005737]; nucleus [GO:0005634]	condensin complex [GO:0000796]; cytoplasm [GO:0005737]; nucleus [GO:0005634]; chromatin binding [GO:0003682]; cell division [GO:0051301]; chromosome condensation [GO:0030261]; mitotic chromosome condensation [GO:0007076]; mitotic sister chromatid segregation [GO:0000070]; tRNA gene clustering [GO:0070058]	chromatin binding [GO:0003682]	GO:0000070; GO:0000796; GO:0003682; GO:0005634; GO:0005737; GO:0007076; GO:0030261; GO:0051301; GO:0070058
reviewed	P38181	NU170_YEAST	Nucleoporin NUP170 (Nuclear pore protein NUP170)	NUP170 NLE3 YBL079W YBL0725	S000000175	YBL079W	Nup170p	Saccharomyces cerevisiae (strain ATCC 204508 / S288c) (Baker's yeast)	chromosome segregation [GO:0007059]; heterochromatin assembly [GO:0031507]; mRNA transport [GO:0051028]; nuclear pore complex assembly [GO:0051292]; nucleocytoplasmic transport [GO:0006913]; protein import into nucleus [GO:0006606]; protein localization to nuclear inner membrane [GO:0036228]; RNA export from nucleus [GO:0006405]; telomere tethering at nuclear periphery [GO:0034398]; transcription…	nuclear envelope [GO:0005635]; nuclear membrane [GO:0031965]; nuclear pore [GO:0005643]; nuclear pore inner ring [GO:0044611]	nuclear envelope [GO:0005635]; nuclear membrane [GO:0031965]; nuclear pore [GO:0005643]; nuclear pore inner ring [GO:0044611]; chromatin binding [GO:0003682]; promoter-specific chromatin binding [GO:1990841]; protein-containing complex binding [GO:0044877]; structural constituent of nuclear pore [GO:0017056]; chromosome segregation [GO:0007059]; heterochromatin assembly [GO:0031507]; mRNA transpo…	chromatin binding [GO:0003682]; promoter-specific chromatin binding [GO:1990841]; protein-containing complex binding [GO:0044877]; structural constituent of nuclear pore [GO:0017056]	GO:0000972; GO:0003682; GO:0005635; GO:0005643; GO:0006405; GO:0006606; GO:0006913; GO:0007059; GO:0017056; GO:0031507; GO:0031965; GO:0034398; GO:0036228; GO:0044611; GO:0044877; GO:0051028; GO:0051292; GO:1990841
reviewed	P38199	HEK2_YEAST	Heterogeneous nuclear rnp K-like protein 2 (KH domain-containing protein 1)	HEK2 KHD1 YBL032W YBL0418	S000000128	YBL032W	Hek2p	Saccharomyces cerevisiae (strain ATCC 204508 / S288c) (Baker's yeast)	3'-UTR-mediated mRNA stabilization [GO:0070935]; chromatin organization [GO:0006325]; intracellular mRNA localization [GO:0008298]; mRNA stabilization [GO:0048255]; mRNA transport [GO:0051028]; regulation of gene expression [GO:0010468]; regulation of RNA metabolic process [GO:0051252]; regulation of translation [GO:0006417]; telomere maintenance [GO:0000723]; telomere maintenance via telomerase …	chromosome, telomeric region [GO:0000781]; cytoplasm [GO:0005737]; nucleus [GO:0005634]; P-body [GO:0000932]	chromosome, telomeric region [GO:0000781]; cytoplasm [GO:0005737]; nucleus [GO:0005634]; P-body [GO:0000932]; mRNA 3'-UTR AU-rich region binding [GO:0035925]; mRNA binding [GO:0003729]; 3'-UTR-mediated mRNA stabilization [GO:0070935]; chromatin organization [GO:0006325]; intracellular mRNA localization [GO:0008298]; mRNA stabilization [GO:0048255]; mRNA transport [GO:0051028]; regulation of gene …	mRNA 3'-UTR AU-rich region binding [GO:0035925]; mRNA binding [GO:0003729]	GO:0000723; GO:0000781; GO:0000932; GO:0003729; GO:0005634; GO:0005737; GO:0006325; GO:0006417; GO:0007004; GO:0008298; GO:0010468; GO:0035925; GO:0048255; GO:0051028; GO:0051252; GO:0070935
reviewed	P38255	RXT2_YEAST	Transcriptional regulatory protein RXT2	RXT2 RAF60 YBR095C YBR0822	S000000299	YBR095C	Rxt2p	Saccharomyces cerevisiae (strain ATCC 204508 / S288c) (Baker's yeast)	conjugation with cellular fusion [GO:0000747]; histone deacetylation [GO:0016575]; invasive growth in response to glucose limitation [GO:0001403]; negative regulation of ribosomal DNA heterochromatin assembly [GO:0061188]; negative regulation of silent mating-type cassette heterochromatin assembly [GO:0061186]; negative regulation of transcription by RNA polymerase II [GO:0000122]; nucleosome ass…	Clr6 histone deacetylase complex I'' [GO:1990483]; cytosol [GO:0005829]; nucleus [GO:0005634]; Rpd3L complex [GO:0033698]; Rpd3L-Expanded complex [GO:0070210]	Clr6 histone deacetylase complex I'' [GO:1990483]; cytosol [GO:0005829]; nucleus [GO:0005634]; Rpd3L complex [GO:0033698]; Rpd3L-Expanded complex [GO:0070210]; conjugation with cellular fusion [GO:0000747]; histone deacetylation [GO:0016575]; invasive growth in response to glucose limitation [GO:0001403]; negative regulation of ribosomal DNA heterochromatin assembly [GO:0061188]; negative regulat…		GO:0000122; GO:0000747; GO:0001403; GO:0005634; GO:0005829; GO:0006334; GO:0006357; GO:0016575; GO:0033698; GO:0061186; GO:0061188; GO:0061587; GO:0070210; GO:1990483; GO:2000219
reviewed	P38262	SIF2_YEAST	SIR4-interacting protein SIF2	SIF2 EMB1 YBR103W YBR0832	S000000307	YBR103W	Sif2p	Saccharomyces cerevisiae (strain ATCC 204508 / S288c) (Baker's yeast)	cellular response to DNA damage stimulus [GO:0006974]; cellular response to starvation [GO:0009267]; chromatin organization [GO:0006325]; histone deacetylation [GO:0016575]; negative regulation of meiotic nuclear division [GO:0045835]; positive regulation of stress-activated MAPK cascade [GO:0032874]; regulation of DNA-templated transcription [GO:0006355]; regulation of transcription by RNA polym…	histone deacetylase complex [GO:0000118]; nucleus [GO:0005634]; Rpd3L-Expanded complex [GO:0070210]; Set3 complex [GO:0034967]	histone deacetylase complex [GO:0000118]; nucleus [GO:0005634]; Rpd3L-Expanded complex [GO:0070210]; Set3 complex [GO:0034967]; transcription corepressor activity [GO:0003714]; cellular response to DNA damage stimulus [GO:0006974]; cellular response to starvation [GO:0009267]; chromatin organization [GO:0006325]; histone deacetylation [GO:0016575]; negative regulation of meiotic nuclear division …	transcription corepressor activity [GO:0003714]	GO:0000118; GO:0003714; GO:0005634; GO:0006325; GO:0006355; GO:0006357; GO:0006974; GO:0009267; GO:0016575; GO:0032874; GO:0034967; GO:0045835; GO:0070210
reviewed	P38326	SWC5_YEAST	SWR1-complex protein 5	SWC5 AOR1 YBR231C YBR1529	S000000435	YBR231C	Swc5p	Saccharomyces cerevisiae (strain ATCC 204508 / S288c) (Baker's yeast)	chromatin remodeling [GO:0006338]; histone exchange [GO:0043486]; regulation of DNA-templated transcription [GO:0006355]	chromatin [GO:0000785]; cytosol [GO:0005829]; nucleus [GO:0005634]; Swr1 complex [GO:0000812]	chromatin [GO:0000785]; cytosol [GO:0005829]; nucleus [GO:0005634]; Swr1 complex [GO:0000812]; chromatin remodeling [GO:0006338]; histone exchange [GO:0043486]; regulation of DNA-templated transcription [GO:0006355]		GO:0000785; GO:0000812; GO:0005634; GO:0005829; GO:0006338; GO:0006355; GO:0043486
reviewed	P38351	PAF1_YEAST	RNA polymerase II-associated protein 1 (Protein PAF1)	PAF1 YBR279W YBR2016	S000000483	YBR279W	Paf1p	Saccharomyces cerevisiae (strain ATCC 204508 / S288c) (Baker's yeast)	DNA-templated transcription termination [GO:0006353]; global genome nucleotide-excision repair [GO:0070911]; histone methylation [GO:0016571]; mRNA 3'-end processing [GO:0031124]; negative regulation of DNA recombination [GO:0045910]; negative regulation of mitophagy [GO:1901525]; negative regulation of transcription by RNA polymerase II [GO:0000122]; positive regulation of histone H3-K36 trimeth…	Cdc73/Paf1 complex [GO:0016593]; euchromatin [GO:0000791]; nucleus [GO:0005634]	Cdc73/Paf1 complex [GO:0016593]; euchromatin [GO:0000791]; nucleus [GO:0005634]; chromatin binding [GO:0003682]; RNA polymerase II C-terminal domain phosphoserine binding [GO:1990269]; RNA polymerase II complex binding [GO:0000993]; DNA-templated transcription termination [GO:0006353]; global genome nucleotide-excision repair [GO:0070911]; histone methylation [GO:0016571]; mRNA 3'-end processing …	chromatin binding [GO:0003682]; RNA polymerase II C-terminal domain phosphoserine binding [GO:1990269]; RNA polymerase II complex binding [GO:0000993]	GO:0000083; GO:0000122; GO:0000183; GO:0000791; GO:0000993; GO:0001015; GO:0003682; GO:0005634; GO:0006353; GO:0006357; GO:0006360; GO:0006362; GO:0006364; GO:0006368; GO:0006383; GO:0016571; GO:0016593; GO:0031124; GO:0031126; GO:0032968; GO:0045910; GO:0051569; GO:0070911; GO:0090262; GO:1901525; GO:1990269; GO:2001163; GO:2001165; GO:2001166; GO:2001173; GO:2001209; GO:2001255
reviewed	P38429	SAP30_YEAST	Transcriptional regulatory protein SAP30	SAP30 YMR263W YM8156.05	S000004876	YMR263W	Sap30p	Saccharomyces cerevisiae (strain ATCC 204508 / S288c) (Baker's yeast)	negative regulation of ribosomal DNA heterochromatin assembly [GO:0061188]; negative regulation of silent mating-type cassette heterochromatin assembly [GO:0061186]; negative regulation of transcription by RNA polymerase I [GO:0016479]; nucleosome assembly [GO:0006334]; positive regulation of invasive growth in response to glucose limitation [GO:2000219]; positive regulation of transcription by R…	histone deacetylase complex [GO:0000118]; nucleus [GO:0005634]; Rpd3L complex [GO:0033698]; Rpd3L-Expanded complex [GO:0070210]	histone deacetylase complex [GO:0000118]; nucleus [GO:0005634]; Rpd3L complex [GO:0033698]; Rpd3L-Expanded complex [GO:0070210]; transcription coregulator activity [GO:0003712]; transcription corepressor activity [GO:0003714]; negative regulation of ribosomal DNA heterochromatin assembly [GO:0061188]; negative regulation of silent mating-type cassette heterochromatin assembly [GO:0061186]; negati…	transcription coregulator activity [GO:0003712]; transcription corepressor activity [GO:0003714]	GO:0000118; GO:0003712; GO:0003714; GO:0005634; GO:0006334; GO:0006355; GO:0006357; GO:0016479; GO:0033698; GO:0045944; GO:0061186; GO:0061188; GO:0061408; GO:0070210; GO:2000219
reviewed	P38439	LEO1_YEAST	RNA polymerase-associated protein LEO1	LEO1 YOR123C O3278 YOR3278C	S000005649	YOR123C	Leo1p	Saccharomyces cerevisiae (strain ATCC 204508 / S288c) (Baker's yeast)	chromatin organization [GO:0006325]; DNA-templated transcription termination [GO:0006353]; histone H3-K4 trimethylation [GO:0080182]; histone methylation [GO:0016571]; positive regulation of transcription elongation by RNA polymerase I [GO:2001209]; positive regulation of transcription elongation by RNA polymerase II [GO:0032968]; regulation of histone H2B conserved C-terminal lysine ubiquitinati…	Cdc73/Paf1 complex [GO:0016593]; nucleus [GO:0005634]	Cdc73/Paf1 complex [GO:0016593]; nucleus [GO:0005634]; RNA binding [GO:0003723]; RNA polymerase II C-terminal domain phosphoserine binding [GO:1990269]; RNA polymerase II-specific DNA-binding transcription factor binding [GO:0061629]; transcription coregulator activity [GO:0003712]; chromatin organization [GO:0006325]; DNA-templated transcription termination [GO:0006353]; histone H3-K4 trimethyla…	RNA binding [GO:0003723]; RNA polymerase II C-terminal domain phosphoserine binding [GO:1990269]; RNA polymerase II-specific DNA-binding transcription factor binding [GO:0061629]; transcription coregulator activity [GO:0003712]	GO:0003712; GO:0003723; GO:0005634; GO:0006325; GO:0006353; GO:0006368; GO:0016571; GO:0016593; GO:0032968; GO:0061629; GO:0080182; GO:0090262; GO:1990269; GO:2001173; GO:2001209
reviewed	P38697	IMDH2_YEAST	Inosine-5'-monophosphate dehydrogenase 2 (IMP dehydrogenase 2) (IMPD 2) (IMPDH 2) (EC 1.1.1.205)	IMD2 PUR5 YHR216W	S000001259	YHR216W	Imd2p	Saccharomyces cerevisiae (strain ATCC 204508 / S288c) (Baker's yeast)	GMP biosynthetic process [GO:0006177]; GTP biosynthetic process [GO:0006183]	chromatin [GO:0000785]; cytoplasm [GO:0005737]	chromatin [GO:0000785]; cytoplasm [GO:0005737]; chromatin binding [GO:0003682]; IMP dehydrogenase activity [GO:0003938]; metal ion binding [GO:0046872]; mRNA binding [GO:0003729]; nucleotide binding [GO:0000166]; GMP biosynthetic process [GO:0006177]; GTP biosynthetic process [GO:0006183]	chromatin binding [GO:0003682]; IMP dehydrogenase activity [GO:0003938]; metal ion binding [GO:0046872]; mRNA binding [GO:0003729]; nucleotide binding [GO:0000166]	GO:0000166; GO:0000785; GO:0003682; GO:0003729; GO:0003938; GO:0005737; GO:0006177; GO:0006183; GO:0046872
reviewed	P38766	RRM3_YEAST	ATP-dependent DNA helicase RRM3 (EC 3.6.4.12) (Regulation of Ty1 transposition protein 104) (rDNA recombination mutation protein 3)	RRM3 RTT104 YHR031C	S000001073	YHR031C	Rrm3p	Saccharomyces cerevisiae (strain ATCC 204508 / S288c) (Baker's yeast)	DNA duplex unwinding [GO:0032508]; DNA repair [GO:0006281]; DNA replication [GO:0006260]; G-quadruplex DNA unwinding [GO:0044806]; mitochondrial genome maintenance [GO:0000002]; ncRNA transcription [GO:0098781]; replication fork progression beyond termination site [GO:0097046]; replication fork reversal [GO:0071932]; telomere maintenance [GO:0000723]	chromosome, telomeric region [GO:0000781]; nuclear replication fork [GO:0043596]; replication fork [GO:0005657]	chromosome, telomeric region [GO:0000781]; nuclear replication fork [GO:0043596]; replication fork [GO:0005657]; 5'-3' DNA helicase activity [GO:0043139]; ATP binding [GO:0005524]; ATP hydrolysis activity [GO:0016887]; DNA helicase activity [GO:0003678]; G-quadruplex DNA binding [GO:0051880]; DNA duplex unwinding [GO:0032508]; DNA repair [GO:0006281]; DNA replication [GO:0006260]; G-quadruplex DN…	5'-3' DNA helicase activity [GO:0043139]; ATP binding [GO:0005524]; ATP hydrolysis activity [GO:0016887]; DNA helicase activity [GO:0003678]; G-quadruplex DNA binding [GO:0051880]	GO:0000002; GO:0000723; GO:0000781; GO:0003678; GO:0005524; GO:0005657; GO:0006260; GO:0006281; GO:0016887; GO:0032508; GO:0043139; GO:0043596; GO:0044806; GO:0051880; GO:0071932; GO:0097046; GO:0098781
reviewed	P38781	RSC30_YEAST	Chromatin structure-remodeling complex protein RSC30 (Remodel the structure of chromatin complex subunit 30)	RSC30 YHR056C	S000001098	YHR056C	Rsc30p	Saccharomyces cerevisiae (strain ATCC 204508 / S288c) (Baker's yeast)	chromatin remodeling [GO:0006338]; double-strand break repair via nonhomologous end joining [GO:0006303]; nucleosome disassembly [GO:0006337]; regulation of DNA-templated transcription [GO:0006355]; transcription elongation by RNA polymerase II promoter [GO:0006368]	chromatin [GO:0000785]; RSC-type complex [GO:0016586]	chromatin [GO:0000785]; RSC-type complex [GO:0016586]; DNA binding [GO:0003677]; DNA-binding transcription factor activity, RNA polymerase II-specific [GO:0000981]; zinc ion binding [GO:0008270]; chromatin remodeling [GO:0006338]; double-strand break repair via nonhomologous end joining [GO:0006303]; nucleosome disassembly [GO:0006337]; regulation of DNA-templated transcription [GO:0006355]; tran…	DNA binding [GO:0003677]; DNA-binding transcription factor activity, RNA polymerase II-specific [GO:0000981]; zinc ion binding [GO:0008270]	GO:0000785; GO:0000981; GO:0003677; GO:0006303; GO:0006337; GO:0006338; GO:0006355; GO:0006368; GO:0008270; GO:0016586
reviewed	P38803	IPI1_YEAST	Pre-rRNA-processing protein IPI1 (Involved in processing IST2 protein 1)	IPI1 YHR085W	S000001127	YHR085W	Ipi1p	Saccharomyces cerevisiae (strain ATCC 204508 / S288c) (Baker's yeast)	maturation of LSU-rRNA from tricistronic rRNA transcript (SSU-rRNA, 5.8S rRNA, LSU-rRNA) [GO:0000463]; pre-replicative complex assembly involved in nuclear cell cycle DNA replication [GO:0006267]; regulation of DNA-templated DNA replication initiation [GO:0030174]; ribosomal large subunit assembly [GO:0000027]; rRNA processing [GO:0006364]	cytosol [GO:0005829]; nucleoplasm [GO:0005654]; nucleus [GO:0005634]; Rix1 complex [GO:0097344]	cytosol [GO:0005829]; nucleoplasm [GO:0005654]; nucleus [GO:0005634]; Rix1 complex [GO:0097344]; chromatin binding [GO:0003682]; maturation of LSU-rRNA from tricistronic rRNA transcript (SSU-rRNA, 5.8S rRNA, LSU-rRNA) [GO:0000463]; pre-replicative complex assembly involved in nuclear cell cycle DNA replication [GO:0006267]; regulation of DNA-templated DNA replication initiation [GO:0030174]; ribo…	chromatin binding [GO:0003682]	GO:0000027; GO:0000463; GO:0003682; GO:0005634; GO:0005654; GO:0005829; GO:0006267; GO:0006364; GO:0030174; GO:0097344
reviewed	P38806	YNG2_YEAST	Chromatin modification-related protein YNG2 (ESA1-associated factor 4) (ING1 homolog 2)	YNG2 EAF4 NBN1 YHR090C	S000001132	YHR090C	Yng2p	Saccharomyces cerevisiae (strain ATCC 204508 / S288c) (Baker's yeast)	chromatin organization [GO:0006325]; DNA repair [GO:0006281]; DNA-templated transcription [GO:0006351]; histone acetylation [GO:0016573]; meiotic cell cycle [GO:0051321]; regulation of DNA-templated transcription [GO:0006355]	cytosol [GO:0005829]; NuA4 histone acetyltransferase complex [GO:0035267]; nucleosome [GO:0000786]; nucleus [GO:0005634]; Piccolo NuA4 histone acetyltransferase complex [GO:0032777]	cytosol [GO:0005829]; NuA4 histone acetyltransferase complex [GO:0035267]; nucleosome [GO:0000786]; nucleus [GO:0005634]; Piccolo NuA4 histone acetyltransferase complex [GO:0032777]; metal ion binding [GO:0046872]; methylated histone binding [GO:0035064]; chromatin organization [GO:0006325]; DNA repair [GO:0006281]; DNA-templated transcription [GO:0006351]; histone acetylation [GO:0016573]; meiot…	metal ion binding [GO:0046872]; methylated histone binding [GO:0035064]	GO:0000786; GO:0005634; GO:0005829; GO:0006281; GO:0006325; GO:0006351; GO:0006355; GO:0016573; GO:0032777; GO:0035064; GO:0035267; GO:0046872; GO:0051321
reviewed	P38811	TRA1_YEAST	Transcription-associated protein 1 (p400 kDa component of SAGA)	TRA1 YHR099W	S000001141	YHR099W	Tra1p	Saccharomyces cerevisiae (strain ATCC 204508 / S288c) (Baker's yeast)	chromatin organization [GO:0006325]; DNA repair [GO:0006281]; DNA-templated transcription [GO:0006351]; histone acetylation [GO:0016573]; histone deubiquitination [GO:0016578]; positive regulation of transcription by RNA polymerase II [GO:0045944]; regulation of DNA-templated transcription [GO:0006355]; regulation of transcription by RNA polymerase II [GO:0006357]	ASTRA complex [GO:0070209]; NuA4 histone acetyltransferase complex [GO:0035267]; nucleus [GO:0005634]; SAGA complex [GO:0000124]; SLIK (SAGA-like) complex [GO:0046695]	ASTRA complex [GO:0070209]; NuA4 histone acetyltransferase complex [GO:0035267]; nucleus [GO:0005634]; SAGA complex [GO:0000124]; SLIK (SAGA-like) complex [GO:0046695]; kinase activity [GO:0016301]; chromatin organization [GO:0006325]; DNA repair [GO:0006281]; DNA-templated transcription [GO:0006351]; histone acetylation [GO:0016573]; histone deubiquitination [GO:0016578]; positive regulation of …	kinase activity [GO:0016301]	GO:0000124; GO:0005634; GO:0006281; GO:0006325; GO:0006351; GO:0006355; GO:0006357; GO:0016301; GO:0016573; GO:0016578; GO:0035267; GO:0045944; GO:0046695; GO:0070209
reviewed	P38827	SET1_YEAST	Histone-lysine N-methyltransferase, H3 lysine-4 specific (EC 2.1.1.354) (COMPASS component SET1) (Lysine N-methyltransferase 2) (SET domain-containing protein 1)	SET1 KMT2 YTX1 YHR119W	S000001161	YHR119W	Set1p	Saccharomyces cerevisiae (strain ATCC 204508 / S288c) (Baker's yeast)	ascospore formation [GO:0030437]; histone H3-K4 dimethylation [GO:0044648]; histone H3-K4 methylation [GO:0051568]; histone H3-K4 monomethylation [GO:0097692]; histone H3-K4 trimethylation [GO:0080182]; meiotic DNA double-strand break formation [GO:0042138]; negative regulation of gene expression [GO:0010629]; negative regulation of histone H4 acetylation [GO:0090241]; negative regulation of tran…	chromosome, telomeric region [GO:0000781]; nucleus [GO:0005634]; Set1C/COMPASS complex [GO:0048188]	chromosome, telomeric region [GO:0000781]; nucleus [GO:0005634]; Set1C/COMPASS complex [GO:0048188]; histone methyltransferase activity (H3-K4 specific) [GO:0042800]; protein-lysine N-methyltransferase activity [GO:0016279]; RNA binding [GO:0003723]; ascospore formation [GO:0030437]; histone H3-K4 dimethylation [GO:0044648]; histone H3-K4 methylation [GO:0051568]; histone H3-K4 monomethylation [G…	histone methyltransferase activity (H3-K4 specific) [GO:0042800]; protein-lysine N-methyltransferase activity [GO:0016279]; RNA binding [GO:0003723]	GO:0000122; GO:0000183; GO:0000723; GO:0000781; GO:0003723; GO:0005634; GO:0006357; GO:0006479; GO:0007130; GO:0010629; GO:0016279; GO:0030437; GO:0030466; GO:0031509; GO:0035066; GO:0042138; GO:0042800; GO:0044648; GO:0045944; GO:0048188; GO:0051568; GO:0055092; GO:0080182; GO:0090241; GO:0097692; GO:1902275; GO:1903341; GO:1905088
reviewed	P38838	WSS1_YEAST	DNA-dependent metalloprotease WSS1 (EC 3.4.24.-) (DNA damage response protein WSS1) (SUMO-dependent isopeptidase WSS1) (Weak suppressor of SMT3 protein 1)	WSS1 YHR134W	S000001176	YHR134W	Wss1p	Saccharomyces cerevisiae (strain ATCC 204508 / S288c) (Baker's yeast)	cellular response to DNA damage stimulus [GO:0006974]; histone catabolic process [GO:0036205]; protein autosumoylation [GO:1990466]; protein sumoylation [GO:0016925]; protein-DNA covalent cross-linking repair [GO:0106300]; proteolysis [GO:0006508]; replication-born double-strand break repair via sister chromatid exchange [GO:1990414]; response to UV-B [GO:0010224]; response to UV-C [GO:0010225]; …	fungal-type vacuole [GO:0000324]; nuclear envelope [GO:0005635]	fungal-type vacuole [GO:0000324]; nuclear envelope [GO:0005635]; metal ion binding [GO:0046872]; metalloendopeptidase activity [GO:0004222]; metallopeptidase activity [GO:0008237]; SUMO binding [GO:0032183]; SUMO ligase activity [GO:0061665]; cellular response to DNA damage stimulus [GO:0006974]; histone catabolic process [GO:0036205]; protein autosumoylation [GO:1990466]; protein sumoylation [GO…	metal ion binding [GO:0046872]; metalloendopeptidase activity [GO:0004222]; metallopeptidase activity [GO:0008237]; SUMO binding [GO:0032183]; SUMO ligase activity [GO:0061665]	GO:0000324; GO:0004222; GO:0005635; GO:0006508; GO:0006974; GO:0008237; GO:0010224; GO:0010225; GO:0016925; GO:0019985; GO:0032183; GO:0036205; GO:0046872; GO:0061665; GO:0106300; GO:1990414; GO:1990466
reviewed	P38850	RT107_YEAST	Regulator of Ty1 transposition protein 107 (Establishes silent chromatin protein 4)	RTT107 ESC4 YHR154W	S000001197	YHR154W	Rtt107p	Saccharomyces cerevisiae (strain ATCC 204508 / S288c) (Baker's yeast)	DNA double-strand break attachment to nuclear envelope [GO:1990683]; double-strand break repair [GO:0006302]; negative regulation of transposition, RNA-mediated [GO:0010526]; nucleosome assembly [GO:0006334]; regulation of DNA damage checkpoint [GO:2000001]; regulation of DNA double-strand break processing [GO:1903775]	cell periphery [GO:0071944]; Cul8-RING ubiquitin ligase complex [GO:0035361]; nucleus [GO:0005634]	cell periphery [GO:0071944]; Cul8-RING ubiquitin ligase complex [GO:0035361]; nucleus [GO:0005634]; DNA double-strand break attachment to nuclear envelope [GO:1990683]; double-strand break repair [GO:0006302]; negative regulation of transposition, RNA-mediated [GO:0010526]; nucleosome assembly [GO:0006334]; regulation of DNA damage checkpoint [GO:2000001]; regulation of DNA double-strand break pr…		GO:0005634; GO:0006302; GO:0006334; GO:0010526; GO:0035361; GO:0071944; GO:1903775; GO:1990683; GO:2000001
reviewed	P38882	UTP9_YEAST	U3 small nucleolar RNA-associated protein 9 (U3 snoRNA-associated protein 9) (U three protein 9) (U3 protein 9 required for transcription) (t-UTP9)	UTP9 YHR196W	S000001239	YHR196W	Utp9p	Saccharomyces cerevisiae (strain ATCC 204508 / S288c) (Baker's yeast)	maturation of SSU-rRNA [GO:0030490]; maturation of SSU-rRNA from tricistronic rRNA transcript (SSU-rRNA, 5.8S rRNA, LSU-rRNA) [GO:0000462]; positive regulation of transcription by RNA polymerase I [GO:0045943]	90S preribosome [GO:0030686]; nucleolus [GO:0005730]; nucleus [GO:0005634]; rDNA heterochromatin [GO:0033553]; small-subunit processome [GO:0032040]; t-UTP complex [GO:0034455]	90S preribosome [GO:0030686]; nucleolus [GO:0005730]; nucleus [GO:0005634]; rDNA heterochromatin [GO:0033553]; small-subunit processome [GO:0032040]; t-UTP complex [GO:0034455]; U3 snoRNA binding [GO:0034511]; maturation of SSU-rRNA [GO:0030490]; maturation of SSU-rRNA from tricistronic rRNA transcript (SSU-rRNA, 5.8S rRNA, LSU-rRNA) [GO:0000462]; positive regulation of transcription by RNA polym…	U3 snoRNA binding [GO:0034511]	GO:0000462; GO:0005634; GO:0005730; GO:0030490; GO:0030686; GO:0032040; GO:0033553; GO:0034455; GO:0034511; GO:0045943
reviewed	P38883	RIX1_YEAST	Pre-rRNA-processing protein RIX1 (Involved in processing IST2 protein 2) (Ribosomal export protein 1)	RIX1 IPI2 YHR197W	S000001240	YHR197W	Rix1p	Saccharomyces cerevisiae (strain ATCC 204508 / S288c) (Baker's yeast)	pre-replicative complex assembly involved in nuclear cell cycle DNA replication [GO:0006267]; regulation of DNA-templated DNA replication initiation [GO:0030174]; ribosomal large subunit assembly [GO:0000027]; rRNA processing [GO:0006364]	cytosol [GO:0005829]; nucleoplasm [GO:0005654]; nucleus [GO:0005634]; Rix1 complex [GO:0097344]	cytosol [GO:0005829]; nucleoplasm [GO:0005654]; nucleus [GO:0005634]; Rix1 complex [GO:0097344]; chromatin binding [GO:0003682]; pre-replicative complex assembly involved in nuclear cell cycle DNA replication [GO:0006267]; regulation of DNA-templated DNA replication initiation [GO:0030174]; ribosomal large subunit assembly [GO:0000027]; rRNA processing [GO:0006364]	chromatin binding [GO:0003682]	GO:0000027; GO:0003682; GO:0005634; GO:0005654; GO:0005829; GO:0006267; GO:0006364; GO:0030174; GO:0097344
reviewed	P38911	FKBP3_YEAST	Peptidyl-prolyl cis-trans isomerase (PPIase) (EC 5.2.1.8) (FK506-binding nuclear protein) (FKBP-70) (Nucleolar proline isomerase) (Proline rotamase)	FPR3 NPI46 YML074C	S000004539	YML074C	Fpr3p	Saccharomyces cerevisiae (strain ATCC 204508 / S288c) (Baker's yeast)	meiotic recombination checkpoint signaling [GO:0051598]; nucleosome assembly [GO:0006334]	chromatin [GO:0000785]; nucleolus [GO:0005730]	chromatin [GO:0000785]; nucleolus [GO:0005730]; macrolide binding [GO:0005527]; peptidyl-prolyl cis-trans isomerase activity [GO:0003755]; meiotic recombination checkpoint signaling [GO:0051598]; nucleosome assembly [GO:0006334]	macrolide binding [GO:0005527]; peptidyl-prolyl cis-trans isomerase activity [GO:0003755]	GO:0000785; GO:0003755; GO:0005527; GO:0005730; GO:0006334; GO:0051598
reviewed	P38915	SPT8_YEAST	Transcription factor SPT8	SPT8 YLR055C L2144	S000004045	YLR055C	Spt8p	Saccharomyces cerevisiae (strain ATCC 204508 / S288c) (Baker's yeast)	chromatin organization [GO:0006325]; histone acetylation [GO:0016573]; histone deubiquitination [GO:0016578]; negative regulation of transcription by RNA polymerase II [GO:0000122]; positive regulation of transcription by RNA polymerase II [GO:0045944]; regulation of transcription by RNA polymerase II [GO:0006357]	nucleus [GO:0005634]; SAGA complex [GO:0000124]	nucleus [GO:0005634]; SAGA complex [GO:0000124]; TBP-class protein binding [GO:0017025]; transcription coregulator activity [GO:0003712]; chromatin organization [GO:0006325]; histone acetylation [GO:0016573]; histone deubiquitination [GO:0016578]; negative regulation of transcription by RNA polymerase II [GO:0000122]; positive regulation of transcription by RNA polymerase II [GO:0045944]; regulat…	TBP-class protein binding [GO:0017025]; transcription coregulator activity [GO:0003712]	GO:0000122; GO:0000124; GO:0003712; GO:0005634; GO:0006325; GO:0006357; GO:0016573; GO:0016578; GO:0017025; GO:0045944
reviewed	P38922	HRB1_YEAST	Serine/arginine (SR)-type shuttling mRNA binding protein HRB1 (Hypothetical RNA-binding protein 1) (Polyadenylate-binding protein HRB1) (Protein TOM34)	HRB1 TOM34 YNL004W N2009	S000004949	YNL004W	Hrb1p	Saccharomyces cerevisiae (strain ATCC 204508 / S288c) (Baker's yeast)	nuclear mRNA surveillance [GO:0071028]; poly(A)+ mRNA export from nucleus [GO:0016973]; regulation of mRNA stability involved in response to oxidative stress [GO:2000815]	cytoplasm [GO:0005737]; nucleus [GO:0005634]; post-mRNA release spliceosomal complex [GO:0071014]; ribonucleoprotein complex [GO:1990904]	cytoplasm [GO:0005737]; nucleus [GO:0005634]; post-mRNA release spliceosomal complex [GO:0071014]; ribonucleoprotein complex [GO:1990904]; chromatin binding [GO:0003682]; mRNA binding [GO:0003729]; RNA binding [GO:0003723]; nuclear mRNA surveillance [GO:0071028]; poly(A)+ mRNA export from nucleus [GO:0016973]; regulation of mRNA stability involved in response to oxidative stress [GO:2000815]	chromatin binding [GO:0003682]; mRNA binding [GO:0003729]; RNA binding [GO:0003723]	GO:0003682; GO:0003723; GO:0003729; GO:0005634; GO:0005737; GO:0016973; GO:0071014; GO:0071028; GO:1990904; GO:2000815
reviewed	P38930	CSK2C_YEAST	Casein kinase II subunit beta' (CK II beta')	CKB2 YOR039W OR26.32	S000005565	YOR039W	Ckb2p	Saccharomyces cerevisiae (strain ATCC 204508 / S288c) (Baker's yeast)	cellular response to DNA damage stimulus [GO:0006974]; maturation of SSU-rRNA [GO:0030490]; nucleolar large rRNA transcription by RNA polymerase I [GO:0042790]; protein phosphorylation [GO:0006468]; regulation of cell cycle [GO:0051726]; regulation of protein serine/threonine phosphatase activity [GO:0080163]; regulation of ribosomal protein gene transcription by RNA polymerase II [GO:0060962]; r…	CURI complex [GO:0032545]; cytoplasm [GO:0005737]; nucleolus [GO:0005730]; nucleoplasm [GO:0005654]; protein kinase CK2 complex [GO:0005956]; small-subunit processome [GO:0032040]; UTP-C complex [GO:0034456]	CURI complex [GO:0032545]; cytoplasm [GO:0005737]; nucleolus [GO:0005730]; nucleoplasm [GO:0005654]; protein kinase CK2 complex [GO:0005956]; small-subunit processome [GO:0032040]; UTP-C complex [GO:0034456]; protein kinase regulator activity [GO:0019887]; protein serine/threonine kinase inhibitor activity [GO:0030291]; cellular response to DNA damage stimulus [GO:0006974]; maturation of SSU-rRNA…	protein kinase regulator activity [GO:0019887]; protein serine/threonine kinase inhibitor activity [GO:0030291]	GO:0000028; GO:0005654; GO:0005730; GO:0005737; GO:0005956; GO:0006356; GO:0006359; GO:0006468; GO:0006974; GO:0019887; GO:0030291; GO:0030490; GO:0032040; GO:0032545; GO:0034456; GO:0042790; GO:0051726; GO:0060962; GO:0080163
reviewed	P38956	SNF11_YEAST	Transcription regulatory protein SNF11 (SWI/SNF complex component SNF11)	SNF11 YDR073W D4411	S000002480	YDR073W	Snf11p	Saccharomyces cerevisiae (strain ATCC 204508 / S288c) (Baker's yeast)	chromatin remodeling [GO:0006338]; positive regulation of double-strand break repair via homologous recombination [GO:1905168]; positive regulation of transcription by RNA polymerase II [GO:0045944]; regulation of transcription by RNA polymerase II [GO:0006357]	chromatin [GO:0000785]; cytosol [GO:0005829]; nucleus [GO:0005634]; SWI/SNF complex [GO:0016514]	chromatin [GO:0000785]; cytosol [GO:0005829]; nucleus [GO:0005634]; SWI/SNF complex [GO:0016514]; chromatin remodeling [GO:0006338]; positive regulation of double-strand break repair via homologous recombination [GO:1905168]; positive regulation of transcription by RNA polymerase II [GO:0045944]; regulation of transcription by RNA polymerase II [GO:0006357]		GO:0000785; GO:0005634; GO:0005829; GO:0006338; GO:0006357; GO:0016514; GO:0045944; GO:1905168
reviewed	P38989	SMC2_YEAST	Structural maintenance of chromosomes protein 2 (DA-box protein SMC2)	SMC2 YFR031C	S000001927	YFR031C	Smc2p	Saccharomyces cerevisiae (strain ATCC 204508 / S288c) (Baker's yeast)	cell division [GO:0051301]; chromosome condensation [GO:0030261]; meiotic chromosome condensation [GO:0010032]; meiotic chromosome separation [GO:0051307]; mitotic chromosome condensation [GO:0007076]; mitotic sister chromatid segregation [GO:0000070]; negative regulation of meiotic DNA double-strand break formation [GO:1903342]; rDNA chromatin condensation [GO:0070550]; synaptonemal complex asse…	chromatin [GO:0000785]; condensed chromosome [GO:0000793]; condensin complex [GO:0000796]; mitochondrion [GO:0005739]; nucleus [GO:0005634]	chromatin [GO:0000785]; condensed chromosome [GO:0000793]; condensin complex [GO:0000796]; mitochondrion [GO:0005739]; nucleus [GO:0005634]; ATP binding [GO:0005524]; ATP hydrolysis activity [GO:0016887]; chromatin binding [GO:0003682]; DNA secondary structure binding [GO:0000217]; double-stranded DNA binding [GO:0003690]; minor groove of adenine-thymine-rich DNA binding [GO:0003680]; cell divisi…	ATP binding [GO:0005524]; ATP hydrolysis activity [GO:0016887]; chromatin binding [GO:0003682]; DNA secondary structure binding [GO:0000217]; double-stranded DNA binding [GO:0003690]; minor groove of adenine-thymine-rich DNA binding [GO:0003680]	GO:0000070; GO:0000217; GO:0000785; GO:0000793; GO:0000796; GO:0003680; GO:0003682; GO:0003690; GO:0005524; GO:0005634; GO:0005739; GO:0007076; GO:0007130; GO:0010032; GO:0016887; GO:0030261; GO:0051301; GO:0051307; GO:0070058; GO:0070550; GO:1903342
reviewed	P39001	UME6_YEAST	Transcriptional regulatory protein UME6 (Negative transcriptional regulator of IME2) (Regulator of inducer of meiosis protein 16) (Unscheduled meiotic gene expression protein 6)	UME6 CAR80 CARGR1 NIM2 RIM16 YDR207C YD8142.04C	S000002615	YDR207C	Ume6p	Saccharomyces cerevisiae (strain ATCC 204508 / S288c) (Baker's yeast)	chromatin remodeling [GO:0006338]; lipid droplet organization [GO:0034389]; negative regulation of transcription by RNA polymerase II [GO:0000122]; negative regulation of transcription from RNA polymerase II promoter involved in meiotic cell cycle [GO:0010674]; nitrogen catabolite repression of transcription from RNA polymerase II promoter [GO:0001081]; positive regulation of transcription by RNA…	nucleus [GO:0005634]; Rpd3L complex [GO:0033698]; Rpd3L-Expanded complex [GO:0070210]; transcription regulator complex [GO:0005667]	nucleus [GO:0005634]; Rpd3L complex [GO:0033698]; Rpd3L-Expanded complex [GO:0070210]; transcription regulator complex [GO:0005667]; DNA-binding transcription factor activity [GO:0003700]; DNA-binding transcription factor binding [GO:0140297]; DNA-binding transcription repressor activity, RNA polymerase II-specific [GO:0001227]; RNA polymerase II cis-regulatory region sequence-specific DNA bindin…	DNA-binding transcription factor activity [GO:0003700]; DNA-binding transcription factor binding [GO:0140297]; DNA-binding transcription repressor activity, RNA polymerase II-specific [GO:0001227]; RNA polymerase II cis-regulatory region sequence-specific DNA binding [GO:0000978]; sequence-specific DNA binding [GO:0043565]; transcription cis-regulatory region binding [GO:0000976]; zinc ion bindin…	GO:0000122; GO:0000976; GO:0000978; GO:0001081; GO:0001227; GO:0003700; GO:0005634; GO:0005667; GO:0006338; GO:0007124; GO:0008270; GO:0009847; GO:0010673; GO:0010674; GO:0033698; GO:0034389; GO:0042173; GO:0043565; GO:0045944; GO:0070210; GO:0140297
reviewed	P39016	MPT5_YEAST	Suppressor protein MPT5 (Protein HTR1) (Pumilio homology domain family member 5)	MPT5 HTR1 PUF5 YGL178W BIC834	S000003146	YGL178W	Mpt5p	Saccharomyces cerevisiae (strain ATCC 204508 / S288c) (Baker's yeast)	intracellular mRNA localization [GO:0008298]; negative regulation of translation [GO:0017148]; negative regulation of translational initiation [GO:0045947]; positive regulation of mRNA binding [GO:1902416]; positive regulation of nuclear-transcribed mRNA catabolic process, deadenylation-dependent decay [GO:1900153]; post-transcriptional regulation of gene expression [GO:0010608]; regulation of G1…	cytoplasm [GO:0005737]	cytoplasm [GO:0005737]; mRNA binding [GO:0003729]; protein-macromolecule adaptor activity [GO:0030674]; intracellular mRNA localization [GO:0008298]; negative regulation of translation [GO:0017148]; negative regulation of translational initiation [GO:0045947]; positive regulation of mRNA binding [GO:1902416]; positive regulation of nuclear-transcribed mRNA catabolic process, deadenylation-depende…	mRNA binding [GO:0003729]; protein-macromolecule adaptor activity [GO:0030674]	GO:0003729; GO:0005737; GO:0008298; GO:0010608; GO:0017148; GO:0030674; GO:0045947; GO:1900153; GO:1902416; GO:1903450
reviewed	P39517	DHH1_YEAST	ATP-dependent RNA helicase DHH1 (EC 3.6.4.13) (DExD/H-box helicase 1)	DHH1 YDL160C	S000002319	YDL160C	Dhh1p	Saccharomyces cerevisiae (strain ATCC 204508 / S288c) (Baker's yeast)	deadenylation-dependent decapping of nuclear-transcribed mRNA [GO:0000290]; mRNA processing [GO:0006397]; mRNA transport [GO:0051028]; negative regulation of translation [GO:0017148]; negative regulation of translational elongation [GO:0045900]; P-body assembly [GO:0033962]; positive regulation of translation [GO:0045727]; regulation of cytoplasmic mRNA processing body assembly [GO:0010603]; stre…	cytoplasm [GO:0005737]; cytoplasmic side of membrane [GO:0098562]; cytoplasmic stress granule [GO:0010494]; P-body [GO:0000932]	cytoplasm [GO:0005737]; cytoplasmic side of membrane [GO:0098562]; cytoplasmic stress granule [GO:0010494]; P-body [GO:0000932]; ATP binding [GO:0005524]; ATP hydrolysis activity [GO:0016887]; chromatin binding [GO:0003682]; mRNA binding [GO:0003729]; RNA helicase activity [GO:0003724]; deadenylation-dependent decapping of nuclear-transcribed mRNA [GO:0000290]; mRNA processing [GO:0006397]; mRNA …	ATP binding [GO:0005524]; ATP hydrolysis activity [GO:0016887]; chromatin binding [GO:0003682]; mRNA binding [GO:0003729]; RNA helicase activity [GO:0003724]	GO:0000290; GO:0000932; GO:0003682; GO:0003724; GO:0003729; GO:0005524; GO:0005737; GO:0006397; GO:0010494; GO:0010603; GO:0016887; GO:0017148; GO:0033962; GO:0034063; GO:0045727; GO:0045900; GO:0051028; GO:0098562
reviewed	P39520	IFH1_YEAST	Protein IFH1 (Ribosomal RNA-processing protein 3)	IFH1 RRP3 YLR223C L8083.9	S000004213	YLR223C	Ifh1p	Saccharomyces cerevisiae (strain ATCC 204508 / S288c) (Baker's yeast)	nucleolar large rRNA transcription by RNA polymerase I [GO:0042790]; positive regulation of ribosomal protein gene transcription by RNA polymerase II [GO:0060963]; protein phosphorylation [GO:0006468]; regulation of ribosomal protein gene transcription by RNA polymerase II [GO:0060962]; regulation of transcription by RNA polymerase II [GO:0006357]; subtelomeric heterochromatin assembly [GO:003150…	chromatin [GO:0000785]; chromosome, telomeric region [GO:0000781]; CURI complex [GO:0032545]; nucleolus [GO:0005730]; nucleus [GO:0005634]	chromatin [GO:0000785]; chromosome, telomeric region [GO:0000781]; CURI complex [GO:0032545]; nucleolus [GO:0005730]; nucleus [GO:0005634]; transcription coactivator activity [GO:0003713]; transcription coregulator activity [GO:0003712]; nucleolar large rRNA transcription by RNA polymerase I [GO:0042790]; positive regulation of ribosomal protein gene transcription by RNA polymerase II [GO:0060963…	transcription coactivator activity [GO:0003713]; transcription coregulator activity [GO:0003712]	GO:0000781; GO:0000785; GO:0003712; GO:0003713; GO:0005634; GO:0005730; GO:0006357; GO:0006468; GO:0031509; GO:0032545; GO:0042790; GO:0060962; GO:0060963
reviewed	P39521	FHL1_YEAST	Pre-rRNA-processing protein FHL1	FHL1 YPR104C P8283.15	S000006308	YPR104C	Fhl1p	Saccharomyces cerevisiae (strain ATCC 204508 / S288c) (Baker's yeast)	negative regulation of ribosomal protein gene transcription by RNA polymerase II [GO:0010688]; positive regulation of ribosomal protein gene transcription by RNA polymerase II [GO:0060963]; regulation of DNA-templated transcription [GO:0006355]	chromatin [GO:0000785]; nucleolus [GO:0005730]; nucleus [GO:0005634]	chromatin [GO:0000785]; nucleolus [GO:0005730]; nucleus [GO:0005634]; DNA-binding transcription factor activity [GO:0003700]; RNA polymerase II cis-regulatory region sequence-specific DNA binding [GO:0000978]; sequence-specific DNA binding [GO:0043565]; transcription coactivator binding [GO:0001223]; transcription corepressor binding [GO:0001222]; negative regulation of ribosomal protein gene tra…	DNA-binding transcription factor activity [GO:0003700]; RNA polymerase II cis-regulatory region sequence-specific DNA binding [GO:0000978]; sequence-specific DNA binding [GO:0043565]; transcription coactivator binding [GO:0001223]; transcription corepressor binding [GO:0001222]	GO:0000785; GO:0000978; GO:0001222; GO:0001223; GO:0003700; GO:0005634; GO:0005730; GO:0006355; GO:0010688; GO:0043565; GO:0060963
reviewed	P39940	RSP5_YEAST	E3 ubiquitin-protein ligase RSP5 (EC 2.3.2.26) (HECT-type E3 ubiquitin transferase RSP5) (Reverses SPT-phenotype protein 5)	RSP5 MDP1 NPI1 YER125W SYGP-ORF41	S000000927	YER125W	Rsp5p	Saccharomyces cerevisiae (strain ATCC 204508 / S288c) (Baker's yeast)	cellular response to UV [GO:0034644]; chromatin organization [GO:0006325]; late endosome to vacuole transport via multivesicular body sorting pathway [GO:0032511]; mitochondria-associated ubiquitin-dependent protein catabolic process [GO:0072671]; mitochondrion organization [GO:0007005]; poly(A)+ mRNA export from nucleus [GO:0016973]; positive regulation of endocytosis [GO:0045807]; positive regu…	actin cortical patch [GO:0030479]; cellular bud tip [GO:0005934]; cytoplasm [GO:0005737]; endosome membrane [GO:0010008]; extrinsic component of cytoplasmic side of plasma membrane [GO:0031234]; Golgi apparatus [GO:0005794]; mitochondrion [GO:0005739]; nucleus [GO:0005634]; plasma membrane [GO:0005886]; RSP5-BUL ubiquitin ligase complex [GO:1990306]; ubiquitin ligase complex [GO:0000151]	actin cortical patch [GO:0030479]; cellular bud tip [GO:0005934]; cytoplasm [GO:0005737]; endosome membrane [GO:0010008]; extrinsic component of cytoplasmic side of plasma membrane [GO:0031234]; Golgi apparatus [GO:0005794]; mitochondrion [GO:0005739]; nucleus [GO:0005634]; plasma membrane [GO:0005886]; RSP5-BUL ubiquitin ligase complex [GO:1990306]; ubiquitin ligase complex [GO:0000151]; phospha…	phosphatidylinositol binding [GO:0035091]; ubiquitin binding [GO:0043130]; ubiquitin protein ligase activity [GO:0061630]; ubiquitin-protein transferase activity [GO:0004842]	GO:0000151; GO:0000209; GO:0004842; GO:0005634; GO:0005737; GO:0005739; GO:0005794; GO:0005886; GO:0005934; GO:0006325; GO:0006511; GO:0006513; GO:0006808; GO:0007005; GO:0009410; GO:0010008; GO:0010793; GO:0010794; GO:0010795; GO:0010796; GO:0016567; GO:0016973; GO:0019220; GO:0030479; GO:0031234; GO:0031384; GO:0032436; GO:0032443; GO:0032511; GO:0032880; GO:0032956; GO:0034517; GO:0034644; GO:…
reviewed	P39956	RPH1_YEAST	DNA damage-responsive transcriptional repressor RPH1	RPH1 YER169W	S000000971	YER169W	Rph1p	Saccharomyces cerevisiae (strain ATCC 204508 / S288c) (Baker's yeast)	chromatin remodeling [GO:0006338]; negative regulation of autophagy [GO:0010507]; negative regulation of transcription by RNA polymerase II [GO:0000122]; positive regulation of transcription elongation by RNA polymerase II [GO:0032968]	nucleus [GO:0005634]	nucleus [GO:0005634]; DNA-binding transcription repressor activity, RNA polymerase II-specific [GO:0001227]; histone demethylase activity [GO:0032452]; histone H3-methyl-lysine-36 demethylase activity [GO:0051864]; histone H3-methyl-lysine-9 demethylase activity [GO:0032454]; metal ion binding [GO:0046872]; sequence-specific DNA binding [GO:0043565]; chromatin remodeling [GO:0006338]; negative re…	DNA-binding transcription repressor activity, RNA polymerase II-specific [GO:0001227]; histone demethylase activity [GO:0032452]; histone H3-methyl-lysine-36 demethylase activity [GO:0051864]; histone H3-methyl-lysine-9 demethylase activity [GO:0032454]; metal ion binding [GO:0046872]; sequence-specific DNA binding [GO:0043565]	GO:0000122; GO:0001227; GO:0005634; GO:0006338; GO:0010507; GO:0032452; GO:0032454; GO:0032968; GO:0043565; GO:0046872; GO:0051864
reviewed	P39984	HAT2_YEAST	Histone acetyltransferase type B subunit 2	HAT2 YEL056W	S000000782	YEL056W	Hat2p	Saccharomyces cerevisiae (strain ATCC 204508 / S288c) (Baker's yeast)	chromatin organization [GO:0006325]; chromatin remodeling [GO:0006338]; histone acetylation [GO:0016573]; histone deacetylation [GO:0016575]; regulation of DNA-templated transcription [GO:0006355]; subtelomeric heterochromatin assembly [GO:0031509]	chromosome, telomeric region [GO:0000781]; cytoplasm [GO:0005737]; histone acetyltransferase complex [GO:0000123]; nucleus [GO:0005634]; Rpd3L complex [GO:0033698]; Rpd3L-Expanded complex [GO:0070210]	chromosome, telomeric region [GO:0000781]; cytoplasm [GO:0005737]; histone acetyltransferase complex [GO:0000123]; nucleus [GO:0005634]; Rpd3L complex [GO:0033698]; Rpd3L-Expanded complex [GO:0070210]; histone binding [GO:0042393]; chromatin organization [GO:0006325]; chromatin remodeling [GO:0006338]; histone acetylation [GO:0016573]; histone deacetylation [GO:0016575]; regulation of DNA-templat…	histone binding [GO:0042393]	GO:0000123; GO:0000781; GO:0005634; GO:0005737; GO:0006325; GO:0006338; GO:0006355; GO:0016573; GO:0016575; GO:0031509; GO:0033698; GO:0042393; GO:0070210
reviewed	P39995	EAF5_YEAST	Chromatin modification-related protein EAF5 (ESA1-associated factor 5)	EAF5 YEL018W	S000000744	YEL018W	Eaf5p	Saccharomyces cerevisiae (strain ATCC 204508 / S288c) (Baker's yeast)	DNA repair [GO:0006281]; DNA replication-dependent chromatin assembly [GO:0006335]; DNA-templated transcription [GO:0006351]; histone acetylation [GO:0016573]; nucleosome disassembly [GO:0006337]; positive regulation of transcription elongation by RNA polymerase II [GO:0032968]	cytosol [GO:0005829]; NuA4 histone acetyltransferase complex [GO:0035267]; nucleosome disassembly/reassembly complex [GO:1990453]; nucleus [GO:0005634]	cytosol [GO:0005829]; NuA4 histone acetyltransferase complex [GO:0035267]; nucleosome disassembly/reassembly complex [GO:1990453]; nucleus [GO:0005634]; DNA repair [GO:0006281]; DNA replication-dependent chromatin assembly [GO:0006335]; DNA-templated transcription [GO:0006351]; histone acetylation [GO:0016573]; nucleosome disassembly [GO:0006337]; positive regulation of transcription elongation b…		GO:0005634; GO:0005829; GO:0006281; GO:0006335; GO:0006337; GO:0006351; GO:0016573; GO:0032968; GO:0035267; GO:1990453
reviewed	P40034	JHD1_YEAST	JmjC domain-containing histone demethylation protein 1 (EC 1.14.11.27) (Jumonji/ARID domain-containing protein 1) (ScJHDM1) ([Histone-H3]-lysine-36 demethylase 1)	JHD1 YER051W	S000000853	YER051W	Jhd1p	Saccharomyces cerevisiae (strain ATCC 204508 / S288c) (Baker's yeast)	chromatin organization [GO:0006325]; positive regulation of transcription elongation by RNA polymerase II [GO:0032968]; protein demethylation [GO:0006482]; regulation of transcription by RNA polymerase II [GO:0006357]	nucleus [GO:0005634]	nucleus [GO:0005634]; histone demethylase activity [GO:0032452]; histone H3-di/monomethyl-lysine-36 demethylase activity [GO:0140680]; histone H3-methyl-lysine-36 demethylase activity [GO:0051864]; metal ion binding [GO:0046872]; methylated histone binding [GO:0035064]; transcription coregulator activity [GO:0003712]; chromatin organization [GO:0006325]; positive regulation of transcription elong…	histone demethylase activity [GO:0032452]; histone H3-di/monomethyl-lysine-36 demethylase activity [GO:0140680]; histone H3-methyl-lysine-36 demethylase activity [GO:0051864]; metal ion binding [GO:0046872]; methylated histone binding [GO:0035064]; transcription coregulator activity [GO:0003712]	GO:0003712; GO:0005634; GO:0006325; GO:0006357; GO:0006482; GO:0032452; GO:0032968; GO:0035064; GO:0046872; GO:0051864; GO:0140680
reviewed	P40059	DOT6_YEAST	Transcriptional regulatory protein DOT6 (Disrupter of telomere silencing protein 6) (PAC-binding factor 2)	DOT6 PBF2 YER088C	S000000890	YER088C	Dot6p	Saccharomyces cerevisiae (strain ATCC 204508 / S288c) (Baker's yeast)	rDNA heterochromatin assembly [GO:0000183]; regulation of transcription by RNA polymerase II [GO:0006357]; subtelomeric heterochromatin assembly [GO:0031509]; transfer RNA gene-mediated silencing [GO:0061587]	chromosome, telomeric region [GO:0000781]; cytoplasm [GO:0005737]; nucleus [GO:0005634]; Rpd3L-Expanded complex [GO:0070210]	chromosome, telomeric region [GO:0000781]; cytoplasm [GO:0005737]; nucleus [GO:0005634]; Rpd3L-Expanded complex [GO:0070210]; sequence-specific DNA binding [GO:0043565]; rDNA heterochromatin assembly [GO:0000183]; regulation of transcription by RNA polymerase II [GO:0006357]; subtelomeric heterochromatin assembly [GO:0031509]; transfer RNA gene-mediated silencing [GO:0061587]	sequence-specific DNA binding [GO:0043565]	GO:0000183; GO:0000781; GO:0005634; GO:0005737; GO:0006357; GO:0031509; GO:0043565; GO:0061587; GO:0070210
reviewed	P40072	SLX8_YEAST	E3 ubiquitin-protein ligase complex SLX5-SLX8 subunit SLX8 (EC 2.3.2.27) (RING-type E3 ubiquitin transferase SLX8) (Synthetic lethal of unknown function protein 8)	SLX8 YER116C	S000000918	YER116C	Slx8p	Saccharomyces cerevisiae (strain ATCC 204508 / S288c) (Baker's yeast)	cellular response to DNA damage stimulus [GO:0006974]; DNA repair [GO:0006281]; protein sumoylation [GO:0016925]; protein ubiquitination [GO:0016567]; telomere maintenance [GO:0000723]; ubiquitin-dependent protein catabolic process [GO:0006511]	cytoplasm [GO:0005737]; endoplasmic reticulum [GO:0005783]; kinetochore [GO:0000776]; nucleus [GO:0005634]; SUMO-targeted ubiquitin ligase complex [GO:0033768]	cytoplasm [GO:0005737]; endoplasmic reticulum [GO:0005783]; kinetochore [GO:0000776]; nucleus [GO:0005634]; SUMO-targeted ubiquitin ligase complex [GO:0033768]; metal ion binding [GO:0046872]; ubiquitin protein ligase activity [GO:0061630]; ubiquitin-protein transferase activity [GO:0004842]; cellular response to DNA damage stimulus [GO:0006974]; DNA repair [GO:0006281]; protein sumoylation [GO:0…	metal ion binding [GO:0046872]; ubiquitin protein ligase activity [GO:0061630]; ubiquitin-protein transferase activity [GO:0004842]	GO:0000723; GO:0000776; GO:0004842; GO:0005634; GO:0005737; GO:0005783; GO:0006281; GO:0006511; GO:0006974; GO:0016567; GO:0016925; GO:0033768; GO:0046872; GO:0061630
reviewed	P40090	SCC4_YEAST	MAU2 chromatid cohesion factor homolog (Sister chromatid cohesion protein 4)	SCC4 YER147C	S000000949	YER147C	Scc4p	Saccharomyces cerevisiae (strain ATCC 204508 / S288c) (Baker's yeast)	cell division [GO:0051301]; double-strand break repair [GO:0006302]; establishment of mitotic sister chromatid cohesion [GO:0034087]; establishment of protein localization to chromatin [GO:0071169]; mitotic chromosome condensation [GO:0007076]; mitotic sister chromatid cohesion [GO:0007064]; positive regulation of cohesin loading [GO:1905309]; rDNA chromatin condensation [GO:0070550]	chromatin [GO:0000785]; SMC loading complex [GO:0032116]	chromatin [GO:0000785]; SMC loading complex [GO:0032116]; kinetochore binding [GO:0043515]; sequence-specific DNA binding [GO:0043565]; cell division [GO:0051301]; double-strand break repair [GO:0006302]; establishment of mitotic sister chromatid cohesion [GO:0034087]; establishment of protein localization to chromatin [GO:0071169]; mitotic chromosome condensation [GO:0007076]; mitotic sister chr…	kinetochore binding [GO:0043515]; sequence-specific DNA binding [GO:0043565]	GO:0000785; GO:0006302; GO:0007064; GO:0007076; GO:0032116; GO:0034087; GO:0043515; GO:0043565; GO:0051301; GO:0070550; GO:0071169; GO:1905309
reviewed	P40096	NCB1_YEAST	Negative cofactor 2 complex subunit alpha (NC2 complex subunit alpha) (Transcription repressor BUR6)	BUR6 NCB1 YER159C	S000000961	YER159C	Bur6p	Saccharomyces cerevisiae (strain ATCC 204508 / S288c) (Baker's yeast)	negative regulation of RNA polymerase II transcription preinitiation complex assembly [GO:0017055]; negative regulation of transcription by RNA polymerase II [GO:0000122]; positive regulation of transcription by RNA polymerase II [GO:0045944]; regulation of DNA-templated transcription [GO:0006355]; RNA polymerase II preinitiation complex assembly [GO:0051123]; transcription by RNA polymerase II […	negative cofactor 2 complex [GO:0017054]; nucleus [GO:0005634]	negative cofactor 2 complex [GO:0017054]; nucleus [GO:0005634]; chromatin binding [GO:0003682]; core promoter sequence-specific DNA binding [GO:0001046]; protein heterodimerization activity [GO:0046982]; RNA polymerase II general transcription initiation factor activity [GO:0016251]; transcription coactivator activity [GO:0003713]; transcription corepressor activity [GO:0003714]; negative regulat…	chromatin binding [GO:0003682]; core promoter sequence-specific DNA binding [GO:0001046]; protein heterodimerization activity [GO:0046982]; RNA polymerase II general transcription initiation factor activity [GO:0016251]; transcription coactivator activity [GO:0003713]; transcription corepressor activity [GO:0003714]	GO:0000122; GO:0001046; GO:0003682; GO:0003713; GO:0003714; GO:0005634; GO:0006355; GO:0006366; GO:0016251; GO:0017054; GO:0017055; GO:0045944; GO:0046982; GO:0051123
reviewed	P40161	RT106_YEAST	Histone chaperone RTT106 (Regulator of Ty1 transposition protein 106)	RTT106 YNL206C N1346	S000005150	YNL206C	Rtt106p	Saccharomyces cerevisiae (strain ATCC 204508 / S288c) (Baker's yeast)	DNA replication-dependent chromatin assembly [GO:0006335]; DNA replication-independent chromatin assembly [GO:0006336]; heterochromatin assembly [GO:0031507]; negative regulation of transcription by RNA polymerase II [GO:0000122]; transcription elongation by RNA polymerase II promoter [GO:0006368]; transposition [GO:0032196]	chromosome [GO:0005694]; nucleus [GO:0005634]	chromosome [GO:0005694]; nucleus [GO:0005634]; double-stranded DNA binding [GO:0003690]; histone binding [GO:0042393]; identical protein binding [GO:0042802]; nucleosome binding [GO:0031491]; DNA replication-dependent chromatin assembly [GO:0006335]; DNA replication-independent chromatin assembly [GO:0006336]; heterochromatin assembly [GO:0031507]; negative regulation of transcription by RNA poly…	double-stranded DNA binding [GO:0003690]; histone binding [GO:0042393]; identical protein binding [GO:0042802]; nucleosome binding [GO:0031491]	GO:0000122; GO:0003690; GO:0005634; GO:0005694; GO:0006335; GO:0006336; GO:0006368; GO:0031491; GO:0031507; GO:0032196; GO:0042393; GO:0042802
reviewed	P40340	ATAD2_YEAST	ATPase histone chaperone YTA7 (EC 3.6.1.-) (ATPase family AAA domain-containing protein YTA7) (AAA-ATPase) (Tat-binding homolog 7)	YTA7 YGR270W	S000003502	YGR270W	Yta7p	Saccharomyces cerevisiae (strain ATCC 204508 / S288c) (Baker's yeast)	CENP-A containing chromatin assembly [GO:0034080]; chromatin organization [GO:0006325]; chromatin remodeling [GO:0006338]; negative regulation of transcription by RNA polymerase II [GO:0000122]; positive regulation of invasive growth in response to glucose limitation [GO:2000219]; positive regulation of transcription by RNA polymerase II [GO:0045944]	chromatin [GO:0000785]; chromosome [GO:0005694]; chromosome, centromeric region [GO:0000775]; cytosol [GO:0005829]; extrinsic component of endoplasmic reticulum membrane [GO:0042406]; nucleus [GO:0005634]	chromatin [GO:0000785]; chromosome [GO:0005694]; chromosome, centromeric region [GO:0000775]; cytosol [GO:0005829]; extrinsic component of endoplasmic reticulum membrane [GO:0042406]; nucleus [GO:0005634]; ATP binding [GO:0005524]; ATP hydrolysis activity [GO:0016887]; ATP-dependent chromatin remodeler activity [GO:0140658]; ATP-dependent histone chaperone activity [GO:0140674]; chromatin binding…	ATP binding [GO:0005524]; ATP hydrolysis activity [GO:0016887]; ATP-dependent chromatin remodeler activity [GO:0140658]; ATP-dependent histone chaperone activity [GO:0140674]; chromatin binding [GO:0003682]; histone binding [GO:0042393]	GO:0000122; GO:0000775; GO:0000785; GO:0003682; GO:0005524; GO:0005634; GO:0005694; GO:0005829; GO:0006325; GO:0006338; GO:0016887; GO:0034080; GO:0042393; GO:0042406; GO:0045944; GO:0140658; GO:0140674; GO:2000219
reviewed	P40352	RAD26_YEAST	DNA repair and recombination protein RAD26 (EC 3.6.4.12) (ATP-dependent helicase RAD26)	RAD26 GTA1085 YJR035W J1606	S000003796	YJR035W	Rad26p	Saccharomyces cerevisiae (strain ATCC 204508 / S288c) (Baker's yeast)	nucleotide-excision repair [GO:0006289]; regulation of protein complex stability [GO:0061635]; regulation of response to DNA damage stimulus [GO:2001020]; regulation of transcription by RNA polymerase II [GO:0006357]; transcription-coupled nucleotide-excision repair [GO:0006283]	chromatin [GO:0000785]; cytoplasm [GO:0005737]; nucleus [GO:0005634]	chromatin [GO:0000785]; cytoplasm [GO:0005737]; nucleus [GO:0005634]; ATP binding [GO:0005524]; ATP hydrolysis activity [GO:0016887]; ATP-dependent activity, acting on DNA [GO:0008094]; ATP-dependent chromatin remodeler activity [GO:0140658]; DNA binding [GO:0003677]; DNA helicase activity [GO:0003678]; nucleotide-excision repair [GO:0006289]; regulation of protein complex stability [GO:0061635];…	ATP binding [GO:0005524]; ATP hydrolysis activity [GO:0016887]; ATP-dependent activity, acting on DNA [GO:0008094]; ATP-dependent chromatin remodeler activity [GO:0140658]; DNA binding [GO:0003677]; DNA helicase activity [GO:0003678]	GO:0000785; GO:0003677; GO:0003678; GO:0005524; GO:0005634; GO:0005737; GO:0006283; GO:0006289; GO:0006357; GO:0008094; GO:0016887; GO:0061635; GO:0140658; GO:2001020
reviewed	P40457	MLP2_YEAST	Protein MLP2 (Myosin-like protein 2)	MLP2 YIL149C	S000001411	YIL149C	Mlp2p	Saccharomyces cerevisiae (strain ATCC 204508 / S288c) (Baker's yeast)	mRNA export from nucleus [GO:0006406]; negative regulation of protein import into nucleus during spindle assembly checkpoint [GO:1901925]; nucleocytoplasmic transport [GO:0006913]; poly(A)+ mRNA export from nucleus [GO:0016973]; post-transcriptional tethering of RNA polymerase II gene DNA at nuclear periphery [GO:0000973]; protein import into nucleus [GO:0006606]; regulation of DNA-templated tran…	mitochondrion [GO:0005739]; nuclear envelope [GO:0005635]; nuclear pore [GO:0005643]; nuclear pore nuclear basket [GO:0044615]; nucleoplasm [GO:0005654]; spindle pole body [GO:0005816]	mitochondrion [GO:0005739]; nuclear envelope [GO:0005635]; nuclear pore [GO:0005643]; nuclear pore nuclear basket [GO:0044615]; nucleoplasm [GO:0005654]; spindle pole body [GO:0005816]; ribonucleoprotein complex binding [GO:0043021]; structural constituent of nuclear pore [GO:0017056]; mRNA export from nucleus [GO:0006406]; negative regulation of protein import into nucleus during spindle assembl…	ribonucleoprotein complex binding [GO:0043021]; structural constituent of nuclear pore [GO:0017056]	GO:0000972; GO:0000973; GO:0005635; GO:0005643; GO:0005654; GO:0005739; GO:0005816; GO:0006355; GO:0006406; GO:0006606; GO:0006913; GO:0016973; GO:0017056; GO:0034398; GO:0043021; GO:0044615; GO:0051300; GO:1901925
reviewed	P40466	FKH1_YEAST	Fork head protein homolog 1	FKH1 YIL131C	S000001393	YIL131C	Fkh1p	Saccharomyces cerevisiae (strain ATCC 204508 / S288c) (Baker's yeast)	chromatin remodeling [GO:0006338]; donor selection [GO:0007535]; mRNA 3'-end processing [GO:0031124]; negative regulation of pseudohyphal growth [GO:2000221]; negative regulation of transcription elongation by RNA polymerase II [GO:0034244]; negative regulation of transcription involved in G1/S transition of mitotic cell cycle [GO:0071930]; negative regulation of transcription involved in G2/M tr…	cytosol [GO:0005829]; nucleus [GO:0005634]	cytosol [GO:0005829]; nucleus [GO:0005634]; centromeric DNA binding [GO:0019237]; chromatin binding [GO:0003682]; DNA replication origin binding [GO:0003688]; DNA-binding transcription activator activity, RNA polymerase II-specific [GO:0001228]; DNA-binding transcription factor activity, RNA polymerase II-specific [GO:0000981]; DNA-binding transcription repressor activity, RNA polymerase II-speci…	centromeric DNA binding [GO:0019237]; chromatin binding [GO:0003682]; DNA replication origin binding [GO:0003688]; DNA-binding transcription activator activity, RNA polymerase II-specific [GO:0001228]; DNA-binding transcription factor activity, RNA polymerase II-specific [GO:0000981]; DNA-binding transcription repressor activity, RNA polymerase II-specific [GO:0001227]; RNA polymerase II cis-regu…	GO:0000978; GO:0000981; GO:0001227; GO:0001228; GO:0003682; GO:0003688; GO:0005634; GO:0005829; GO:0006338; GO:0006357; GO:0006369; GO:0007535; GO:0019237; GO:0031124; GO:0032298; GO:0034244; GO:0043565; GO:0071930; GO:0090055; GO:0090282; GO:0090419; GO:1903468; GO:2000221
reviewed	P40505	SDS3_YEAST	Transcriptional regulatory protein SDS3 (Suppressor of defective silencing protein 3)	SDS3 YIL084C	S000001346	YIL084C	Sds3p	Saccharomyces cerevisiae (strain ATCC 204508 / S288c) (Baker's yeast)	cell adhesion involved in single-species biofilm formation [GO:0043709]; heterochromatin assembly [GO:0031507]; histone deacetylation [GO:0016575]; negative regulation of ribosomal DNA heterochromatin assembly [GO:0061188]; negative regulation of silent mating-type cassette heterochromatin assembly [GO:0061186]; negative regulation of transcription by RNA polymerase II [GO:0000122]; nucleosome as…	cytosol [GO:0005829]; nucleus [GO:0005634]; Rpd3L complex [GO:0033698]; Rpd3L-Expanded complex [GO:0070210]; Sin3-type complex [GO:0070822]	cytosol [GO:0005829]; nucleus [GO:0005634]; Rpd3L complex [GO:0033698]; Rpd3L-Expanded complex [GO:0070210]; Sin3-type complex [GO:0070822]; histone deacetylase binding [GO:0042826]; cell adhesion involved in single-species biofilm formation [GO:0043709]; heterochromatin assembly [GO:0031507]; histone deacetylation [GO:0016575]; negative regulation of ribosomal DNA heterochromatin assembly [GO:00…	histone deacetylase binding [GO:0042826]	GO:0000122; GO:0005634; GO:0005829; GO:0006334; GO:0006357; GO:0016575; GO:0031507; GO:0033698; GO:0042826; GO:0043709; GO:0045944; GO:0061186; GO:0061188; GO:0061408; GO:0070210; GO:0070822; GO:2000217
reviewed	P40509	COPE_YEAST	Coatomer subunit epsilon (Epsilon-coat protein) (Epsilon-COP)	SEC28 YIL076W	S000001338	YIL076W	Sec28p	Saccharomyces cerevisiae (strain ATCC 204508 / S288c) (Baker's yeast)	endoplasmic reticulum to Golgi vesicle-mediated transport [GO:0006888]; intra-Golgi vesicle-mediated transport [GO:0006891]; late endosome to vacuole transport via multivesicular body sorting pathway [GO:0032511]; protein transport [GO:0015031]; retrograde vesicle-mediated transport, Golgi to endoplasmic reticulum [GO:0006890]; vesicle coating [GO:0006901]	COPI vesicle coat [GO:0030126]; Golgi membrane [GO:0000139]	COPI vesicle coat [GO:0030126]; Golgi membrane [GO:0000139]; promoter-specific chromatin binding [GO:1990841]; structural molecule activity [GO:0005198]; endoplasmic reticulum to Golgi vesicle-mediated transport [GO:0006888]; intra-Golgi vesicle-mediated transport [GO:0006891]; late endosome to vacuole transport via multivesicular body sorting pathway [GO:0032511]; protein transport [GO:0015031];…	promoter-specific chromatin binding [GO:1990841]; structural molecule activity [GO:0005198]	GO:0000139; GO:0005198; GO:0006888; GO:0006890; GO:0006891; GO:0006901; GO:0015031; GO:0030126; GO:0032511; GO:1990841
reviewed	P40541	SCC3_YEAST	Cohesin subunit SCC3 (Irregular cell behavior protein 1)	IRR1 SCC3 YIL026C	S000001288	YIL026C	Irr1p	Saccharomyces cerevisiae (strain ATCC 204508 / S288c) (Baker's yeast)	cell division [GO:0051301]; establishment of meiotic sister chromatid cohesion [GO:0034089]; establishment of mitotic sister chromatid cohesion [GO:0034087]; mitotic sister chromatid cohesion [GO:0007064]; protein acetylation [GO:0006473]; sister chromatid cohesion [GO:0007062]	chromatin [GO:0000785]; chromosome, centromeric region [GO:0000775]; cohesin complex [GO:0008278]; cytoplasm [GO:0005737]; cytosol [GO:0005829]; mitotic cohesin complex [GO:0030892]; nucleus [GO:0005634]	chromatin [GO:0000785]; chromosome, centromeric region [GO:0000775]; cohesin complex [GO:0008278]; cytoplasm [GO:0005737]; cytosol [GO:0005829]; mitotic cohesin complex [GO:0030892]; nucleus [GO:0005634]; chromatin binding [GO:0003682]; cell division [GO:0051301]; establishment of meiotic sister chromatid cohesion [GO:0034089]; establishment of mitotic sister chromatid cohesion [GO:0034087]; mito…	chromatin binding [GO:0003682]	GO:0000775; GO:0000785; GO:0003682; GO:0005634; GO:0005737; GO:0005829; GO:0006473; GO:0007062; GO:0007064; GO:0008278; GO:0030892; GO:0034087; GO:0034089; GO:0051301
reviewed	P40553	DOT5_YEAST	Peroxiredoxin DOT5 (Prx) (EC 1.11.1.24) (Disrupter of telomere silencing protein 5) (Nuclear thiol peroxidase) (nTPx) (Thioredoxin peroxidase) (Thioredoxin-dependent peroxiredoxin DOT5)	DOT5 YIL010W	S000001272	YIL010W	Dot5p	Saccharomyces cerevisiae (strain ATCC 204508 / S288c) (Baker's yeast)	cell redox homeostasis [GO:0045454]; cellular response to oxidative stress [GO:0034599]	chromosome, telomeric region [GO:0000781]; cytoplasm [GO:0005737]; nucleus [GO:0005634]	chromosome, telomeric region [GO:0000781]; cytoplasm [GO:0005737]; nucleus [GO:0005634]; thioredoxin peroxidase activity [GO:0008379]; thioredoxin-dependent peroxiredoxin activity [GO:0140824]; cell redox homeostasis [GO:0045454]; cellular response to oxidative stress [GO:0034599]	thioredoxin peroxidase activity [GO:0008379]; thioredoxin-dependent peroxiredoxin activity [GO:0140824]	GO:0000781; GO:0005634; GO:0005737; GO:0008379; GO:0034599; GO:0045454; GO:0140824
reviewed	P40963	SAS2_YEAST	Histone acetyltransferase SAS2 (EC 2.3.1.48) (Something about silencing protein 2)	SAS2 ESO1 YMR127C YM9553.03C	S000004734	YMR127C	Sas2p	Saccharomyces cerevisiae (strain ATCC 204508 / S288c) (Baker's yeast)	histone acetylation [GO:0016573]; histone exchange [GO:0043486]; histone H3 acetylation [GO:0043966]; negative regulation of DNA-templated transcription [GO:0045892]; positive regulation of transcription by RNA polymerase II [GO:0045944]; silent mating-type cassette heterochromatin assembly [GO:0030466]; subtelomeric heterochromatin assembly [GO:0031509]	chromatin [GO:0000785]; chromosome, telomeric region [GO:0000781]; cytoplasm [GO:0005737]; SAS acetyltransferase complex [GO:0033255]	chromatin [GO:0000785]; chromosome, telomeric region [GO:0000781]; cytoplasm [GO:0005737]; SAS acetyltransferase complex [GO:0033255]; acetyltransferase activity [GO:0016407]; histone acetyltransferase activity [GO:0004402]; histone binding [GO:0042393]; metal ion binding [GO:0046872]; transcription coregulator activity [GO:0003712]; histone acetylation [GO:0016573]; histone exchange [GO:0043486]…	acetyltransferase activity [GO:0016407]; histone acetyltransferase activity [GO:0004402]; histone binding [GO:0042393]; metal ion binding [GO:0046872]; transcription coregulator activity [GO:0003712]	GO:0000781; GO:0000785; GO:0003712; GO:0004402; GO:0005737; GO:0016407; GO:0016573; GO:0030466; GO:0031509; GO:0033255; GO:0042393; GO:0043486; GO:0043966; GO:0045892; GO:0045944; GO:0046872
reviewed	P41813	FKH2_YEAST	Fork head protein homolog 2	FKH2 YNL068C N2403 YNL2403C	S000005012	YNL068C	Fkh2p	Saccharomyces cerevisiae (strain ATCC 204508 / S288c) (Baker's yeast)	chromatin remodeling [GO:0006338]; negative regulation of pseudohyphal growth [GO:2000221]; negative regulation of silent mating-type cassette heterochromatin assembly [GO:0061186]; negative regulation of transcription involved in G1/S transition of mitotic cell cycle [GO:0071930]; negative regulation of transcription involved in G2/M transition of mitotic cell cycle [GO:0090419]; positive regula…	cytosol [GO:0005829]; nucleus [GO:0005634]	cytosol [GO:0005829]; nucleus [GO:0005634]; chromatin binding [GO:0003682]; DNA replication origin binding [GO:0003688]; DNA-binding transcription factor activity, RNA polymerase II-specific [GO:0000981]; RNA polymerase II cis-regulatory region sequence-specific DNA binding [GO:0000978]; RNA polymerase II-specific DNA-binding transcription factor binding [GO:0061629]; sequence-specific DNA bindin…	chromatin binding [GO:0003682]; DNA replication origin binding [GO:0003688]; DNA-binding transcription factor activity, RNA polymerase II-specific [GO:0000981]; RNA polymerase II cis-regulatory region sequence-specific DNA binding [GO:0000978]; RNA polymerase II-specific DNA-binding transcription factor binding [GO:0061629]; sequence-specific DNA binding [GO:0043565]; transcription coactivator ac…	GO:0000978; GO:0000981; GO:0003682; GO:0003688; GO:0003712; GO:0003713; GO:0005634; GO:0005829; GO:0006338; GO:0006357; GO:0032298; GO:0032968; GO:0043565; GO:0061186; GO:0061629; GO:0071930; GO:0090282; GO:0090419; GO:1903468; GO:2000221
reviewed	P42073	REF2_YEAST	RNA end formation protein 2	REF2 YDR195W YD9346.06	S000002603	YDR195W	Ref2p	Saccharomyces cerevisiae (strain ATCC 204508 / S288c) (Baker's yeast)	mRNA 3'-end processing [GO:0031124]; mRNA polyadenylation [GO:0006378]; negative regulation of mRNA polyadenylation [GO:1900364]; positive regulation of mitotic actomyosin contractile ring assembly [GO:1903501]; pre-mRNA cleavage required for polyadenylation [GO:0098789]; regulation of protein localization to cell division site involved in cytokinesis [GO:1901901]; sno(s)RNA 3'-end processing [GO…	cytosol [GO:0005829]; mRNA cleavage and polyadenylation specificity factor complex [GO:0005847]; nucleus [GO:0005634]	cytosol [GO:0005829]; mRNA cleavage and polyadenylation specificity factor complex [GO:0005847]; nucleus [GO:0005634]; chromatin binding [GO:0003682]; RNA binding [GO:0003723]; mRNA 3'-end processing [GO:0031124]; mRNA polyadenylation [GO:0006378]; negative regulation of mRNA polyadenylation [GO:1900364]; positive regulation of mitotic actomyosin contractile ring assembly [GO:1903501]; pre-mRNA c…	chromatin binding [GO:0003682]; RNA binding [GO:0003723]	GO:0003682; GO:0003723; GO:0005634; GO:0005829; GO:0005847; GO:0006378; GO:0030846; GO:0031124; GO:0031126; GO:0098789; GO:1900364; GO:1901901; GO:1903501
reviewed	P42945	UTP10_YEAST	U3 small nucleolar RNA-associated protein 10 (U3 snoRNA-associated protein 10) (U three protein 10) (U3 protein 10 required for transcription) (t-UTP10)	UTP10 YJL109C J0808	S000003645	YJL109C	Utp10p	Saccharomyces cerevisiae (strain ATCC 204508 / S288c) (Baker's yeast)	endonucleolytic cleavage in 5'-ETS of tricistronic rRNA transcript (SSU-rRNA, 5.8S rRNA, LSU-rRNA) [GO:0000480]; endonucleolytic cleavage in ITS1 to separate SSU-rRNA from 5.8S rRNA and LSU-rRNA from tricistronic rRNA transcript (SSU-rRNA, 5.8S rRNA, LSU-rRNA) [GO:0000447]; endonucleolytic cleavage to generate mature 5'-end of SSU-rRNA from (SSU-rRNA, 5.8S rRNA, LSU-rRNA) [GO:0000472]; maturation…	90S preribosome [GO:0030686]; mitochondrion [GO:0005739]; nucleolus [GO:0005730]; nucleoplasm [GO:0005654]; preribosome, small subunit precursor [GO:0030688]; rDNA heterochromatin [GO:0033553]; small-subunit processome [GO:0032040]; t-UTP complex [GO:0034455]	90S preribosome [GO:0030686]; mitochondrion [GO:0005739]; nucleolus [GO:0005730]; nucleoplasm [GO:0005654]; preribosome, small subunit precursor [GO:0030688]; rDNA heterochromatin [GO:0033553]; small-subunit processome [GO:0032040]; t-UTP complex [GO:0034455]; snoRNA binding [GO:0030515]; U3 snoRNA binding [GO:0034511]; endonucleolytic cleavage in 5'-ETS of tricistronic rRNA transcript (SSU-rRNA,…	snoRNA binding [GO:0030515]; U3 snoRNA binding [GO:0034511]	GO:0000447; GO:0000462; GO:0000472; GO:0000480; GO:0005654; GO:0005730; GO:0005739; GO:0030490; GO:0030515; GO:0030686; GO:0030688; GO:0032040; GO:0033553; GO:0034455; GO:0034511; GO:0045943
reviewed	P43572	EPL1_YEAST	Enhancer of polycomb-like protein 1	EPL1 YFL024C	S000001870	YFL024C	Epl1p	Saccharomyces cerevisiae (strain ATCC 204508 / S288c) (Baker's yeast)	cell cycle [GO:0007049]; DNA repair [GO:0006281]; DNA-templated transcription [GO:0006351]; histone acetylation [GO:0016573]; positive regulation of macroautophagy [GO:0016239]; regulation of transcription by RNA polymerase II [GO:0006357]	NuA4 histone acetyltransferase complex [GO:0035267]; nucleosome [GO:0000786]; nucleus [GO:0005634]; Piccolo NuA4 histone acetyltransferase complex [GO:0032777]	NuA4 histone acetyltransferase complex [GO:0035267]; nucleosome [GO:0000786]; nucleus [GO:0005634]; Piccolo NuA4 histone acetyltransferase complex [GO:0032777]; cell cycle [GO:0007049]; DNA repair [GO:0006281]; DNA-templated transcription [GO:0006351]; histone acetylation [GO:0016573]; positive regulation of macroautophagy [GO:0016239]; regulation of transcription by RNA polymerase II [GO:0006357]		GO:0000786; GO:0005634; GO:0006281; GO:0006351; GO:0006357; GO:0007049; GO:0016239; GO:0016573; GO:0032777; GO:0035267
reviewed	P43605	ECO1_YEAST	N-acetyltransferase ECO1 (EC 2.3.1.-) (Chromosome transmission fidelity protein 7) (Establishment of cohesion protein 1)	ECO1 CTF7 YFR027W	S000001923	YFR027W	Eco1p	Saccharomyces cerevisiae (strain ATCC 204508 / S288c) (Baker's yeast)	chromatin looping [GO:0140588]; chromosome organization [GO:0051276]; DNA repair [GO:0006281]; DNA replication [GO:0006260]; double-strand break repair [GO:0006302]; establishment of mitotic sister chromatid cohesion [GO:0034087]; internal peptidyl-lysine acetylation [GO:0018393]; meiotic chromosome segregation [GO:0045132]; mitotic chromosome condensation [GO:0007076]; mitotic sister chromatid c…	chromatin [GO:0000785]; cytoplasm [GO:0005737]; nuclear replication fork [GO:0043596]; nucleus [GO:0005634]	chromatin [GO:0000785]; cytoplasm [GO:0005737]; nuclear replication fork [GO:0043596]; nucleus [GO:0005634]; acetyltransferase activity [GO:0016407]; chromatin binding [GO:0003682]; metal ion binding [GO:0046872]; peptide-lysine-N-acetyltransferase activity [GO:0061733]; chromatin looping [GO:0140588]; chromosome organization [GO:0051276]; DNA repair [GO:0006281]; DNA replication [GO:0006260]; do…	acetyltransferase activity [GO:0016407]; chromatin binding [GO:0003682]; metal ion binding [GO:0046872]; peptide-lysine-N-acetyltransferase activity [GO:0061733]	GO:0000785; GO:0003682; GO:0005634; GO:0005737; GO:0006260; GO:0006281; GO:0006302; GO:0007064; GO:0007076; GO:0007088; GO:0016407; GO:0018393; GO:0032200; GO:0034087; GO:0043596; GO:0045132; GO:0046872; GO:0051276; GO:0061733; GO:0070058; GO:0140588
reviewed	P43609	RSC8_YEAST	Chromatin structure-remodeling complex protein RSC8 (Remodel the structure of chromatin complex subunit 8) (SWI3 homolog)	RSC8 SWH3 YFR037C	S000001933	YFR037C	Rsc8p	Saccharomyces cerevisiae (strain ATCC 204508 / S288c) (Baker's yeast)	chromatin remodeling [GO:0006338]; double-strand break repair via nonhomologous end joining [GO:0006303]; nucleosome disassembly [GO:0006337]; positive regulation of DNA-templated transcription [GO:0045893]; regulation of DNA-templated transcription [GO:0006355]; transcription elongation by RNA polymerase II promoter [GO:0006368]	chromatin [GO:0000785]; nucleus [GO:0005634]; RSC-type complex [GO:0016586]; SWI/SNF complex [GO:0016514]	chromatin [GO:0000785]; nucleus [GO:0005634]; RSC-type complex [GO:0016586]; SWI/SNF complex [GO:0016514]; DNA binding [GO:0003677]; histone binding [GO:0042393]; zinc ion binding [GO:0008270]; chromatin remodeling [GO:0006338]; double-strand break repair via nonhomologous end joining [GO:0006303]; nucleosome disassembly [GO:0006337]; positive regulation of DNA-templated transcription [GO:0045893…	DNA binding [GO:0003677]; histone binding [GO:0042393]; zinc ion binding [GO:0008270]	GO:0000785; GO:0003677; GO:0005634; GO:0006303; GO:0006337; GO:0006338; GO:0006355; GO:0006368; GO:0008270; GO:0016514; GO:0016586; GO:0042393; GO:0045893
reviewed	P43639	CSK2B_YEAST	Casein kinase II subunit beta (CK II beta)	CKB1 YGL019W	S000002987	YGL019W	Ckb1p	Saccharomyces cerevisiae (strain ATCC 204508 / S288c) (Baker's yeast)	cellular response to DNA damage stimulus [GO:0006974]; maturation of SSU-rRNA [GO:0030490]; nucleolar large rRNA transcription by RNA polymerase I [GO:0042790]; protein phosphorylation [GO:0006468]; regulation of cell cycle [GO:0051726]; regulation of protein serine/threonine phosphatase activity [GO:0080163]; regulation of ribosomal protein gene transcription by RNA polymerase II [GO:0060962]; r…	CURI complex [GO:0032545]; cytoplasm [GO:0005737]; nucleolus [GO:0005730]; nucleoplasm [GO:0005654]; protein kinase CK2 complex [GO:0005956]; small-subunit processome [GO:0032040]; UTP-C complex [GO:0034456]	CURI complex [GO:0032545]; cytoplasm [GO:0005737]; nucleolus [GO:0005730]; nucleoplasm [GO:0005654]; protein kinase CK2 complex [GO:0005956]; small-subunit processome [GO:0032040]; UTP-C complex [GO:0034456]; protein kinase regulator activity [GO:0019887]; protein serine/threonine kinase inhibitor activity [GO:0030291]; cellular response to DNA damage stimulus [GO:0006974]; maturation of SSU-rRNA…	protein kinase regulator activity [GO:0019887]; protein serine/threonine kinase inhibitor activity [GO:0030291]	GO:0000028; GO:0005654; GO:0005730; GO:0005737; GO:0005956; GO:0006356; GO:0006359; GO:0006468; GO:0006974; GO:0019887; GO:0030291; GO:0030490; GO:0032040; GO:0032545; GO:0034456; GO:0042790; GO:0051726; GO:0060962; GO:0080163
reviewed	P46677	TAF1_YEAST	Transcription initiation factor TFIID subunit 1 (EC 2.3.1.48) (TAFII-130) (TAFII-145) (TBP-associated factor 1) (TBP-associated factor 145 kDa)	TAF1 TAF130 TAF145 YGR274C G9374	S000003506	YGR274C	Taf1p	Saccharomyces cerevisiae (strain ATCC 204508 / S288c) (Baker's yeast)	chromatin organization [GO:0006325]; positive regulation of transcription by RNA polymerase II [GO:0045944]; RNA polymerase II preinitiation complex assembly [GO:0051123]; transcription by RNA polymerase II [GO:0006366]	cytosol [GO:0005829]; nucleus [GO:0005634]; transcription factor TFIID complex [GO:0005669]	cytosol [GO:0005829]; nucleus [GO:0005634]; transcription factor TFIID complex [GO:0005669]; chromatin binding [GO:0003682]; histone acetyltransferase activity [GO:0004402]; molecular adaptor activity [GO:0060090]; protein heterodimerization activity [GO:0046982]; RNA polymerase II general transcription initiation factor activity [GO:0016251]; RNA polymerase II general transcription initiation fa…	chromatin binding [GO:0003682]; histone acetyltransferase activity [GO:0004402]; molecular adaptor activity [GO:0060090]; protein heterodimerization activity [GO:0046982]; RNA polymerase II general transcription initiation factor activity [GO:0016251]; RNA polymerase II general transcription initiation factor binding [GO:0001091]; TBP-class protein binding [GO:0017025]	GO:0001091; GO:0003682; GO:0004402; GO:0005634; GO:0005669; GO:0005829; GO:0006325; GO:0006366; GO:0016251; GO:0017025; GO:0045944; GO:0046982; GO:0051123; GO:0060090
reviewed	P46984	GON7_YEAST	EKC/KEOPS complex subunit GON7 (Low-dye-binding protein 6) (Polarized growth chromatin-associated controller 2)	GON7 LDB6 PCC2 YJL184W J0420	S000003720	YJL184W	Gon7p	Saccharomyces cerevisiae (strain ATCC 204508 / S288c) (Baker's yeast)	cell wall mannoprotein biosynthetic process [GO:0000032]; maintenance of translational fidelity [GO:1990145]; positive regulation of transcription by RNA polymerase II [GO:0045944]; telomere maintenance [GO:0000723]; telomere maintenance via recombination [GO:0000722]; tRNA threonylcarbamoyladenosine modification [GO:0002949]	chromosome, telomeric region [GO:0000781]; EKC/KEOPS complex [GO:0000408]; nucleus [GO:0005634]	chromosome, telomeric region [GO:0000781]; EKC/KEOPS complex [GO:0000408]; nucleus [GO:0005634]; chromatin DNA binding [GO:0031490]; molecular adaptor activity [GO:0060090]; cell wall mannoprotein biosynthetic process [GO:0000032]; maintenance of translational fidelity [GO:1990145]; positive regulation of transcription by RNA polymerase II [GO:0045944]; telomere maintenance [GO:0000723]; telomere…	chromatin DNA binding [GO:0031490]; molecular adaptor activity [GO:0060090]	GO:0000032; GO:0000408; GO:0000722; GO:0000723; GO:0000781; GO:0002949; GO:0005634; GO:0031490; GO:0045944; GO:0060090; GO:1990145
reviewed	P46995	SET2_YEAST	Histone-lysine N-methyltransferase, H3 lysine-36 specific (EC 2.1.1.359) (Lysine N-methyltransferase 3) (SET domain-containing protein 2)	SET2 EZL1 KMT3 YJL168C J0520	S000003704	YJL168C	Set2p	Saccharomyces cerevisiae (strain ATCC 204508 / S288c) (Baker's yeast)	ascospore formation [GO:0030437]; DNA-templated transcription elongation [GO:0006354]; DNA-templated transcription termination [GO:0006353]; histone H3-K36 methylation [GO:0010452]; negative regulation of antisense RNA transcription [GO:0060195]; negative regulation of histone H3-K14 acetylation [GO:0071441]; negative regulation of histone H3-K9 acetylation [GO:2000616]; negative regulation of re…	chromatin [GO:0000785]; cytosol [GO:0005829]; nucleus [GO:0005634]	chromatin [GO:0000785]; cytosol [GO:0005829]; nucleus [GO:0005634]; histone methyltransferase activity (H3-K36 specific) [GO:0046975]; ascospore formation [GO:0030437]; DNA-templated transcription elongation [GO:0006354]; DNA-templated transcription termination [GO:0006353]; histone H3-K36 methylation [GO:0010452]; negative regulation of antisense RNA transcription [GO:0060195]; negative regulati…	histone methyltransferase activity (H3-K36 specific) [GO:0046975]	GO:0000785; GO:0005634; GO:0005829; GO:0006353; GO:0006354; GO:0006355; GO:0010452; GO:0030174; GO:0030437; GO:0035066; GO:0045128; GO:0046975; GO:0060195; GO:0071441; GO:1900049; GO:2000616
reviewed	P47017	LSM1_YEAST	Sm-like protein LSm1 (SPB8 protein)	LSM1 SPB8 YJL124C J0714	S000003660	YJL124C	Lsm1p	Saccharomyces cerevisiae (strain ATCC 204508 / S288c) (Baker's yeast)	deadenylation-dependent decapping of nuclear-transcribed mRNA [GO:0000290]; mRNA processing [GO:0006397]; nuclear-transcribed mRNA catabolic process, deadenylation-dependent decay [GO:0000288]; RNA metabolic process [GO:0016070]	cytoplasm [GO:0005737]; Lsm1-7-Pat1 complex [GO:1990726]; nucleus [GO:0005634]; P-body [GO:0000932]; ribonucleoprotein complex [GO:1990904]	cytoplasm [GO:0005737]; Lsm1-7-Pat1 complex [GO:1990726]; nucleus [GO:0005634]; P-body [GO:0000932]; ribonucleoprotein complex [GO:1990904]; chromatin binding [GO:0003682]; mRNA binding [GO:0003729]; RNA binding [GO:0003723]; RNA cap binding [GO:0000339]; deadenylation-dependent decapping of nuclear-transcribed mRNA [GO:0000290]; mRNA processing [GO:0006397]; nuclear-transcribed mRNA catabolic pr…	chromatin binding [GO:0003682]; mRNA binding [GO:0003729]; RNA binding [GO:0003723]; RNA cap binding [GO:0000339]	GO:0000288; GO:0000290; GO:0000339; GO:0000932; GO:0003682; GO:0003723; GO:0003729; GO:0005634; GO:0005737; GO:0006397; GO:0016070; GO:1990726; GO:1990904
reviewed	P47035	NET1_YEAST	Nucleolar protein NET1	NET1 CFI1 ESC5 SRM8 YJL076W J1038	S000003612	YJL076W	Net1p	Saccharomyces cerevisiae (strain ATCC 204508 / S288c) (Baker's yeast)	cell cycle [GO:0007049]; cell division [GO:0051301]; negative regulation of exit from mitosis [GO:0001100]; negative regulation of septation initiation signaling [GO:0031030]; nucleolus organization [GO:0007000]; positive regulation of protein localization to nucleolus [GO:1904751]; rDNA heterochromatin assembly [GO:0000183]	nucleolus [GO:0005730]; RENT complex [GO:0030869]	nucleolus [GO:0005730]; RENT complex [GO:0030869]; phosphatase activator activity [GO:0019211]; protein phosphatase inhibitor activity [GO:0004864]; rDNA binding [GO:0000182]; cell cycle [GO:0007049]; cell division [GO:0051301]; negative regulation of exit from mitosis [GO:0001100]; negative regulation of septation initiation signaling [GO:0031030]; nucleolus organization [GO:0007000]; positive r…	phosphatase activator activity [GO:0019211]; protein phosphatase inhibitor activity [GO:0004864]; rDNA binding [GO:0000182]	GO:0000182; GO:0000183; GO:0001100; GO:0004864; GO:0005730; GO:0007000; GO:0007049; GO:0019211; GO:0030869; GO:0031030; GO:0051301; GO:1904751
reviewed	P47037	SMC3_YEAST	Structural maintenance of chromosomes protein 3 (DA-box protein SMC3)	SMC3 YJL074C J1049	S000003610	YJL074C	Smc3p	Saccharomyces cerevisiae (strain ATCC 204508 / S288c) (Baker's yeast)	cell division [GO:0051301]; establishment of meiotic sister chromatid cohesion [GO:0034089]; establishment of mitotic sister chromatid cohesion [GO:0034087]; meiotic sister chromatid cohesion [GO:0051177]; mitotic sister chromatid cohesion [GO:0007064]; reciprocal meiotic recombination [GO:0007131]; replication-born double-strand break repair via sister chromatid exchange [GO:1990414]; synaptonem…	mitotic cohesin complex [GO:0030892]; nucleus [GO:0005634]	mitotic cohesin complex [GO:0030892]; nucleus [GO:0005634]; ATP binding [GO:0005524]; ATP hydrolysis activity [GO:0016887]; cohesin loading activity [GO:0061775]; double-stranded DNA binding [GO:0003690]; identical protein binding [GO:0042802]; protein kinase binding [GO:0019901]; cell division [GO:0051301]; establishment of meiotic sister chromatid cohesion [GO:0034089]; establishment of mitotic…	ATP binding [GO:0005524]; ATP hydrolysis activity [GO:0016887]; cohesin loading activity [GO:0061775]; double-stranded DNA binding [GO:0003690]; identical protein binding [GO:0042802]; protein kinase binding [GO:0019901]	GO:0003690; GO:0005524; GO:0005634; GO:0007064; GO:0007130; GO:0007131; GO:0016887; GO:0019901; GO:0030892; GO:0034087; GO:0034089; GO:0042802; GO:0051177; GO:0051301; GO:0061775; GO:1990414
reviewed	P47050	CUL8_YEAST	Cullin-8 (Cullin-C) (Regulator of Ty1 transposition protein 101)	RTT101 CUL8 YJL047C J1166	S000003583	YJL047C	Rtt101p	Saccharomyces cerevisiae (strain ATCC 204508 / S288c) (Baker's yeast)	cell cycle [GO:0007049]; cell division [GO:0051301]; DNA repair [GO:0006281]; negative regulation of transposition, RNA-mediated [GO:0010526]; nonfunctional rRNA decay [GO:0070651]; nucleosome assembly [GO:0006334]; protein ubiquitination [GO:0016567]; regulation of DNA replication [GO:0006275]; regulation of mitotic nuclear division [GO:0007088]; replication fork processing [GO:0031297]; ubiquit…	Cul3-RING ubiquitin ligase complex [GO:0031463]; Cul8-RING ubiquitin ligase complex [GO:0035361]; cullin-RING ubiquitin ligase complex [GO:0031461]; cytoplasm [GO:0005737]; nucleus [GO:0005634]	Cul3-RING ubiquitin ligase complex [GO:0031463]; Cul8-RING ubiquitin ligase complex [GO:0035361]; cullin-RING ubiquitin ligase complex [GO:0031461]; cytoplasm [GO:0005737]; nucleus [GO:0005634]; ubiquitin protein ligase binding [GO:0031625]; ubiquitin-protein transferase activity [GO:0004842]; cell cycle [GO:0007049]; cell division [GO:0051301]; DNA repair [GO:0006281]; negative regulation of tra…	ubiquitin protein ligase binding [GO:0031625]; ubiquitin-protein transferase activity [GO:0004842]	GO:0004842; GO:0005634; GO:0005737; GO:0006275; GO:0006281; GO:0006334; GO:0006511; GO:0007049; GO:0007088; GO:0010526; GO:0016567; GO:0031297; GO:0031461; GO:0031463; GO:0031625; GO:0035361; GO:0051301; GO:0070651
reviewed	P47128	EAF6_YEAST	Chromatin modification-related protein EAF6 (ESA1-associated factor 6)	EAF6 YJR082C J1854	S000003842	YJR082C	Eaf6p	Saccharomyces cerevisiae (strain ATCC 204508 / S288c) (Baker's yeast)	chromatin organization [GO:0006325]; DNA repair [GO:0006281]; DNA-templated transcription [GO:0006351]; histone acetylation [GO:0016573]	histone acetyltransferase complex [GO:0000123]; NuA3 histone acetyltransferase complex [GO:0033100]; NuA3a histone acetyltransferase complex [GO:1990467]; NuA3b histone acetyltransferase complex [GO:1990468]; NuA4 histone acetyltransferase complex [GO:0035267]; nucleus [GO:0005634]	histone acetyltransferase complex [GO:0000123]; NuA3 histone acetyltransferase complex [GO:0033100]; NuA3a histone acetyltransferase complex [GO:1990467]; NuA3b histone acetyltransferase complex [GO:1990468]; NuA4 histone acetyltransferase complex [GO:0035267]; nucleus [GO:0005634]; chromatin organization [GO:0006325]; DNA repair [GO:0006281]; DNA-templated transcription [GO:0006351]; histone ace…		GO:0000123; GO:0005634; GO:0006281; GO:0006325; GO:0006351; GO:0016573; GO:0033100; GO:0035267; GO:1990467; GO:1990468
reviewed	P47156	JHD2_YEAST	Histone demethylase JHD2 (EC 1.14.11.67) (Jumonji/ARID domain-containing protein 2) ([histone H3]-trimethyl-L-lysine(4) demethylase JHD2)	JHD2 YJR119C J2035	S000003880	YJR119C	Jhd2p	Saccharomyces cerevisiae (strain ATCC 204508 / S288c) (Baker's yeast)	antisense RNA transcript catabolic process [GO:0071041]; chromatin remodeling [GO:0006338]; negative regulation of ncRNA transcription associated with protein coding gene TSS/TES [GO:1904388]; negative regulation of transcription by RNA polymerase II [GO:0000122]; positive regulation of transcription by RNA polymerase II [GO:0045944]; rDNA heterochromatin assembly [GO:0000183]; regulation of chro…	cytoplasm [GO:0005737]; nucleus [GO:0005634]	cytoplasm [GO:0005737]; nucleus [GO:0005634]; histone demethylase activity [GO:0032452]; histone H3-methyl-lysine-4 demethylase activity [GO:0032453]; histone H3-tri/di/monomethyl-lysine-4 demethylase activity [GO:0034647]; metal ion binding [GO:0046872]; antisense RNA transcript catabolic process [GO:0071041]; chromatin remodeling [GO:0006338]; negative regulation of ncRNA transcription associat…	histone demethylase activity [GO:0032452]; histone H3-methyl-lysine-4 demethylase activity [GO:0032453]; histone H3-tri/di/monomethyl-lysine-4 demethylase activity [GO:0034647]; metal ion binding [GO:0046872]	GO:0000122; GO:0000183; GO:0005634; GO:0005737; GO:0006338; GO:0032452; GO:0032453; GO:0034647; GO:0045944; GO:0046872; GO:0060623; GO:0071041; GO:1902275; GO:1904388
reviewed	P47168	TTI2_YEAST	TEL2-interacting protein 2	TTI2 YJR136C J2124	S000003897	YJR136C	Tti2p	Saccharomyces cerevisiae (strain ATCC 204508 / S288c) (Baker's yeast)	cellular response to DNA damage stimulus [GO:0006974]; cellular response to heat [GO:0034605]; cellular response to nutrient levels [GO:0031669]; cellular response to salt stress [GO:0071472]; chromatin organization [GO:0006325]; positive regulation of DNA damage checkpoint [GO:2000003]; protein stabilization [GO:0050821]	ASTRA complex [GO:0070209]; cytoplasm [GO:0005737]; nucleus [GO:0005634]; TTT complex [GO:0110078]	ASTRA complex [GO:0070209]; cytoplasm [GO:0005737]; nucleus [GO:0005634]; TTT complex [GO:0110078]; cellular response to DNA damage stimulus [GO:0006974]; cellular response to heat [GO:0034605]; cellular response to nutrient levels [GO:0031669]; cellular response to salt stress [GO:0071472]; chromatin organization [GO:0006325]; positive regulation of DNA damage checkpoint [GO:2000003]; protein st…		GO:0005634; GO:0005737; GO:0006325; GO:0006974; GO:0031669; GO:0034605; GO:0050821; GO:0070209; GO:0071472; GO:0110078; GO:2000003
reviewed	P47171	HIR3_YEAST	Histone transcription regulator 3	HIR3 HPC1 YJR140C J2161	S000003901	YJR140C	Hir3p	Saccharomyces cerevisiae (strain ATCC 204508 / S288c) (Baker's yeast)	DNA replication-independent chromatin assembly [GO:0006336]; negative regulation of chromatin organization [GO:1905268]; negative regulation of transcription involved in G1/S transition of mitotic cell cycle [GO:0071930]; nucleosome assembly [GO:0006334]; positive regulation of histone acetylation [GO:0035066]; transcription elongation by RNA polymerase II promoter [GO:0006368]	chromosome [GO:0005694]; HIR complex [GO:0000417]; nucleus [GO:0005634]	chromosome [GO:0005694]; HIR complex [GO:0000417]; nucleus [GO:0005634]; transcription corepressor activity [GO:0003714]; DNA replication-independent chromatin assembly [GO:0006336]; negative regulation of chromatin organization [GO:1905268]; negative regulation of transcription involved in G1/S transition of mitotic cell cycle [GO:0071930]; nucleosome assembly [GO:0006334]; positive regulation o…	transcription corepressor activity [GO:0003714]	GO:0000417; GO:0003714; GO:0005634; GO:0005694; GO:0006334; GO:0006336; GO:0006368; GO:0035066; GO:0071930; GO:1905268
reviewed	P49687	NU145_YEAST	Nucleoporin NUP145 (EC 3.4.21.-) (Nuclear pore protein NUP145) [Cleaved into: Nucleoporin NUP145N (N-NUP145); Nucleoporin NUP145C (C-NUP145)]	NUP145 RAT10 YGL092W	S000003060	YGL092W	Nup145p	Saccharomyces cerevisiae (strain ATCC 204508 / S288c) (Baker's yeast)	double-strand break repair [GO:0006302]; NLS-bearing protein import into nucleus [GO:0006607]; nuclear pore localization [GO:0051664]; nucleocytoplasmic transport [GO:0006913]; poly(A)+ mRNA export from nucleus [GO:0016973]; positive regulation of DNA-templated transcription [GO:0045893]; post-transcriptional tethering of RNA polymerase II gene DNA at nuclear periphery [GO:0000973]; protein impor…	chromosome, telomeric region [GO:0000781]; nuclear envelope [GO:0005635]; nuclear membrane [GO:0031965]; nuclear pore [GO:0005643]; nuclear pore central transport channel [GO:0044613]; nuclear pore outer ring [GO:0031080]	chromosome, telomeric region [GO:0000781]; nuclear envelope [GO:0005635]; nuclear membrane [GO:0031965]; nuclear pore [GO:0005643]; nuclear pore central transport channel [GO:0044613]; nuclear pore outer ring [GO:0031080]; hydrolase activity [GO:0016787]; RNA binding [GO:0003723]; structural constituent of nuclear pore [GO:0017056]; double-strand break repair [GO:0006302]; NLS-bearing protein imp…	hydrolase activity [GO:0016787]; RNA binding [GO:0003723]; structural constituent of nuclear pore [GO:0017056]	GO:0000781; GO:0000973; GO:0003723; GO:0005635; GO:0005643; GO:0006302; GO:0006409; GO:0006606; GO:0006607; GO:0006913; GO:0016787; GO:0016973; GO:0017056; GO:0031080; GO:0031509; GO:0031965; GO:0034398; GO:0036228; GO:0044613; GO:0045893; GO:0046822; GO:0051664
reviewed	P50102	UBP8_YEAST	Ubiquitin carboxyl-terminal hydrolase 8 (EC 3.4.19.12) (Deubiquitinating enzyme 8) (Ubiquitin thioesterase 8) (Ubiquitin-specific-processing protease 8)	UBP8 YMR223W YM9959.05	S000004836	YMR223W	Ubp8p	Saccharomyces cerevisiae (strain ATCC 204508 / S288c) (Baker's yeast)	histone acetylation [GO:0016573]; histone deubiquitination [GO:0016578]; histone H3-K4 methylation [GO:0051568]; histone H3-K79 methylation [GO:0034729]; regulation of transcription by RNA polymerase II [GO:0006357]; RNA splicing [GO:0008380]; ubiquitin-dependent protein catabolic process [GO:0006511]	DUBm complex [GO:0071819]; nucleus [GO:0005634]; SAGA complex [GO:0000124]; SLIK (SAGA-like) complex [GO:0046695]	DUBm complex [GO:0071819]; nucleus [GO:0005634]; SAGA complex [GO:0000124]; SLIK (SAGA-like) complex [GO:0046695]; cysteine-type deubiquitinase activity [GO:0004843]; molecular adaptor activity [GO:0060090]; zinc ion binding [GO:0008270]; histone acetylation [GO:0016573]; histone deubiquitination [GO:0016578]; histone H3-K4 methylation [GO:0051568]; histone H3-K79 methylation [GO:0034729]; regula…	cysteine-type deubiquitinase activity [GO:0004843]; molecular adaptor activity [GO:0060090]; zinc ion binding [GO:0008270]	GO:0000124; GO:0004843; GO:0005634; GO:0006357; GO:0006511; GO:0008270; GO:0008380; GO:0016573; GO:0016578; GO:0034729; GO:0046695; GO:0051568; GO:0060090; GO:0071819
reviewed	P50105	TAF4_YEAST	Transcription initiation factor TFIID subunit 4 (MPT-1) (TAF suppressor gene 2 protein) (TAFII-48) (TBP-associated factor 4) (TBP-associated factor 48 kDa)	TAF4 MPT1 TAF48 TSG2 YMR005W YM8270.07	S000004607	YMR005W	Taf4p	Saccharomyces cerevisiae (strain ATCC 204508 / S288c) (Baker's yeast)	positive regulation of transcription by RNA polymerase II [GO:0045944]; RNA polymerase II preinitiation complex assembly [GO:0051123]; transcription by RNA polymerase II [GO:0006366]; transcription initiation at RNA polymerase II promoter [GO:0006367]	nucleus [GO:0005634]; transcription factor TFIID complex [GO:0005669]	nucleus [GO:0005634]; transcription factor TFIID complex [GO:0005669]; chromatin binding [GO:0003682]; DNA binding [GO:0003677]; RNA polymerase II-specific DNA-binding transcription factor binding [GO:0061629]; positive regulation of transcription by RNA polymerase II [GO:0045944]; RNA polymerase II preinitiation complex assembly [GO:0051123]; transcription by RNA polymerase II [GO:0006366]; tran…	chromatin binding [GO:0003682]; DNA binding [GO:0003677]; RNA polymerase II-specific DNA-binding transcription factor binding [GO:0061629]	GO:0003677; GO:0003682; GO:0005634; GO:0005669; GO:0006366; GO:0006367; GO:0045944; GO:0051123; GO:0061629
reviewed	P50623	UBC9_YEAST	SUMO-conjugating enzyme UBC9 (EC 2.3.2.-) (RING-type E3 SUMO transferase UBC9) (Ubiquitin carrier protein 9) (Ubiquitin-conjugating enzyme E2-18 kDa) (Ubiquitin-protein ligase)	UBC9 YDL064W	S000002222	YDL064W	Ubc9p	Saccharomyces cerevisiae (strain ATCC 204508 / S288c) (Baker's yeast)	cell division [GO:0051301]; mitotic spindle elongation [GO:0000022]; protein sumoylation [GO:0016925]	condensed nuclear chromosome [GO:0000794]; nucleus [GO:0005634]	condensed nuclear chromosome [GO:0000794]; nucleus [GO:0005634]; ATP binding [GO:0005524]; SUMO conjugating enzyme activity [GO:0061656]; SUMO transferase activity [GO:0019789]; cell division [GO:0051301]; mitotic spindle elongation [GO:0000022]; protein sumoylation [GO:0016925]	ATP binding [GO:0005524]; SUMO conjugating enzyme activity [GO:0061656]; SUMO transferase activity [GO:0019789]	GO:0000022; GO:0000794; GO:0005524; GO:0005634; GO:0016925; GO:0019789; GO:0051301; GO:0061656
reviewed	P50875	SPT20_YEAST	Transcription factor SPT20	SPT20 ADA5 YOL148C	S000005508	YOL148C	Spt20p	Saccharomyces cerevisiae (strain ATCC 204508 / S288c) (Baker's yeast)	chromatin organization [GO:0006325]; histone acetylation [GO:0016573]; histone deubiquitination [GO:0016578]; IRE1-mediated unfolded protein response [GO:0036498]; regulation of transcription by RNA polymerase II [GO:0006357]	nucleus [GO:0005634]; SAGA complex [GO:0000124]; SLIK (SAGA-like) complex [GO:0046695]	nucleus [GO:0005634]; SAGA complex [GO:0000124]; SLIK (SAGA-like) complex [GO:0046695]; transcription coregulator activity [GO:0003712]; chromatin organization [GO:0006325]; histone acetylation [GO:0016573]; histone deubiquitination [GO:0016578]; IRE1-mediated unfolded protein response [GO:0036498]; regulation of transcription by RNA polymerase II [GO:0006357]	transcription coregulator activity [GO:0003712]	GO:0000124; GO:0003712; GO:0005634; GO:0006325; GO:0006357; GO:0016573; GO:0016578; GO:0036498; GO:0046695
reviewed	P50947	PHO23_YEAST	Transcriptional regulatory protein PHO23	PHO23 YNL097C N2205	S000005041	YNL097C	Pho23p	Saccharomyces cerevisiae (strain ATCC 204508 / S288c) (Baker's yeast)	chromatin organization [GO:0006325]; histone acetylation [GO:0016573]; negative regulation of autophagy [GO:0010507]; negative regulation of ribosomal DNA heterochromatin assembly [GO:0061188]; negative regulation of silent mating-type cassette heterochromatin assembly [GO:0061186]; negative regulation of transcription by RNA polymerase I [GO:0016479]; negative regulation of transcription by RNA …	histone deacetylase complex [GO:0000118]; nucleus [GO:0005634]; Rpd3L complex [GO:0033698]; Rpd3L-Expanded complex [GO:0070210]	histone deacetylase complex [GO:0000118]; nucleus [GO:0005634]; Rpd3L complex [GO:0033698]; Rpd3L-Expanded complex [GO:0070210]; metal ion binding [GO:0046872]; methylated histone binding [GO:0035064]; chromatin organization [GO:0006325]; histone acetylation [GO:0016573]; negative regulation of autophagy [GO:0010507]; negative regulation of ribosomal DNA heterochromatin assembly [GO:0061188]; neg…	metal ion binding [GO:0046872]; methylated histone binding [GO:0035064]	GO:0000118; GO:0000122; GO:0005634; GO:0006325; GO:0006334; GO:0006355; GO:0006357; GO:0010507; GO:0016479; GO:0016573; GO:0033698; GO:0035064; GO:0045944; GO:0046872; GO:0061186; GO:0061188; GO:0070210; GO:2000219; GO:2001159
reviewed	P53040	TAF6_YEAST	Transcription initiation factor TFIID subunit 6 (TBP-associated factor 6) (TBP-associated factor 60 kDa) (TAFII-60) (TAFII60)	TAF6 TAF60 YGL112C G2985	S000003080	YGL112C	Taf6p	Saccharomyces cerevisiae (strain ATCC 204508 / S288c) (Baker's yeast)	chromatin organization [GO:0006325]; histone acetylation [GO:0016573]; histone deubiquitination [GO:0016578]; positive regulation of DNA-templated transcription initiation [GO:2000144]; positive regulation of transcription by RNA polymerase II [GO:0045944]; regulation of transcription by RNA polymerase II [GO:0006357]; RNA polymerase II preinitiation complex assembly [GO:0051123]; transcription b…	cytosol [GO:0005829]; nucleus [GO:0005634]; SAGA complex [GO:0000124]; SLIK (SAGA-like) complex [GO:0046695]; transcription factor TFIID complex [GO:0005669]	cytosol [GO:0005829]; nucleus [GO:0005634]; SAGA complex [GO:0000124]; SLIK (SAGA-like) complex [GO:0046695]; transcription factor TFIID complex [GO:0005669]; chromatin binding [GO:0003682]; identical protein binding [GO:0042802]; molecular adaptor activity [GO:0060090]; protein heterodimerization activity [GO:0046982]; RNA polymerase II general transcription initiation factor activity [GO:001625…	chromatin binding [GO:0003682]; identical protein binding [GO:0042802]; molecular adaptor activity [GO:0060090]; protein heterodimerization activity [GO:0046982]; RNA polymerase II general transcription initiation factor activity [GO:0016251]; RNA polymerase II-specific DNA-binding transcription factor binding [GO:0061629]; transcription coactivator activity [GO:0003713]	GO:0000124; GO:0003682; GO:0003713; GO:0005634; GO:0005669; GO:0005829; GO:0006325; GO:0006357; GO:0006366; GO:0016251; GO:0016573; GO:0016578; GO:0042802; GO:0045944; GO:0046695; GO:0046982; GO:0051123; GO:0060090; GO:0061629; GO:2000144
reviewed	P53061	ZIP2_YEAST	Protein ZIP2 (Zipping up meiotic chromosomes protein 2)	ZIP2 YGL249W NRC704	S000003218	YGL249W	Zip2p	Saccharomyces cerevisiae (strain ATCC 204508 / S288c) (Baker's yeast)	homologous chromosome pairing at meiosis [GO:0007129]; homologous recombination [GO:0035825]; positive regulation of protein sumoylation [GO:0033235]; protein sumoylation [GO:0016925]; reciprocal meiotic recombination [GO:0007131]; regulation of synaptonemal complex assembly [GO:0090173]; synaptonemal complex assembly [GO:0007130]	condensed nuclear chromosome [GO:0000794]; mitochondrion [GO:0005739]; synapsis initiation complex [GO:0106069]; synaptonemal complex [GO:0000795]	condensed nuclear chromosome [GO:0000794]; mitochondrion [GO:0005739]; synapsis initiation complex [GO:0106069]; synaptonemal complex [GO:0000795]; DNA secondary structure binding [GO:0000217]; nucleotide binding [GO:0000166]; homologous chromosome pairing at meiosis [GO:0007129]; homologous recombination [GO:0035825]; positive regulation of protein sumoylation [GO:0033235]; protein sumoylation […	DNA secondary structure binding [GO:0000217]; nucleotide binding [GO:0000166]	GO:0000166; GO:0000217; GO:0000794; GO:0000795; GO:0005739; GO:0007129; GO:0007130; GO:0007131; GO:0016925; GO:0033235; GO:0035825; GO:0090173; GO:0106069
reviewed	P53068	APC10_YEAST	Anaphase-promoting complex subunit DOC1 (Destruction of cyclin B protein 1)	DOC1 APC10 YGL240W HRC283	S000003209	YGL240W	Doc1p	Saccharomyces cerevisiae (strain ATCC 204508 / S288c) (Baker's yeast)	anaphase-promoting complex-dependent catabolic process [GO:0031145]; cell cycle [GO:0007049]; cell division [GO:0051301]; chromatin assembly [GO:0031497]; positive regulation of ubiquitin protein ligase activity [GO:1904668]; protein K11-linked ubiquitination [GO:0070979]; protein ubiquitination [GO:0016567]; regulation of meiotic cell cycle [GO:0051445]; regulation of mitotic cell cycle [GO:0007…	anaphase-promoting complex [GO:0005680]; mitochondrion [GO:0005739]	anaphase-promoting complex [GO:0005680]; mitochondrion [GO:0005739]; enzyme regulator activity [GO:0030234]; anaphase-promoting complex-dependent catabolic process [GO:0031145]; cell cycle [GO:0007049]; cell division [GO:0051301]; chromatin assembly [GO:0031497]; positive regulation of ubiquitin protein ligase activity [GO:1904668]; protein K11-linked ubiquitination [GO:0070979]; protein ubiquiti…	enzyme regulator activity [GO:0030234]	GO:0005680; GO:0005739; GO:0007049; GO:0007346; GO:0016567; GO:0030234; GO:0031145; GO:0031497; GO:0051301; GO:0051445; GO:0070979; GO:1904668
reviewed	P53096	HOS2_YEAST	Probable histone deacetylase HOS2 (EC 3.5.1.98)	HOS2 YGL194C G1330	S000003162	YGL194C	Hos2p	Saccharomyces cerevisiae (strain ATCC 204508 / S288c) (Baker's yeast)	cellular response to DNA damage stimulus [GO:0006974]; cellular response to starvation [GO:0009267]; chromatin organization [GO:0006325]; histone deacetylation [GO:0016575]; negative regulation of meiotic nuclear division [GO:0045835]; positive regulation of stress-activated MAPK cascade [GO:0032874]; regulation of DNA-templated transcription [GO:0006355]; regulation of transcription by RNA polym…	cytoplasm [GO:0005737]; histone deacetylase complex [GO:0000118]; nuclear periphery [GO:0034399]; nucleus [GO:0005634]; Rpd3L-Expanded complex [GO:0070210]; Set3 complex [GO:0034967]	cytoplasm [GO:0005737]; histone deacetylase complex [GO:0000118]; nuclear periphery [GO:0034399]; nucleus [GO:0005634]; Rpd3L-Expanded complex [GO:0070210]; Set3 complex [GO:0034967]; histone deacetylase activity [GO:0004407]; NAD-independent histone deacetylase activity [GO:0045129]; cellular response to DNA damage stimulus [GO:0006974]; cellular response to starvation [GO:0009267]; chromatin or…	histone deacetylase activity [GO:0004407]; NAD-independent histone deacetylase activity [GO:0045129]	GO:0000118; GO:0004407; GO:0005634; GO:0005737; GO:0006325; GO:0006355; GO:0006357; GO:0006974; GO:0009267; GO:0016575; GO:0032874; GO:0034399; GO:0034967; GO:0045129; GO:0045835; GO:0070210
reviewed	P53115	INO80_YEAST	Chromatin-remodeling ATPase INO80 (EC 3.6.4.-) (Inositol-requiring protein 80)	INO80 YGL150C G1880	S000003118	YGL150C	Ino80p	Saccharomyces cerevisiae (strain ATCC 204508 / S288c) (Baker's yeast)	chromatin remodeling [GO:0006338]; DNA duplex unwinding [GO:0032508]; DNA repair [GO:0006281]; histone exchange [GO:0043486]; positive regulation of transcription by RNA polymerase II [GO:0045944]; regulation of DNA-templated transcription [GO:0006355]; regulation of histone acetylation [GO:0035065]; regulation of metabolic process [GO:0019222]; regulation of TOR signaling [GO:0032006]; regulatio…	chromosome, telomeric region [GO:0000781]; Ino80 complex [GO:0031011]; nucleus [GO:0005634]	chromosome, telomeric region [GO:0000781]; Ino80 complex [GO:0031011]; nucleus [GO:0005634]; ATP binding [GO:0005524]; ATP hydrolysis activity [GO:0016887]; ATP-dependent chromatin remodeler activity [GO:0140658]; DNA binding [GO:0003677]; histone binding [GO:0042393]; chromatin remodeling [GO:0006338]; DNA duplex unwinding [GO:0032508]; DNA repair [GO:0006281]; histone exchange [GO:0043486]; pos…	ATP binding [GO:0005524]; ATP hydrolysis activity [GO:0016887]; ATP-dependent chromatin remodeler activity [GO:0140658]; DNA binding [GO:0003677]; histone binding [GO:0042393]	GO:0000722; GO:0000781; GO:0003677; GO:0005524; GO:0005634; GO:0006281; GO:0006338; GO:0006355; GO:0006357; GO:0006366; GO:0016887; GO:0019222; GO:0031011; GO:0031509; GO:0032006; GO:0032508; GO:0035065; GO:0042393; GO:0043486; GO:0043618; GO:0045944; GO:0140658
reviewed	P53127	SNT2_YEAST	E3 ubiquitin-protein ligase SNT2 (EC 2.3.2.27) (Histone E3 ligase SNT2) (RING-type E3 ubiquitin transferase SNT2) (SANT domain-containing protein 2)	SNT2 YGL131C G2850	S000003099	YGL131C	Snt2p	Saccharomyces cerevisiae (strain ATCC 204508 / S288c) (Baker's yeast)	histone catabolic process [GO:0036205]; histone ubiquitination [GO:0016574]; regulation of DNA-templated transcription [GO:0006355]; regulation of transcription by RNA polymerase II [GO:0006357]; regulation of transcription from RNA polymerase II promoter in response to oxidative stress [GO:0043619]; response to oxidative stress [GO:0006979]	cytoplasm [GO:0005737]; Lid2 complex [GO:0048189]; nucleus [GO:0005634]; Snt2C complex [GO:0070211]	cytoplasm [GO:0005737]; Lid2 complex [GO:0048189]; nucleus [GO:0005634]; Snt2C complex [GO:0070211]; chromatin binding [GO:0003682]; metal ion binding [GO:0046872]; ubiquitin protein ligase activity [GO:0061630]; ubiquitin-protein transferase activity [GO:0004842]; histone catabolic process [GO:0036205]; histone ubiquitination [GO:0016574]; regulation of DNA-templated transcription [GO:0006355]; …	chromatin binding [GO:0003682]; metal ion binding [GO:0046872]; ubiquitin protein ligase activity [GO:0061630]; ubiquitin-protein transferase activity [GO:0004842]	GO:0003682; GO:0004842; GO:0005634; GO:0005737; GO:0006355; GO:0006357; GO:0006979; GO:0016574; GO:0036205; GO:0043619; GO:0046872; GO:0048189; GO:0061630; GO:0070211
reviewed	P53135	SLD3_YEAST	DNA replication regulator SLD3	SLD3 YGL113W G2980	S000003081	YGL113W	Sld3p	Saccharomyces cerevisiae (strain ATCC 204508 / S288c) (Baker's yeast)	DNA replication initiation [GO:0006270]; DNA unwinding involved in DNA replication [GO:0006268]; double-strand break repair via break-induced replication [GO:0000727]; mitotic DNA replication checkpoint signaling [GO:0033314]; regulation of mitotic DNA replication initiation [GO:1903466]	chromatin [GO:0000785]; chromosome, centromeric region [GO:0000775]; DNA replication preinitiation complex [GO:0031261]; nucleus [GO:0005634]	chromatin [GO:0000785]; chromosome, centromeric region [GO:0000775]; DNA replication preinitiation complex [GO:0031261]; nucleus [GO:0005634]; chromatin binding [GO:0003682]; DNA replication initiation [GO:0006270]; DNA unwinding involved in DNA replication [GO:0006268]; double-strand break repair via break-induced replication [GO:0000727]; mitotic DNA replication checkpoint signaling [GO:0033314…	chromatin binding [GO:0003682]	GO:0000727; GO:0000775; GO:0000785; GO:0003682; GO:0005634; GO:0006268; GO:0006270; GO:0031261; GO:0033314; GO:1903466
reviewed	P53165	SGF73_YEAST	SAGA-associated factor 73 (73 kDa SAGA-associated factor) (SAGA histone acetyltransferase complex 73 kDa subunit)	SGF73 YGL066W	S000003034	YGL066W	Sgf73p	Saccharomyces cerevisiae (strain ATCC 204508 / S288c) (Baker's yeast)	chromatin organization [GO:0006325]; histone acetylation [GO:0016573]; histone deubiquitination [GO:0016578]; mRNA export from nucleus [GO:0006406]; positive regulation of RNA polymerase II transcription preinitiation complex assembly [GO:0045899]; protein-containing complex assembly [GO:0065003]; regulation of nucleocytoplasmic transport [GO:0046822]; regulation of protein localization to chroma…	cytosol [GO:0005829]; DUBm complex [GO:0071819]; nucleus [GO:0005634]; SAGA complex [GO:0000124]; SLIK (SAGA-like) complex [GO:0046695]	cytosol [GO:0005829]; DUBm complex [GO:0071819]; nucleus [GO:0005634]; SAGA complex [GO:0000124]; SLIK (SAGA-like) complex [GO:0046695]; enzyme activator activity [GO:0008047]; structural molecule activity [GO:0005198]; chromatin organization [GO:0006325]; histone acetylation [GO:0016573]; histone deubiquitination [GO:0016578]; mRNA export from nucleus [GO:0006406]; positive regulation of RNA pol…	enzyme activator activity [GO:0008047]; structural molecule activity [GO:0005198]	GO:0000124; GO:0005198; GO:0005634; GO:0005829; GO:0006325; GO:0006357; GO:0006406; GO:0008047; GO:0016573; GO:0016578; GO:0045899; GO:0046695; GO:0046822; GO:0065003; GO:0071819; GO:1904802; GO:1905634
reviewed	P53201	SWC4_YEAST	SWR1-complex protein 4 (ESA1-associated factor 2)	SWC4 EAF2 GOD1 YGR002C	S000003234	YGR002C	Swc4p	Saccharomyces cerevisiae (strain ATCC 204508 / S288c) (Baker's yeast)	chromatin remodeling [GO:0006338]; chromosome organization [GO:0051276]; DNA repair [GO:0006281]; DNA-templated transcription [GO:0006351]; histone acetylation [GO:0016573]; histone exchange [GO:0043486]; histone H2A acetylation [GO:0043968]; histone H4 acetylation [GO:0043967]; negative regulation of transcription by RNA polymerase II [GO:0000122]; regulation of DNA-templated transcription [GO:0…	chromatin [GO:0000785]; NuA4 histone acetyltransferase complex [GO:0035267]; nucleus [GO:0005634]; Swr1 complex [GO:0000812]	chromatin [GO:0000785]; NuA4 histone acetyltransferase complex [GO:0035267]; nucleus [GO:0005634]; Swr1 complex [GO:0000812]; transcription corepressor activity [GO:0003714]; chromatin remodeling [GO:0006338]; chromosome organization [GO:0051276]; DNA repair [GO:0006281]; DNA-templated transcription [GO:0006351]; histone acetylation [GO:0016573]; histone exchange [GO:0043486]; histone H2A acetyla…	transcription corepressor activity [GO:0003714]	GO:0000122; GO:0000785; GO:0000812; GO:0003714; GO:0005634; GO:0006281; GO:0006338; GO:0006351; GO:0006355; GO:0016573; GO:0035267; GO:0043486; GO:0043967; GO:0043968; GO:0051276
reviewed	P53236	RSC1_YEAST	Chromatin structure-remodeling complex subunit RSC1 (RSC complex subunit RSC1) (Remodel the structure of chromatin complex subunit 1)	RSC1 YGR056W	S000003288	YGR056W	Rsc1p	Saccharomyces cerevisiae (strain ATCC 204508 / S288c) (Baker's yeast)	chromatin remodeling [GO:0006338]; double-strand break repair [GO:0006302]; double-strand break repair via nonhomologous end joining [GO:0006303]; nucleosome disassembly [GO:0006337]; regulation of sporulation resulting in formation of a cellular spore [GO:0042173]; sporulation resulting in formation of a cellular spore [GO:0030435]; transcription elongation by RNA polymerase II promoter [GO:0006…	chromatin [GO:0000785]; RSC-type complex [GO:0016586]	chromatin [GO:0000785]; RSC-type complex [GO:0016586]; chromatin binding [GO:0003682]; chromatin remodeling [GO:0006338]; double-strand break repair [GO:0006302]; double-strand break repair via nonhomologous end joining [GO:0006303]; nucleosome disassembly [GO:0006337]; regulation of sporulation resulting in formation of a cellular spore [GO:0042173]; sporulation resulting in formation of a cellu…	chromatin binding [GO:0003682]	GO:0000785; GO:0003682; GO:0006302; GO:0006303; GO:0006337; GO:0006338; GO:0006368; GO:0016586; GO:0030435; GO:0042173
reviewed	P53276	UTP8_YEAST	U3 small nucleolar RNA-associated protein 8 (U3 snoRNA-associated protein 8) (U three protein 8) (U3 protein 8 required for transcription) (t-UTP8)	UTP8 YGR128C	S000003360	YGR128C	Utp8p	Saccharomyces cerevisiae (strain ATCC 204508 / S288c) (Baker's yeast)	maturation of SSU-rRNA [GO:0030490]; maturation of SSU-rRNA from tricistronic rRNA transcript (SSU-rRNA, 5.8S rRNA, LSU-rRNA) [GO:0000462]; positive regulation of transcription by RNA polymerase I [GO:0045943]; tRNA export from nucleus [GO:0006409]	90S preribosome [GO:0030686]; nucleolus [GO:0005730]; rDNA heterochromatin [GO:0033553]; small-subunit processome [GO:0032040]; t-UTP complex [GO:0034455]	90S preribosome [GO:0030686]; nucleolus [GO:0005730]; rDNA heterochromatin [GO:0033553]; small-subunit processome [GO:0032040]; t-UTP complex [GO:0034455]; tRNA binding [GO:0000049]; U3 snoRNA binding [GO:0034511]; maturation of SSU-rRNA [GO:0030490]; maturation of SSU-rRNA from tricistronic rRNA transcript (SSU-rRNA, 5.8S rRNA, LSU-rRNA) [GO:0000462]; positive regulation of transcription by RNA …	tRNA binding [GO:0000049]; U3 snoRNA binding [GO:0034511]	GO:0000049; GO:0000462; GO:0005730; GO:0006409; GO:0030490; GO:0030686; GO:0032040; GO:0033553; GO:0034455; GO:0034511; GO:0045943
reviewed	P53290	GTR2_YEAST	GTP-binding protein GTR2	GTR2 YGR163W	S000003395	YGR163W	Gtr2p	Saccharomyces cerevisiae (strain ATCC 204508 / S288c) (Baker's yeast)	cellular response to amino acid stimulus [GO:0071230]; cellular response to starvation [GO:0009267]; endocytic recycling [GO:0032456]; lysosomal microautophagy [GO:0016237]; negative regulation of autophagy [GO:0010507]; positive regulation of GTPase activity [GO:0043547]; positive regulation of TOR signaling [GO:0032008]; positive regulation of TORC1 signaling [GO:1904263]; positive regulation o…	chromatin [GO:0000785]; cytoplasm [GO:0005737]; fungal-type vacuole membrane [GO:0000329]; Gtr1-Gtr2 GTPase complex [GO:1990131]; late endosome [GO:0005770]; late endosome membrane [GO:0031902]; nucleus [GO:0005634]; Ragulator complex [GO:0071986]	chromatin [GO:0000785]; cytoplasm [GO:0005737]; fungal-type vacuole membrane [GO:0000329]; Gtr1-Gtr2 GTPase complex [GO:1990131]; late endosome [GO:0005770]; late endosome membrane [GO:0031902]; nucleus [GO:0005634]; Ragulator complex [GO:0071986]; GTP binding [GO:0005525]; GTPase activity [GO:0003924]; cellular response to amino acid stimulus [GO:0071230]; cellular response to starvation [GO:000…	GTP binding [GO:0005525]; GTPase activity [GO:0003924]	GO:0000329; GO:0000785; GO:0003924; GO:0005525; GO:0005634; GO:0005737; GO:0005770; GO:0009267; GO:0010506; GO:0010507; GO:0015031; GO:0016237; GO:0031902; GO:0032008; GO:0032456; GO:0043547; GO:0045944; GO:0071230; GO:0071986; GO:1903778; GO:1904263; GO:1990131
reviewed	P53330	RT102_YEAST	Regulator of Ty1 transposition protein 102	RTT102 YGR275W G9378	S000003507	YGR275W	Rtt102p	Saccharomyces cerevisiae (strain ATCC 204508 / S288c) (Baker's yeast)	chromatin remodeling [GO:0006338]; chromosome segregation [GO:0007059]; double-strand break repair via nonhomologous end joining [GO:0006303]; nucleosome disassembly [GO:0006337]; positive regulation of double-strand break repair via homologous recombination [GO:1905168]; regulation of transcription by RNA polymerase II [GO:0006357]; transcription elongation by RNA polymerase II promoter [GO:0006…	chromatin [GO:0000785]; nucleus [GO:0005634]; RSC-type complex [GO:0016586]; SWI/SNF complex [GO:0016514]	chromatin [GO:0000785]; nucleus [GO:0005634]; RSC-type complex [GO:0016586]; SWI/SNF complex [GO:0016514]; chromatin remodeling [GO:0006338]; chromosome segregation [GO:0007059]; double-strand break repair via nonhomologous end joining [GO:0006303]; nucleosome disassembly [GO:0006337]; positive regulation of double-strand break repair via homologous recombination [GO:1905168]; regulation of trans…		GO:0000785; GO:0005634; GO:0006303; GO:0006337; GO:0006338; GO:0006357; GO:0006368; GO:0007059; GO:0016514; GO:0016586; GO:1905168
reviewed	P53550	DCP2_YEAST	m7GpppN-mRNA hydrolase (EC 3.6.1.62) (Protein PSU1) (mRNA-decapping enzyme subunit 2)	DCP2 PSU1 YNL118C N1917	S000005062	YNL118C	Dcp2p	Saccharomyces cerevisiae (strain ATCC 204508 / S288c) (Baker's yeast)	deadenylation-dependent decapping of nuclear-transcribed mRNA [GO:0000290]; deadenylation-independent decapping of nuclear-transcribed mRNA [GO:0031087]; mRNA processing [GO:0006397]; nuclear-transcribed mRNA catabolic process, nonsense-mediated decay [GO:0000184]; positive regulation of transcription initiation by RNA polymerase II [GO:0060261]; stress granule assembly [GO:0034063]	cytoplasm [GO:0005737]; cytoplasmic side of membrane [GO:0098562]; Dcp1-Dcp2 complex [GO:0098745]; nucleus [GO:0005634]; P-body [GO:0000932]	cytoplasm [GO:0005737]; cytoplasmic side of membrane [GO:0098562]; Dcp1-Dcp2 complex [GO:0098745]; nucleus [GO:0005634]; P-body [GO:0000932]; chromatin binding [GO:0003682]; hydrolase activity [GO:0016787]; m7G(5')pppN diphosphatase activity [GO:0050072]; manganese ion binding [GO:0030145]; mRNA binding [GO:0003729]; deadenylation-dependent decapping of nuclear-transcribed mRNA [GO:0000290]; dead…	chromatin binding [GO:0003682]; hydrolase activity [GO:0016787]; m7G(5')pppN diphosphatase activity [GO:0050072]; manganese ion binding [GO:0030145]; mRNA binding [GO:0003729]	GO:0000184; GO:0000290; GO:0000932; GO:0003682; GO:0003729; GO:0005634; GO:0005737; GO:0006397; GO:0016787; GO:0030145; GO:0031087; GO:0034063; GO:0050072; GO:0060261; GO:0098562; GO:0098745
reviewed	P53551	H1_YEAST	Histone H1	HHO1 YPL127C LPI17C	S000006048	YPL127C	Hho1p	Saccharomyces cerevisiae (strain ATCC 204508 / S288c) (Baker's yeast)	chromosome condensation [GO:0030261]; negative regulation of DNA recombination [GO:0045910]; nucleosome assembly [GO:0006334]; regulation of DNA-templated transcription [GO:0006355]	chromatin [GO:0000785]; nucleosome [GO:0000786]; nucleus [GO:0005634]; protein-DNA complex [GO:0032993]	chromatin [GO:0000785]; nucleosome [GO:0000786]; nucleus [GO:0005634]; protein-DNA complex [GO:0032993]; chromatin DNA binding [GO:0031490]; DNA binding [GO:0003677]; double-stranded DNA binding [GO:0003690]; molecular adaptor activity [GO:0060090]; nucleic acid binding [GO:0003676]; nucleosomal DNA binding [GO:0031492]; phosphate ion binding [GO:0042301]; structural constituent of chromatin [GO:…	chromatin DNA binding [GO:0031490]; DNA binding [GO:0003677]; double-stranded DNA binding [GO:0003690]; molecular adaptor activity [GO:0060090]; nucleic acid binding [GO:0003676]; nucleosomal DNA binding [GO:0031492]; phosphate ion binding [GO:0042301]; structural constituent of chromatin [GO:0030527]; supercoiled DNA binding [GO:0097100]	GO:0000785; GO:0000786; GO:0003676; GO:0003677; GO:0003690; GO:0005634; GO:0006334; GO:0006355; GO:0030261; GO:0030527; GO:0031490; GO:0031492; GO:0032993; GO:0042301; GO:0045910; GO:0060090; GO:0097100
reviewed	P53628	SNF12_YEAST	Transcription regulatory protein SNF12 (SWI/SNF complex component SWP73)	SNF12 SWP73 YNR023W N3224	S000005306	YNR023W	Snf12p	Saccharomyces cerevisiae (strain ATCC 204508 / S288c) (Baker's yeast)	chromatin remodeling [GO:0006338]; positive regulation of double-strand break repair via homologous recombination [GO:1905168]; positive regulation of transcription by RNA polymerase II [GO:0045944]; regulation of transcription by RNA polymerase II [GO:0006357]	chromatin [GO:0000785]; cytosol [GO:0005829]; nucleus [GO:0005634]; SWI/SNF complex [GO:0016514]	chromatin [GO:0000785]; cytosol [GO:0005829]; nucleus [GO:0005634]; SWI/SNF complex [GO:0016514]; chromatin remodeling [GO:0006338]; positive regulation of double-strand break repair via homologous recombination [GO:1905168]; positive regulation of transcription by RNA polymerase II [GO:0045944]; regulation of transcription by RNA polymerase II [GO:0006357]		GO:0000785; GO:0005634; GO:0005829; GO:0006338; GO:0006357; GO:0016514; GO:0045944; GO:1905168
reviewed	P53685	HST1_YEAST	NAD-dependent protein deacetylase HST1 (EC 2.3.1.286) (Homologous to SIR2 protein 1) (Regulatory protein SIR2 homolog 1)	HST1 YOL068C	S000005429	YOL068C	Hst1p	Saccharomyces cerevisiae (strain ATCC 204508 / S288c) (Baker's yeast)	cellular response to DNA damage stimulus [GO:0006974]; cellular response to starvation [GO:0009267]; histone deacetylation [GO:0016575]; negative regulation of meiotic nuclear division [GO:0045835]; negative regulation of mitotic recombination [GO:0045950]; regulation of DNA-templated DNA replication initiation [GO:0030174]; regulation of sporulation [GO:0043937]; regulation of thiamine biosynthe…	histone deacetylase complex [GO:0000118]; nucleus [GO:0005634]; Set3 complex [GO:0034967]	histone deacetylase complex [GO:0000118]; nucleus [GO:0005634]; Set3 complex [GO:0034967]; metal ion binding [GO:0046872]; NAD+ binding [GO:0070403]; NAD-dependent histone deacetylase activity [GO:0017136]; NAD-dependent histone deacetylase activity (H4-K16 specific) [GO:0046970]; transferase activity [GO:0016740]; cellular response to DNA damage stimulus [GO:0006974]; cellular response to starva…	metal ion binding [GO:0046872]; NAD+ binding [GO:0070403]; NAD-dependent histone deacetylase activity [GO:0017136]; NAD-dependent histone deacetylase activity (H4-K16 specific) [GO:0046970]; transferase activity [GO:0016740]	GO:0000118; GO:0005634; GO:0006357; GO:0006974; GO:0009267; GO:0016575; GO:0016740; GO:0017136; GO:0030174; GO:0030435; GO:0030466; GO:0034967; GO:0043937; GO:0045835; GO:0045950; GO:0046872; GO:0046970; GO:0070403; GO:0070623
reviewed	P53840	TOF1_YEAST	Topoisomerase 1-associated factor 1	TOF1 YNL273W N0636	S000005217	YNL273W	Tof1p	Saccharomyces cerevisiae (strain ATCC 204508 / S288c) (Baker's yeast)	DNA repair [GO:0006281]; DNA replication [GO:0006260]; DNA replication checkpoint signaling [GO:0000076]; maintenance of DNA repeat elements [GO:0043570]; meiotic cell cycle [GO:0051321]; mitotic sister chromatid cohesion [GO:0007064]; replication fork arrest [GO:0043111]; replication fork protection [GO:0048478]	cytosol [GO:0005829]; nuclear replication fork [GO:0043596]; nucleus [GO:0005634]; replication fork protection complex [GO:0031298]	cytosol [GO:0005829]; nuclear replication fork [GO:0043596]; nucleus [GO:0005634]; replication fork protection complex [GO:0031298]; DNA binding [GO:0003677]; DNA repair [GO:0006281]; DNA replication [GO:0006260]; DNA replication checkpoint signaling [GO:0000076]; maintenance of DNA repeat elements [GO:0043570]; meiotic cell cycle [GO:0051321]; mitotic sister chromatid cohesion [GO:0007064]; repl…	DNA binding [GO:0003677]	GO:0000076; GO:0003677; GO:0005634; GO:0005829; GO:0006260; GO:0006281; GO:0007064; GO:0031298; GO:0043111; GO:0043570; GO:0043596; GO:0048478; GO:0051321
reviewed	P53853	VPS75_YEAST	Vacuolar protein sorting-associated protein 75	VPS75 YNL246W N0890	S000005190	YNL246W	Vps75p	Saccharomyces cerevisiae (strain ATCC 204508 / S288c) (Baker's yeast)	double-strand break repair via nonhomologous end joining [GO:0006303]; histone H3 acetylation [GO:0043966]; histone H3-K23 acetylation [GO:0043972]; histone H3-K56 acetylation [GO:0097043]; histone H3-K9 acetylation [GO:0043970]; nucleosome assembly [GO:0006334]; positive regulation of histone acetylation [GO:0035066]; positive regulation of histone H3-K9 acetylation [GO:2000617]; protein transpo…	chromatin [GO:0000785]; cytosol [GO:0005829]; H3 histone acetyltransferase complex [GO:0070775]; nucleus [GO:0005634]	chromatin [GO:0000785]; cytosol [GO:0005829]; H3 histone acetyltransferase complex [GO:0070775]; nucleus [GO:0005634]; acetyltransferase activator activity [GO:0010698]; chromatin binding [GO:0003682]; histone binding [GO:0042393]; identical protein binding [GO:0042802]; double-strand break repair via nonhomologous end joining [GO:0006303]; histone H3 acetylation [GO:0043966]; histone H3-K23 acet…	acetyltransferase activator activity [GO:0010698]; chromatin binding [GO:0003682]; histone binding [GO:0042393]; identical protein binding [GO:0042802]	GO:0000785; GO:0003682; GO:0005634; GO:0005829; GO:0006303; GO:0006334; GO:0010698; GO:0015031; GO:0035066; GO:0042393; GO:0042802; GO:0043966; GO:0043970; GO:0043972; GO:0070775; GO:0097043; GO:2000617
reviewed	P53874	UBP10_YEAST	Ubiquitin carboxyl-terminal hydrolase 10 (EC 3.4.19.12) (Deubiquitinating enzyme 10) (Disrupter of telomere silencing protein 4) (Ubiquitin thioesterase 10) (Ubiquitin-specific-processing protease 10)	UBP10 DOT4 YNL186W N1619	S000005130	YNL186W	Ubp10p	Saccharomyces cerevisiae (strain ATCC 204508 / S288c) (Baker's yeast)	histone deubiquitination [GO:0016578]; protein deubiquitination [GO:0016579]; regulation of response to DNA damage stimulus [GO:2001020]; subtelomeric heterochromatin assembly [GO:0031509]; ubiquitin-dependent protein catabolic process [GO:0006511]	chromosome, telomeric region [GO:0000781]; cytosol [GO:0005829]; nuclear replication fork [GO:0043596]; nucleolus [GO:0005730]; nucleus [GO:0005634]	chromosome, telomeric region [GO:0000781]; cytosol [GO:0005829]; nuclear replication fork [GO:0043596]; nucleolus [GO:0005730]; nucleus [GO:0005634]; cysteine-type deubiquitinase activity [GO:0004843]; cysteine-type endopeptidase activity [GO:0004197]; histone deubiquitination [GO:0016578]; protein deubiquitination [GO:0016579]; regulation of response to DNA damage stimulus [GO:2001020]; subtelom…	cysteine-type deubiquitinase activity [GO:0004843]; cysteine-type endopeptidase activity [GO:0004197]	GO:0000781; GO:0004197; GO:0004843; GO:0005634; GO:0005730; GO:0005829; GO:0006511; GO:0016578; GO:0016579; GO:0031509; GO:0043596; GO:2001020
reviewed	P53877	IPI3_YEAST	Pre-rRNA-processing protein IPI3 (Involved in processing IST2 protein 3)	IPI3 YNL182C N1636	S000005126	YNL182C	Ipi3p	Saccharomyces cerevisiae (strain ATCC 204508 / S288c) (Baker's yeast)	DNA-templated DNA replication [GO:0006261]; pre-replicative complex assembly involved in nuclear cell cycle DNA replication [GO:0006267]; regulation of DNA-templated DNA replication initiation [GO:0030174]; ribosomal large subunit assembly [GO:0000027]; rRNA processing [GO:0006364]	nuclear pre-replicative complex [GO:0005656]; nucleoplasm [GO:0005654]; nucleus [GO:0005634]; Rix1 complex [GO:0097344]	nuclear pre-replicative complex [GO:0005656]; nucleoplasm [GO:0005654]; nucleus [GO:0005634]; Rix1 complex [GO:0097344]; chromatin binding [GO:0003682]; DNA-templated DNA replication [GO:0006261]; pre-replicative complex assembly involved in nuclear cell cycle DNA replication [GO:0006267]; regulation of DNA-templated DNA replication initiation [GO:0030174]; ribosomal large subunit assembly [GO:00…	chromatin binding [GO:0003682]	GO:0000027; GO:0003682; GO:0005634; GO:0005654; GO:0005656; GO:0006261; GO:0006267; GO:0006364; GO:0030174; GO:0097344
reviewed	P53911	EAF7_YEAST	Chromatin modification-related protein EAF7 (ESA1-associated factor 7)	EAF7 YNL136W N1212 N1843	S000005080	YNL136W	Eaf7p	Saccharomyces cerevisiae (strain ATCC 204508 / S288c) (Baker's yeast)	DNA repair [GO:0006281]; DNA replication-dependent chromatin assembly [GO:0006335]; DNA-templated transcription [GO:0006351]; histone acetylation [GO:0016573]; nucleosome disassembly [GO:0006337]; positive regulation of transcription elongation by RNA polymerase II [GO:0032968]; regulation of transcription by RNA polymerase II [GO:0006357]	NuA4 histone acetyltransferase complex [GO:0035267]; nucleosome disassembly/reassembly complex [GO:1990453]; nucleus [GO:0005634]	NuA4 histone acetyltransferase complex [GO:0035267]; nucleosome disassembly/reassembly complex [GO:1990453]; nucleus [GO:0005634]; DNA repair [GO:0006281]; DNA replication-dependent chromatin assembly [GO:0006335]; DNA-templated transcription [GO:0006351]; histone acetylation [GO:0016573]; nucleosome disassembly [GO:0006337]; positive regulation of transcription elongation by RNA polymerase II [G…		GO:0005634; GO:0006281; GO:0006335; GO:0006337; GO:0006351; GO:0006357; GO:0016573; GO:0032968; GO:0035267; GO:1990453
reviewed	P53930	AF9_YEAST	Protein AF-9 homolog	YAF9 YNL107W N1966	S000005051	YNL107W	Yaf9p	Saccharomyces cerevisiae (strain ATCC 204508 / S288c) (Baker's yeast)	chromatin remodeling [GO:0006338]; DNA repair [GO:0006281]; DNA-templated transcription [GO:0006351]; histone acetylation [GO:0016573]; histone exchange [GO:0043486]; regulation of DNA-templated transcription [GO:0006355]; regulation of transcription by RNA polymerase II [GO:0006357]; subtelomeric heterochromatin assembly [GO:0031509]	chromatin [GO:0000785]; chromosome, telomeric region [GO:0000781]; cytoplasm [GO:0005737]; NuA4 histone acetyltransferase complex [GO:0035267]; nucleus [GO:0005634]; Swr1 complex [GO:0000812]	chromatin [GO:0000785]; chromosome, telomeric region [GO:0000781]; cytoplasm [GO:0005737]; NuA4 histone acetyltransferase complex [GO:0035267]; nucleus [GO:0005634]; Swr1 complex [GO:0000812]; histone binding [GO:0042393]; chromatin remodeling [GO:0006338]; DNA repair [GO:0006281]; DNA-templated transcription [GO:0006351]; histone acetylation [GO:0016573]; histone exchange [GO:0043486]; regulatio…	histone binding [GO:0042393]	GO:0000781; GO:0000785; GO:0000812; GO:0005634; GO:0005737; GO:0006281; GO:0006338; GO:0006351; GO:0006355; GO:0006357; GO:0016573; GO:0031509; GO:0035267; GO:0042393; GO:0043486
reviewed	P53973	HDA1_YEAST	Histone deacetylase HDA1 (EC 3.5.1.98)	HDA1 YNL021W N2819	S000004966	YNL021W	Hda1p	Saccharomyces cerevisiae (strain ATCC 204508 / S288c) (Baker's yeast)	chromatin organization [GO:0006325]; histone deacetylation [GO:0016575]; negative regulation of transcription by RNA polymerase II [GO:0000122]; negative regulation of transcription by transcription factor localization [GO:0010621]; positive regulation of transcription by RNA polymerase II [GO:0045944]	cytoplasm [GO:0005737]; HDA1 complex [GO:0070823]; histone deacetylase complex [GO:0000118]	cytoplasm [GO:0005737]; HDA1 complex [GO:0070823]; histone deacetylase complex [GO:0000118]; chromatin binding [GO:0003682]; histone deacetylase activity [GO:0004407]; identical protein binding [GO:0042802]; chromatin organization [GO:0006325]; histone deacetylation [GO:0016575]; negative regulation of transcription by RNA polymerase II [GO:0000122]; negative regulation of transcription by transc…	chromatin binding [GO:0003682]; histone deacetylase activity [GO:0004407]; identical protein binding [GO:0042802]	GO:0000118; GO:0000122; GO:0003682; GO:0004407; GO:0005737; GO:0006325; GO:0010621; GO:0016575; GO:0042802; GO:0045944; GO:0070823
reviewed	P54000	SUB1_YEAST	RNA polymerase II transcriptional coactivator SUB1	SUB1 TSP1 YMR039C YM9532.04C	S000004642	YMR039C	Sub1p	Saccharomyces cerevisiae (strain ATCC 204508 / S288c) (Baker's yeast)	double-strand break repair via nonhomologous end joining [GO:0006303]; hyperosmotic response [GO:0006972]; negative regulation of ascospore formation [GO:0075297]; negative regulation of DNA metabolic process [GO:0051053]; positive regulation of transcription by RNA polymerase II [GO:0045944]; positive regulation of transcription by RNA polymerase III [GO:0045945]; positive regulation of transcri…	nucleolus [GO:0005730]; nucleoplasm [GO:0005654]; nucleus [GO:0005634]; transcription regulator complex [GO:0005667]	nucleolus [GO:0005730]; nucleoplasm [GO:0005654]; nucleus [GO:0005634]; transcription regulator complex [GO:0005667]; chromatin binding [GO:0003682]; DNA binding [GO:0003677]; transcription coactivator activity [GO:0003713]; double-strand break repair via nonhomologous end joining [GO:0006303]; hyperosmotic response [GO:0006972]; negative regulation of ascospore formation [GO:0075297]; negative r…	chromatin binding [GO:0003682]; DNA binding [GO:0003677]; transcription coactivator activity [GO:0003713]	GO:0003677; GO:0003682; GO:0003713; GO:0005634; GO:0005654; GO:0005667; GO:0005730; GO:0006303; GO:0006357; GO:0006369; GO:0006972; GO:0032968; GO:0045944; GO:0045945; GO:0051053; GO:0060261; GO:0070898; GO:0075297
reviewed	P54784	ORC1_YEAST	Origin recognition complex subunit 1 (Origin recognition complex 120 kDa subunit)	ORC1 YML065W	S000004530	YML065W	Orc1p	Saccharomyces cerevisiae (strain ATCC 204508 / S288c) (Baker's yeast)	DNA replication initiation [GO:0006270]; maintenance of rDNA [GO:0043007]; mitotic DNA replication checkpoint signaling [GO:0033314]; pre-replicative complex assembly involved in nuclear cell cycle DNA replication [GO:0006267]; silent mating-type cassette heterochromatin assembly [GO:0030466]	DNA replication preinitiation complex [GO:0031261]; nuclear origin of replication recognition complex [GO:0005664]; nuclear pre-replicative complex [GO:0005656]; nucleoplasm [GO:0005654]; nucleus [GO:0005634]	DNA replication preinitiation complex [GO:0031261]; nuclear origin of replication recognition complex [GO:0005664]; nuclear pre-replicative complex [GO:0005656]; nucleoplasm [GO:0005654]; nucleus [GO:0005634]; ATP binding [GO:0005524]; ATP hydrolysis activity [GO:0016887]; chromatin binding [GO:0003682]; DNA replication origin binding [GO:0003688]; metal ion binding [GO:0046872]; nucleosome bindi…	ATP binding [GO:0005524]; ATP hydrolysis activity [GO:0016887]; chromatin binding [GO:0003682]; DNA replication origin binding [GO:0003688]; metal ion binding [GO:0046872]; nucleosome binding [GO:0031491]	GO:0003682; GO:0003688; GO:0005524; GO:0005634; GO:0005654; GO:0005656; GO:0005664; GO:0006267; GO:0006270; GO:0016887; GO:0030466; GO:0031261; GO:0031491; GO:0033314; GO:0043007; GO:0046872
reviewed	P54785	MOT3_YEAST	Transcriptional activator/repressor MOT3 (Hypoxic gene repressor protein 7) (Modulator of transcription protein 3)	MOT3 ROX7 YMR070W YM9916.09	S000004674	YMR070W	Mot3p	Saccharomyces cerevisiae (strain ATCC 204508 / S288c) (Baker's yeast)	negative regulation of ergosterol biosynthetic process [GO:0010895]; negative regulation of transcription by RNA polymerase II [GO:0000122]; positive regulation of transcription by RNA polymerase II [GO:0045944]	cytosol [GO:0005829]; nucleus [GO:0005634]	cytosol [GO:0005829]; nucleus [GO:0005634]; DNA-binding transcription factor activity, RNA polymerase II-specific [GO:0000981]; metal ion binding [GO:0046872]; RNA polymerase II cis-regulatory region sequence-specific DNA binding [GO:0000978]; RNA polymerase II-specific DNA-binding transcription factor binding [GO:0061629]; negative regulation of ergosterol biosynthetic process [GO:0010895]; nega…	DNA-binding transcription factor activity, RNA polymerase II-specific [GO:0000981]; metal ion binding [GO:0046872]; RNA polymerase II cis-regulatory region sequence-specific DNA binding [GO:0000978]; RNA polymerase II-specific DNA-binding transcription factor binding [GO:0061629]	GO:0000122; GO:0000978; GO:0000981; GO:0005634; GO:0005829; GO:0010895; GO:0045944; GO:0046872; GO:0061629
reviewed	P54790	ORC3_YEAST	Origin recognition complex subunit 3 (Origin recognition complex 62 kDa subunit)	ORC3 OAF1 OIF1 YLL004W L1365	S000003927	YLL004W	Orc3p	Saccharomyces cerevisiae (strain ATCC 204508 / S288c) (Baker's yeast)	DNA replication initiation [GO:0006270]; pre-replicative complex assembly involved in nuclear cell cycle DNA replication [GO:0006267]; silent mating-type cassette heterochromatin assembly [GO:0030466]	DNA replication preinitiation complex [GO:0031261]; nuclear origin of replication recognition complex [GO:0005664]; nuclear pre-replicative complex [GO:0005656]; nucleoplasm [GO:0005654]; nucleus [GO:0005634]	DNA replication preinitiation complex [GO:0031261]; nuclear origin of replication recognition complex [GO:0005664]; nuclear pre-replicative complex [GO:0005656]; nucleoplasm [GO:0005654]; nucleus [GO:0005634]; chromatin binding [GO:0003682]; DNA replication origin binding [GO:0003688]; DNA replication initiation [GO:0006270]; pre-replicative complex assembly involved in nuclear cell cycle DNA rep…	chromatin binding [GO:0003682]; DNA replication origin binding [GO:0003688]	GO:0003682; GO:0003688; GO:0005634; GO:0005654; GO:0005656; GO:0005664; GO:0006267; GO:0006270; GO:0030466; GO:0031261
reviewed	P60010	ACT_YEAST	Actin (EC 3.6.4.-)	ACT1 ABY1 END7 YFL039C	S000001855	YFL039C	Act1p	Saccharomyces cerevisiae (strain ATCC 204508 / S288c) (Baker's yeast)	ascospore wall assembly [GO:0030476]; cellular response to oxidative stress [GO:0034599]; chromatin remodeling [GO:0006338]; DNA repair [GO:0006281]; DNA-templated transcription [GO:0006351]; endocytosis [GO:0006897]; establishment of cell polarity [GO:0030010]; histone acetylation [GO:0016573]; mitotic actomyosin contractile ring contraction [GO:1902404]; protein secretion [GO:0009306]; regulati…	actin cortical patch [GO:0030479]; actin filament [GO:0005884]; actin filament bundle [GO:0032432]; cellular bud neck contractile ring [GO:0000142]; chromatin [GO:0000785]; Ino80 complex [GO:0031011]; NuA4 histone acetyltransferase complex [GO:0035267]; nucleus [GO:0005634]; Swr1 complex [GO:0000812]	actin cortical patch [GO:0030479]; actin filament [GO:0005884]; actin filament bundle [GO:0032432]; cellular bud neck contractile ring [GO:0000142]; chromatin [GO:0000785]; Ino80 complex [GO:0031011]; NuA4 histone acetyltransferase complex [GO:0035267]; nucleus [GO:0005634]; Swr1 complex [GO:0000812]; ATP binding [GO:0005524]; identical protein binding [GO:0042802]; structural constituent of cyto…	ATP binding [GO:0005524]; identical protein binding [GO:0042802]; structural constituent of cytoskeleton [GO:0005200]	GO:0000011; GO:0000142; GO:0000785; GO:0000812; GO:0005200; GO:0005524; GO:0005634; GO:0005884; GO:0006281; GO:0006338; GO:0006351; GO:0006355; GO:0006897; GO:0009306; GO:0016573; GO:0030010; GO:0030476; GO:0030479; GO:0031011; GO:0032432; GO:0034599; GO:0035267; GO:0042802; GO:1902404
reviewed	P61830	H3_YEAST	Histone H3	HHT1 YBR010W YBR0201; HHT2 SIN2 YNL031C N2749	S000000214	YBR010W	Hht1p	Saccharomyces cerevisiae (strain ATCC 204508 / S288c) (Baker's yeast)	chromatin organization [GO:0006325]; global genome nucleotide-excision repair [GO:0070911]; nucleolar large rRNA transcription by RNA polymerase I [GO:0042790]; positive regulation of transcription by RNA polymerase I [GO:0045943]; regulation of DNA-templated transcription [GO:0006355]; rRNA transcription [GO:0009303]; sexual sporulation resulting in formation of a cellular spore [GO:0043935]	CENP-A containing nucleosome [GO:0043505]; nucleosome [GO:0000786]; nucleus [GO:0005634]; replication fork protection complex [GO:0031298]; RNA polymerase I upstream activating factor complex [GO:0000500]	CENP-A containing nucleosome [GO:0043505]; nucleosome [GO:0000786]; nucleus [GO:0005634]; replication fork protection complex [GO:0031298]; RNA polymerase I upstream activating factor complex [GO:0000500]; DNA binding [GO:0003677]; protein heterodimerization activity [GO:0046982]; structural constituent of chromatin [GO:0030527]; chromatin organization [GO:0006325]; global genome nucleotide-excis…	DNA binding [GO:0003677]; protein heterodimerization activity [GO:0046982]; structural constituent of chromatin [GO:0030527]	GO:0000500; GO:0000786; GO:0003677; GO:0005634; GO:0006325; GO:0006355; GO:0009303; GO:0030527; GO:0031298; GO:0042790; GO:0043505; GO:0043935; GO:0045943; GO:0046982; GO:0070911
reviewed	P80428	ARP4_YEAST	Actin-related protein 4 (Actin-like protein ARP4) (Actin-like protein 4)	ARP4 ACT3 YJL081C J1012	S000003617	YJL081C	Arp4p	Saccharomyces cerevisiae (strain ATCC 204508 / S288c) (Baker's yeast)	chromatin organization [GO:0006325]; chromatin remodeling [GO:0006338]; DNA repair [GO:0006281]; DNA-templated transcription [GO:0006351]; histone acetylation [GO:0016573]; histone H4 acetylation [GO:0043967]; kinetochore assembly [GO:0051382]; regulation of DNA-templated transcription [GO:0006355]; regulation of transcription by RNA polymerase II [GO:0006357]	chromatin [GO:0000785]; Ino80 complex [GO:0031011]; NuA4 histone acetyltransferase complex [GO:0035267]; nucleus [GO:0005634]; SWI/SNF complex [GO:0016514]; Swr1 complex [GO:0000812]	chromatin [GO:0000785]; Ino80 complex [GO:0031011]; NuA4 histone acetyltransferase complex [GO:0035267]; nucleus [GO:0005634]; SWI/SNF complex [GO:0016514]; Swr1 complex [GO:0000812]; chromatin binding [GO:0003682]; histone binding [GO:0042393]; chromatin organization [GO:0006325]; chromatin remodeling [GO:0006338]; DNA repair [GO:0006281]; DNA-templated transcription [GO:0006351]; histone acetyl…	chromatin binding [GO:0003682]; histone binding [GO:0042393]	GO:0000785; GO:0000812; GO:0003682; GO:0005634; GO:0006281; GO:0006325; GO:0006338; GO:0006351; GO:0006355; GO:0006357; GO:0016514; GO:0016573; GO:0031011; GO:0035267; GO:0042393; GO:0043967; GO:0051382
reviewed	Q00684	CDC14_YEAST	Tyrosine-protein phosphatase CDC14 (EC 3.1.3.48)	CDC14 OAF3 YFR028C	S000001924	YFR028C	Cdc14p	Saccharomyces cerevisiae (strain ATCC 204508 / S288c) (Baker's yeast)	autophagy of mitochondrion [GO:0000422]; cell division [GO:0051301]; cellular response to osmotic stress [GO:0071470]; chromosome segregation [GO:0007059]; meiotic spindle disassembly [GO:0051229]; microtubule cytoskeleton organization [GO:0000226]; mitotic cell cycle [GO:0000278]; positive regulation of autophagosome assembly [GO:2000786]; positive regulation of cytokinesis [GO:0032467]; positiv…	cellular bud neck [GO:0005935]; cytoplasm [GO:0005737]; mitotic spindle [GO:0072686]; mitotic spindle midzone [GO:1990023]; mitotic spindle pole body [GO:0044732]; nucleolus [GO:0005730]; nucleus [GO:0005634]; RENT complex [GO:0030869]; spindle pole [GO:0000922]; spindle pole body [GO:0005816]	cellular bud neck [GO:0005935]; cytoplasm [GO:0005737]; mitotic spindle [GO:0072686]; mitotic spindle midzone [GO:1990023]; mitotic spindle pole body [GO:0044732]; nucleolus [GO:0005730]; nucleus [GO:0005634]; RENT complex [GO:0030869]; spindle pole [GO:0000922]; spindle pole body [GO:0005816]; phosphoprotein phosphatase activity [GO:0004721]; protein serine/threonine phosphatase activity [GO:000…	phosphoprotein phosphatase activity [GO:0004721]; protein serine/threonine phosphatase activity [GO:0004722]; protein tyrosine phosphatase activity [GO:0004725]; protein tyrosine/serine/threonine phosphatase activity [GO:0008138]	GO:0000183; GO:0000226; GO:0000278; GO:0000422; GO:0000922; GO:0004721; GO:0004722; GO:0004725; GO:0005634; GO:0005730; GO:0005737; GO:0005816; GO:0005935; GO:0006470; GO:0007059; GO:0007096; GO:0008138; GO:0030869; GO:0032467; GO:0044732; GO:0051229; GO:0051301; GO:0071470; GO:0072686; GO:1903501; GO:1990023; GO:2000786
reviewed	Q01448	HPC2_YEAST	Histone promoter control protein 2	HPC2 YBR215W YBR1503	S000000419	YBR215W	Hpc2p	Saccharomyces cerevisiae (strain ATCC 204508 / S288c) (Baker's yeast)	DNA replication-independent chromatin assembly [GO:0006336]; negative regulation of chromatin organization [GO:1905268]; nucleosome assembly [GO:0006334]; regulation of transcription involved in G1/S transition of mitotic cell cycle [GO:0000083]; transcription elongation by RNA polymerase II promoter [GO:0006368]	chromosome [GO:0005694]; HIR complex [GO:0000417]; nucleus [GO:0005634]	chromosome [GO:0005694]; HIR complex [GO:0000417]; nucleus [GO:0005634]; DNA replication-independent chromatin assembly [GO:0006336]; negative regulation of chromatin organization [GO:1905268]; nucleosome assembly [GO:0006334]; regulation of transcription involved in G1/S transition of mitotic cell cycle [GO:0000083]; transcription elongation by RNA polymerase II promoter [GO:0006368]		GO:0000083; GO:0000417; GO:0005634; GO:0005694; GO:0006334; GO:0006336; GO:0006368; GO:1905268
reviewed	Q01454	CTF4_YEAST	DNA polymerase alpha-binding protein (Chromosome replication protein CHL15) (Chromosome transmission fidelity protein 4) (Protein POB1)	CTF4 CHL15 POB1 YPR135W P9659.7	S000006339	YPR135W	Ctf4p	Saccharomyces cerevisiae (strain ATCC 204508 / S288c) (Baker's yeast)	DNA repair [GO:0006281]; DNA replication initiation [GO:0006270]; DNA-templated DNA replication [GO:0006261]; double-strand break repair via break-induced replication [GO:0000727]; establishment of sister chromatid cohesion [GO:0034085]; mitotic cell cycle [GO:0000278]; mitotic sister chromatid cohesion [GO:0007064]; nucleosome assembly [GO:0006334]	Cul8-RING ubiquitin ligase complex [GO:0035361]; nuclear chromosome [GO:0000228]; nuclear replication fork [GO:0043596]; nucleus [GO:0005634]; replication fork protection complex [GO:0031298]	Cul8-RING ubiquitin ligase complex [GO:0035361]; nuclear chromosome [GO:0000228]; nuclear replication fork [GO:0043596]; nucleus [GO:0005634]; replication fork protection complex [GO:0031298]; chromatin binding [GO:0003682]; identical protein binding [GO:0042802]; DNA repair [GO:0006281]; DNA replication initiation [GO:0006270]; DNA-templated DNA replication [GO:0006261]; double-strand break repa…	chromatin binding [GO:0003682]; identical protein binding [GO:0042802]	GO:0000228; GO:0000278; GO:0000727; GO:0003682; GO:0005634; GO:0006261; GO:0006270; GO:0006281; GO:0006334; GO:0007064; GO:0031298; GO:0034085; GO:0035361; GO:0042802; GO:0043596
reviewed	Q01560	NOP3_YEAST	Serine/arginine (SR)-type shuttling mRNA binding protein NPL3 (Mitochondrial targeting suppressor 1 protein) (Nuclear polyadenylated RNA-binding protein 1) (Nuclear protein localization protein 3) (Polyadenylate-binding protein NPL3)	NPL3 MTR13 MTS1 NAB1 NOP3 YDR432W D9461.19	S000002840	YDR432W	Npl3p	Saccharomyces cerevisiae (strain ATCC 204508 / S288c) (Baker's yeast)	mRNA splicing, via spliceosome [GO:0000398]; negative regulation of termination of RNA polymerase II transcription, poly(A)-coupled [GO:2000805]; negative regulation of translation [GO:0017148]; positive regulation of transcription elongation by RNA polymerase II [GO:0032968]; rRNA processing [GO:0006364]; translational termination [GO:0006415]	cytoplasm [GO:0005737]; cytoplasmic stress granule [GO:0010494]; nucleolus [GO:0005730]; nucleus [GO:0005634]; ribonucleoprotein complex [GO:1990904]	cytoplasm [GO:0005737]; cytoplasmic stress granule [GO:0010494]; nucleolus [GO:0005730]; nucleus [GO:0005634]; ribonucleoprotein complex [GO:1990904]; eukaryotic initiation factor 4G binding [GO:0031370]; identical protein binding [GO:0042802]; mRNA binding [GO:0003729]; poly(A) binding [GO:0008143]; RNA polymerase II complex binding [GO:0000993]; mRNA splicing, via spliceosome [GO:0000398]; nega…	eukaryotic initiation factor 4G binding [GO:0031370]; identical protein binding [GO:0042802]; mRNA binding [GO:0003729]; poly(A) binding [GO:0008143]; RNA polymerase II complex binding [GO:0000993]	GO:0000398; GO:0000993; GO:0003729; GO:0005634; GO:0005730; GO:0005737; GO:0006364; GO:0006415; GO:0008143; GO:0010494; GO:0017148; GO:0031370; GO:0032968; GO:0042802; GO:1990904; GO:2000805
reviewed	Q01939	PRS8_YEAST	26S proteasome regulatory subunit 8 homolog (Protein CIM3) (Protein SUG1) (Tat-binding protein TBY1)	RPT6 CIM3 CRL3 SUG1 TBPY TBY1 YGL048C	S000003016	YGL048C	Rpt6p	Saccharomyces cerevisiae (strain ATCC 204508 / S288c) (Baker's yeast)	chromatin remodeling [GO:0006338]; negative regulation of DNA-binding transcription factor activity [GO:0043433]; nonfunctional rRNA decay [GO:0070651]; nucleotide-excision repair [GO:0006289]; positive regulation of DNA-binding transcription factor activity [GO:0051091]; positive regulation of RNA polymerase II transcription preinitiation complex assembly [GO:0045899]; positive regulation of tra…	nucleus [GO:0005634]; proteasome complex [GO:0000502]; proteasome regulatory particle, base subcomplex [GO:0008540]; proteasome storage granule [GO:0034515]	nucleus [GO:0005634]; proteasome complex [GO:0000502]; proteasome regulatory particle, base subcomplex [GO:0008540]; proteasome storage granule [GO:0034515]; ATP binding [GO:0005524]; ATP hydrolysis activity [GO:0016887]; proteasome-activating activity [GO:0036402]; protein domain specific binding [GO:0019904]; ubiquitin protein ligase binding [GO:0031625]; chromatin remodeling [GO:0006338]; nega…	ATP binding [GO:0005524]; ATP hydrolysis activity [GO:0016887]; proteasome-activating activity [GO:0036402]; protein domain specific binding [GO:0019904]; ubiquitin protein ligase binding [GO:0031625]	GO:0000502; GO:0005524; GO:0005634; GO:0006289; GO:0006338; GO:0008540; GO:0016887; GO:0019904; GO:0031625; GO:0032968; GO:0034515; GO:0036402; GO:0043161; GO:0043433; GO:0045899; GO:0051091; GO:0070651; GO:0070682
reviewed	Q02159	UBC7_YEAST	Ubiquitin-conjugating enzyme E2 7 (EC 2.3.2.23) (E2 ubiquitin-conjugating enzyme 7) (Ubiquitin carrier protein) (Ubiquitin-conjugating enzyme E2-18 kDa) (Ubiquitin-protein ligase)	UBC7 QRI8 YMR022W YM9711.12	S000004624	YMR022W	Ubc7p	Saccharomyces cerevisiae (strain ATCC 204508 / S288c) (Baker's yeast)	chromatin organization [GO:0006325]; fungal-type cell wall organization [GO:0031505]; protein polyubiquitination [GO:0000209]; response to cadmium ion [GO:0046686]; ubiquitin-dependent ERAD pathway [GO:0030433]; ubiquitin-dependent protein catabolic process [GO:0006511]	CUE1-UBC7 ubiquitin-conjugating enzyme complex [GO:1990389]; cytosol [GO:0005829]; Doa10p ubiquitin ligase complex [GO:0000837]; endoplasmic reticulum [GO:0005783]; endoplasmic reticulum membrane [GO:0005789]; Hrd1p ubiquitin ligase ERAD-L complex [GO:0000839]	CUE1-UBC7 ubiquitin-conjugating enzyme complex [GO:1990389]; cytosol [GO:0005829]; Doa10p ubiquitin ligase complex [GO:0000837]; endoplasmic reticulum [GO:0005783]; endoplasmic reticulum membrane [GO:0005789]; Hrd1p ubiquitin ligase ERAD-L complex [GO:0000839]; ATP binding [GO:0005524]; ubiquitin conjugating enzyme activity [GO:0061631]; ubiquitin-protein transferase activity [GO:0004842]; chroma…	ATP binding [GO:0005524]; ubiquitin conjugating enzyme activity [GO:0061631]; ubiquitin-protein transferase activity [GO:0004842]	GO:0000209; GO:0000837; GO:0000839; GO:0004842; GO:0005524; GO:0005783; GO:0005789; GO:0005829; GO:0006325; GO:0006511; GO:0030433; GO:0031505; GO:0046686; GO:0061631; GO:1990389
reviewed	Q02206	RSC4_YEAST	Chromatin structure-remodeling complex subunit RSC4 (RSC complex subunit RSC4) (Remodel the structure of chromatin complex subunit 4)	RSC4 YKR008W YK107	S000001716	YKR008W	Rsc4p	Saccharomyces cerevisiae (strain ATCC 204508 / S288c) (Baker's yeast)	chromatin remodeling [GO:0006338]; double-strand break repair via nonhomologous end joining [GO:0006303]; nucleosome disassembly [GO:0006337]; transcription elongation by RNA polymerase II promoter [GO:0006368]	chromatin [GO:0000785]; RSC-type complex [GO:0016586]	chromatin [GO:0000785]; RSC-type complex [GO:0016586]; chromatin binding [GO:0003682]; lysine-acetylated histone binding [GO:0070577]; chromatin remodeling [GO:0006338]; double-strand break repair via nonhomologous end joining [GO:0006303]; nucleosome disassembly [GO:0006337]; transcription elongation by RNA polymerase II promoter [GO:0006368]	chromatin binding [GO:0003682]; lysine-acetylated histone binding [GO:0070577]	GO:0000785; GO:0003682; GO:0006303; GO:0006337; GO:0006338; GO:0006368; GO:0016586; GO:0070577
reviewed	Q02336	ADA2_YEAST	Transcriptional adapter 2	ADA2 YDR448W D9461.33	S000002856	YDR448W	Ada2p	Saccharomyces cerevisiae (strain ATCC 204508 / S288c) (Baker's yeast)	chromatin organization [GO:0006325]; chromatin remodeling [GO:0006338]; histone acetylation [GO:0016573]; histone deubiquitination [GO:0016578]; positive regulation of histone acetylation [GO:0035066]; rDNA heterochromatin assembly [GO:0000183]; regulation of transcription by RNA polymerase II [GO:0006357]; replication-born double-strand break repair via sister chromatid exchange [GO:1990414]; su…	ADA complex [GO:0140671]; chromosome, telomeric region [GO:0000781]; nucleus [GO:0005634]; SAGA complex [GO:0000124]; SAGA-type complex [GO:0070461]; SLIK (SAGA-like) complex [GO:0046695]	ADA complex [GO:0140671]; chromosome, telomeric region [GO:0000781]; nucleus [GO:0005634]; SAGA complex [GO:0000124]; SAGA-type complex [GO:0070461]; SLIK (SAGA-like) complex [GO:0046695]; chromatin binding [GO:0003682]; phosphatidylserine binding [GO:0001786]; transcription coactivator activity [GO:0003713]; zinc ion binding [GO:0008270]; chromatin organization [GO:0006325]; chromatin remodeling…	chromatin binding [GO:0003682]; phosphatidylserine binding [GO:0001786]; transcription coactivator activity [GO:0003713]; zinc ion binding [GO:0008270]	GO:0000124; GO:0000183; GO:0000781; GO:0001786; GO:0003682; GO:0003713; GO:0005634; GO:0006325; GO:0006338; GO:0006357; GO:0008270; GO:0016573; GO:0016578; GO:0031509; GO:0035066; GO:0046695; GO:0070461; GO:0140671; GO:1990414
reviewed	Q02455	MLP1_YEAST	Protein MLP1 (Myosin-like protein 1)	MLP1 YKR095W YKR415	S000001803	YKR095W	Mlp1p	Saccharomyces cerevisiae (strain ATCC 204508 / S288c) (Baker's yeast)	DNA repair [GO:0006281]; mRNA export from nucleus [GO:0006406]; negative regulation of protein import into nucleus during spindle assembly checkpoint [GO:1901925]; nuclear mRNA surveillance [GO:0071028]; nucleocytoplasmic transport [GO:0006913]; poly(A)+ mRNA export from nucleus [GO:0016973]; protein import into nucleus [GO:0006606]; protein localization to nuclear pore [GO:0090204]; telomere tet…	nuclear envelope [GO:0005635]; nuclear pore [GO:0005643]; nuclear pore nuclear basket [GO:0044615]; nucleoplasm [GO:0005654]	nuclear envelope [GO:0005635]; nuclear pore [GO:0005643]; nuclear pore nuclear basket [GO:0044615]; nucleoplasm [GO:0005654]; mRNA binding [GO:0003729]; promoter-terminator loop anchoring activity [GO:0140586]; ribonucleoprotein complex binding [GO:0043021]; structural constituent of nuclear pore [GO:0017056]; DNA repair [GO:0006281]; mRNA export from nucleus [GO:0006406]; negative regulation of …	mRNA binding [GO:0003729]; promoter-terminator loop anchoring activity [GO:0140586]; ribonucleoprotein complex binding [GO:0043021]; structural constituent of nuclear pore [GO:0017056]	GO:0003729; GO:0005635; GO:0005643; GO:0005654; GO:0006281; GO:0006406; GO:0006606; GO:0006913; GO:0016973; GO:0017056; GO:0034398; GO:0043021; GO:0044615; GO:0071028; GO:0090204; GO:0140586; GO:1901925
reviewed	Q02457	TBF1_YEAST	Protein TBF1 (TBF-alpha) (TTAGGG repeat-binding factor 1)	TBF1 YPL128C LPI16C	S000006049	YPL128C	Tbf1p	Saccharomyces cerevisiae (strain ATCC 204508 / S288c) (Baker's yeast)	cell cycle [GO:0007049]; negative regulation of telomere maintenance via telomerase [GO:0032211]; snoRNA transcription by RNA polymerase II [GO:0001015]; telomere maintenance via telomere lengthening [GO:0010833]	chromosome, telomeric region [GO:0000781]; nucleus [GO:0005634]	chromosome, telomeric region [GO:0000781]; nucleus [GO:0005634]; chromatin insulator sequence binding [GO:0043035]; DNA-binding transcription factor activity, RNA polymerase II-specific [GO:0000981]; double-stranded telomeric DNA binding [GO:0003691]; protein homodimerization activity [GO:0042803]; RNA polymerase II cis-regulatory region sequence-specific DNA binding [GO:0000978]; telomeric DNA b…	chromatin insulator sequence binding [GO:0043035]; DNA-binding transcription factor activity, RNA polymerase II-specific [GO:0000981]; double-stranded telomeric DNA binding [GO:0003691]; protein homodimerization activity [GO:0042803]; RNA polymerase II cis-regulatory region sequence-specific DNA binding [GO:0000978]; telomeric DNA binding [GO:0042162]	GO:0000781; GO:0000978; GO:0000981; GO:0001015; GO:0003691; GO:0005634; GO:0007049; GO:0010833; GO:0032211; GO:0042162; GO:0042803; GO:0043035
reviewed	Q02555	RNT1_YEAST	Ribonuclease 3 (EC 3.1.26.3) (Ribonuclease III) (RNase III)	RNT1 YMR239C YM9408.01C YM9959.21	S000004852	YMR239C	Rnt1p	Saccharomyces cerevisiae (strain ATCC 204508 / S288c) (Baker's yeast)	box C/D RNA processing [GO:0034963]; box H/ACA RNA processing [GO:0034964]; chromatin organization [GO:0006325]; nuclear-transcribed mRNA catabolic process, endonucleolytic cleavage-dependent decay [GO:0000294]; primary miRNA processing [GO:0031053]; regulation of fungal-type cell wall organization [GO:0060237]; regulation of gene expression [GO:0010468]; RNA processing [GO:0006396]; rRNA process…	nucleolus [GO:0005730]; nucleoplasm [GO:0005654]; nucleus [GO:0005634]	nucleolus [GO:0005730]; nucleoplasm [GO:0005654]; nucleus [GO:0005634]; double-stranded RNA binding [GO:0003725]; ribonuclease III activity [GO:0004525]; box C/D RNA processing [GO:0034963]; box H/ACA RNA processing [GO:0034964]; chromatin organization [GO:0006325]; nuclear-transcribed mRNA catabolic process, endonucleolytic cleavage-dependent decay [GO:0000294]; primary miRNA processing [GO:0031…	double-stranded RNA binding [GO:0003725]; ribonuclease III activity [GO:0004525]	GO:0000294; GO:0003725; GO:0004525; GO:0005634; GO:0005654; GO:0005730; GO:0006325; GO:0006364; GO:0006396; GO:0009303; GO:0010468; GO:0030847; GO:0031053; GO:0034473; GO:0034475; GO:0034476; GO:0034963; GO:0034964; GO:0060237
reviewed	Q02796	LGE1_YEAST	Transcriptional regulatory protein LGE1 (Large cells protein 1)	LGE1 YPL055C	S000005976	YPL055C	Lge1p	Saccharomyces cerevisiae (strain ATCC 204508 / S288c) (Baker's yeast)	chromatin organization [GO:0006325]; histone methylation [GO:0016571]; histone ubiquitination [GO:0016574]; premeiotic DNA replication [GO:0006279]; protein monoubiquitination [GO:0006513]; regulation of cell size [GO:0008361]	nucleus [GO:0005634]	nucleus [GO:0005634]; chromatin organization [GO:0006325]; histone methylation [GO:0016571]; histone ubiquitination [GO:0016574]; premeiotic DNA replication [GO:0006279]; protein monoubiquitination [GO:0006513]; regulation of cell size [GO:0008361]		GO:0005634; GO:0006279; GO:0006325; GO:0006513; GO:0008361; GO:0016571; GO:0016574
reviewed	Q02884	ELP4_YEAST	Elongator complex protein 4 (Gamma-toxin target 7) (HAT-associated protein 1)	ELP4 HAP1 TOT7 YPL101W	S000006022	YPL101W	Elp4p	Saccharomyces cerevisiae (strain ATCC 204508 / S288c) (Baker's yeast)	regulation of transcription by RNA polymerase II [GO:0006357]; regulation of translation [GO:0006417]; tRNA wobble uridine modification [GO:0002098]	cytoplasm [GO:0005737]; elongator holoenzyme complex [GO:0033588]; nucleoplasm [GO:0005654]; transcription elongation factor complex [GO:0008023]	cytoplasm [GO:0005737]; elongator holoenzyme complex [GO:0033588]; nucleoplasm [GO:0005654]; transcription elongation factor complex [GO:0008023]; identical protein binding [GO:0042802]; regulation of transcription by RNA polymerase II [GO:0006357]; regulation of translation [GO:0006417]; tRNA wobble uridine modification [GO:0002098]	identical protein binding [GO:0042802]	GO:0002098; GO:0005654; GO:0005737; GO:0006357; GO:0006417; GO:0008023; GO:0033588; GO:0042802
reviewed	Q02908	ELP3_YEAST	Elongator complex protein 3 (EC 2.3.1.-) (Gamma-toxin target 3) (tRNA uridine(34) acetyltransferase)	ELP3 HPA1 TOT3 YPL086C	S000006007	YPL086C	Elp3p	Saccharomyces cerevisiae (strain ATCC 204508 / S288c) (Baker's yeast)	regulation of transcription by RNA polymerase II [GO:0006357]; regulation of translation [GO:0006417]; tRNA wobble base 5-methoxycarbonylmethyl-2-thiouridinylation [GO:0002926]; tRNA wobble uridine modification [GO:0002098]	cytoplasm [GO:0005737]; elongator holoenzyme complex [GO:0033588]; nucleoplasm [GO:0005654]; nucleus [GO:0005634]	cytoplasm [GO:0005737]; elongator holoenzyme complex [GO:0033588]; nucleoplasm [GO:0005654]; nucleus [GO:0005634]; 4 iron, 4 sulfur cluster binding [GO:0051539]; histone acetyltransferase activity [GO:0004402]; metal ion binding [GO:0046872]; tRNA binding [GO:0000049]; tRNA uridine(34) acetyltransferase activity [GO:0106261]; regulation of transcription by RNA polymerase II [GO:0006357]; regulati…	4 iron, 4 sulfur cluster binding [GO:0051539]; histone acetyltransferase activity [GO:0004402]; metal ion binding [GO:0046872]; tRNA binding [GO:0000049]; tRNA uridine(34) acetyltransferase activity [GO:0106261]	GO:0000049; GO:0002098; GO:0002926; GO:0004402; GO:0005634; GO:0005654; GO:0005737; GO:0006357; GO:0006417; GO:0033588; GO:0046872; GO:0051539; GO:0106261
reviewed	Q02931	UTP17_YEAST	NET1-associated nuclear protein 1 (U three protein 17) (t-17) (U3 protein 17 required for transcription) (U3 small nucleolar RNA-associated protein 17) (U3 snoRNA-associated protein 17)	NAN1 UTP17 YPL126W	S000006047	YPL126W	Nan1p	Saccharomyces cerevisiae (strain ATCC 204508 / S288c) (Baker's yeast)	maturation of SSU-rRNA [GO:0030490]; maturation of SSU-rRNA from tricistronic rRNA transcript (SSU-rRNA, 5.8S rRNA, LSU-rRNA) [GO:0000462]; positive regulation of rRNA processing [GO:2000234]; positive regulation of transcription by RNA polymerase I [GO:0045943]	90S preribosome [GO:0030686]; nucleolus [GO:0005730]; nucleoplasm [GO:0005654]; rDNA heterochromatin [GO:0033553]; small-subunit processome [GO:0032040]; t-UTP complex [GO:0034455]	90S preribosome [GO:0030686]; nucleolus [GO:0005730]; nucleoplasm [GO:0005654]; rDNA heterochromatin [GO:0033553]; small-subunit processome [GO:0032040]; t-UTP complex [GO:0034455]; mRNA binding [GO:0003729]; RNA binding [GO:0003723]; U3 snoRNA binding [GO:0034511]; maturation of SSU-rRNA [GO:0030490]; maturation of SSU-rRNA from tricistronic rRNA transcript (SSU-rRNA, 5.8S rRNA, LSU-rRNA) [GO:00…	mRNA binding [GO:0003729]; RNA binding [GO:0003723]; U3 snoRNA binding [GO:0034511]	GO:0000462; GO:0003723; GO:0003729; GO:0005654; GO:0005730; GO:0030490; GO:0030686; GO:0032040; GO:0033553; GO:0034455; GO:0034511; GO:0045943; GO:2000234
reviewed	Q02959	HOS3_YEAST	Histone deacetylase HOS3 (EC 3.5.1.98)	HOS3 YPL116W LPH11W	S000006037	YPL116W	Hos3p	Saccharomyces cerevisiae (strain ATCC 204508 / S288c) (Baker's yeast)	chromatin organization [GO:0006325]; histone deacetylation [GO:0016575]; positive regulation of transcription by RNA polymerase II [GO:0045944]; regulation of transcription involved in G1/S transition of mitotic cell cycle [GO:0000083]	cellular bud neck [GO:0005935]; cytoplasm [GO:0005737]; nucleus [GO:0005634]; prospore membrane [GO:0005628]	cellular bud neck [GO:0005935]; cytoplasm [GO:0005737]; nucleus [GO:0005634]; prospore membrane [GO:0005628]; histone deacetylase activity [GO:0004407]; chromatin organization [GO:0006325]; histone deacetylation [GO:0016575]; positive regulation of transcription by RNA polymerase II [GO:0045944]; regulation of transcription involved in G1/S transition of mitotic cell cycle [GO:0000083]	histone deacetylase activity [GO:0004407]	GO:0000083; GO:0004407; GO:0005628; GO:0005634; GO:0005737; GO:0005935; GO:0006325; GO:0016575; GO:0045944
reviewed	Q03010	UME1_YEAST	Transcriptional regulatory protein UME1 (WD repeat-containing transcriptional modulator 3)	UME1 WTM3 YPL139C LPI7C	S000006060	YPL139C	Ume1p	Saccharomyces cerevisiae (strain ATCC 204508 / S288c) (Baker's yeast)	chromatin remodeling [GO:0006338]; histone deacetylation [GO:0016575]; meiotic cell cycle [GO:0051321]; negative regulation of transcription by RNA polymerase I [GO:0016479]; negative regulation of transcription by RNA polymerase II [GO:0000122]; nucleosome assembly [GO:0006334]; positive regulation of transcription by RNA polymerase II [GO:0045944]; regulation of DNA-templated transcription [GO:…	cytoplasm [GO:0005737]; nucleus [GO:0005634]; Rpd3L complex [GO:0033698]; Rpd3L-Expanded complex [GO:0070210]; Rpd3S/Clr6-CII complex [GO:0032221]	cytoplasm [GO:0005737]; nucleus [GO:0005634]; Rpd3L complex [GO:0033698]; Rpd3L-Expanded complex [GO:0070210]; Rpd3S/Clr6-CII complex [GO:0032221]; histone binding [GO:0042393]; transcription corepressor activity [GO:0003714]; chromatin remodeling [GO:0006338]; histone deacetylation [GO:0016575]; meiotic cell cycle [GO:0051321]; negative regulation of transcription by RNA polymerase I [GO:0016479…	histone binding [GO:0042393]; transcription corepressor activity [GO:0003714]	GO:0000122; GO:0003714; GO:0005634; GO:0005737; GO:0006334; GO:0006338; GO:0006355; GO:0006357; GO:0016479; GO:0016575; GO:0032221; GO:0033698; GO:0040020; GO:0042393; GO:0045944; GO:0051321; GO:0070210
reviewed	Q03012	SPP1_YEAST	COMPASS component SPP1 (Complex proteins associated with SET1 protein SPP1) (Set1C component SPP1) (Suppressor of PRP protein 1)	SPP1 CPS40 SAF41 YPL138C	S000006059	YPL138C	Spp1p	Saccharomyces cerevisiae (strain ATCC 204508 / S288c) (Baker's yeast)	histone H3-K4 methylation [GO:0051568]; positive regulation of DNA-templated transcription [GO:0045893]; regulation of DNA-templated transcription [GO:0006355]; regulation of meiotic DNA double-strand break formation [GO:1903341]; subtelomeric heterochromatin assembly [GO:0031509]	chromosome, telomeric region [GO:0000781]; cytosol [GO:0005829]; nucleus [GO:0005634]; Set1C/COMPASS complex [GO:0048188]	chromosome, telomeric region [GO:0000781]; cytosol [GO:0005829]; nucleus [GO:0005634]; Set1C/COMPASS complex [GO:0048188]; chromatin binding [GO:0003682]; metal ion binding [GO:0046872]; methylated histone binding [GO:0035064]; histone H3-K4 methylation [GO:0051568]; positive regulation of DNA-templated transcription [GO:0045893]; regulation of DNA-templated transcription [GO:0006355]; regulation…	chromatin binding [GO:0003682]; metal ion binding [GO:0046872]; methylated histone binding [GO:0035064]	GO:0000781; GO:0003682; GO:0005634; GO:0005829; GO:0006355; GO:0031509; GO:0035064; GO:0045893; GO:0046872; GO:0048188; GO:0051568; GO:1903341
reviewed	Q03067	SGF11_YEAST	SAGA-associated factor 11 (11 kDa SAGA-associated factor)	SGF11 YPL047W	S000005968	YPL047W	Sgf11p	Saccharomyces cerevisiae (strain ATCC 204508 / S288c) (Baker's yeast)	chromatin organization [GO:0006325]; histone acetylation [GO:0016573]; histone deubiquitination [GO:0016578]; regulation of transcription by RNA polymerase II [GO:0006357]	DUBm complex [GO:0071819]; nucleus [GO:0005634]; SAGA complex [GO:0000124]; SLIK (SAGA-like) complex [GO:0046695]	DUBm complex [GO:0071819]; nucleus [GO:0005634]; SAGA complex [GO:0000124]; SLIK (SAGA-like) complex [GO:0046695]; enzyme activator activity [GO:0008047]; transcription coactivator activity [GO:0003713]; zinc ion binding [GO:0008270]; chromatin organization [GO:0006325]; histone acetylation [GO:0016573]; histone deubiquitination [GO:0016578]; regulation of transcription by RNA polymerase II [GO:0…	enzyme activator activity [GO:0008047]; transcription coactivator activity [GO:0003713]; zinc ion binding [GO:0008270]	GO:0000124; GO:0003713; GO:0005634; GO:0006325; GO:0006357; GO:0008047; GO:0008270; GO:0016573; GO:0016578; GO:0046695; GO:0071819
reviewed	Q03124	RSC9_YEAST	Chromatin structure-remodeling complex subunit RSC9 (RSC complex subunit RSC9) (Remodel the structure of chromatin complex subunit 9)	RSC9 YML127W YM4987.08	S000004596	YML127W	Rsc9p	Saccharomyces cerevisiae (strain ATCC 204508 / S288c) (Baker's yeast)	cellular response to hydrogen peroxide [GO:0070301]; chromatin remodeling [GO:0006338]; double-strand break repair via nonhomologous end joining [GO:0006303]; nucleosome disassembly [GO:0006337]; regulation of DNA-templated transcription [GO:0006355]; regulation of transcription by RNA polymerase II [GO:0006357]; rRNA processing [GO:0006364]; rRNA transcription [GO:0009303]; transcription elongat…	chromatin [GO:0000785]; nucleus [GO:0005634]; RSC-type complex [GO:0016586]	chromatin [GO:0000785]; nucleus [GO:0005634]; RSC-type complex [GO:0016586]; transcription cis-regulatory region binding [GO:0000976]; cellular response to hydrogen peroxide [GO:0070301]; chromatin remodeling [GO:0006338]; double-strand break repair via nonhomologous end joining [GO:0006303]; nucleosome disassembly [GO:0006337]; regulation of DNA-templated transcription [GO:0006355]; regulation o…	transcription cis-regulatory region binding [GO:0000976]	GO:0000785; GO:0000976; GO:0005634; GO:0006303; GO:0006337; GO:0006338; GO:0006355; GO:0006357; GO:0006364; GO:0006368; GO:0009303; GO:0016586; GO:0061587; GO:0070301
reviewed	Q03330	GCN5_YEAST	Histone acetyltransferase GCN5 (EC 2.3.1.48) (Histone crotonyltransferase GCN5) (EC 2.3.1.-)	GCN5 ADA4 SWI9 YGR252W	S000003484	YGR252W	Gcn5p	Saccharomyces cerevisiae (strain ATCC 204508 / S288c) (Baker's yeast)	chromatin organization [GO:0006325]; chromatin remodeling [GO:0006338]; histone acetylation [GO:0016573]; histone deubiquitination [GO:0016578]; histone H3 acetylation [GO:0043966]; positive regulation of transcription by RNA polymerase II [GO:0045944]; positive regulation of transcription elongation by RNA polymerase II [GO:0032968]; regulation of transcription by RNA polymerase II [GO:0006357]	ADA complex [GO:0140671]; chromosome, centromeric region [GO:0000775]; cytosol [GO:0005829]; histone acetyltransferase complex [GO:0000123]; nucleus [GO:0005634]; SAGA complex [GO:0000124]; SLIK (SAGA-like) complex [GO:0046695]	ADA complex [GO:0140671]; chromosome, centromeric region [GO:0000775]; cytosol [GO:0005829]; histone acetyltransferase complex [GO:0000123]; nucleus [GO:0005634]; SAGA complex [GO:0000124]; SLIK (SAGA-like) complex [GO:0046695]; H3 histone acetyltransferase activity [GO:0010484]; histone acetyltransferase activity [GO:0004402]; histone crotonyltransferase activity [GO:0140068]; lysine-acetylated …	H3 histone acetyltransferase activity [GO:0010484]; histone acetyltransferase activity [GO:0004402]; histone crotonyltransferase activity [GO:0140068]; lysine-acetylated histone binding [GO:0070577]; peptide-lysine-N-acetyltransferase activity [GO:0061733]; transcription coregulator activity [GO:0003712]	GO:0000123; GO:0000124; GO:0000775; GO:0003712; GO:0004402; GO:0005634; GO:0005829; GO:0006325; GO:0006338; GO:0006357; GO:0010484; GO:0016573; GO:0016578; GO:0032968; GO:0043966; GO:0045944; GO:0046695; GO:0061733; GO:0070577; GO:0140068; GO:0140671
reviewed	Q03388	VPS72_YEAST	Vacuolar protein sorting-associated protein 72 (SWR complex protein 2)	VPS72 SWC2 YDR485C	S000002893	YDR485C	Vps72p	Saccharomyces cerevisiae (strain ATCC 204508 / S288c) (Baker's yeast)	chromatin remodeling [GO:0006338]; histone exchange [GO:0043486]; regulation of DNA-templated transcription [GO:0006355]	chromatin [GO:0000785]; cytoplasm [GO:0005737]; nucleus [GO:0005634]; Swr1 complex [GO:0000812]	chromatin [GO:0000785]; cytoplasm [GO:0005737]; nucleus [GO:0005634]; Swr1 complex [GO:0000812]; histone binding [GO:0042393]; chromatin remodeling [GO:0006338]; histone exchange [GO:0043486]; regulation of DNA-templated transcription [GO:0006355]	histone binding [GO:0042393]	GO:0000785; GO:0000812; GO:0005634; GO:0005737; GO:0006338; GO:0006355; GO:0042393; GO:0043486
reviewed	Q03433	VPS71_YEAST	Vacuolar protein sorting-associated protein 71 (SWR complex protein 6)	VPS71 SWC6 YML041C YM8054.02C	S000004505	YML041C	Vps71p	Saccharomyces cerevisiae (strain ATCC 204508 / S288c) (Baker's yeast)	chromatin remodeling [GO:0006338]; histone exchange [GO:0043486]; protein targeting to vacuole [GO:0006623]; regulation of DNA-templated transcription [GO:0006355]	chromatin [GO:0000785]; nucleus [GO:0005634]; Swr1 complex [GO:0000812]	chromatin [GO:0000785]; nucleus [GO:0005634]; Swr1 complex [GO:0000812]; metal ion binding [GO:0046872]; nucleosome binding [GO:0031491]; chromatin remodeling [GO:0006338]; histone exchange [GO:0043486]; protein targeting to vacuole [GO:0006623]; regulation of DNA-templated transcription [GO:0006355]	metal ion binding [GO:0046872]; nucleosome binding [GO:0031491]	GO:0000785; GO:0000812; GO:0005634; GO:0006338; GO:0006355; GO:0006623; GO:0031491; GO:0043486; GO:0046872
reviewed	Q03435	NHP10_YEAST	Non-histone protein 10 (High mobility group protein 2)	NHP10 HMO2 YDL002C YD8119.05C	S000002160	YDL002C	Nhp10p	Saccharomyces cerevisiae (strain ATCC 204508 / S288c) (Baker's yeast)	chromatin remodeling [GO:0006338]; DNA repair [GO:0006281]; double-strand break repair [GO:0006302]; regulation of DNA-templated transcription [GO:0006355]; telomere maintenance via recombination [GO:0000722]	Ino80 complex [GO:0031011]; nucleus [GO:0005634]	Ino80 complex [GO:0031011]; nucleus [GO:0005634]; DNA binding, bending [GO:0008301]; DNA end binding [GO:0045027]; heteroduplex DNA loop binding [GO:0000404]; chromatin remodeling [GO:0006338]; DNA repair [GO:0006281]; double-strand break repair [GO:0006302]; regulation of DNA-templated transcription [GO:0006355]; telomere maintenance via recombination [GO:0000722]	DNA binding, bending [GO:0008301]; DNA end binding [GO:0045027]; heteroduplex DNA loop binding [GO:0000404]	GO:0000404; GO:0000722; GO:0005634; GO:0006281; GO:0006302; GO:0006338; GO:0006355; GO:0008301; GO:0031011; GO:0045027
reviewed	Q03750	TAF8_YEAST	Transcription initiation factor TFIID subunit 8 (TAFII-65) (TBP-associated factor 65 kDa) (TBP-associated factor 8)	TAF8 TAF65 YML114C YM8339.05C	S000004582	YML114C	Taf8p	Saccharomyces cerevisiae (strain ATCC 204508 / S288c) (Baker's yeast)	positive regulation of transcription by RNA polymerase II [GO:0045944]; RNA polymerase II preinitiation complex assembly [GO:0051123]; transcription by RNA polymerase II [GO:0006366]	nucleus [GO:0005634]; transcription factor TFIID complex [GO:0005669]	nucleus [GO:0005634]; transcription factor TFIID complex [GO:0005669]; positive regulation of transcription by RNA polymerase II [GO:0045944]; RNA polymerase II preinitiation complex assembly [GO:0051123]; transcription by RNA polymerase II [GO:0006366]		GO:0005634; GO:0005669; GO:0006366; GO:0045944; GO:0051123
reviewed	Q03761	TAF12_YEAST	Transcription initiation factor TFIID subunit 12 (TAFII-61) (TAFII61) (TAFII-68) (TAFII68) (TBP-associated factor 12) (TBP-associated factor 61 kDa)	TAF12 TAF61 TAF68 YDR145W YD8358.02	S000002552	YDR145W	Taf12p	Saccharomyces cerevisiae (strain ATCC 204508 / S288c) (Baker's yeast)	chromatin organization [GO:0006325]; histone acetylation [GO:0016573]; histone deubiquitination [GO:0016578]; positive regulation of transcription by RNA polymerase II [GO:0045944]; regulation of transcription by RNA polymerase II [GO:0006357]; RNA polymerase II preinitiation complex assembly [GO:0051123]; transcription by RNA polymerase II [GO:0006366]	nucleus [GO:0005634]; SAGA complex [GO:0000124]; SLIK (SAGA-like) complex [GO:0046695]; transcription factor TFIID complex [GO:0005669]	nucleus [GO:0005634]; SAGA complex [GO:0000124]; SLIK (SAGA-like) complex [GO:0046695]; transcription factor TFIID complex [GO:0005669]; chromatin binding [GO:0003682]; DNA binding [GO:0003677]; identical protein binding [GO:0042802]; molecular adaptor activity [GO:0060090]; protein heterodimerization activity [GO:0046982]; RNA polymerase II-specific DNA-binding transcription factor binding [GO:0…	chromatin binding [GO:0003682]; DNA binding [GO:0003677]; identical protein binding [GO:0042802]; molecular adaptor activity [GO:0060090]; protein heterodimerization activity [GO:0046982]; RNA polymerase II-specific DNA-binding transcription factor binding [GO:0061629]; TBP-class protein binding [GO:0017025]	GO:0000124; GO:0003677; GO:0003682; GO:0005634; GO:0005669; GO:0006325; GO:0006357; GO:0006366; GO:0016573; GO:0016578; GO:0017025; GO:0042802; GO:0045944; GO:0046695; GO:0046982; GO:0051123; GO:0060090; GO:0061629
reviewed	Q03833	GIS1_YEAST	Transcriptional activator/repressor GIS1	GIS1 YDR096W YD8557.01	S000002503	YDR096W	Gis1p	Saccharomyces cerevisiae (strain ATCC 204508 / S288c) (Baker's yeast)	chromatin remodeling [GO:0006338]; negative regulation of transcription by RNA polymerase II [GO:0000122]; positive regulation of transcription by RNA polymerase II [GO:0045944]; regulation of phospholipid biosynthetic process [GO:0071071]	cytosol [GO:0005829]; mitochondrion [GO:0005739]; nucleus [GO:0005634]	cytosol [GO:0005829]; mitochondrion [GO:0005739]; nucleus [GO:0005634]; DNA-binding transcription activator activity, RNA polymerase II-specific [GO:0001228]; DNA-binding transcription repressor activity, RNA polymerase II-specific [GO:0001227]; histone demethylase activity [GO:0032452]; histone H3-methyl-lysine-36 demethylase activity [GO:0051864]; histone H3-methyl-lysine-9 demethylase activity…	DNA-binding transcription activator activity, RNA polymerase II-specific [GO:0001228]; DNA-binding transcription repressor activity, RNA polymerase II-specific [GO:0001227]; histone demethylase activity [GO:0032452]; histone H3-methyl-lysine-36 demethylase activity [GO:0051864]; histone H3-methyl-lysine-9 demethylase activity [GO:0032454]; metal ion binding [GO:0046872]; RNA polymerase II cis-reg…	GO:0000122; GO:0000978; GO:0001227; GO:0001228; GO:0005634; GO:0005739; GO:0005829; GO:0006338; GO:0032452; GO:0032454; GO:0045944; GO:0046872; GO:0051864; GO:0071071
reviewed	Q03940	RUVB1_YEAST	RuvB-like protein 1 (RUVBL1) (EC 3.6.4.12) (TIP49-homology protein 1) (TIP49a homolog)	RVB1 TIH1 TIP49A YDR190C	S000002598	YDR190C	Rvb1p	Saccharomyces cerevisiae (strain ATCC 204508 / S288c) (Baker's yeast)	box C/D snoRNP assembly [GO:0000492]; chromatin remodeling [GO:0006338]; DNA repair [GO:0006281]; histone acetylation [GO:0016573]; histone exchange [GO:0043486]; protein stabilization [GO:0050821]; regulation of DNA-templated transcription [GO:0006355]; regulation of transcription by RNA polymerase II [GO:0006357]	ASTRA complex [GO:0070209]; chromatin [GO:0000785]; Ino80 complex [GO:0031011]; NuA4 histone acetyltransferase complex [GO:0035267]; nucleus [GO:0005634]; R2TP complex [GO:0097255]; Swr1 complex [GO:0000812]	ASTRA complex [GO:0070209]; chromatin [GO:0000785]; Ino80 complex [GO:0031011]; NuA4 histone acetyltransferase complex [GO:0035267]; nucleus [GO:0005634]; R2TP complex [GO:0097255]; Swr1 complex [GO:0000812]; 5'-3' DNA helicase activity [GO:0043139]; ATP binding [GO:0005524]; ATP hydrolysis activity [GO:0016887]; DNA helicase activity [GO:0003678]; box C/D snoRNP assembly [GO:0000492]; chromatin …	5'-3' DNA helicase activity [GO:0043139]; ATP binding [GO:0005524]; ATP hydrolysis activity [GO:0016887]; DNA helicase activity [GO:0003678]	GO:0000492; GO:0000785; GO:0000812; GO:0003678; GO:0005524; GO:0005634; GO:0006281; GO:0006338; GO:0006355; GO:0006357; GO:0016573; GO:0016887; GO:0031011; GO:0035267; GO:0043139; GO:0043486; GO:0050821; GO:0070209; GO:0097255
reviewed	Q03957	CTK1_YEAST	CTD kinase subunit alpha (CTDK-I subunit alpha) (EC 2.7.11.23) (CTD kinase 58 kDa subunit) (CTD kinase subunit 1)	CTK1 YKL139W	S000001622	YKL139W	Ctk1p	Saccharomyces cerevisiae (strain ATCC 204508 / S288c) (Baker's yeast)	cellular response to DNA damage stimulus [GO:0006974]; mRNA 3'-end processing [GO:0031124]; phosphorylation of RNA polymerase II C-terminal domain [GO:0070816]; positive regulation of DNA-templated transcription, elongation [GO:0032786]; positive regulation of transcription by RNA polymerase I [GO:0045943]; positive regulation of transcription by RNA polymerase II [GO:0045944]; positive regulatio…	carboxy-terminal domain protein kinase complex [GO:0032806]; CTDK-1 complex [GO:0070692]; cyclin-dependent protein kinase holoenzyme complex [GO:0000307]; cyclin/CDK positive transcription elongation factor complex [GO:0008024]; cytoplasm [GO:0005737]; nucleolus [GO:0005730]; nucleoplasm [GO:0005654]; nucleus [GO:0005634]	carboxy-terminal domain protein kinase complex [GO:0032806]; CTDK-1 complex [GO:0070692]; cyclin-dependent protein kinase holoenzyme complex [GO:0000307]; cyclin/CDK positive transcription elongation factor complex [GO:0008024]; cytoplasm [GO:0005737]; nucleolus [GO:0005730]; nucleoplasm [GO:0005654]; nucleus [GO:0005634]; ATP binding [GO:0005524]; cyclin binding [GO:0030332]; cyclin-dependent pr…	ATP binding [GO:0005524]; cyclin binding [GO:0030332]; cyclin-dependent protein serine/threonine kinase activity [GO:0004693]; protein kinase activity [GO:0004672]; RNA polymerase II CTD heptapeptide repeat kinase activity [GO:0008353]	GO:0000307; GO:0004672; GO:0004693; GO:0005524; GO:0005634; GO:0005654; GO:0005730; GO:0005737; GO:0006368; GO:0006413; GO:0006468; GO:0006974; GO:0008024; GO:0008353; GO:0030332; GO:0031124; GO:0032786; GO:0032806; GO:0032968; GO:0045903; GO:0045943; GO:0045944; GO:0070692; GO:0070816
reviewed	Q03973	HMO1_YEAST	High mobility group protein 1 (High spontaneous mutagenesis protein 2)	HMO1 HSM2 YDR174W YD9395.07	S000002581	YDR174W	Hmo1p	Saccharomyces cerevisiae (strain ATCC 204508 / S288c) (Baker's yeast)	autophagy of nucleus [GO:0044804]; chromatin remodeling [GO:0006338]; chromosome condensation [GO:0030261]; chromosome organization [GO:0051276]; DNA topological change [GO:0006265]; positive regulation of double-strand break repair via nonhomologous end joining [GO:2001034]; rDNA chromatin condensation [GO:0070550]; regulation of ribosomal protein gene transcription by RNA polymerase II [GO:0060…	cytoplasm [GO:0005737]; cytosol [GO:0005829]; nucleolus [GO:0005730]; nucleus [GO:0005634]; rDNA heterochromatin [GO:0033553]; small-subunit processome [GO:0032040]	cytoplasm [GO:0005737]; cytosol [GO:0005829]; nucleolus [GO:0005730]; nucleus [GO:0005634]; rDNA heterochromatin [GO:0033553]; small-subunit processome [GO:0032040]; DNA binding, bending [GO:0008301]; double-stranded DNA binding [GO:0003690]; four-way junction DNA binding [GO:0000400]; protein-containing complex binding [GO:0044877]; autophagy of nucleus [GO:0044804]; chromatin remodeling [GO:000…	DNA binding, bending [GO:0008301]; double-stranded DNA binding [GO:0003690]; four-way junction DNA binding [GO:0000400]; protein-containing complex binding [GO:0044877]	GO:0000400; GO:0001174; GO:0003690; GO:0005634; GO:0005730; GO:0005737; GO:0005829; GO:0006265; GO:0006338; GO:0006356; GO:0008301; GO:0030261; GO:0032040; GO:0033553; GO:0044804; GO:0044877; GO:0051276; GO:0060962; GO:0070550; GO:2001034
reviewed	Q04002	SCC2_YEAST	Sister chromatid cohesion protein 2	SCC2 YDR180W YD9395.14	S000002588	YDR180W	Scc2p	Saccharomyces cerevisiae (strain ATCC 204508 / S288c) (Baker's yeast)	2-micrometer plasmid partitioning [GO:0030543]; double-strand break repair [GO:0006302]; establishment of mitotic sister chromatid cohesion [GO:0034087]; establishment of protein localization to chromatin [GO:0071169]; mitotic chromosome condensation [GO:0007076]; mitotic cohesin loading [GO:0061780]; mitotic sister chromatid cohesion [GO:0007064]; positive regulation of cohesin loading [GO:19053…	2-micrometer circle DNA [GO:0005729]; chromatin [GO:0000785]; chromosome, centromeric region [GO:0000775]; cytosol [GO:0005829]; nucleus [GO:0005634]; Scc2-Scc4 cohesin loading complex [GO:0090694]; SMC loading complex [GO:0032116]	2-micrometer circle DNA [GO:0005729]; chromatin [GO:0000785]; chromosome, centromeric region [GO:0000775]; cytosol [GO:0005829]; nucleus [GO:0005634]; Scc2-Scc4 cohesin loading complex [GO:0090694]; SMC loading complex [GO:0032116]; chromatin binding [GO:0003682]; sequence-specific DNA binding [GO:0043565]; 2-micrometer plasmid partitioning [GO:0030543]; double-strand break repair [GO:0006302]; e…	chromatin binding [GO:0003682]; sequence-specific DNA binding [GO:0043565]	GO:0000775; GO:0000785; GO:0000972; GO:0003682; GO:0005634; GO:0005729; GO:0005829; GO:0006302; GO:0007064; GO:0007076; GO:0010468; GO:0030543; GO:0032116; GO:0034087; GO:0043565; GO:0061780; GO:0070058; GO:0070550; GO:0071168; GO:0071169; GO:0090694; GO:1905309; GO:1990414
reviewed	Q04003	SAS4_YEAST	Something about silencing protein 4	SAS4 YDR181C YD9395.15C	S000002589	YDR181C	Sas4p	Saccharomyces cerevisiae (strain ATCC 204508 / S288c) (Baker's yeast)	histone acetylation [GO:0016573]; subtelomeric heterochromatin assembly [GO:0031509]	chromatin [GO:0000785]; chromosome, telomeric region [GO:0000781]; SAS acetyltransferase complex [GO:0033255]	chromatin [GO:0000785]; chromosome, telomeric region [GO:0000781]; SAS acetyltransferase complex [GO:0033255]; acetyltransferase activity [GO:0016407]; histone acetyltransferase activity [GO:0004402]; histone acetylation [GO:0016573]; subtelomeric heterochromatin assembly [GO:0031509]	acetyltransferase activity [GO:0016407]; histone acetyltransferase activity [GO:0004402]	GO:0000781; GO:0000785; GO:0004402; GO:0016407; GO:0016573; GO:0031509; GO:0033255
reviewed	Q04087	LRS4_YEAST	Monopolin complex subunit LRS4 (Loss of rDNA silencing protein 4)	LRS4 YDR439W D9461.25	S000002847	YDR439W	Lrs4p	Saccharomyces cerevisiae (strain ATCC 204508 / S288c) (Baker's yeast)	homologous chromosome segregation [GO:0045143]; meiotic chromosome segregation [GO:0045132]; monopolar spindle attachment to meiosis I kinetochore [GO:0051455]; protein localization to nucleolar rDNA repeats [GO:0034503]; rDNA chromatin condensation [GO:0070550]; rDNA heterochromatin assembly [GO:0000183]; replication-born double-strand break repair via sister chromatid exchange [GO:1990414]	monopolin complex [GO:0033551]; nucleolus [GO:0005730]; nucleus [GO:0005634]	monopolin complex [GO:0033551]; nucleolus [GO:0005730]; nucleus [GO:0005634]; homologous chromosome segregation [GO:0045143]; meiotic chromosome segregation [GO:0045132]; monopolar spindle attachment to meiosis I kinetochore [GO:0051455]; protein localization to nucleolar rDNA repeats [GO:0034503]; rDNA chromatin condensation [GO:0070550]; rDNA heterochromatin assembly [GO:0000183]; replication-b…		GO:0000183; GO:0005634; GO:0005730; GO:0033551; GO:0034503; GO:0045132; GO:0045143; GO:0051455; GO:0070550; GO:1990414
reviewed	Q04089	DOT1_YEAST	Histone-lysine N-methyltransferase, H3 lysine-79 specific (EC 2.1.1.360) (Disrupter of telomere silencing protein 1) (Histone H3-K79 methyltransferase) (H3-K79-HMTase) (Lysine N-methyltransferase 4)	DOT1 KMT4 PCH1 YDR440W D9461.26	S000002848	YDR440W	Dot1p	Saccharomyces cerevisiae (strain ATCC 204508 / S288c) (Baker's yeast)	DNA damage checkpoint signaling [GO:0000077]; DNA repair [GO:0006281]; global genome nucleotide-excision repair [GO:0070911]; histone exchange [GO:0043486]; histone H3-K79 methylation [GO:0034729]; meiotic recombination checkpoint signaling [GO:0051598]; mitotic G1 DNA damage checkpoint signaling [GO:0031571]; mitotic intra-S DNA damage checkpoint signaling [GO:0031573]; negative regulation of he…	chromosome, telomeric region [GO:0000781]; nucleosome [GO:0000786]; nucleus [GO:0005634]	chromosome, telomeric region [GO:0000781]; nucleosome [GO:0000786]; nucleus [GO:0005634]; DNA binding [GO:0003677]; histone binding [GO:0042393]; histone methyltransferase activity (H3-K79 specific) [GO:0031151]; DNA damage checkpoint signaling [GO:0000077]; DNA repair [GO:0006281]; global genome nucleotide-excision repair [GO:0070911]; histone exchange [GO:0043486]; histone H3-K79 methylation [G…	DNA binding [GO:0003677]; histone binding [GO:0042393]; histone methyltransferase activity (H3-K79 specific) [GO:0031151]	GO:0000077; GO:0000725; GO:0000781; GO:0000786; GO:0003677; GO:0005634; GO:0006281; GO:0006289; GO:0006301; GO:0006334; GO:0031151; GO:0031452; GO:0031509; GO:0031571; GO:0031573; GO:0034729; GO:0042393; GO:0043486; GO:0051598; GO:0070911; GO:2000677
reviewed	Q04177	UTP5_YEAST	U3 small nucleolar RNA-associated protein 5 (U3 snoRNA-associated protein 5) (U three protein 5) (U3 protein 5 required for transcription) (t-UTP5)	UTP5 YDR398W D9509.17	S000002806	YDR398W	Utp5p	Saccharomyces cerevisiae (strain ATCC 204508 / S288c) (Baker's yeast)	maturation of SSU-rRNA [GO:0030490]; maturation of SSU-rRNA from tricistronic rRNA transcript (SSU-rRNA, 5.8S rRNA, LSU-rRNA) [GO:0000462]; positive regulation of transcription by RNA polymerase I [GO:0045943]	nucleolus [GO:0005730]; nucleoplasm [GO:0005654]; rDNA heterochromatin [GO:0033553]; small-subunit processome [GO:0032040]; t-UTP complex [GO:0034455]	nucleolus [GO:0005730]; nucleoplasm [GO:0005654]; rDNA heterochromatin [GO:0033553]; small-subunit processome [GO:0032040]; t-UTP complex [GO:0034455]; maturation of SSU-rRNA [GO:0030490]; maturation of SSU-rRNA from tricistronic rRNA transcript (SSU-rRNA, 5.8S rRNA, LSU-rRNA) [GO:0000462]; positive regulation of transcription by RNA polymerase I [GO:0045943]		GO:0000462; GO:0005654; GO:0005730; GO:0030490; GO:0032040; GO:0033553; GO:0034455; GO:0045943
reviewed	Q04195	SIZ1_YEAST	E3 SUMO-protein ligase SIZ1 (EC 2.3.2.-) (E3 SUMO-protein transferase SIZ2) (SAP and Miz-finger domain-containing protein 1) (Ubiquitin-like protein ligase 1)	SIZ1 ULL1 YDR409W	S000002817	YDR409W	Siz1p	Saccharomyces cerevisiae (strain ATCC 204508 / S288c) (Baker's yeast)	chromosome segregation [GO:0007059]; DNA double-strand break attachment to nuclear envelope [GO:1990683]; negative regulation of protein ubiquitination [GO:0031397]; protein sumoylation [GO:0016925]	cellular bud neck [GO:0005935]; chromatin [GO:0000785]; nucleus [GO:0005634]; septin ring [GO:0005940]	cellular bud neck [GO:0005935]; chromatin [GO:0000785]; nucleus [GO:0005634]; septin ring [GO:0005940]; SUMO transferase activity [GO:0019789]; zinc ion binding [GO:0008270]; chromosome segregation [GO:0007059]; DNA double-strand break attachment to nuclear envelope [GO:1990683]; negative regulation of protein ubiquitination [GO:0031397]; protein sumoylation [GO:0016925]	SUMO transferase activity [GO:0019789]; zinc ion binding [GO:0008270]	GO:0000785; GO:0005634; GO:0005935; GO:0005940; GO:0007059; GO:0008270; GO:0016925; GO:0019789; GO:0031397; GO:1990683
reviewed	Q04199	CAC2_YEAST	Chromatin assembly factor 1 subunit p60 (CAF-1 60 kDa subunit)	CAC2 YML102W	S000004570	YML102W	Cac2p	Saccharomyces cerevisiae (strain ATCC 204508 / S288c) (Baker's yeast)	chromatin assembly [GO:0031497]; DNA repair [GO:0006281]; DNA replication [GO:0006260]; DNA replication-dependent chromatin assembly [GO:0006335]; nucleosome assembly [GO:0006334]	CAF-1 complex [GO:0033186]; chromosome, centromeric region [GO:0000775]; cytosol [GO:0005829]; nucleosome [GO:0000786]; nucleus [GO:0005634]	CAF-1 complex [GO:0033186]; chromosome, centromeric region [GO:0000775]; cytosol [GO:0005829]; nucleosome [GO:0000786]; nucleus [GO:0005634]; chromatin assembly [GO:0031497]; DNA repair [GO:0006281]; DNA replication [GO:0006260]; DNA replication-dependent chromatin assembly [GO:0006335]; nucleosome assembly [GO:0006334]		GO:0000775; GO:0000786; GO:0005634; GO:0005829; GO:0006260; GO:0006281; GO:0006334; GO:0006335; GO:0031497; GO:0033186
reviewed	Q04226	TAF11_YEAST	Transcription initiation factor TFIID subunit 11 (TAFII-40) (TAFII40) (TBP-associated factor 11) (TBP-associated factor 40 kDa) (P40)	TAF11 TAF40 YML015C YM9571.03C	S000004477	YML015C	Taf11p	Saccharomyces cerevisiae (strain ATCC 204508 / S288c) (Baker's yeast)	positive regulation of transcription by RNA polymerase II [GO:0045944]; RNA polymerase II preinitiation complex assembly [GO:0051123]; transcription by RNA polymerase II [GO:0006366]	nucleus [GO:0005634]; transcription factor TFIID complex [GO:0005669]	nucleus [GO:0005634]; transcription factor TFIID complex [GO:0005669]; chromatin binding [GO:0003682]; protein heterodimerization activity [GO:0046982]; transcription coactivator activity [GO:0003713]; positive regulation of transcription by RNA polymerase II [GO:0045944]; RNA polymerase II preinitiation complex assembly [GO:0051123]; transcription by RNA polymerase II [GO:0006366]	chromatin binding [GO:0003682]; protein heterodimerization activity [GO:0046982]; transcription coactivator activity [GO:0003713]	GO:0003682; GO:0003713; GO:0005634; GO:0005669; GO:0006366; GO:0045944; GO:0046982; GO:0051123
reviewed	Q04264	PDS5_YEAST	Sister chromatid cohesion protein PDS5 (Precocious dissociation of sisters protein 5)	PDS5 YMR076C YM9582.01C YM9916.15C	S000004681	YMR076C	Pds5p	Saccharomyces cerevisiae (strain ATCC 204508 / S288c) (Baker's yeast)	cell division [GO:0051301]; chromatin looping [GO:0140588]; DNA repair [GO:0006281]; double-strand break repair [GO:0006302]; homologous chromosome pairing at meiosis [GO:0007129]; meiotic cell cycle [GO:0051321]; meiotic DNA double-strand break formation [GO:0042138]; mitotic chromosome condensation [GO:0007076]; mitotic sister chromatid cohesion [GO:0007064]	chromatin [GO:0000785]; condensed nuclear chromosome [GO:0000794]; cytosol [GO:0005829]; meiotic recombination initiation complex [GO:0035808]; nucleus [GO:0005634]	chromatin [GO:0000785]; condensed nuclear chromosome [GO:0000794]; cytosol [GO:0005829]; meiotic recombination initiation complex [GO:0035808]; nucleus [GO:0005634]; structural molecule activity [GO:0005198]; cell division [GO:0051301]; chromatin looping [GO:0140588]; DNA repair [GO:0006281]; double-strand break repair [GO:0006302]; homologous chromosome pairing at meiosis [GO:0007129]; meiotic c…	structural molecule activity [GO:0005198]	GO:0000785; GO:0000794; GO:0005198; GO:0005634; GO:0005829; GO:0006281; GO:0006302; GO:0007064; GO:0007076; GO:0007129; GO:0035808; GO:0042138; GO:0051301; GO:0051321; GO:0140588
reviewed	Q04305	UTP15_YEAST	U3 small nucleolar RNA-associated protein 15 (U3 snoRNA-associated protein 15) (U three protein 15) (U3 protein 15 required for transcription) (t-UTP15)	UTP15 YMR093W YM9582.18	S000004699	YMR093W	Utp15p	Saccharomyces cerevisiae (strain ATCC 204508 / S288c) (Baker's yeast)	maturation of SSU-rRNA [GO:0030490]; maturation of SSU-rRNA from tricistronic rRNA transcript (SSU-rRNA, 5.8S rRNA, LSU-rRNA) [GO:0000462]; positive regulation of transcription by RNA polymerase I [GO:0045943]; rRNA processing [GO:0006364]	90S preribosome [GO:0030686]; nucleolus [GO:0005730]; nucleoplasm [GO:0005654]; rDNA heterochromatin [GO:0033553]; small-subunit processome [GO:0032040]; t-UTP complex [GO:0034455]	90S preribosome [GO:0030686]; nucleolus [GO:0005730]; nucleoplasm [GO:0005654]; rDNA heterochromatin [GO:0033553]; small-subunit processome [GO:0032040]; t-UTP complex [GO:0034455]; U3 snoRNA binding [GO:0034511]; maturation of SSU-rRNA [GO:0030490]; maturation of SSU-rRNA from tricistronic rRNA transcript (SSU-rRNA, 5.8S rRNA, LSU-rRNA) [GO:0000462]; positive regulation of transcription by RNA p…	U3 snoRNA binding [GO:0034511]	GO:0000462; GO:0005654; GO:0005730; GO:0006364; GO:0030490; GO:0030686; GO:0032040; GO:0033553; GO:0034455; GO:0034511; GO:0045943
reviewed	Q04377	LCD1_YEAST	DNA damage checkpoint protein LCD1 (DNA damage checkpoint protein 2) (Lethal, checkpoint-defective, DNA damage-sensitive protein 1)	LCD1 DDC2 PIE1 YDR499W	S000002907	YDR499W	Lcd1p	Saccharomyces cerevisiae (strain ATCC 204508 / S288c) (Baker's yeast)	chromatin organization [GO:0006325]; DNA damage checkpoint signaling [GO:0000077]; DNA repair [GO:0006281]; establishment of protein localization [GO:0045184]; nucleobase-containing compound metabolic process [GO:0006139]; regulation of double-strand break repair [GO:2000779]; telomere maintenance via telomerase [GO:0007004]	ATR-ATRIP complex [GO:0070310]; cytoplasm [GO:0005737]; nuclear chromosome [GO:0000228]; nucleus [GO:0005634]	ATR-ATRIP complex [GO:0070310]; cytoplasm [GO:0005737]; nuclear chromosome [GO:0000228]; nucleus [GO:0005634]; damaged DNA binding [GO:0003684]; chromatin organization [GO:0006325]; DNA damage checkpoint signaling [GO:0000077]; DNA repair [GO:0006281]; establishment of protein localization [GO:0045184]; nucleobase-containing compound metabolic process [GO:0006139]; regulation of double-strand bre…	damaged DNA binding [GO:0003684]	GO:0000077; GO:0000228; GO:0003684; GO:0005634; GO:0005737; GO:0006139; GO:0006281; GO:0006325; GO:0007004; GO:0045184; GO:0070310; GO:2000779
reviewed	Q04437	KU80_YEAST	ATP-dependent DNA helicase II subunit 2 (EC 3.6.4.12) (ATP-dependent DNA helicase II subunit Ku80) (High affinity DNA-binding factor subunit 2) (Yeast Ku80)	YKU80 HDF2 YMR106C YM9718.05C	S000004712	YMR106C	Yku80p	Saccharomyces cerevisiae (strain ATCC 204508 / S288c) (Baker's yeast)	cellular response to gamma radiation [GO:0071480]; cellular response to X-ray [GO:0071481]; chromatin organization [GO:0006325]; donor selection [GO:0007535]; double-strand break repair via homologous recombination [GO:0000724]; double-strand break repair via nonhomologous end joining [GO:0006303]; establishment of protein-containing complex localization to telomere [GO:0097695]; protein localiza…	chromosome, telomeric region [GO:0000781]; Ku70:Ku80 complex [GO:0043564]	chromosome, telomeric region [GO:0000781]; Ku70:Ku80 complex [GO:0043564]; ATP binding [GO:0005524]; ATP hydrolysis activity [GO:0016887]; damaged DNA binding [GO:0003684]; DNA binding [GO:0003677]; DNA helicase activity [GO:0003678]; telomerase RNA binding [GO:0070034]; telomeric DNA binding [GO:0042162]; cellular response to gamma radiation [GO:0071480]; cellular response to X-ray [GO:0071481];…	ATP binding [GO:0005524]; ATP hydrolysis activity [GO:0016887]; damaged DNA binding [GO:0003684]; DNA binding [GO:0003677]; DNA helicase activity [GO:0003678]; telomerase RNA binding [GO:0070034]; telomeric DNA binding [GO:0042162]	GO:0000723; GO:0000724; GO:0000725; GO:0000781; GO:0003677; GO:0003678; GO:0003684; GO:0005524; GO:0006303; GO:0006325; GO:0007535; GO:0016887; GO:0031509; GO:0034502; GO:0042162; GO:0043564; GO:0070034; GO:0071480; GO:0071481; GO:0097695
[truncated: 1,040 more rows]
