# Supplementary material for: Adaptive partitioning of a gene locus to the nuclear envelope in Saccharomyces cerevisiae is driven by polymer-polymer phase separation
Source: Nat Commun. 2023 Feb 28;14:1135. doi: 10.1038/s41467-023-36391-6 (PMC9975218; doi:10.1038/s41467-023-36391-6)
Supplement: Supplementary file 7 — Source Data [file 41467_2023_36391_MOESM7_ESM.zip › Michnick Source Data.xlsx]

## Sheet: 2a
	1	2	3	4	5	6	7	8	9	10	11	12	13	14	15	16	17	18	19	20	21	22	23	24	25	26	27	28	29	30	31	32	33	34	35	36	37	38	39	40	41	42	43	44	45	46	47	48	49
time (s)	wt active
0.5	0.0104772	0.0115561	0.0162307	0.0133462	0.0073391	0.0131221	0.00653268	0.0220009	0.0191176	0.00962563	0.013566	0.0148582	0.00868787	0.00590789	0.0113576	0.0160616	0.00972615	0.0117978	0.0122924	0.0200957	0.0153187	0.0308767	0.00868907	0.00720535	0.00856951	0.0106916	0.0141049	0.00671333	0.00677531	0.0120029	0.00741738	0.0165844	0.00955993	0.0247226
1	0.0179057	0.0147428	0.0245023	0.0219438	0.00920182	0.0182279	0.01125	0.0323797	0.0306953	0.0148715	0.0211815	0.0200964	0.0101945	0.010053	0.016003	0.0311529	0.0114289	0.0144493	0.0203492	0.0324484	0.0211123	0.0322899	0.0156935	0.0120104	0.0156966	0.0130916	0.0161994	0.0108623	0.010864	0.0197559	0.011545	0.01858	0.0165291	0.0304394
1.5	0.0215028	0.0177845	0.0271224	0.0256893	0.0117657	0.0211688	0.0145945	0.0364739	0.0425642	0.0173067	0.0273739	0.0256818	0.0121972	0.0126777	0.0190518	0.0398544	0.0152929	0.0182549	0.0232159	0.0435177	0.0202543	0.0475375	0.0167595	0.0154469	0.0201458	0.0160007	0.0227524	0.0129659	0.0149189	0.0232552	0.0133873	0.0180651	0.020507	0.0353268
2	0.0243948	0.022263	0.0287569	0.0311818	0.0123891	0.0274507	0.0174072	0.0422937	0.056106	0.0194609	0.0331295	0.0273063	0.0124586	0.0173414	0.0251427	0.0442866	0.0163586	0.018069	0.0249229	0.0506651	0.0230273	0.058469	0.015367	0.0196061	0.0259881	0.020279	0.028424	0.0151923	0.0184336	0.0237065	0.0140582	0.0251057	0.0240111	0.0363559
2.5	0.0275706	0.0251668	0.0290299	0.0368149	0.0156136	0.0301636	0.0199413	0.0540292	0.0632187	0.0203715	0.0451797	0.0255197	0.0144618	0.0201008	0.0291465	0.0482471	0.0170933	0.0203737	0.0275401	0.0596396	0.0274156	0.0603227	0.0152994	0.023873	0.030909	0.0247583	0.0294019	0.0193813	0.0214775	0.0294665	0.0165682	0.0286972	0.0266529	0.0449901
3	0.0319882	0.0265318	0.0325	0.0435816	0.0153969	0.0337998	0.0236537	0.0587095	0.0729861	0.0239499	0.0529338	0.0284305	0.0163532	0.0223893	0.0333245	0.0552303	0.0198847	0.0222683	0.0279255	0.0618738	0.0269301	0.0658648	0.0144274	0.0272718	0.0315157	0.0263047	0.0340282	0.0230546	0.0251972	0.0337787	0.0193607	0.0340694	0.0340613	0.046252
3.5	0.0365916	0.0293086	0.0375137	0.0469559	0.0160813	0.0355591	0.0286965	0.0630366	0.0786871	0.0276469	0.0575379	0.0275061	0.0154402	0.0249412	0.0394749	0.0596817	0.0217749	0.0225845	0.0263467	0.0684227	0.0258598	0.0737441	0.0140432	0.0320288	0.031815	0.0265927	0.0348467	0.0258549	0.0265137	0.0367224	0.0208796	0.0389501	0.0413713	0.0413971
4	0.0454998	0.0295015	0.0401675	0.0508763	0.0173033	0.0444469	0.0343078	0.0724727	0.0799581	0.0294726	0.0668895	0.0266794	0.0164846	0.0311732	0.0478657	0.063104	0.0231771	0.0249241	0.027984	0.07172	0.0257086	0.081955	0.0149565	0.0399099	0.0305429	0.0310781	0.0369512	0.0277447	0.0287807	0.0420339	0.0234586	0.0455292	0.0445652	0.0486883
4.5	0.053715	0.0279602	0.0402238	0.0544313	0.0197476	0.0439486	0.0368933	0.0758353	0.0832503	0.0341487	0.0723027	0.0290262	0.0175735	0.0368392	0.0521579	0.0578982	0.0253004	0.0292761	0.0335385	0.0757028	0.0293055	0.0937793	0.0166577	0.0442287	0.0300167	0.0323737	0.0373741	0.0293469	0.0333661	0.0462466	0.024852	0.0523224	0.0453157	0.0514665
5	0.0579329	0.0278326	0.0434533	0.0599384	0.0221771	0.0430803	0.0365537	0.0813527	0.0843303	0.036238	0.0792209	0.0294312	0.0184736	0.0409815	0.0573777	0.0584543	0.0270963	0.0324884	0.0322041	0.0769082	0.0304256	0.0984991	0.020663	0.0460337	0.0269081	0.0351323	0.0384466	0.0290083	0.0379919	0.0479559	0.0267689	0.0592841	0.0481388	0.0597047
5.5	0.06291	0.0251566	0.0439049	0.0654636	0.0235212	0.0453708	0.0372606	0.0808279	0.089569	0.0363451	0.0854293	0.0299305	0.0202332	0.0470907	0.0604108	0.0631158	0.0290394	0.0301778	0.0314127	0.0797604	0.0315871	0.105981	0.0205323	0.0502475	0.0250928	0.0371181	0.0397826	0.0281756	0.0436366	0.0482363	0.0281483	0.0638229	0.0514078	0.0620121
6	0.0694641	0.0248373	0.0435077	0.0746788	0.0261303	0.0468485	0.037184	0.0788878	0.091494	0.0397474	0.0880292	0.0298103	0.0204205	0.0503477	0.0620221	0.0662207	0.0303496	0.0317658	0.032472	0.0827171	0.0385918	0.103979	0.0180032	0.0531746	0.0265128	0.0412115	0.0403563	0.0289859	0.0502164	0.0526766	0.0325738	0.0726713	0.0507428	0.0689548
6.5	0.073045	0.022237	0.0396888	0.0785399	0.0270522	0.0507399	0.0355895	0.078399	0.0916156	0.0409894	0.0920964	0.0302491	0.0234053	0.0518961	0.0639693	0.068151	0.0335323	0.030638	0.0330647	0.0861091	0.0408915	0.108766	0.014944	0.0535983	0.0257864	0.0439445	0.0389963	0.0313034	0.0564885	0.0591467	0.0354915	0.0734708	0.0512098	0.0668865
7	0.0769844	0.0222951	0.0366878	0.0797259	0.0270228	0.0506065	0.0363342	0.0763512	0.0983987	0.0414105	0.0944416	0.0297001	0.0243523	0.053043	0.0670144	0.0677295	0.0334354	0.0297066	0.0332015	0.088963	0.0405987	0.11722	0.0160802	0.0575304	0.0250747	0.0445843	0.0382626	0.0308676	0.0617482	0.0627322	0.0378391	0.0805125	0.0483673	0.0699492
7.5	0.0834915	0.022676	0.0427169	0.0833707	0.0274361	0.0525292	0.036691	0.0733183	0.0954728	0.0444469	0.101323	0.0305526	0.0243653	0.0547208	0.069434	0.0699763	0.032405	0.0348552	0.0357257	0.0900523	0.0455026	0.122457	0.0177842	0.0581737	0.0289061	0.0468583	0.0363646	0.0282696	0.0638054	0.0634144	0.0435209	0.0881949	0.0462247	0.076688
8	0.0902571	0.0258168	0.0459591	0.0857218	0.0288738	0.0541576	0.0357031	0.071001	0.0935243	0.0429217	0.105704	0.0310629	0.0248358	0.0549063	0.0667088	0.0695902	0.0320547	0.0338101	0.0360699	0.0902448	0.0489833	0.129582	0.0209644	0.0579403	0.0315862	0.0515711	0.038636	0.0255848	0.0678236	0.0666906	0.0488218	0.0891357	0.0448403	0.0777844
8.5	0.0920859	0.027184	0.0464535	0.0853986	0.0310538	0.0574213	0.0341747	0.0714999	0.0966388	0.0424454	0.110205	0.0326241	0.0258907	0.0566683	0.0653496	0.0717238	0.0323008	0.0368926	0.0316578	0.0900214	0.0469473	0.139109	0.0218378	0.0549931	0.0316408	0.0513837	0.0416444	0.0253799	0.0736079	0.0677544	0.0534015	0.093216	0.0427335	0.0849156
9	0.0990226	0.0296777	0.0457755	0.0842282	0.0310771	0.0651688	0.0354994	0.0749126	0.0964288	0.0444814	0.114556	0.0326457	0.029091	0.0572807	0.065651	0.0731706	0.030029	0.0350537	0.027037	0.0937566	0.0541429	0.134802	0.0203338	0.054281	0.0342504	0.0531727	0.0411854	0.0279316	0.080344	0.0740306	0.060249	0.0914934	0.0422929	0.0872933
9.5	0.101052	0.0319462	0.0427452	0.0778348	0.0332314	0.0676575	0.0388677	0.0823988	0.0997713	0.045393	0.121399	0.0324856	0.0293017	0.0545687	0.0649866	0.0750232	0.0294538	0.0349168	0.0296135	0.10045	0.0597561	0.141372	0.0178753	0.0548699	0.0345853	0.0542455	0.0425334	0.0281133	0.0867013	0.0762096	0.063064	0.0954768	0.0384404	0.0971452
10	0.105611	0.034433	0.0426492	0.0781842	0.0353879	0.0701659	0.0436678	0.089889	0.0940087	0.0489437	0.129042	0.0302103	0.0336576	0.0501318	0.0642474	0.0796097	0.0288181	0.0361672	0.0339276	0.101491	0.0651204	0.146535	0.0166336	0.0572613	0.0312879	0.0572762	0.0467316	0.0268988	0.0934611	0.0789209	0.0638656	0.0953559	0.0367877	0.0924821
time (s)	wt repressed
0.5	0.0247956	0.0655512	0.0404339	0.0305242	0.0156725	0.0591756	0.0337105	0.0305906	0.0458615	0.0537036	0.0362325	0.0392706	0.040861	0.0843582	0.0283392	0.0355908	0.0313733	0.0162854	0.020887	0.0156224	0.0208326	0.0182072	0.0278711	0.0145339	0.0229144	0.01201	0.014321	0.0204317	0.0138936	0.0238206	0.0210865	0.0137042	0.0334975	0.019167	0.0198036	0.0516094	0.0805204	0.0612604
1	0.042701	0.110022	0.0719214	0.0461257	0.0237316	0.0926725	0.0429154	0.0409874	0.053525	0.0416227	0.0462592	0.0620926	0.0563323	0.0830434	0.039121	0.0568269	0.0480171	0.0230874	0.0353544	0.0257366	0.0275153	0.032256	0.0465356	0.018572	0.0386794	0.0157648	0.0226444	0.0271564	0.0217738	0.0390182	0.0299731	0.0186107	0.0474147	0.0339823	0.0338671	0.101666	0.0733835	0.0516953
1.5	0.055542	0.0989559	0.0919209	0.0622656	0.0305245	0.136672	0.0439387	0.0623217	0.0709707	0.0678122	0.0559214	0.0745074	0.0633403	0.105788	0.0523996	0.054245	0.0554509	0.0328476	0.0464719	0.0354814	0.0344511	0.0439967	0.0623169	0.0224652	0.0487339	0.0192334	0.0264732	0.0312462	0.0255743	0.04686	0.0322915	0.0254109	0.066318	0.0424906	0.0397223	0.14649	0.0935318	0.0837042
2	0.0604762	0.111808	0.0930197	0.0759538	0.0393115	0.184856	0.0498765	0.0695426	0.0779088	0.0701393	0.0647013	0.0903328	0.0666512	0.116987	0.0588774	0.0653482	0.0729064	0.0319645	0.0542573	0.047203	0.0362542	0.0497756	0.076981	0.0301985	0.0599667	0.0241143	0.0334746	0.037642	0.0334678	0.052647	0.0360904	0.0298819	0.0794811	0.0497717	0.0429304	0.169211	0.116336	0.0795982
2.5	0.0784762	0.113284	0.0975553	0.0877968	0.0517216	0.202845	0.0562948	0.0843445	0.0955262	0.085044	0.0685081	0.113407	0.0772167	0.111089	0.0599425	0.0732736	0.0857819	0.0267446	0.0571483	0.0558277	0.0382175	0.051293	0.0867511	0.0351407	0.0712128	0.0243252	0.043232	0.042627	0.0418469	0.0530323	0.0403204	0.0363737	0.0931269	0.056115	0.04693	0.181871	0.114139	0.084513
3	0.0955384	0.146551	0.102834	0.0879891	0.0620221	0.224711	0.073335	0.0895872	0.116381	0.101304	0.0798234	0.128882	0.0838077	0.119316	0.0695973	0.0767737	0.0832937	0.0283469	0.0634534	0.0647773	0.0436624	0.0544349	0.100394	0.0414166	0.0765004	0.0316404	0.0501786	0.0535103	0.0515103	0.0538433	0.0435442	0.0419361	0.101795	0.0689741	0.0525697	0.190892	0.12134	0.080825
3.5	0.108145	0.202366	0.10392	0.0951323	0.0726687	0.242044	0.0783214	0.0896893	0.127645	0.0992322	0.0838903	0.139255	0.0809199	0.12432	0.0716861	0.0873534	0.0941558	0.0343925	0.0733743	0.075294	0.050068	0.0562341	0.109414	0.0470408	0.0856151	0.0372012	0.0540637	0.0538371	0.0589662	0.0598656	0.0483196	0.045076	0.112814	0.0844454	0.0599716	0.197649	0.142144	0.0952873
4	0.118368	0.213665	0.115016	0.098561	0.0789394	0.278415	0.0848127	0.0908654	0.132536	0.107841	0.092484	0.146802	0.0702151	0.142078	0.0777018	0.0987954	0.100604	0.0427585	0.0822842	0.082244	0.0565918	0.0568475	0.116356	0.0559437	0.0988069	0.0370395	0.0578356	0.0599229	0.0659361	0.0561419	0.0604659	0.0489006	0.119427	0.0967677	0.0617714	0.195477	0.150753	0.104909
4.5	0.125809	0.20225	0.122871	0.118998	0.0877478	0.315957	0.0994945	0.0830908	0.134591	0.115906	0.0944727	0.153273	0.074217	0.159047	0.0847834	0.100413	0.104199	0.0405517	0.0849142	0.0848685	0.0579789	0.0565498	0.104986	0.0602297	0.108385	0.0448136	0.0611197	0.0710352	0.0788568	0.0634692	0.0657865	0.0527114	0.13897	0.107698	0.0681446	0.213021	0.162393	0.11722
5	0.137884	0.232785	0.124989	0.103461	0.103112	0.345363	0.105524	0.0845953	0.114956	0.131516	0.093856	0.177647	0.069665	0.166598	0.0858574	0.101128	0.118499	0.0328455	0.0878209	0.0836556	0.0651898	0.0586195	0.106061	0.0704112	0.118872	0.04674	0.0632111	0.0764579	0.0867719	0.0676854	0.0690504	0.0528418	0.150588	0.117244	0.0746137	0.236039	0.168438	0.113575
5.5	0.143039	0.247161	0.117394	0.111825	0.116344	0.357004	0.108667	0.0844636	0.134247	0.149976	0.104122	0.198616	0.0731083	0.187776	0.0913806	0.113975	0.116671	0.0252148	0.0931611	0.0874124	0.0658217	0.0562809	0.122231	0.0787664	0.126598	0.0526338	0.0660044	0.0867121	0.0940009	0.0688199	0.0749772	0.0504251	0.161764	0.130514	0.0819936	0.246897	0.181888	0.118125
6	0.142116	0.250834	0.106375	0.109406	0.131883	0.36183	0.113832	0.090871	0.101266	0.1778	0.109235	0.210647	0.0778685	0.24804	0.101311	0.115162	0.114265	0.0279442	0.0870895	0.0909688	0.0694256	0.0483005	0.136118	0.0872888	0.133552	0.0554825	0.0691554	0.0905556	0.101974	0.074868	0.0762392	0.0496858	0.160109	0.141439	0.0878973	0.24303	0.194375	0.128108
6.5	0.136419	0.279769	0.109069	0.11163	0.154192	0.335342	0.116886	0.100088	0.110526	0.1974	0.111159	0.218541	0.0881224	0.260959	0.106819	0.103035	0.128652	0.0350679	0.0944573	0.0916103	0.0753412	0.0473985	0.151707	0.100384	0.13524	0.0574059	0.0737649	0.0992259	0.116825	0.0878523	0.0867445	0.0487745	0.15263	0.153153	0.0913626	0.246397	0.202599	0.133981
7	0.130476	0.274606	0.111974	0.122212	0.17572	0.337515	0.120742	0.107823	0.0923529	0.219729	0.120759	0.227232	0.0975995	0.273947	0.109963	0.109082	0.133123	0.0510521	0.0923471	0.0948633	0.0803028	0.044129	0.165816	0.10181	0.148825	0.0608729	0.084237	0.106342	0.130998	0.0924349	0.0974309	0.0489384	0.162498	0.170096	0.100366	0.250065	0.213647	0.13941
7.5	0.124953	0.298716	0.119224	0.138167	0.198835	0.340952	0.126845	0.120155	0.107081	0.231953	0.117489	0.232148	0.107626	0.322637	0.108531	0.11341	0.131427	0.0483546	0.0948069	0.100551	0.08847	0.047528	0.169937	0.112798	0.159127	0.0628673	0.0936717	0.112136	0.135791	0.105388	0.102422	0.050757	0.155507	0.191285	0.104523	0.283708	0.231766	0.142454
8	0.125283	0.337178	0.116324	0.142846	0.219991	0.347796	0.138029	0.120385	0.107602	0.260998	0.14638	0.226854	0.105222	0.340563	0.110553	0.108559	0.140718	0.0483074	0.101907	0.110561	0.0988346	0.0566428	0.181897	0.12234	0.164139	0.066622	0.100443	0.111268	0.140835	0.117637	0.105381	0.0534844	0.150859	0.217445	0.101974	0.321056	0.226093	0.147519
8.5	0.128177	0.325691	0.132881	0.160073	0.239845	0.368239	0.138083	0.116026	0.112966	0.273638	0.150295	0.219891	0.103717	0.382411	0.108456	0.105637	0.148749	0.0462431	0.107404	0.121916	0.094229	0.0633645	0.196992	0.131148	0.162914	0.0725834	0.10807	0.102787	0.149661	0.125155	0.113284	0.0598781	0.150789	0.239763	0.103364	0.326855	0.227182	0.159232
9	0.130632	0.346938	0.151252	0.162661	0.257857	0.383976	0.142923	0.114357	0.106069	0.292132	0.1603	0.223834	0.102945	0.437868	0.103138	0.113381	0.148651	0.0529832	0.11528	0.128976	0.0956531	0.0713813	0.201904	0.138512	0.173358	0.0727867	0.119587	0.100848	0.153388	0.126147	0.121082	0.0641083	0.153442	0.262604	0.110036	0.347802	0.247637	0.15382
9.5	0.122446	0.383578	0.172039	0.173705	0.280009	0.394851	0.153999	0.112246	0.0903296	0.321822	0.161891	0.24243	0.108365	0.458504	0.107825	0.111821	0.144767	0.0610529	0.110581	0.13245	0.103677	0.0730075	0.208631	0.146662	0.180087	0.0749767	0.127998	0.0943191	0.151503	0.13409	0.123302	0.0719178	0.147653	0.294142	0.121344	0.374381	0.24098	0.158409
10	0.118963	0.399251	0.196329	0.175128	0.295767	0.406047	0.153024	0.103409	0.0963403	0.341008	0.15653	0.270589	0.100375	0.452768	0.117018	0.105553	0.149722	0.05816	0.10789	0.138174	0.106539	0.0748728	0.230018	0.158278	0.183515	0.0767706	0.132008	0.0924964	0.151972	0.14675	0.128895	0.0818671	0.149124	0.328238	0.132121	0.381798	0.269587	0.155362
time (s)	GRSI,II∆ active
0.5	0.0215381	0.0211357	0.0200175	0.0186024	0.0266896	0.0232387	0.0256723	0.0210615	0.0416436	0.0495174	0.0255663	0.0269079	0.0255008	0.0157771	0.0583714	0.0187939	0.0155234	0.0290681	0.0149472	0.022678	0.0196335	0.0458367	0.0152357	0.0189065	0.0154798	0.071087	0.0290071	0.0459356	0.0282385	0.0371364	0.0448986	0.0330841	0.0271119	0.0168863	0.0483692	0.0453748	0.0144758	0.0279564	0.0292964	0.0255069	0.0211507	0.00966725	0.0232954	0.0108044	0.0212445
1	0.0278203	0.0310653	0.0303175	0.0245347	0.0304312	0.0220143	0.0350946	0.0324065	0.0654967	0.0833743	0.0374588	0.0454551	0.0332572	0.0177293	0.0572333	0.0298785	0.0209291	0.0460085	0.0231987	0.0383217	0.028835	0.080045	0.0233087	0.026689	0.0214669	0.0890705	0.0403439	0.0394566	0.0460572	0.060423	0.0662599	0.0507274	0.040522	0.0296301	0.0781757	0.0582068	0.0266315	0.0343202	0.0493174	0.0296819	0.0318143	0.0147476	0.0362883	0.0168773	0.0265914
1.5	0.0407195	0.0448825	0.0416132	0.0293066	0.0375667	0.0299186	0.0475697	0.041711	0.0740953	0.103081	0.0459549	0.0548436	0.0447524	0.0194699	0.0833597	0.0446841	0.0264464	0.0604878	0.0332775	0.0500172	0.0350381	0.0879439	0.0322082	0.0341166	0.0284871	0.0940949	0.0522454	0.0410049	0.0538876	0.0687711	0.0827279	0.0562854	0.0547211	0.0357623	0.100947	0.0515477	0.0434449	0.0457169	0.0656927	0.0383625	0.0423642	0.0191806	0.0445849	0.0200559	0.0359461
2	0.0452282	0.0447672	0.0464419	0.0363695	0.0372247	0.0374083	0.0519019	0.0492263	0.0933079	0.106155	0.0533667	0.0645262	0.0497461	0.0279301	0.0760717	0.0534393	0.0292561	0.0690809	0.0386066	0.054999	0.0396994	0.092082	0.0433815	0.0396921	0.0318247	0.103365	0.0458839	0.0437385	0.0530231	0.0741697	0.110463	0.0576371	0.0613635	0.0441829	0.130873	0.0555443	0.0638694	0.0555442	0.0756197	0.0502547	0.0484978	0.022822	0.0484206	0.0256329	0.046694
2.5	0.0535121	0.0484037	0.0489306	0.0413054	0.0477573	0.047095	0.0690011	0.0577059	0.125623	0.0957476	0.0542887	0.068402	0.0560307	0.0308051	0.0832263	0.0630753	0.0318371	0.0714271	0.0478832	0.0659806	0.0445955	0.09109	0.0502644	0.0493168	0.0360806	0.0990279	0.0532213	0.0506241	0.0584829	0.0750456	0.136843	0.0630923	0.0664036	0.0529607	0.144071	0.0632118	0.0821245	0.0621673	0.0804297	0.0583637	0.0596935	0.0276459	0.052578	0.0309679	0.0502866
3	0.0577056	0.0543674	0.0560185	0.0439734	0.0537842	0.0475418	0.0717734	0.064049	0.141838	0.103898	0.0547943	0.0733601	0.0575425	0.0340174	0.108497	0.0622341	0.0348197	0.0705779	0.0537382	0.0729339	0.050829	0.102078	0.0564707	0.054762	0.0409648	0.0990902	0.0587357	0.0522502	0.0631236	0.0947825	0.136427	0.0685576	0.0738446	0.0581843	0.152851	0.0569244	0.102717	0.0690321	0.0884076	0.0683188	0.068361	0.0327744	0.0611622	0.0337831	0.0602408
3.5	0.066407	0.064708	0.0599628	0.0531954	0.0587249	0.0576269	0.0828196	0.0634059	0.155567	0.120906	0.0585745	0.0803034	0.0681118	0.0411893	0.111106	0.0629901	0.0372551	0.0641944	0.0605091	0.0801351	0.0534641	0.116503	0.0645304	0.0635879	0.0425372	0.0955149	0.0716312	0.0603671	0.07242	0.104201	0.136556	0.0734471	0.0748281	0.061139	0.160077	0.0662538	0.128238	0.0782393	0.0892343	0.0776714	0.0838906	0.0361709	0.0706474	0.0337137	0.0657997
4	0.0732826	0.0705684	0.070504	0.0542176	0.0558735	0.0678611	0.0873423	0.0639155	0.181811	0.131892	0.064359	0.0866997	0.0793428	0.0411972	0.124312	0.0652143	0.0422333	0.0668258	0.062583	0.0893044	0.0565522	0.12823	0.0713555	0.0680176	0.0491769	0.101004	0.0661787	0.0612003	0.0874162	0.107319	0.148362	0.0726327	0.0722045	0.0676237	0.180165	0.0685665	0.15076	0.0844346	0.0901204	0.0880481	0.0949741	0.0423967	0.0823234	0.0342238	0.0633715
4.5	0.076471	0.0782723	0.0749759	0.0568891	0.0564504	0.07018	0.0987216	0.0682516	0.204486	0.127642	0.0748549	0.0931304	0.0910016	0.047301	0.116051	0.0735366	0.0463622	0.0684837	0.0653344	0.0971592	0.0579158	0.137117	0.08043	0.0734326	0.0487286	0.105486	0.0779251	0.0693771	0.093831	0.106908	0.151456	0.076715	0.0781978	0.0770992	0.197764	0.0677163	0.173073	0.0954293	0.0796516	0.0939482	0.101592	0.0484516	0.0864223	0.0362005	0.0654266
5	0.0819453	0.0813705	0.0790559	0.0622951	0.0621689	0.0848471	0.105098	0.0791862	0.216923	0.109015	0.0831654	0.0948182	0.0986018	0.0527972	0.135644	0.0813021	0.0494037	0.0689284	0.0692625	0.100881	0.0561658	0.15756	0.0864275	0.0724879	0.0534094	0.113909	0.0955681	0.0761676	0.101177	0.107387	0.148425	0.0817828	0.0852827	0.0861257	0.211975	0.0700683	0.192774	0.0955643	0.0797253	0.109804	0.109154	0.0549601	0.0919724	0.0343496	0.0705028
5.5	0.0904855	0.0848946	0.0785288	0.0630556	0.0693249	0.0908264	0.120071	0.0825392	0.237909	0.0983579	0.0851697	0.103261	0.109192	0.0546649	0.144743	0.0915804	0.0547743	0.0741728	0.0712149	0.0953855	0.057755	0.166297	0.093935	0.0723119	0.05506	0.112667	0.105036	0.0806596	0.104285	0.124796	0.168598	0.0854552	0.0899096	0.0918458	0.221664	0.0698675	0.198111	0.0953022	0.0821436	0.118632	0.119899	0.0605168	0.108139	0.0366665	0.0746141
6	0.0935884	0.0925687	0.0852008	0.0630892	0.0823211	0.0993478	0.135067	0.0917691	0.280647	0.0964208	0.0882343	0.112121	0.118965	0.0643281	0.166596	0.0973309	0.0590044	0.080202	0.0704791	0.0970857	0.0597514	0.160312	0.0963714	0.0733993	0.0545237	0.12544	0.113356	0.0857822	0.115675	0.147849	0.172233	0.0944473	0.10035	0.101692	0.229143	0.0754246	0.200902	0.103338	0.0967468	0.13022	0.130304	0.0653469	0.120628	0.0371328	0.0780338
6.5	0.104471	0.0964799	0.094259	0.0697719	0.0877191	0.109998	0.148909	0.100975	0.295016	0.0970518	0.0948907	0.124094	0.129615	0.0675472	0.180567	0.10323	0.0610769	0.0866232	0.0747021	0.0967277	0.0604065	0.148491	0.0986157	0.0718655	0.051854	0.143045	0.104655	0.0979138	0.120522	0.159974	0.184579	0.100213	0.117089	0.106383	0.241562	0.0736215	0.198236	0.105517	0.111019	0.1362	0.139961	0.0701433	0.12814	0.0395014	0.0796146
7	0.10925	0.0994799	0.105592	0.0697522	0.0878677	0.121377	0.147035	0.114105	0.291641	0.0996029	0.108684	0.138981	0.130277	0.070355	0.188347	0.109381	0.0665582	0.0838448	0.0763063	0.0979406	0.0612251	0.155782	0.102728	0.068613	0.0548757	0.126919	0.116553	0.0907635	0.130841	0.163679	0.17391	0.099849	0.119674	0.105813	0.250198	0.0758979	0.192591	0.112633	0.115736	0.148896	0.146214	0.0753304	0.143799	0.0373357	0.0848747
7.5	0.120221	0.0990227	0.119976	0.0762431	0.089486	0.135587	0.14966	0.116752	0.3113	0.0959489	0.11515	0.148942	0.128921	0.0752495	0.206183	0.116917	0.0722783	0.0898719	0.082362	0.0979975	0.0637031	0.156583	0.10258	0.0758529	0.0571219	0.126263	0.117432	0.0938736	0.134243	0.168978	0.183742	0.119573	0.13057	0.106549	0.254424	0.0695449	0.181338	0.118872	0.123668	0.153187	0.151707	0.0809752	0.157627	0.0373826	0.092393
8	0.125366	0.101342	0.132385	0.0808163	0.100178	0.146005	0.13646	0.118847	0.306017	0.10047	0.121408	0.139141	0.134636	0.0792347	0.217324	0.130116	0.0752317	0.0952424	0.0875146	0.0977146	0.0622538	0.158819	0.0993707	0.0831867	0.0572049	0.122115	0.114765	0.0943992	0.138544	0.1767	0.165492	0.115303	0.12949	0.109123	0.287172	0.0751208	0.155584	0.116987	0.124889	0.168446	0.158801	0.0879761	0.171679	0.0396079	0.0956543
8.5	0.133565	0.107218	0.138379	0.0848934	0.0939429	0.152185	0.135195	0.124166	0.293597	0.110213	0.128304	0.142001	0.138239	0.0861909	0.229955	0.143243	0.0738924	0.0937565	0.0931773	0.0893136	0.0653749	0.183953	0.108455	0.0894629	0.0565763	0.128343	0.103241	0.0994228	0.144535	0.181706	0.159027	0.107221	0.139716	0.120916	0.290349	0.0730678	0.133352	0.122473	0.122542	0.175109	0.153711	0.0949802	0.189075	0.0396768	0.100687
9	0.140295	0.119513	0.145285	0.0911007	0.0908309	0.163128	0.124339	0.130329	0.292003	0.122621	0.127778	0.149939	0.144848	0.0911944	0.235058	0.160763	0.0741712	0.0980094	0.0957701	0.0865258	0.0637505	0.185384	0.108106	0.101941	0.0540856	0.141401	0.100989	0.0993692	0.152294	0.188203	0.170374	0.104838	0.149505	0.128862	0.281914	0.0837026	0.101675	0.120712	0.123449	0.189466	0.157221	0.102473	0.196995	0.0389358	0.105697
9.5	0.152178	0.118241	0.152024	0.0971476	0.0941244	0.168531	0.123762	0.141523	0.32404	0.136748	0.141597	0.156149	0.147531	0.0958739	0.227209	0.174148	0.0787	0.101246	0.10268	0.0881174	0.0701129	0.178276	0.114494	0.103665	0.0562174	0.13653	0.0871669	0.105264	0.161231	0.193186	0.168643	0.113418	0.158611	0.136588	0.302474	0.0915558	0.0877366	0.125457	0.118989	0.206462	0.155005	0.109104	0.198882	0.0386473	0.119101
10	0.153557	0.114885	0.1592	0.105636	0.0949031	0.168966	0.120883	0.146314	0.308695	0.147963	0.155453	0.168041	0.153781	0.10082	0.231322	0.177772	0.0794476	0.104286	0.106759	0.0965423	0.07068	0.161062	0.118724	0.112406	0.0550184	0.136601	0.096796	0.117425	0.156435	0.197345	0.165715	0.12553	0.166613	0.149687	0.317827	0.101638	0.0708982	0.132235	0.103606	0.224	0.154946	0.118955	0.204798	0.0353974	0.115853
time (s)	GRSI,II∆ repressed
0.5	0.0337213	0.0376555	0.0127965	0.0241813	0.038993	0.0170434	0.0149709	0.0304372	0.046034	0.0388962	0.0156101	0.0204415	0.033679	0.0295108	0.0285707	0.0162111	0.0401518	0.0294248	0.032996	0.0320564	0.023502	0.0291103	0.0243774	0.0443302	0.0484114	0.0796993	0.0155651	0.0624203	0.0255833	0.0148604	0.0154425	0.0184786	0.0346128	0.0343355	0.0346708	0.0494879	0.0372535	0.0204044	0.0757811	0.0588972	0.0135153	0.0295457	0.0274607	0.0188892	0.0145701	0.0425836	0.0134532	0.0259374	0.0208479
1	0.0606683	0.0586433	0.0165806	0.0398498	0.0543682	0.0283189	0.0170653	0.050423	0.0791527	0.0525147	0.026822	0.0295157	0.0434974	0.0373044	0.0470061	0.0229725	0.0648198	0.055171	0.0478037	0.0536903	0.0277527	0.0471572	0.0313802	0.0725897	0.0472384	0.0875173	0.0226055	0.101518	0.0411146	0.0231195	0.0205384	0.0220425	0.0613669	0.0415095	0.0512549	0.057375	0.0656336	0.038505	0.109105	0.0882551	0.020132	0.0462775	0.0403038	0.0308096	0.0187198	0.0553639	0.019166	0.042636	0.0316832
1.5	0.0842848	0.0668973	0.017829	0.0576147	0.0540358	0.0377939	0.0201019	0.0561847	0.10058	0.0704071	0.0390991	0.0358156	0.0470909	0.0501751	0.0537589	0.0297569	0.0858967	0.0640954	0.0562004	0.0744815	0.0313098	0.0579251	0.0408116	0.102367	0.0572055	0.104171	0.0326799	0.144351	0.0555535	0.0269683	0.0277778	0.0290358	0.0794079	0.0560055	0.0682772	0.0688886	0.0938396	0.0504204	0.153071	0.0968973	0.0271499	0.0548817	0.0485944	0.0401731	0.0271913	0.0589244	0.0270578	0.0501036	0.0317795
2	0.100057	0.08112	0.0194164	0.0706256	0.0456283	0.0489245	0.0289129	0.0654905	0.0919195	0.0834762	0.0489142	0.0465174	0.0463703	0.056048	0.0582172	0.0355551	0.0934116	0.071162	0.0543962	0.0798975	0.0433261	0.06588	0.0491877	0.114532	0.0660594	0.1155	0.0379194	0.173804	0.0644257	0.0332956	0.0281701	0.033694	0.0883951	0.0689391	0.0739599	0.0813106	0.119639	0.0589185	0.191537	0.100007	0.0255055	0.0602967	0.0536984	0.0411885	0.0326214	0.0638932	0.0327641	0.0575673	0.0420963
2.5	0.102859	0.0870149	0.0189856	0.0750499	0.0544913	0.0608828	0.0301724	0.0797781	0.0939177	0.0912194	0.0548416	0.0509748	0.0552801	0.0579892	0.0627494	0.0411406	0.0927544	0.0809186	0.0597814	0.0902953	0.0537231	0.0608884	0.0563777	0.128209	0.0599186	0.126151	0.042725	0.165358	0.0716208	0.0347273	0.0331635	0.0310663	0.087459	0.0726864	0.0901992	0.0811454	0.148436	0.0596445	0.188412	0.115036	0.0291647	0.0675142	0.0604753	0.0402583	0.0346224	0.072917	0.0352078	0.0537646	0.0498504
3	0.100411	0.08979	0.0208491	0.0771502	0.058563	0.0712013	0.0357825	0.0904157	0.119844	0.0991117	0.0599848	0.0540118	0.0687167	0.0635463	0.0720314	0.0520306	0.094771	0.0783801	0.0674168	0.0921488	0.0595252	0.0661054	0.0643495	0.120531	0.0804066	0.144778	0.0466407	0.186635	0.0763832	0.0339197	0.0363007	0.0366305	0.0886303	0.081306	0.102291	0.0903051	0.144334	0.0685137	0.160503	0.121112	0.0282394	0.0704729	0.0556267	0.0452028	0.0411947	0.0831086	0.0396858	0.0580652	0.0487292
3.5	0.103319	0.0977676	0.0242601	0.080056	0.0651281	0.0814225	0.0365365	0.111522	0.144149	0.118496	0.0629205	0.0572665	0.0684151	0.0650381	0.0816123	0.0587415	0.0964549	0.0810079	0.0746729	0.0923186	0.0623234	0.0702988	0.0641539	0.11655	0.0800581	0.146741	0.0525111	0.193079	0.0899703	0.0381414	0.0437353	0.0369372	0.0848566	0.0847751	0.107537	0.100506	0.154087	0.0809199	0.177874	0.126611	0.0300741	0.0782443	0.0518833	0.0474177	0.0453514	0.0821385	0.0414926	0.0684372	0.0515063
4	0.110918	0.0941098	0.0257058	0.0878652	0.0722259	0.0852629	0.0419898	0.107673	0.132567	0.127886	0.0611027	0.059618	0.0719494	0.0606302	0.090173	0.0651917	0.106391	0.0869673	0.078786	0.0947413	0.0722693	0.0877609	0.0715034	0.105724	0.0919651	0.165663	0.058633	0.212446	0.0983387	0.0360951	0.0510016	0.0461019	0.0851481	0.0935233	0.123459	0.103422	0.177692	0.0907091	0.195342	0.122529	0.0327326	0.0856045	0.0530526	0.0528364	0.048893	0.0904772	0.0490932	0.0777022	0.059666
4.5	0.11883	0.101845	0.0257536	0.102256	0.0942985	0.0897676	0.0408206	0.105378	0.123038	0.148707	0.0590297	0.0586206	0.0735621	0.0603252	0.0934987	0.0719828	0.112447	0.0894603	0.0834911	0.100254	0.0790431	0.106451	0.0727213	0.116845	0.0940879	0.160546	0.0640043	0.198887	0.11205	0.037481	0.0566063	0.0535503	0.0902704	0.108778	0.132342	0.128141	0.189088	0.10028	0.205796	0.139707	0.0380391	0.0961154	0.0510106	0.053522	0.056251	0.10154	0.0593062	0.0766781	0.0665624
5	0.128867	0.101772	0.0239923	0.10732	0.099049	0.0975806	0.0399615	0.112006	0.144512	0.160965	0.0528664	0.0599698	0.083248	0.0529507	0.0971096	0.0822826	0.1104	0.098085	0.0823746	0.113211	0.0881107	0.113683	0.0709492	0.126894	0.0960972	0.170576	0.0750431	0.213117	0.123488	0.0403816	0.0534334	0.0567643	0.100332	0.117628	0.146516	0.130692	0.203743	0.104644	0.248661	0.134905	0.0419206	0.108925	0.0514831	0.0589453	0.0643546	0.112678	0.0705901	0.0818298	0.0705595
5.5	0.134712	0.0950959	0.0260704	0.114286	0.105414	0.103317	0.0420517	0.119687	0.153072	0.179345	0.0469698	0.0631661	0.0934344	0.0576946	0.109654	0.087263	0.125189	0.0979138	0.0932836	0.133777	0.0915174	0.127389	0.081419	0.137378	0.101526	0.192176	0.0791441	0.229939	0.126823	0.0375898	0.0579373	0.0589553	0.114682	0.130075	0.152396	0.144654	0.201615	0.112202	0.261682	0.142682	0.0466878	0.120542	0.0551543	0.0607792	0.0698962	0.12283	0.0798714	0.0833583	0.0771761
6	0.139242	0.100008	0.0284318	0.107135	0.100827	0.108879	0.0434401	0.130688	0.184688	0.184954	0.0489613	0.0698795	0.0840374	0.0583262	0.116493	0.092095	0.138308	0.105674	0.0952811	0.146764	0.0988733	0.151119	0.0814861	0.130223	0.0974533	0.152733	0.089247	0.252043	0.127468	0.0385269	0.0571508	0.0575862	0.116752	0.142124	0.165902	0.146295	0.201873	0.120589	0.272601	0.147519	0.0462627	0.130938	0.0551984	0.0659683	0.0764072	0.130291	0.0858691	0.0941284	0.0861038
6.5	0.126704	0.0909757	0.0306782	0.0921016	0.106194	0.116032	0.0470519	0.129166	0.177332	0.19528	0.0535702	0.0755213	0.0895565	0.0667937	0.119937	0.0918296	0.134324	0.123205	0.0971793	0.175804	0.100113	0.166924	0.084999	0.137257	0.101736	0.151594	0.092896	0.29109	0.122528	0.0425502	0.0623138	0.058689	0.114014	0.159748	0.171264	0.135818	0.190206	0.127448	0.271298	0.153327	0.0439636	0.133674	0.0562701	0.0732107	0.0772271	0.133191	0.0906758	0.109566	0.0917816
7	0.129745	0.0820091	0.0306482	0.0903707	0.119928	0.127925	0.0505015	0.126177	0.158093	0.198741	0.0554758	0.0734676	0.0880536	0.0729328	0.126034	0.0937602	0.15195	0.123853	0.105103	0.188599	0.0957894	0.195524	0.0887627	0.128244	0.0995889	0.16471	0.102419	0.286743	0.116586	0.0471881	0.0634803	0.0596442	0.102972	0.175122	0.168072	0.138826	0.198397	0.135858	0.265412	0.152067	0.0418315	0.14202	0.0588381	0.0805716	0.0842816	0.143222	0.0944855	0.110534	0.0910378
7.5	0.137808	0.0907058	0.0306903	0.0843466	0.119135	0.138786	0.0548665	0.130636	0.12986	0.192763	0.062524	0.0842383	0.0893604	0.0749635	0.127318	0.0934116	0.150032	0.122546	0.111361	0.206748	0.0817874	0.199493	0.0911203	0.13507	0.0938496	0.165873	0.109538	0.30376	0.111493	0.0513366	0.0637295	0.0630648	0.0968261	0.19406	0.173894	0.125059	0.195649	0.146822	0.273096	0.156468	0.0404924	0.162135	0.0600456	0.090021	0.0879841	0.148405	0.100242	0.120458	0.0939277
8	0.142639	0.0873761	0.0342691	0.0823192	0.121411	0.159227	0.0556674	0.142624	0.160346	0.189236	0.0657945	0.0870028	0.08419	0.0779074	0.129611	0.0916497	0.151417	0.130188	0.112485	0.215557	0.0914061	0.192297	0.0941136	0.155906	0.103982	0.17195	0.117915	0.306886	0.113269	0.0563903	0.0668121	0.0633525	0.0992488	0.214717	0.169479	0.120952	0.204802	0.163341	0.287414	0.180951	0.0402324	0.176264	0.0654728	0.0958547	0.0954382	0.158085	0.106458	0.121581	0.100437
8.5	0.158009	0.0835382	0.0364718	0.0820551	0.118422	0.175103	0.0588826	0.144616	0.186007	0.19852	0.0706042	0.0908588	0.0852547	0.0757068	0.124964	0.0890657	0.161246	0.124253	0.115798	0.239511	0.0883401	0.202392	0.0947313	0.165442	0.0992121	0.159945	0.128206	0.294313	0.114043	0.0580368	0.0710938	0.0610401	0.111733	0.222928	0.179757	0.122699	0.202345	0.185199	0.292128	0.194031	0.0416045	0.183736	0.0785639	0.104864	0.102271	0.152697	0.117446	0.134733	0.104828
9	0.155201	0.0810697	0.0384581	0.0813579	0.13575	0.185159	0.0620279	0.139099	0.244569	0.194726	0.0694573	0.103442	0.0909493	0.0745773	0.123985	0.0937761	0.156262	0.117779	0.120186	0.257772	0.0913504	0.22303	0.0957193	0.179064	0.104541	0.15658	0.137521	0.301371	0.108798	0.0611289	0.0738168	0.0563321	0.130176	0.227896	0.181648	0.131033	0.213731	0.199433	0.306619	0.180859	0.0440763	0.200628	0.0796379	0.115307	0.112405	0.170383	0.123799	0.162877	0.107335
9.5	0.139716	0.084231	0.0416937	0.0894106	0.140088	0.188691	0.0676818	0.126426	0.269087	0.209191	0.0693826	0.107161	0.0915493	0.0785302	0.127369	0.0934663	0.196322	0.131035	0.130186	0.277793	0.0972409	0.282941	0.0930074	0.194956	0.107669	0.156646	0.146305	0.270948	0.092802	0.0678737	0.0731259	0.0556281	0.140165	0.234679	0.194806	0.128967	0.219089	0.214841	0.26928	0.187309	0.0493957	0.215155	0.0757771	0.124331	0.123533	0.171576	0.126525	0.191221	0.118555
10	0.129592	0.0950462	0.0414508	0.0902695	0.159719	0.187441	0.0665625	0.129672	0.283237	0.204516	0.0723275	0.112643	0.092589	0.075698	0.122876	0.0952643	0.221056	0.154437	0.133629	0.2854	0.0963012	0.305814	0.0877838	0.206807	0.111042	0.15249	0.149319	0.288668	0.0896365	0.0701632	0.0753236	0.0617096	0.138458	0.242417	0.201986	0.128811	0.235763	0.231244	0.227997	0.192667	0.0494423	0.223597	0.0818704	0.133643	0.133492	0.179267	0.132323	0.186671	0.124298
time (s)	fixed cells
0.5	0.00099554	0.0017285	0.00098249	0.00098311	0.00037964	0.00051293	0.00048399	0.00075824
1	0.00079779	0.00174384	0.00077394	0.00090492	0.00040765	0.0003529	0.00045155	0.00086004
1.5	0.00099321	0.00151907	0.00099711	0.00107221	0.00039217	0.00048818	0.00045782	0.00068061
2	0.0009143	0.00165083	0.00076538	0.0010086	0.00038938	0.00046255	0.00053764	0.00081352
2.5	0.00113529	0.00152233	0.00091952	0.00091874	0.00032857	0.00043298	0.00058204	0.00066125
3	0.00108041	0.00166747	0.00101467	0.00090604	0.00038459	0.00046575	0.00052178	0.00059821
3.5	0.00113316	0.00144799	0.00078918	0.00091326	0.00041935	0.00049423	0.00046895	0.00081045
4	0.00092579	0.00151503	0.00089882	0.00112126	0.00038088	0.00042219	0.00047682	0.00081019
4.5	0.0011019	0.00161509	0.00073241	0.00118316	0.00035856	0.00045386	0.00040489	0.0008516
5	0.00098867	0.00145853	0.00097058	0.00107866	0.00034256	0.00051116	0.00038667	0.00078261
5.5	0.00089177	0.00130504	0.00084391	0.00120851	0.00040212	0.00053469	0.00039641	0.0007535
6	0.00100437	0.00150037	0.00101551	0.00103224	0.00042765	0.00051096	0.0004797	0.00097249
6.5	0.00096049	0.00165579	0.00089132	0.0007925	0.00034679	0.00046746	0.00043801	0.00082378
7	0.0012555	0.00153579	0.00106823	0.00111444	0.00036832	0.00048078	0.00052902	0.00083543
7.5	0.00111119	0.00155778	0.00095382	0.00063084	0.00044555	0.00035487	0.00044431	0.0009988
8	0.00109513	0.00169588	0.00097525	0.00100774	0.0004609	0.00050011	0.00044261	0.00068368
8.5	0.00128138	0.0013152	0.00095023	0.00086565	0.00039129	0.00042116	0.00045541	0.00094773
9	0.00112642	0.00150118	0.00111016	0.00104142	0.00038085	0.00048557	0.00037474	0.00091106
9.5	0.00101018	0.00152654	0.00110423	0.00102209	0.00036405	0.00048033	0.00057079	0.00054795
10	0.00094041	0.00175843	0.00121366	0.00055754	0.00046337	0.0005351	0.00039502	0.00065257
[truncated: 2 more columns]

## Sheet: 2b
	Rc
	wt repressed	wt activated
1	431.138	406.223
2	789.829	231.952
3	553.862	258.146
4	523.103	349.518
5	679.806	235.146
6	796.522	331.111
7	488.978	261.211
8	401.966	374.769
9	387.984	383.26
10	729.948	276.54
11	494.549	449.03
12	650.227	217.264
13	396.025	229.325
14	841.1	279.877
15	427.598	316.838
16	406.111	352.69
17	483.674	212.198
18	301.455	237.721
19	410.582	230.243
20	464.648	398.222
21	408.004	318.984
22	342.036	478.498
23	599.503	161.214
24	497.303	299.117
25	535.484	221.105
26	346.344	299.156
27	454.161	270.219
28	380.165	205.011
29	487.294	382.142
30	478.849	351.161
31	448.774	315.896
32	357.655	385.997
33	482.708	239.752
34	716.151	380.136
35	454.356
36	772.372
37	649.022
38	492.699
mean	514.789	304.108
SD	141.967	77.3805
p value	6.85668e-11

## Sheet: 2c
	Rc
	GRSIΔ repressed	GRSIΔ active
1	303.934	229.286
2	524.417	373.275
3	393.175	294.646
4	429.579	373.477
5	373.343	254.07
6	728.179	305.538
7	371.494	392.229
8	489.717	333.821
9	850.652	238.777
10	517.955	235.409
11	368.604	368.901
12	364.342	368.697
13	464.444	466.036
14	435.994	290.204
15	474.482	288.563
16	472.856	385.906
17	482.133	265.863
18	502.531	274.65
19	478.272	275.114
20	444.807	411.311
21	421.514	276.358
22	479.378	404.696
23	444.652	238.536
24	579.493	293.41
25	446.111	276.893
26	527.635	332.063
27	402.094	343.627
28	423.187	331.009
29	458.762	289.515
30	536.279	502.468
31	473.973	331.53
32	498.317	309.806
33	454.55	421.5
34	626.979	452.61
35	374.395	275.26
36	438.222	232.857
37	670.162	373.956
38	231.514	706.855
39	520.169	400.162
40	512.51	233.033
41	405.533	249.26
42	479.489	490.948
43	485.394	220.942
44	676.327	219.142
45	332.33	218.229
46	295.136	464.671
47		295.747
48		418.473
49		260.594
50		186.033
51		354.007
mean	474.886	329.999
SD	109.572	95.5887
p value	5.46339e-10

## Sheet: 2d
	Rc
	GRSIIΔ repressed	GRSIIΔ active
1	588.835	246.026
2	437.929	725.984
3	547.357	255.667
4	532.089	400.058
5	493.781	252.996
6	415.593	287.392
7	452.012	486.903
8	422.221	253.884
9	435.637	378.195
10	469.413	644.952
11	385.336	409.915
12	399.566	211.472
13	356.905	368.07
14	411.203	303.711
15	440.002	220
16	349.476	364.427
17	550.735	273.163
18	605.459	288.646
19	242.117	256.364
20	402.798	314.971
21	398.588	320.224
22	475.589	298.918
23	608.801	220.224
24	609.474	490.604
25	516.076	267.854
26	557.359	330.853
27	445.565	470.867
28	543.332	392.668
29	413.902	246.068
30	513.67	304.123
31	556.097	540.841
mean	470.223	349.227
SD	87.4573	124.855
p value	4.21765e-05

## Sheet: 2e
	Rc
	GRSI,II∆ repressed	GRSI,II∆ active
1	449.985	489.829
2	385.37	423.684
3	254.493	498.749
4	375.561	406.271
5	499.56	385.079
6	541.181	513.819
7	322.496	434.603
8	450.125	478.138
9	665.25	694.504
10	565.293	480.825
11	336.172	492.844
12	419.53	512.41
13	380.356	490.187
14	343.916	396.902
15	438.171	601.2
16	385.812	527.037
17	587.707	352.331
18	491.231	403.666
19	456.941	408.424
20	667.786	388.391
21	387.906	332.321
22	691.256	501.656
23	370.354	430.705
24	568.451	419.087
25	416.537	293.2
26	488.125	461.995
27	483.023	388.901
28	671.598	428.342
29	374.242	494.399
30	331.104	555.295
31	343.064	508.852
32	310.518	442.877
33	465.124	510.228
34	615.448	483.617
35	561.785	704.702
36	448.628	398.509
37	606.943	332.834
38	601.098	454.551
39	596.862	402.349
40	548.673	591.608
41	277.945	492.04
42	591.075	431.123
43	357.663	565.683
44	456.965	235.178
45	456.707	425.465
46	529.249
47	454.704
48	540.067
49	440.698
50	522.315
51	386.304
mean	468.85	459.209
SD	110.056	90.821
p value	0.643432

## Sheet: 2f
	ks
	wt repressed	wt activated
1	0.000117777	0.000206239
2	4.4241e-05	0.000568877
3	9.38986e-05	0.000385478
4	0.000123676	0.000197396
5	7.41677e-05	0.000496079
6	4.33381e-05	0.00036953
7	0.00011516	0.000367282
8	0.000156439	0.000175268
9	0.000166089	0.000204204
10	7.80327e-05	0.000363127
11	0.000144567	0.000129141
12	7.13052e-05	0.000428311
13	0.000200328	0.00051234
14	6.13602e-05	0.00025918
15	0.00018382	0.000290153
16	0.00015207	0.000203231
17	0.000129987	0.000609272
18	0.000477047	0.000589375
19	0.000161206	0.000454044
20	0.000118122	0.000197099
21	0.000169675	0.000201748
22	0.000243684	0.000118638
23	0.000112493	0.000895382
24	0.000144391	0.00020227
25	8.36022e-05	0.000490534
26	0.000227266	0.000269309
27	0.000179682	0.000432992
28	0.000205101	0.000655119
29	0.000148811	0.000141448
30	9.90837e-05	0.000254773
31	0.00011914	0.000363609
32	0.000231332	0.00022878
33	0.000119604	0.000360552
34	3.98265e-05	0.000171042
35	0.000152692
36	4.40118e-05
37	8.16865e-05
38	0.000119998
mean	0.000137756	0.000346818
SD	7.80468e-05	0.000179284
p value	8.748e-09

## Sheet: 2g
	ks
	GRSIΔ repressed	GRSIΔ active
1	0.000243772	0.000475772
2	8.45916e-05	0.000378114
3	0.000220229	0.000337819
4	0.000192496	0.000195182
5	0.000193291	0.000519344
6	4.19999e-05	0.000349162
7	0.000229302	0.000285706
8	0.000193431	0.000238618
9	4.91872e-05	0.000497354
10	7.53669e-05	0.000557002
11	0.00015434	0.000167016
12	0.000185812	0.000255371
13	0.000119584	0.000138427
14	0.000236069	0.000319035
15	0.000116515	0.000340161
16	0.000138837	0.000163874
17	0.000156324	0.00044282
18	0.000155639	0.000402247
19	0.000140852	0.000289987
20	0.000133856	0.000184597
21	0.000164169	0.000358046
22	0.000137999	0.000243181
23	0.000118241	0.000335588
24	8.26845e-05	0.000324766
25	0.000121665	0.000349966
26	9.69107e-05	0.000257509
27	0.000251897	0.000203775
28	0.000186781	0.000247687
29	0.000165729	0.00032619
30	9.43714e-05	9.37446e-05
31	0.000100728	0.000185164
32	0.000112559	0.000344788
33	0.000115055	0.000245317
34	8.64819e-05	0.000112692
35	0.000197568	0.000368984
36	0.000141852	0.000555749
37	0.000105025	0.000533519
38	0.000397442	4.89159e-05
39	0.00011399	0.000145964
40	0.000105361	0.000530921
41	0.000161792	0.000525604
42	0.000129292	0.000144883
43	0.000121589	0.000666809
44	4.36518e-05	0.000714805
45	0.000232154	0.000531762
46	0.000352295	0.000174133
47		0.000239406
48		0.000166304
49		0.000319987
50		0.000795052
51		0.000266351
mean	0.000152147	0.000331278
SD	7.16838e-05	0.000165827
p value	1.03508e-09

## Sheet: 2h
	ks
	GRSIIΔ repressed	GRSIIΔ active
1	7.97916e-05	0.000657842
2	0.000117252	9.1897e-05
3	0.000106992	0.000492851
4	0.000129822	0.000141891
5	8.28797e-05	0.0002754
6	0.000167648	0.000244782
7	0.000150835	0.000123225
8	0.000122051	0.000266105
9	0.00016126	0.000137723
10	0.000109391	7.90683e-05
11	0.000152102	0.000120543
12	0.00012925	0.000593543
13	0.000177461	0.000222903
14	0.000137428	0.000344925
15	0.000144837	0.000590001
16	0.000226856	0.000253386
17	0.000123321	0.000301463
18	8.11044e-05	0.000343209
19	0.000375266	0.000401961
20	0.000179059	0.00030136
21	0.000172736	0.000341729
22	0.000103037	0.000229752
23	8.34423e-05	0.000533561
24	7.53546e-05	0.000157558
25	0.000109903	0.000316382
26	8.22633e-05	0.000315251
27	0.000151274	0.000120813
28	0.000145178	0.000250097
29	0.000159223	0.000588503
30	0.000111779	0.000383458
31	0.000103375	0.000144817
mean	0.000137167	0.000302129
SD	5.70148e-05	0.000163338
p value	1.6886e-06

## Sheet: 2i
	ks
	GRSI,II∆ repressed	GRSI,II∆ active
1	0.000142411	0.00015252
2	0.000154221	0.00021313
3	0.000342473	0.000159598
4	0.000187494	0.000173761
5	0.000193965	0.000245722
6	0.000154517	0.000114696
7	0.000232203	0.00012512
8	0.000152213	0.000129966
9	0.000125393	6.68434e-05
10	0.000105834	0.000119226
11	0.0001768	0.000145531
12	0.000122346	8.68001e-05
13	0.000210905	0.000191258
14	0.000255162	0.00013923
15	0.000166148	9.86275e-05
16	0.000202361	9.16098e-05
17	0.000120094	0.000186482
18	0.000146197	0.000160309
19	0.000157675	0.000108482
20	0.000101737	0.000142692
21	0.000218737	0.000256122
22	0.000150832	0.000110246
23	0.000229422	0.000143655
24	0.000101283	0.000210294
25	0.000135759	0.000354858
26	0.00011246	0.000142787
27	0.000176712	0.000208868
28	7.2955e-05	0.000145958
29	0.000180782	0.000136845
30	0.000200326	0.000115981
31	0.000327398	0.000120098
32	0.000306704	0.000120075
33	0.000158701	9.24877e-05
34	7.29884e-05	0.000134916
35	8.10472e-05	5.67144e-05
36	0.000119676	0.000209795
37	7.1018e-05	0.000191339
38	6.78215e-05	0.000132651
39	7.55109e-05	0.000127374
40	9.44168e-05	9.79636e-05
41	0.00035187	0.000126371
42	8.39753e-05	0.000158094
43	0.000238563	0.000136875
44	0.000130108	0.00040355
45	0.000142688	0.000177994
46	0.000114369
47	0.000158661
48	0.000138594
49	0.000155582
50	0.000116554
51	0.000249309
mean	0.00016245	0.000154745
SD	6.99741e-05	6.57251e-05
p value	0.580956

## Sheet: 2k
time (s)	wt active	wt repressed
0.5	1.47	1.718
1	1.427	1.37
1.5	1.147	1.402
2	1.182	1.363
2.5	1.228	1.333
3	1.104	1.913
3.5	1.14	1.025
4	1.148	1.76
4.5	1.068	1.933
5	1.097	1.456
5.5	1.075	1.397
6	1.031	1.915
6.5	1.086	1.527
7	1.045	1.438
7.5	1.128	1.115
8	1.128	1.398
8.5	1.208	1.428
9	1.078	1.413
9.5	1.114	2.036
10	1.045	1.222
10.5	1.095	1.17
11	1.115	1.186
11.5	1.139	1.72
12	1.38	1.775
12.5	1.391	1.844
13	1.188	1.243
13.5	1.113	1.582
14	1.157	1.332
14.5	1.048	1.367
15	1.321	1.394
15.5	1.279	1.357
16	1.272	1.315
16.5	1.203	1.544
17	1.294	1.54
17.5	1.175	1.391
18	1.194	1.728
18.5	1.337	1.742
19	1.2	1.15
19.5	1.466	1.382
20	1	1.771
20.5	1.043	1.732
21	1.035	1.296
21.5	1.074	2.212
22	1.103	1.098
22.5	1.134	1.607
23	1.338	1.499
23.5	1.154	1.305
24	1.312	1.158
24.5	1.301
25	1.186
25.5	1.14

[truncated: 15 more sheets: 3c, 4h, 4i, 5b, 5c, 5d, 5e, 6a, 6b, 6c, 6d, supp 2, supp 4, supp 5, supp 6]
